# Supplementary material for: SNP Assay Development for Linkage Map Construction, Anchoring Whole-Genome Sequence, and Other Genetic and Genomic Applications in Common Bean
Source: G3 (Bethesda). 2015 Aug 28;5(11):2285–90. doi: 10.1534/g3.115.020594 (PMC4632048; doi:10.1534/g3.115.020594)
Supplement: Supporting Information [file supp_g3.115.020594_TableS1.xlsx]

## Sheet: Dry and Snap Bean Accessions
Table S1. Market class and race of common bean accessions genotyped with the BARCBean6K_1 and BARCBean6K_2 Illumina BeadChips.
Accession	Market class	Race
C06808	Cranberry	Nueva Granada
Capri	Cranberry	Nueva Granada
Cardinal	Cranberry	Nueva Granada
Cran-09	Cranberry	Nueva Granada
Crimson	Cranberry	Nueva Granada
Dolly	Cranberry	Nueva Granada
Etna	Cranberry	Nueva Granada
G-122	Cranberry	Nueva Granada
Hooter	Cranberry	Nueva Granada
MI Improved Cran	Cranberry	Nueva Granada
Nuvolari	Cranberry	Nueva Granada
Red Rider	Cranberry	Nueva Granada
Taylor Hort.	Cranberry	Nueva Granada
UCD 0801	Cranberry	Nueva Granada
UI-51	Cranberry	Nueva Granada
UI-686	Cranberry	Nueva Granada
USCR-7	Cranberry	Nueva Granada
USCR-9	Cranberry	Nueva Granada
USCR-CBB-20	Cranberry	Nueva Granada
02-385-14	Dark Red Kidney	Nueva Granada
AC Calmont	Dark Red kidney	Nueva Granada
Camelot	Dark Red Kidney	Nueva Granada
CDRK	Dark Red Kidney	Nueva Granada
Charlevoix	Dark Red Kidney	Nueva Granada
Fiero	Dark Red Kidney	Nueva Granada
Isles	Dark Red Kidney	Nueva Granada
K-407	Dark Red kidney	Nueva Granada
Majesty	Dark Red kidney	Nueva Granada
Montcalm	Dark Red Kidney	Nueva Granada
OAC Redstar	Dark Red kidney	Nueva Granada
Red Hawk	Dark Red Kidney	Nueva Granada
Royal Red	Dark Red Kidney	Nueva Granada
UC Nichols	Dark Red Kidney	Nueva Granada
USDK-4	Dark Red kidney	Nueva Granada
USDK-CBB-15	Dark Red kidney	Nueva Granada
UCD 0701	Kidney	Nueva Granada
1062-V98	Light Red Kidney	Nueva Granada
1132-V96	Light Red Kidney	Nueva Granada
18-V96	Light Red Kidney	Nueva Granada
AC Elk	Light Red Kidney	Nueva Granada
Badillo	Light Red Kidney	Nueva Granada
Blush	Light Red Kidney	Nueva Granada
CELRK	Light Red Kidney	Nueva Granada
Chinook 2000	Light Red Kidney	Nueva Granada
Drake	Light Red Kidney	Nueva Granada
Fox Fire	Light Red Kidney	Nueva Granada
Isabella	Light Red Kidney	Nueva Granada
K-42	Light Red Kidney	Nueva Granada
K-59	Light Red Kidney	Nueva Granada
Kamiakin	Light Red Kidney	Nueva Granada
Kardinal	Light Red Kidney	Nueva Granada
Lark	Light Red Kidney	Nueva Granada
Litekid	Light Red Kidney	Nueva Granada
ND061106	Light Red Kidney	Nueva Granada
NY104	Light Red Kidney	Nueva Granada
NY105	Light Red Kidney	Nueva Granada
OAC Lyrick	Light Red Kidney	Nueva Granada
Pink Panther	Light Red Kidney	Nueva Granada
Red Kanner	Light Red Kidney	Nueva Granada
Red Kloud	Light Red Kidney	Nueva Granada
Red Kote	Light Red Kidney	Nueva Granada
Sacramento	Light Red Kidney	Nueva Granada
UC Linden	Light Red Kidney	Nueva Granada
UC Red Kidney	Light Red Kidney	Nueva Granada
USLK-1	Light Red Kidney	Nueva Granada
VA-19	Light Red Kidney	Nueva Granada
Wallace 773-V98	Light Red Kidney	Nueva Granada
Ind. Jamaica Red	Pink Cranberry	Nueva Granada
CAL-143	Red Mottle	Nueva Granada
ICA Quimbaya	Red Mottle	Nueva Granada
Pompadour B	Red Mottle	Nueva Granada
Beluga	White Kidney	Nueva Granada
K07921	White Kidney	Nueva Granada
Lassen	White Kidney	Nueva Granada
Lisa	White Kidney	Nueva Granada
Silver Cloud	White Kidney	Nueva Granada
UC White Kidney	White Kidney	Nueva Granada
USWK-6	White Kidney	Nueva Granada
USWK-CBB-17	White Kidney	Nueva Granada
Jalo EEP558	Canário	Peru
Myasi	Yellow-Mayocoba	Peru
ABCP-15	Great Northern	Durango
ABCP-17	Great Northern	Durango
ABCP-8	Great Northern	Durango
ABC-Weihing	Great Northern	Durango
AC Resolute	Great Northern	Durango
Alpine	Great Northern	Durango
BelMiNeb 5	Great Northern	Durango
BelMiNeb-RMR-3	Great Northern	Durango
BelMiNeb-RMR-4	Great Northern	Durango
BelMiNeb-RMR-7	Great Northern	Durango
BelMiNeb-RMR-8	Great Northern	Durango
BelMiNeb-RR-1	Great Northern	Durango
BelMiNeb-RR-2	Great Northern	Durango
BelMiNeb-RR-2 2	Great Northern	Durango
BelNeb-RR-1	Great Northern	Durango
BelNeb-RR-2	Great Northern	Durango
Beryl	Great Northern	Durango
Beryl R	Great Northern	Durango
CDC Crocus	Great Northern	Durango
CDC Nordic	Great Northern	Durango
Chase	Great Northern	Durango
Coyne	Great Northern	Durango
Gemini	Great Northern	Durango
GN Harris	Great Northern	Durango
GN Star	Great Northern	Durango
GN#1Sel27	Great Northern	Durango
GN9-4	Great Northern	Durango
Ivory	Great Northern	Durango
JM-24	Great Northern	Durango
Marquis	Great Northern	Durango
Matterhorn	Great Northern	Durango
NE1-09-13	Great Northern	Durango
NE1-09-19	Great Northern	Durango
NE1-09-20	Great Northern	Durango
NE1-09-22	Great Northern	Durango
Orion	Great Northern	Durango
Sapphire	Great Northern	Durango
Sawtooth	Great Northern	Durango
Starlight	Great Northern	Durango
Tara	Great Northern	Durango
UI-123	Great Northern	Durango
UI-425	Great Northern	Durango
UI-59	Great Northern	Durango
US-1140	Great Northern	Durango
USWA-12	Great Northern	Durango
USWA-13	Great Northern	Durango
Weihing	Great Northern	Durango
92US-1006	Pinto	Durango
AC Island	Pinto	Durango
AC Ole	Pinto	Durango
AC Pintoba	Pinto	Durango
Agassiz	Pinto	Durango
Apache	Pinto	Durango
Arapaho	Pinto	Durango
Aztec	Pinto	Durango
Baja	Pinto	Durango
BelDakMi-RR-5	Pinto	Durango
BelDak-RR-1	Pinto	Durango
Bighorn	Pinto	Durango
Bill Z	Pinto	Durango
Buckskin	Pinto	Durango
Burke	Pinto	Durango
Buster	Pinto	Durango
CDC Camino	Pinto	Durango
CDC Pinnacle	Pinto	Durango
CDC Pintium	Pinto	Durango
CDCWM-2	Pinto	Durango
Common Pinto	Pinto	Durango
Croissant	Pinto	Durango
Durango	Pinto	Durango
F04-2801-4-6-6	Pinto	Durango
Fargo	Pinto	Durango
Fiesta	Pinto	Durango
Fisher	Pinto	Durango
Flint	Pinto	Durango
Focus	Pinto	Durango
Frontier	Pinto	Durango
Gala	Pinto	Durango
Grand Mesa	Pinto	Durango
GTS-900	Pinto	Durango
Hatton	Pinto	Durango
Holberg	Pinto	Durango
I06-2575-17	Pinto	Durango
IP08-2	Pinto	Durango
Jackpot	Pinto	Durango
JM-126	Pinto	Durango
Kimberly	Pinto	Durango
Kodiak	Pinto	Durango
La Paz	Pinto	Durango
Lariat	Pinto	Durango
Mariah	Pinto	Durango
Maverick	Pinto	Durango
Max	Pinto	Durango
Medicine Hat	Pinto	Durango
Montrose	Pinto	Durango
ND040494-4	Pinto	Durango
ND041062-1	Pinto	Durango
ND-307	Pinto	Durango
NE2-09-1	Pinto	Durango
NE209-10	Pinto	Durango
NE2-09-3	Pinto	Durango
NE2-09-4	Pinto	Durango
NE2-09-8	Pinto	Durango
Nodak	Pinto	Durango
NW-410	Pinto	Durango
NW590	Pinto	Durango
Olathe	Pinto	Durango
Othello	Pinto	Durango
Ouray	Pinto	Durango
P08339	Pinto	Durango
Poncho	Pinto	Durango
PT 47	Pinto	Durango
PT7-2	Pinto	Durango
PT9-17Small red	Pinto	Durango
Quincy	Pinto	Durango
Remington	Pinto	Durango
San Juan	Pinto	Durango
Santa Fe	Pinto	Durango
SDPI-1	Pinto	Durango
Sequoia	Pinto	Durango
Shoshone	Pinto	Durango
Sierra	Pinto	Durango
Sonora	Pinto	Durango
Stampede	Pinto	Durango
TARS09-RR023	Pinto	Durango
TARSPT03-1-1	Pinto	Durango
TARS-VCI-4B	Pinto	Durango
Topaz	Pinto	Durango
UI-111	Pinto	Durango
UI-114	Pinto	Durango
UI-196	Pinto	Durango
USPT-CBB-1	Pinto	Durango
USPT-CBB-3	Pinto	Durango
USPT-CBB-5	Pinto	Durango
USPT-WM-1	Pinto	Durango
Vision	Pinto	Durango
Windbreaker	Pinto	Durango
Desert Rose	Flor de Mayo	Jalisco
92BG-7	Black	Mesoamerican(Guatemala)
AC Black Diamond	Black	Mesoamerican(Guatemala)
AC Harblack	Black	Mesoamerican(Guatemala)
Aifi Wuriti	Black	Mesoamerican(Guatemala)
B05055	Black	Mesoamerican(Guatemala)
Bandit	Black	Mesoamerican(Guatemala)
Black Knight	Black	Mesoamerican(Guatemala)
Black Magic	Black	Mesoamerican(Guatemala)
Black Velvet	Black	Mesoamerican(Guatemala)
Blackhawk	Black	Mesoamerican(Guatemala)
Blackjack	Black	Mesoamerican(Guatemala)
CDC Expresso	Black	Mesoamerican(Guatemala)
CDC Jet	Black	Mesoamerican(Guatemala)
CDC Nigthhawk	Black	Mesoamerican(Guatemala)
CDC Rosalee	Black	Mesoamerican(Guatemala)
Condor	Black	Mesoamerican(Guatemala)
Cornell 49242	Black	Mesoamerican(Guatemala)
Domino	Black	Mesoamerican(Guatemala)
DPC-4	Black	Mesoamerican(Guatemala)
Eclipse	Black	Mesoamerican(Guatemala)
F04-2801-4-1-2	Black	Mesoamerican(Guatemala)
F04-2801-4-5-1	Black	Mesoamerican(Guatemala)
Harrowhawk	Black	Mesoamerican(Guatemala)
I9365-31	Black	Mesoamerican(Guatemala)
ICB-10	Black	Mesoamerican(Guatemala)
ICB-3	Black	Mesoamerican(Guatemala)
Jaguar	Black	Mesoamerican(Guatemala)
Loreto	Black	Mesoamerican(Guatemala)
Midnight	Black	Mesoamerican(Guatemala)
ND021574	Black	Mesoamerican(Guatemala)
ND021717	Black	Mesoamerican(Guatemala)
PR 0443-151	Black	Mesoamerican(Guatemala)
Puebla 152	Black	Mesoamerican(Guatemala)
Raven	Black	Mesoamerican(Guatemala)
Shania	Black	Mesoamerican(Guatemala)
Shiny Crow	Black	Mesoamerican(Guatemala)
T-39	Black	Mesoamerican(Guatemala)
UCD 9634	Black	Mesoamerican(Guatemala)
UI-906	Black	Mesoamerican(Guatemala)
UI-911	Black	Mesoamerican(Guatemala)
Xan 176	Black	Mesoamerican(Guatemala)
Zorro	Black	Mesoamerican(Guatemala)
AC Earlired	Small Red	Mesoamerican(Guatemala)
AC Scarlet	Small Red	Mesoamerican(Guatemala)
Amadeus 77	Small Red	Mesoamerican(Guatemala)
Big Bend	Small Red	Mesoamerican(Guatemala)
CENTA Pupil	Small Red	Mesoamerican(Guatemala)
Claret	Small Red	Mesoamerican(Guatemala)
Com. Red Mex.	Small Red	Mesoamerican(Guatemala)
Coulee	Small Red	Mesoamerican(Guatemala)
Dehoro	Small Red	Mesoamerican(Guatemala)
DOR 364	Small Red	Mesoamerican(Guatemala)
Ember	Small Red	Mesoamerican(Guatemala)
F07-014-22-2	Small Red	Mesoamerican(Guatemala)
F07-449-9-3	Small Red	Mesoamerican(Guatemala)
Garnet	Small Red	Mesoamerican(Guatemala)
IBC 301-204	Small Red	Mesoamerican(Guatemala)
INTA Precoz	Small Red	Mesoamerican(Guatemala)
Le Baron	Small Red	Mesoamerican(Guatemala)
Merlot	Small Red	Mesoamerican(Guatemala)
NW-63	Small Red	Mesoamerican(Guatemala)
PR 0340-3-3-1	Small Red	Mesoamerican(Guatemala)
R09508	Small Red	Mesoamerican(Guatemala)
Red Ryder	Small Red	Mesoamerican(Guatemala)
Rojo Chiquito	Small Red	Mesoamerican(Guatemala)
SR9-4	Small Red	Mesoamerican(Guatemala)
UI-228	Small Red	Mesoamerican(Guatemala)
UI-239	Small Red	Mesoamerican(Guatemala)
UI-3	Small Red	Mesoamerican(Guatemala)
UI-37	Small Red	Mesoamerican(Guatemala)
USRM-20	Small Red	Mesoamerican(Guatemala)
Orca	Black Mottle	Mesoamerican
A801	Carioca	Mesoamerican
A 285	Cream	Mesoamerican
AC Polaris	Navy	Mesoamerican
Albion	Navy	Mesoamerican
Arthur	Navy	Mesoamerican
Avalanche	Navy	Mesoamerican
Avanti	Navy	Mesoamerican
Bunsi	Navy	Mesoamerican
C-20	Navy	Mesoamerican
CDC Whitecap	Navy	Mesoamerican
Crestwood	Navy	Mesoamerican
Ensign	Navy	Mesoamerican
Envoy	Navy	Mesoamerican
F07-004-9-1	Navy	Mesoamerican
Fleetwood	Navy	Mesoamerican
Laker	Navy	Mesoamerican
Lighthing	Navy	Mesoamerican
Mackinac	Navy	Mesoamerican
Mayflower	Navy	Mesoamerican
McHale	Navy	Mesoamerican
Medalist	Navy	Mesoamerican
Michelite	Navy	Mesoamerican
Midland	Navy	Mesoamerican
Morden 003	Navy	Mesoamerican
N05324	Navy	Mesoamerican
Nautica	Navy	Mesoamerican
Navigator	Navy	Mesoamerican
NDZ06249	Navy	Mesoamerican
Neptune	Navy	Mesoamerican
Newport	Navy	Mesoamerican
Norstar	Navy	Mesoamerican
OAC Laser	Navy	Mesoamerican
OAC Rex	Navy	Mesoamerican
OAC Seafarth	Navy	Mesoamerican
OAC Thunder	Navy	Mesoamerican
Reliant	Navy	Mesoamerican
Sanilac	Navy	Mesoamerican
Schooner	Navy	Mesoamerican
Seabiskit	Navy	Mesoamerican
Seafarer	Navy	Mesoamerican
Seahawk	Navy	Mesoamerican
Swam Valley	Navy	Mesoamerican
Vista	Navy	Mesoamerican
Voyager	Navy	Mesoamerican
Fuji	Otebo	Mesoamerican
6R-42	Pink	Mesoamerican
AC Early Rose	Pink	Mesoamerican
Gloria	Pink	Mesoamerican
Harold	Pink	Mesoamerican
I9365-25	Pink	Mesoamerican
Pink Floyd	Pink	Mesoamerican
PK915	Pink	Mesoamerican
ROG 312	Pink	Mesoamerican
Roza	Pink	Mesoamerican
S08418	Pink	Mesoamerican
Sedona	Pink	Mesoamerican
UCD 9623	Pink	Mesoamerican
UI-537	Pink	Mesoamerican
USWA-61	Pink	Mesoamerican
Victor	Pink	Mesoamerican
Viva	Pink	Mesoamerican
Yolano	Pink	Mesoamerican
Hyden	Small White	Mesoamerican
Morales	Small White	Mesoamerican
NW-395	Small White	Mesoamerican
UCD 96114	Small White	Mesoamerican
USWA-50	Small White	Mesoamerican
Verano	Small White	Mesoamerican
BAT 477	Tan	Mesoamerican
BAT 93	Tan	Mesoamerican
SEA 10	Tan	Mesoamerican
UCD 0405	Andino
UCD 0233	Jacob's Cattle
UCD 0906	Jacob's Cattle
Angers	Snap Bean
Austun	Snap Bean
Balsas	Snap Bean
Banga	Snap Bean
BBL156	Snap Bean
Benton	Snap Bean
Black Valentine	Snap Bean
Blue Peter Pole	Snap Bean
Bogota	Snap Bean
Brio	Snap Bean
Brittle Wax	Snap Bean
Bronco	Snap Bean
Cadillac	Snap Bean
Carlo	Snap Bean
Carson	Snap Bean
Catania	Snap Bean
Celtic	Snap Bean
Cherokee(Wax Val)	Snap Bean
Contender	Snap Bean
Corbette Rufugee	Snap Bean
Derby	Snap Bean
Dora I	Snap Bean
DUSKY	Snap Bean
Dutch Double White	Snap Bean
Eagle	Snap Bean
Ebro	Snap Bean
Embassy	Snap Bean
Envy	Snap Bean
Espada	Snap Bean
Esquire	Snap Bean
EZ Pick	Snap Bean
Ferrari	Snap Bean
Festina	Snap Bean
Flavio	Snap Bean
Flo	Snap Bean
Fortex	Snap Bean
FR266	Snap Bean
FURY	Snap Bean
Gallatin 50	Snap Bean
Galveston	Snap Bean
GINA	Snap Bean
Goldmine	Snap Bean
Goldrush	Snap Bean
Green Arrow	Snap Bean
Grenoble	Snap Bean
Hayden	Snap Bean
Hercules	Snap Bean
Hialeah	Snap Bean
Hystyle	Snap Bean
Idaho Refugee	Snap Bean
Igloo	Snap Bean
IMPACT	Snap Bean
Jade	Snap Bean
Koala	Snap Bean
Kylian	Snap Bean
Labrador	Snap Bean
Landmark	Snap Bean
Landreth's Stringless Green Pod	Snap Bean
Magnum	Snap Bean
Masai	Snap Bean
Matador	Snap Bean
McCasalan Pole 42	Snap Bean
Medinah	Snap Bean
Minuette	Snap Bean
Navarro	Snap Bean
Nicelo	Snap Bean
Nomad	Snap Bean
Normandie	Snap Bean
NY6020-5	Snap Bean
Opus	Snap Bean
Oregon 1604M	Snap Bean
Oregon 2065	Snap Bean
Oregon 5402	Snap Bean
Oregon 5630	Snap Bean
Oregon Giant Pole	Snap Bean
Palati	Snap Bean
Paloma	Snap Bean
Panama	Snap Bean
Paulista	Snap Bean
Pix	Snap Bean
Polder	Snap Bean
Pole Blue Lake	Snap Bean
Pole Blue Lake S7	Snap Bean
Pretoria	Snap Bean
Profit	Snap Bean
Prosperity	Snap Bean
Provider	Snap Bean
Redon	Snap Bean
Renegade	Snap Bean
Roc Dor	Snap Bean
Rockport	Snap Bean
Roller	Snap Bean
Roma II	Snap Bean
Romano 118	Snap Bean
Romano Gold	Snap Bean
Royal Burgundy	Snap Bean
Saporro	Snap Bean
Scorpio	Snap Bean
Seabiscuit	Snap Bean
Secretariat	Snap Bean
Selecta	Snap Bean
Serengeti	Snap Bean
Seville	Snap Bean
Shade	Snap Bean
Sirio	Snap Bean
Slenderella	Snap Bean
Slenderpack	Snap Bean
Sonesta	Snap Bean
Spartacus	Snap Bean
Speedy	Snap Bean
Stallion	Snap Bean
Stayton	Snap Bean
Storm	Snap Bean
Strike	Snap Bean
Strless French	Snap Bean
Summit	Snap Bean
Tapia	Snap Bean
Tendercrop	Snap Bean
Tendergreen	Snap Bean
Teseo	Snap Bean
Thoroughbred	Snap Bean
Titan	Snap Bean
Top Crop	Snap Bean
Trail of Tears	Snap Bean
True Blue	Snap Bean
Ulysses	Snap Bean
Unidor	Snap Bean
US #5 Refugee	Snap Bean
Valentino	Snap Bean
Venture	Snap Bean
Warrior	Snap Bean
Widusa	Snap Bean
Zeus	Snap Bean
Zodiac	Snap Bean
