# Supplementary material for: SNP Assay Development for Linkage Map Construction, Anchoring Whole-Genome Sequence, and Other Genetic and Genomic Applications in Common Bean
Source: G3 (Bethesda). 2015 Aug 28;5(11):2285–90. doi: 10.1534/g3.115.020594 (PMC4632048; doi:10.1534/g3.115.020594)
Supplement: Supporting Information [file supp_g3.115.020594_TableS2.xlsx]

## Sheet: Supp. Table 2
Table S2. BARCBean6K_1 SNPs and analysis: SNP ID, NCBI submitted SNP ID number, SNP alleles, Chromosome and SNP position in the v1.0 P. vulgaris assembly, 60nt of SNP flanking sequence, Minor Allele Frequency (MAF) of the SNP in the sequence analysis of the 17 cultivars, Illumina SNP Design Score, Inclusion of SNP in the BARCBean6K_1 beadpool (Y/N), Polymorphism of the SNP in the BARCBean6K_1 ana…
SNP ID	NCBI ssID	Reference allele	Alternative allele	Chromosome ID v1.0	SNP position in chromosome v1.0	60 nt of SNP flanking sequence	MAF based on initial sequence alignment	Illumina SNP design score	Included in the Beadpool (Y/N),	Polymorhism (Y/N)	Observed MAF among 17 cultivars based upon BARCBean6K_1 analysis	BeanCAP population analysis, MAF >0.05	BeanCAP population analysis, ambiguous allele calls <10%
BARCPV_1.0_Chr01_267097_C_T	715647340	C	T	Chr01	267097	TTCATTTCAACAAGTTTCAATTATTTCTAGAGCCGTCTCTTCTCCGCTACAATCTACACA[C/T]CTTACACCATAAGCTACCACCACCACCAAACAATTAACACAAACCCTGCATTGCATTGCA	0.428571	1	N
BARCPV_1.0_Chr01_283706_C_T	715647341	C	T	Chr01	283706	TTTTTCTGCCTTACTAGCAGATTCACAATCAAGTGCAAAGAGAAAGCATCAGCGAATGAA[C/T]TTCTCAACATGAACTTACCTGAAGTTCAGAGATCAAGTGTAAACCATCATATGCATTAGC	0.222222	0.988	Y	Y	0.235294	Y	Y
BARCPV_1.0_Chr01_294449_G_A	715647342	G	A	Chr01	294449	TTAAAAATGTGGCAGTTGCATTGTCATTCAGAACCTGCAAAGAAAATTACCGTCATGTGG[G/A]TGTTTTATTCCGTGCAGGACTTTCATCAAACAAATAGTGTGCATATTACAGTACCGAATC	0.4	1	Y	Y	0.352941	Y	Y
BARCPV_1.0_Chr01_315950_T_C	715647343	T	C	Chr01	315950	ATTGTTATGTTACTTTTTtGTTTTAAATTGATTTTTTTtCTCACTAGGTTTTCTTTTGCA[T/C]ACATAATCTCATTCTCAATACAATAACAATATTCAAATGGTCGAACTCACAAAACCTTCA	0.222222	0.858	Y	Y	0.294118	Y	Y
BARCPV_1.0_Chr01_361504_A_C	715647344	A	C	Chr01	361504	GGATGATATTGTAGTTATTTGAAACAATCATTAGAAAATTCATCCCATAACATCTCTACC[A/C]ACACTTATGAATTAAGAAATTAGGTGATCTTAACTATTTTTCGGACTTGAAGTTGCTTGA	0.4	0.858	Y	Y	0.5	Y	N
BARCPV_1.0_Chr01_553460_T_C	715651088	T	C	Chr01	553460	TTGTTGCTTGCATTCAACGTCTCTGGCCTAAATTCAAACCAATAATACCAATAAAACAAG[T/C]GTACTAGCTCAGAAATAAGAAGTTACGGTAGGACCCAAAAAACTGTAAAAGTTGAAATGT	0.181818	0.965	N
BARCPV_1.0_Chr01_737907_G_A	715647990	G	A	Chr01	737907	TACATATCATGCACGGCGCTTACTCAAACGCCATGAATTTGGCTCGTGGTATCTATCATA[G/A]AGTGGTTCAATTCGCTCTTGACGCTTCCGCTTGCTCATCTTTGTAGGATCTGCCACTTTG	0.25	0.996	N
BARCPV_1.0_Chr01_772953_A_C	715647991	A	C	Chr01	772953	TACAAATGTTAAGACTAGAATTGTCATCTAATTGACATTATTTGTGTACAAACTTGTATT[A/C]GGCTAATGTAATATGTTGAGCAAGATTGGATCGTAGGATAACAATGTGATGCCCACAATA	0.266667	0.965	Y	Y	0.352941	Y	Y
BARCPV_1.0_Chr01_841956_G_T	715647992	G	T	Chr01	841956	TTTATTTTTATTTTtGTTTCGGACAAAACATTTGGTAAACTTTCAGTCTTGGAACATCCA[G/T]TATAGTCAATAATAAGTGTATTCCTAACCAGATGTAAATCTATCTTTGTTTCTCGTGTCT	0.363636	0.765	Y	Y	0.214286	Y	Y
BARCPV_1.0_Chr01_857020_G_T	715647993	G	T	Chr01	857020	TCATAACTTTGCCCTTCTCGAAATAAGTGGAGAGATGAGTACTAatGTGTTTCTTTGGAG[G/T]GTTAGTAGTGTGTGTGGTGGTTGGTGGTGGTGATTTCTGTGTTTGGTGGTTGTTAATGGT	0.285714	0.996	N
BARCPV_1.0_Chr01_927077_C_T	715651092	C	T	Chr01	927077	TTTCTCTCTTGTTTTTTTTtGTCTCGACTTTCGGTTTCCTGGTAATTTTCGAATAAGATA[C/T]CTGCAGAAGACACTTTAACACTTAAGTTAACAAAAGGATTCGGCACTCGGTTGTCGGTAG	0.181818	0.8	Y	Y	0.0588235	N	Y
BARCPV_1.0_Chr01_996386_G_A	715649144	G	A	Chr01	996386	TGTATGGTACTGAGAAGGTCCCCATTTTCAAATGGGACCAAAGCTTCTACCCAAACCATG[G/A]AGTCCTGTCAATGAATAGATTTTttATTGGCAAATGTAAATAGTTCAAAGTTCAAACAAA	0.2	1	Y	Y	0.222222	Y	Y
BARCPV_1.0_Chr01_1401251_A_G	715646260	A	G	Chr01	1401251	TACTTACAGGCATCAATTGAAAATTGAAGCGAGTTGCAAGAGCAAGATATGCACAAGATA[A/G]ACCTACATACACTTTGAACCAAACCACAGAAAAAAaTGTAAAATAAATGAAGATGGCAGT	0.4	0.965	Y	Y	0.470588	Y	Y
BARCPV_1.0_Chr01_1424538_G_A	715646261	G	A	Chr01	1424538	TGTGTCTTTCTTGTCAGGTATTTATCATGTTGTATTATTAATCCATGTCTTCGGTCGTCC[G/A]AAATCCACCCGACCGGTACATTCATGATTCTTATTTTTCATGAGTTTTATAATAAATAAA	0.25	0.965	Y	Y	0.25	Y	Y
BARCPV_1.0_Chr01_1652926_G_A	715646262	G	A	Chr01	1652926	TTGGGGTGTTATGTAATGGTTAGACATGGTCCATGGTCATCCACTGTTGCAAAAGACAAA[G/A]TTAGGACTACTTAATGCTCTTTTCAGTACAAATATATATCTTTTTtAACTAATTCTTTTA	0.222222	1	Y	Y	0.294118	Y	Y
BARCPV_1.0_Chr01_2153412_G_A	715647365	G	A	Chr01	2153412	TGTGATTGAATATATGGTCTCTCATGAGGAATACATGATTGTCTTTGGAAGAATTTTGGT[G/A]CCTAAAATTGTATTGAAGTAAGGAGGTAAATGTTTTTTtAAAGAAAAaTAAATGTTGGGG	0.285714	0.935	Y	Y	0.176471	Y	Y
BARCPV_1.0_Chr01_2442166_G_A	715648854	G	A	Chr01	2442166	TTAACGTTAATATTTTGAAGTTATGGTTTGCTCATTAAATTTATGTACGGTTGTCTGATT[G/A]ATCAGTTAATTCAGGAGTAGCCTTATGTAAATGTAGAGATAAATAGATCGACCCGACAAC	0.2	0.899	Y	Y	0.117647	N	Y
BARCPV_1.0_Chr01_2458996_G_A	715648855	G	A	Chr01	2458996	TTAGTGTAAGCATTGACTTCATTCGCAAATAACATTTTAAATTTGTAATCATTGTGTGAT[G/A]GATAGGTCCTAATTCTCTGTAACTGAACTCATGAGTCCACTGAGGGGCAAAGTACAACTC	0.416667	1	Y	Y	0.444444	Y	Y
BARCPV_1.0_Chr01_2691475_T_C	715647678	T	C	Chr01	2691475	GTGAGATTATACTGGACGAACTCCCAATCGAGGTCTAAGAGAAATGGATTTCCCTGAGGA[T/C]CTTGTGACACATTTTCGCCCACAGACGACATTAGTGTTCCAAACTCAAGTGATTCAATCA	0.285714	1	Y	Y	0.117647	Y	Y
BARCPV_1.0_Chr01_2759093_G_T	715647675	G	T	Chr01	2759093	ATGTAGAGTGCCATAACTGTCATGAGTAAGTGAATTTTTtATAGTAATTTTTAGAATGTA[G/T]AGAGTACAGTACAATAACTGCTATGAGACAGTTATTGTTAGGGAATATGGCAGATTGTAC	0.272727	0.965	Y	Y	0.176471	Y	Y
BARCPV_1.0_Chr01_2953770_G_A	715647676	G	A	Chr01	2953770	TTTGAGCTTGAATCATGTCTTTTGTTGTCTTGTCCTTAGGTGATAATTGGATGCATTATA[G/A]TGCCCAATTTTTACTCTAAGATGGAAGTGATGCGATTCATATTAAATTTCACTTGTGTGT	0.181818	0.899	Y	Y	0.294118	Y	Y
BARCPV_1.0_Chr01_2970282_G_A	715647677	G	A	Chr01	2970282	ATTAACAAAGACAACAAATTAACTACGTAAGAACATGCACACAAGTAATCAACATGCCCC[G/A]CTTCATTGGTATGCATGCTCGAAGTATGTTGAGTAGGATTTGACCTTTTTTtATTTtGAG	0.4	0.988	Y	Y	0.388889	Y	Y
BARCPV_1.0_Chr01_3026344_G_A	715648030	G	A	Chr01	3026344	CATCAATAAGATATACTATAATATATATTCCAATAATATTGTTTTTGAATTTGTACTAGG[G/A]TTGTGAATTTTGGTCAAATGTAGTTGGCATGCATCATAACGACAAGTTTGATTAAATCTC	0.222222	0.965	Y	Y	0.117647	Y	Y
BARCPV_1.0_Chr01_3056921_A_G	715648028	A	G	Chr01	3056921	CACCATAAACCTCAATTAAATTGTAAGTCACCCCAATATGAGAACAACTTAGTGACGAGG[A/G]CATTAGATGAAGAATATGTTACAAACCCCTTCCAATGATAATTTCCTTTTCAACTGTCAC	0.333333	0.988	Y	Y	0.1875	Y	Y
BARCPV_1.0_Chr01_3065122_C_T	715648027	C	T	Chr01	3065122	TAATACAACATACATAATCTTTATGTTATATGCTAATCGATTTTACTCACCTTTTGTATC[C/T]AAGTTTCTACATGTCTCACTTCAACTAGACTTCACATGCATGCACAATAATAAAGGGTAT	0.272727	0.965	Y	Y	0.176471	Y	Y
BARCPV_1.0_Chr01_3076313_C_T	715648026	C	T	Chr01	3076313	CAACAAGTACACACAACTATCCACATGGATAGATGACAAATTACTTTCGTTGCTCATACA[C/T]ATCAAAGTCCAACAAAAAaTTCATAAATTAAaCCCCcAAATTATACTTATCCAGTTGGCC	0.333333	0.965	Y	Y	0.307692	Y	N
BARCPV_1.0_Chr01_3219899_A_G	715648031	A	G	Chr01	3219899	GAGCTGGTTTTGCAAGCGTTGTTCCTCATAGAAAATGTATGTTTCATTTTTTtGGCTTCC[A/G]GTAATGGTAATCCGAAATATTTGCAATTGCAAATCCAAAATGAAAATGGAGGTGTGCATG	0.333333	0.858	N
BARCPV_1.0_Chr01_3291946_G_A	715649656	G	A	Chr01	3291946	AATTCGATAGGCCCAACAAGTTTAGAATAGACTTTTTAAATGGCTCTAATATCATGTTAC[G/A]AACTGGACCTTAAGTCTAACTCAATCCTATAAAATCCACTTACATACAATGAAATATTTT	0.5	0.899	Y	N	0	Y	N
BARCPV_1.0_Chr01_3308081_C_A	715649655	C	A	Chr01	3308081	GATACAGAACCATGACGTGTTCTGATGATATGCTCCTGCACAAAAATATCAGTAGCATCA[C/A]GGCTCAGAAATTTAACCGAAAAAGACAACAAAGTGCTCATTACACCATTGCCCTTATGTT	0.166667	0.988	Y	Y	0.117647	Y	Y
BARCPV_1.0_Chr01_3334410_A_G	715649660	A	G	Chr01	3334410	ATTTGGCTTCTAACCAAATCATCCAATACGTCCATGTATAAATCTAACCAATTCATCATA[A/G]TATAAAAGTATAAAATTGATGGATTGGTTGGATTAGAATACCATTTGTTATTGAACTAAC	0.25	0.858	Y	Y	0.235294	Y	Y
BARCPV_1.0_Chr01_3349952_A_C	715649659	A	C	Chr01	3349952	AAGTTGAAGTAAAGGTATATATAAACTATCAGATAAACCTTAATCATATTTTTTTttCTG[A/C]TTTAAGGTTCTCTGTCACTCGTATGTTTCCCCCTGAACTTTCAGAGTGGGACGGTTACAG	0.285714	1	Y	Y	0.111111	Y	Y
BARCPV_1.0_Chr01_3389938_C_T	715649657	C	T	Chr01	3389938	GGAATTTGATGTCATATTTGGATTATGGTTATACGTTAACTTGCAATGTTTTCACTCACT[C/T]ACGATTGTGAAGAAAGAATCCATAATATCCATGAAATTCTCACCAGTGTAGAAAGTTGTA	0.272727	0.935	Y	Y	0.166667	Y	Y
BARCPV_1.0_Chr01_3407697_T_C	715649658	T	C	Chr01	3407697	CGTTATCGGATCATCTATAATATATAGTCTCATAGTATATAAGTAGGGGCAAACCTCATC[T/C]CATATACTAGTTTTATAGAATTAAGTTAGGCTTAAAGTTAATTTTCTAATAATCTCAAAT	0.5	0.899	Y	N	0	Y	N
BARCPV_1.0_Chr01_3435709_G_A	715648192	G	A	Chr01	3435709	AACTATCGTTTGGACGAAGGTCATCTTCTTAGGTGCAAAGCATTTATCTCTTGAGCAGAT[G/A]AGTGGATACTCATGTGACAAGACTCCTTGCTCAGGTTGGAGTTTGAGAATGGAGTGAGAG	0.25	1	Y	Y	0.235294	Y	Y
BARCPV_1.0_Chr01_3444171_A_G	715648193	A	G	Chr01	3444171	GTCGACCCGAGCCTATGTCAATTTGAGTCGACCTGAGCCTATGTCAATTTGAGTTGACCT[A/G]GGCCCATATTGATCTGATTCAATCAGAGACCATGTCGAGCTTAGTCGTCCTGGATCGATA	0.333333	1	Y	Y	0.222222	Y	Y
BARCPV_1.0_Chr01_3455569_A_C	715648194	A	C	Chr01	3455569	AGGAAACGCTAAAGAACGCCCAAGCTTCATCAGGGCCAAAGTCAACAGGTTCAAAAGGAA[A/C]ATCTCCAAACCTGTGCATTTCAGAGACTAAATTGGAAGAAATAAGATCTAATTCCTACAA	0.375	1	N
BARCPV_1.0_Chr01_3461822_C_T	715648195	C	T	Chr01	3461822	ACACATTTAACGTTGTAGAAGTAGTTCAGACGTGACTGGTACTTACCAATAAATCTATTT[C/T]TTAATATATCTGTATTGTTCTTATTGTCACATTACTACCAGGATAATTACTATAAATCTT	0.333333	0.965	Y	Y	0.25	Y	N
BARCPV_1.0_Chr01_3483696_G_A	715648196	G	A	Chr01	3483696	ACAATAAATGTGCATAATGTTATGGCCACAAGTAAATCTGTACTCAGCAGTATGTAGTCT[G/A]TAATCTGTTATTACAAACGTAGTAGTCAACCCCAAGACCAATTTTTGGGTAGATGCCCTT	0.230769	0.988	Y	Y	0.235294	Y	Y
BARCPV_1.0_Chr01_3503219_T_C	715648197	T	C	Chr01	3503219	TTATTGCATGCATTGAGATGTTCTTTAACTCAGTCGTTCGATCACCAAAGTTGAGACTGA[T/C]TCGTCCGGTATCGATCGGTGCACAAGTGATAAGAACATGTTAGCAGTGTTCATGAAATGG	0.214286	1	Y	Y	0.235294	Y	Y
BARCPV_1.0_Chr01_3525396_G_T	715648187	G	T	Chr01	3525396	TGAACCAAGTGAGTCCTATGACATCAATGGCTGCTACTCTGGCTCAATCACAATCCTCCC[G/T]GGGGAAAAACCTATCATTATGTATACAGGGAGTGATTCTAACAAACATCAAGTTCAGAAC	0.25	0.976	Y	Y	0.235294	Y	Y
BARCPV_1.0_Chr01_3536303_A_G	715648188	A	G	Chr01	3536303	TGAGAAAATAGAATCTGTTCTTCGTGAAATTTGATCAAATTGTTCTTTGACCTCTCAAGA[A/G]TTTGTTTAAACAGATTTCTCTATAAGTACTTATGGAACAAAATAAGTAATTAAAATCAAC	0.3	0.935	Y	Y	0.411765	Y	Y
BARCPV_1.0_Chr01_3551420_C_T	715648189	C	T	Chr01	3551420	TTCGAATAGGTTGCTAGAGTTACGTAGTGACTCTTCTCGTCTTTATGCTACTTCTCTAGG[C/T]CTCGGTCTATCAGTCTCAGGTGGATGTCAAATGAGGGTACCTGTAGAAGACACTTCGACG	0.25	1	Y	Y	0.235294	Y	Y
BARCPV_1.0_Chr01_3563719_T_C	715648190	T	C	Chr01	3563719	GAGACACTCTTCACTTCAACACACATAAAAAACAACCATTAACCACACTAGATTATTGTT[T/C]AATACTTGTGCTGTTGTGTAACTCAAAACTTTCATTGTTTTCCTTTATCTTCTTGTGTTT	0.222222	0.858	Y	Y	0.222222	Y	Y
BARCPV_1.0_Chr01_3608026_T_G	715648191	T	G	Chr01	3608026	AaTACCAGATTCCAAGCCATAGATGATTTCCTCAACGACATCATATTCCATCTGTATAAC[T/G]TAAAAATGTCAAGTGATAAAAGAGGAGAGAACAACATGGCTCATAAACCaCCCTTAATTG	0.25	0.988	Y	Y	0.222222	Y	Y
BARCPV_1.0_Chr01_3862571_G_T	715649523	G	T	Chr01	3862571	CAACAAACGCATTAAAATTAGAGACTGACGTGAATGTAATGTAGCTAGTAGCTTAGCTTG[G/T]TATCCCCTCAAACAAAGGTAAGGAAAGATTTTGCCAAATCTGGGGTGTGTAAGTAATTAA	0.272727	1	Y	Y	0.277778	Y	Y
BARCPV_1.0_Chr01_4147143_C_T	715645588	C	T	Chr01	4147143	CCAAGAGGTTTAGAAGGATAAGAAGGAGAATCATGGATGTTTAGCAGAAAGTATTGGCAA[C/T]GACACATTTTGTTTAAGAACATTAATGACCTCTTCTGCTGTTGGTCTTTCTTTGTGATCT	0.333333	0.965	N
BARCPV_1.0_Chr01_4318303_G_A	715645587	G	A	Chr01	4318303	CCTTGAAACACTCTTCCGTGTTATGGACTTAGTCTCGATGATAGATACAATGTTTAGTTT[G/A]ATCCCTTAGAAGATTATTAGGAATCGGGGATGGTAAACGAACCAACTCCAAGTTGCAGGT	0.2	0.965	N
BARCPV_1.0_Chr01_4388509_A_G	715645586	A	G	Chr01	4388509	TGTCCAGAAaCGAAAAAAAATTGCCACAAATATTGGAACAAAGCATGGTTTTCAACAAAT[A/G]ATAAAGTACGAAAATTAGTAATAGACACACACATATTAGGAAGTTATGTTTTCTCATATC	0.3	0.858	Y	Y	0.294118	Y	Y
BARCPV_1.0_Chr01_4408012_G_A	715645585	G	A	Chr01	4408012	CCATTGGTAGCTACATTGGGCATGTCCTTGACAATTCCTATTGCCATGATAGCTGACATG[G/A]TTATACATGGTCGCAAGTACTCTATAATGTACATTCTTGGATGCATTCAGGTTTGATTTC	0.333333	0.868	N
BARCPV_1.0_Chr01_4420843_C_A	715645584	C	A	Chr01	4420843	TATAAATCATCCTCGTACGAAATCGCATCATACATCGTATCGCGCTAACCACCAACCCAA[C/A]CCAAACCTTCAAACAAGAACCCAAACCCAGGTTTGTTCAACGCTGAAACCGTGCCTGCAA	0.272727	1	N
BARCPV_1.0_Chr01_4538975_C_T	715645600	C	T	Chr01	4538975	CCCACCGACCGACGCAATGCGAGAGAGAAGGAAGTTTGAAGAATTCAGAGACTACTAGCA[C/T]GACAACGAACTGTGTATCAAGTTGATCAATATTACTTAGGTCTCATCATCCACACATTTA	0.5	1	Y	Y	0.5	Y	Y
BARCPV_1.0_Chr01_4550810_C_T	715645599	C	T	Chr01	4550810	TATGTATTGTTAAGTTGTCGATCACATAGTTCGAGTGATGGACAAACACGACCATCGTCA[C/T]CGCATGAGCATGCTTGTCCATTATTGTGTTACCACGATCTTCTGTTATAATTTTTCAACT	0.384615	1	N
BARCPV_1.0_Chr01_4666961_T_C	715645598	T	C	Chr01	4666961	ATGCATCAACATCAAAACTATGCATACAAAAAAAGTGTGAGTATTGTGATCTTCATTCCT[T/C]ATCAAAAACCTCTCCTACACCTTCATTTTCTTATCAGCAAAAGAAAGAATGAAATAAATA	0.4	0.899	N
BARCPV_1.0_Chr01_4774853_G_A	715645597	G	A	Chr01	4774853	ATCATCCCTAAAAATTACAAACAGAGTTTTACTACAACATAACTGCATTTGGATTCTTTC[G/A]GGATTTTTTtCACTTGATAAATGTTTTCTATTTTCATTTTCTGTTTTCAATTTTACCTAT	0.444444	0.813	Y	Y	0.5	Y	Y
BARCPV_1.0_Chr01_4829868_G_A	715645596	G	A	Chr01	4829868	TGTCTGATTTGCTCTTCATTCTCATGTTTGGATCACACCATTCTGCACCCTCAGTCAGAA[G/A]CTGGTCATGCTGTTTTtGTGGACATTGAAAGGGCTGAACTTTATTGTGGGGTGTGCTGTG	0.444444	0.9	Y	Y	0.444444	Y	Y
BARCPV_1.0_Chr01_4868609_C_A	715645595	C	A	Chr01	4868609	TCCTTGGACTTAGTGCTTTGGATTCAAATAAGCCCATAATTGGGTCTTCGGCTTCAATTT[C/A]TTTCTTAGTTAAAACCCTTCAGAGTTTAGACGACAATAGAAGTCCCCAAGCCAAGCAAGA	0.333333	0.988	Y	Y	0.444444	Y	Y
BARCPV_1.0_Chr01_4886457_G_A	715645594	G	A	Chr01	4886457	AACACGAGGATTCAGACAAAACTACGCAAGGACCAAGAAATAAGGTGCATCCATAACACT[G/A]TCAGGGTGCCAATTCGAGGAATATTTGGAGATCAAGTATGCTGTTCTGACGTTCAGGTTT	0.307692	1	Y	Y	0.235294	Y	Y
BARCPV_1.0_Chr01_4898602_A_G	715645593	A	G	Chr01	4898602	CTCCTATTCTTTCCCTACTCTTTTAAGTACAGCATTTCAGACACAAAATAGGATTCAACT[A/G]CTAATCCGAAAAAGAACAATAAAAGGATTTCATTCTATGTTTCAAGCATAACCTTGTGTC	0.375	0.935	Y	Y	0.222222	Y	Y
BARCPV_1.0_Chr01_4942593_G_A	715645592	G	A	Chr01	4942593	AAAAAGGGTGCTTATGATTATAAGTTTAATCATTAAGGGACTAGGAGGGGGTACTAAGAC[G/A]AAATATTTAAGGAATATAATTGGTAAAGAAGGAGCGGAATTAGTATGTATATAGAAAACA	0.428571	0.965	Y	Y	0.285714	Y	N
BARCPV_1.0_Chr01_4948501_G_A	715645591	G	A	Chr01	4948501	ACTTAACAGAATGGTAAAAAAGTTCCAAACATTTCTTTATAACTATTTCTGGGGAGGATA[G/A]AAATTCTGAGGGACCTAATGGAGTGGTATCAATTTAGAAAAAGCCAGAAATCAATTGGGT	0.375	0.868	Y	Y	0.444444	Y	Y
BARCPV_1.0_Chr01_4963487_A_G	715645590	A	G	Chr01	4963487	TTTTCTTCTCTATGGACTTTCAATGATTTTGTAAATTAGTCCATTAAACTAATATCTCTC[A/G]TTTGTCTTTGATACTGTTTCTGAAAGGTTCAGATCAACTAGTTTCTCAATGTTAACAGAG	0.2	0.899	Y	Y	0.166667	Y	Y
BARCPV_1.0_Chr01_4986415_C_A	715645589	C	A	Chr01	4986415	GAAACATGAAAACGAGATATCATAAACATGGTTAGAGCAAGAGGCACAAGAACCGTGCAT[C/A]TGAGGGACAAGAGGTACATATACCATTCCAAGTAACTTCAAATCATAAACATGAATATTA	0.416667	1	Y	Y	0.5	Y	Y
BARCPV_1.0_Chr01_5552523_T_C	715648159	T	C	Chr01	5552523	AACTTACGGTAGCAGTTCGGTGACTGAATTTGTTCCGGCGAAGTTCGCCGGAATTTGCGA[T/C]GGCGTGAAGTTGATTCTGGCCAGATAACTTCATTCGCAGACGATCCAGAGGAACGGAATG	0.3	0.976	Y	Y	0.470588	Y	Y
BARCPV_1.0_Chr01_5560118_A_G	715648158	A	G	Chr01	5560118	AAGGTGGATTTCTGGAAGGGACACGTCCTTACGAGGGTTGAAGCCCTCTGAAGTGTTGGC[A/G]TTGCACATGACACGGATAGAGGTGTTGTAGAGGAAGTGATTTCCCTGTGATGCATGAGGA	0.454545	1	Y	Y	0.470588	Y	Y
BARCPV_1.0_Chr01_5601075_G_A	715648157	G	A	Chr01	5601075	GAAACTTAGATGACATTACCAATAAAAGTTAGGGGTAACCAAGTATGTCTTAACTCGTGG[G/A]TTGATTTGTCAACCTGTCAATATTTGACAGGTCAGAGTGGTGTTTTCAACCTGCCAGTCT	0.4	0.988	Y	Y	0.294118	Y	Y
BARCPV_1.0_Chr01_5633502_G_A	715648163	G	A	Chr01	5633502	TCGCACTttAACAGCTATGAATAAGCAGAGAGAGAAAGCGAAGGGTTGTTTATATATGGA[G/A]GAAAATGATTGGATCGAAGGGAAAAGTGTTAATGTGAGGAGCAAATAGAAGAAGAGAAGA	0.5	0.988	Y	Y	0.5	Y	Y
BARCPV_1.0_Chr01_5649319_G_A	715648162	G	A	Chr01	5649319	TGGTAATCAGCCTTGGTTTGGGTGTCCTGTTGGCAGAATATACCAGTCAGTTGTTGAAAA[G/A]CATGAAAAACCCAaTATTCCCAATGGCCTTCCTTCTTCAGTTGAGAATATCCTCAGTGCA	0.5	1	Y	Y	0.5	Y	Y
BARCPV_1.0_Chr01_5656911_G_A	715648161	G	A	Chr01	5656911	CTTCACAAACAGATAAACATTGACAAaTAAcTTTtCCTAGATAAAATTtGTTAGTCGTGC[G/A]GGCTTAGATGTCTTTCTAAAATTGTTGTCCCTTGTAGAGCAACATTGTCATCAAGGTTCT	0.166667	0.988	Y	Y	0.176471	Y	Y
BARCPV_1.0_Chr01_5669325_T_G	715648160	T	G	Chr01	5669325	TATTCCTATACTCTCATTCTCTCACATGAAGCTGAAATTTTATAACTTCTTTCTTTGGCC[T/G]GCATATTTTtGTTTATAACTTATAAGGTATCATGTTTTTTtATCAGGGAAAACTAGTGGT	0.222222	0.965	Y	Y	0.166667	Y	Y
BARCPV_1.0_Chr01_6207433_G_A	715646776	G	A	Chr01	6207433	AGCTAGGTTCAAGGTAGTATAGTAAGTGGCATGAACTCATTCTCCTGGTCATCCTCCATT[G/A]CTATGTTGTTAACCTCGTGTTGTTAGAAGCTGCTTACTCCAGTTGTTGTAAATGTGCAAA	0.25	1	Y	Y	0.277778	Y	Y
BARCPV_1.0_Chr01_6274915_G_T	715646777	G	T	Chr01	6274915	AAATGGCTGACAATATTTAAGTAGACTAAACTTACACAAAATGTTCACATAATAGTTTAG[G/T]GATACTTAAAAGTTACGATTTTCAATCCAAGTCCTGGCGATGATCTAGGCTTTTGGGAGA	0.416667	1	Y	Y	0.5	Y	Y
BARCPV_1.0_Chr01_6336593_C_T	715648279	C	T	Chr01	6336593	AATCATCTTCAGAACCTCTAAACTCAGATCAAGCAGCTTGGAGCTCATCGAGTTCAATGT[C/T]TCACTGCATACATAAACAGACACCAACCCCAGATCACGTTAAACCCATCTATCAAACTAA	0.416667	1	Y	Y	0.5	Y	Y
BARCPV_1.0_Chr01_6355662_T_C	715648278	T	C	Chr01	6355662	GTTCAGAACAAATATTTTATACCATCCTCCCTTCAGCACCAACTCCTGCATAGCATGCCT[T/C]CGTTGTGGTTCTGCTATACCACCTAGATGGTTCAGCTGGAAGCATATCAAGCCTTTGACA	0.2	1	Y	Y	0.166667	Y	Y
BARCPV_1.0_Chr01_6373475_T_C	715648277	T	C	Chr01	6373475	ATTGCATACACTAGTTATCAATCTAAATGTGGCAACTCAAAAAAGAGATCACATGAAATA[T/C]GCACACCCGAGACAACAATAAAGACAAGATCGTAAACAATGCAAAATGGCAGAAGCAAAC	0.363636	1	Y	Y	0.470588	Y	Y
BARCPV_1.0_Chr01_6404979_C_T	715648276	C	T	Chr01	6404979	AATATTGGCATACCTTGGACAATAATTTTtACCCTTTTAAGATCCAAAAACACATTTTGA[C/T]GTAAACTTTGACTTAAACTGACGGAATATAATGGTGACCGAGATAGAACCTTTGAACTCA	0.4	0.988	N
BARCPV_1.0_Chr01_6443448_C_A	715648275	C	A	Chr01	6443448	AAGCCAGCCTCCAAGATTCAGGTTTCTGTTGAAAATGGCCAAAGCTTAGAATTAGAAGAT[C/A]CAGAAAATTCAAAACTTACCATCATATCACCCTCAAAGAGTAAGATGACCTTTCTAAGAA	0.4	0.965	Y	Y	0.470588	Y	Y
BARCPV_1.0_Chr01_6589660_C_T	715648372	C	T	Chr01	6589660	TGACTAAAATCATTAGATTTCTTCTTCATTTTGAACACCAAAGTCATCTCCAAGTAATCA[C/T]CAATGTTGGAAAGAAAATATTGTGCACCTCCCAATTCATGAACTCTCAAAGGACATCAGC	0.3	0.965	Y	Y	0.2	Y	Y
BARCPV_1.0_Chr01_6595199_A_G	715648381	A	G	Chr01	6595199	GCTAAATTTACATTATAGAACCTTCAATTGATTGAGAAAATAATGCTGTTAAGCTGAAAT[A/G]TTTATGAATAATTCTGTCTTTAAATTTACATCTTTGAATGAAACCAAAATATTGTTTTAA	0.222222	0.813	Y	Y	0.470588	Y	Y
BARCPV_1.0_Chr01_6601076_T_C	715648373	T	C	Chr01	6601076	AAATGAATAGAAATTGTGTGTTAGAATTACTAATTTATCCTTTTTTtGTGGTTTGCATTG[T/C]GATTTGACTTTGATAATTATAATAGTTTTACACGATAGTAAACGATCTGGTAAGTAGGAA	0.4	0.813	Y	Y	0.470588	Y	Y
BARCPV_1.0_Chr01_6612323_C_T	715648379	C	T	Chr01	6612323	TCGACTATCGATCTTCAGTCTCTTTGGAGAGTACCTTCAAAAGGTCATCTGATGCAAAGT[C/T]AGTAGTTAGTATTTTGTGGTTGAAAATAaCAAATGCTATTAAATGCGTACCTTGGTTTGA	0.454545	1	Y	Y	0.5	Y	Y
BARCPV_1.0_Chr01_6678256_A_G	715648382	A	G	Chr01	6678256	GTGTTATGCTAGCTGAAGGACAACTAGACCATCCAATGGTACTACTAGTTTCAATGACAT[A/G]CAATCTAATTTtCTTTtATATGTTTATATTTGCTTAAACTTTGTCCTATATAAACAAGTC	0.222222	1	Y	Y	0.176471	Y	Y
BARCPV_1.0_Chr01_6687924_G_T	715648383	G	T	Chr01	6687924	TCAGAAAATCCCAAATTTCTTTTGCTGATTTGAAAGTCATGATTCTTGTGAAGATGATCC[G/T]AGAAACACCAACAAAAAAGACACATCTTTGCTTTTGCCTTCCTTGTTTTTCTATCCTTGT	0.375	0.935	Y	Y	0.470588	Y	Y
BARCPV_1.0_Chr01_6698859_G_T	715648371	G	T	Chr01	6698859	GCAAGCACTACAAAATCAAAAATTCTTTGTTAAGCTTACCAAATGTAGTTTTGCAACCGC[G/T]AAAGTAAGTTACCTAGGTCACATAATTTCTGCTCAGGGAGTCAACCCAGACCTAGAGAAA	0.416667	1	Y	Y	0.5	Y	Y
BARCPV_1.0_Chr01_6766224_G_T	715648374	G	T	Chr01	6766224	TACTCTCCCCACAGTGGCCAAGCAAGTTCAGAGCGAAACGAAAATTACCTCGAACAGAAT[G/T]GAGAATAAAATAAGCTGGCGAGAGGTTCGCCTCCAAGAGCGAGATCTGTTGCTCATTCTG	0.272727	1	Y	Y	0.294118	Y	Y
BARCPV_1.0_Chr01_6772864_G_A	715648375	G	A	Chr01	6772864	TGTAGACAGGATATCAAGGATCTGTTACATGATTGATAACTTATAATGCTTTATTTCATC[G/A]TAGTGCCAGCAAGCATACAAAATGTTCTTACAGTATTTCCTGCATCGCCCACCAACTCTG	0.3	1	Y	Y	0.25	Y	Y
BARCPV_1.0_Chr01_6805181_C_A	715648376	C	A	Chr01	6805181	TGTGGAGATTGAATGGGGGATTGAAGCTGGATTTATTTTCTTTATCCATGGGTGGAAATA[C/A]ATTTGGATTACAATGGAAAAATATGAAGGAATGACCAATTTCTGTTAATAAATAAGTTGT	0.222222	0.889	Y	Y	0.294118	Y	Y
BARCPV_1.0_Chr01_6811698_T_C	715648377	T	C	Chr01	6811698	AGTAACATATGTTGATTGGTCTGAAGGAAAATGGCATCCGAGGTCATTCAGAGCTCGGGA[T/C]GTTACTTATCAAGTCATGAAAAaCATAGCAGTATGTGACAAAATTTACTCATTCCCTTCA	0.363636	0.976	Y	Y	0.352941	Y	Y
BARCPV_1.0_Chr01_6823270_G_A	715648378	G	A	Chr01	6823270	CAGGGCCAGTCGACTAATCAGAGAGATAGGAGAAGGGACAACTTGGCAACTGATTCTCAA[G/A]ATATACCCCTTGATGGTCGAGAGGGGGAGGATCCTGGATGAGATTCTTAGCTTCGAGTTG	0.181818	1	Y	Y	0.176471	Y	Y
BARCPV_1.0_Chr01_6833327_C_T	715648380	C	T	Chr01	6833327	TTACTTTTGTGTAGCAATGCTTATTTATAGTGTTAATAGTAGACTATTTCATTTATGGGT[C/T]GTATTTGATATGTATCTTTAATAAAACAATATTATCGGATTTATCGCATGGTTACCGGAT	0.25	0.813	Y	Y	0.294118	Y	Y
BARCPV_1.0_Chr01_6919519_G_T	715646545	G	T	Chr01	6919519	ACTAGATTTTGAAGTTGAATCAGGTCAAACCCAAATTCTAAAAGACTAGTTTAATGAATA[G/T]GCCAGATACAACTCCAGTTGCAAATGAAAAAAGGCGGTATCACCGATGCTTGCCATAGCT	0.428571	1	Y	Y	0.5	Y	Y
BARCPV_1.0_Chr01_6927387_T_C	715646544	T	C	Chr01	6927387	AGTTTACAATTACATAGCATAGATTAAGTTAGTATTCAGAGTCTTAGAAGAAGACAGAAT[T/C]ACAAAAATACTTTGATTGGAATTTGGATTAATTTTTGTTTGCTACTTAATACGTGATAAA	0.4	0.858	N
BARCPV_1.0_Chr01_6944243_G_A	715646543	G	A	Chr01	6944243	CTCCTAAGTTTGTTGCTTAAGGGGGgTGGGTTAGTTTATATGTTATGTTGATCTCTCTAC[G/A]GCCTTAAACAATCCCCACAAGCTTGGTTTGCAAAATTTAATCACGTTGTGTTGATTGTTG	0.5	1	Y	Y	0.5	Y	Y
BARCPV_1.0_Chr01_6950270_G_A	715646542	G	A	Chr01	6950270	TTACTTCAATTCACACACTGCCTGTAAACATTGAGTAAATTCACAAGTCATTTAAAGGTA[G/A]TGGAACAAAAGCCCTCAGCACCATTGTTGTGCACTTTCAAGACAAGGAAATCTACAATTA	0.4	1	Y	Y	0.5	Y	Y
BARCPV_1.0_Chr01_6984467_G_A	715646541	G	A	Chr01	6984467	TGTGTTTTtATGAAATGGTTGAATGTTTGATGTTTGTGGAGTATGCTCAGTGTATTTATC[G/A]AGTCTATTGGAAATGAATTAGAGAGATTAAAAAAAaTTaTAGTGTTATTGATTTGTGTAT	0.285714	0.935	Y	Y	0.5	Y	Y
BARCPV_1.0_Chr01_7084202_T_C	715646540	T	C	Chr01	7084202	CATAACCTAAAAAACGTGGTCTATAGTGATTCATAAGACACATTTGTAAAATGTTGTCTT[T/C]TTACTTGTAGGCCATATTTATATGTTTGTGGCAATTTTTAGGTCACGATTTTATTATTTA	0.428571	0.899	Y	Y	0.470588	Y	Y
BARCPV_1.0_Chr01_7092783_G_A	715646539	G	A	Chr01	7092783	AATCCCCCCTCAGAAACACCTATTAGAATCTCATAAGCCAAATTAACAGAGAACTCTTGA[G/A]TTTTATTGTCTTTCCAAACCTACTTATCAGTTTTTTtCAAGATGGAGCACGAGTTTTGCA	0.428571	0.935	Y	Y	0.5	Y	Y
BARCPV_1.0_Chr01_7966768_G_A	715647954	G	A	Chr01	7966768	AAAGACAATCTTGGTTGTGATATAGTGAGGTGGAACGACCTCATTCATGATCGTCTGTGA[G/A]AATGGCTTGGAAGTGTCCCTTACTTGTAAGTTCGAAGTTCGTTCCCTAGTGGAACGTCGG	0.384615	1	N
BARCPV_1.0_Chr01_8024564_C_T	715647955	C	T	Chr01	8024564	CACTTGATGTGACTTATGTTTGACTGAATCTCCTTGGCATACGAAAACAACATACATTTC[C/T]TGTAACTTAGAATAAGTGTATGCATATGCGAGAAGTATGAGGTTAACTTAGATTGTGTCC	0.153846	0.965	Y	Y	0.117647	Y	Y
BARCPV_1.0_Chr01_8046958_C_T	715647941	C	T	Chr01	8046958	CCTAAACCCTAGCTTGACATGCAAGCTAGGGATATGCACTTCTTACATGTACATGTGGTG[C/T]CTTTGCTACTTGTCACTCTCCTAATTAAGAAGATTTGTGCCAATGAGGGGGTGACACGTG	0.454545	1	Y	Y	0.444444	Y	Y
BARCPV_1.0_Chr01_8067302_C_T	715647942	C	T	Chr01	8067302	AAAATGAACCACTGATCAGCACATGGGGGCACCTGGTCACATCAGCAGTGGCAAGCTCAG[C/T]TAGTTGGGCAGTTTTGCCTTGGTGTAAAGAGTTGTGGGAGGGAAAATGCAACAATGAAAG	0.333333	1	Y	Y	0.444444	Y	Y
BARCPV_1.0_Chr01_8074940_T_C	715647943	T	C	Chr01	8074940	TAGCTTGAATGAAAGACTTGCAGAGATGATGGCATTGCAAACATGTCAGAAAAATTCTGA[T/C]CAACAGAAAGGCTTCAAGTTGAAAGCACCTGCTGAACTGAAGGAAATTCTGGTTCGCATG	0.454545	1	N
BARCPV_1.0_Chr01_8083368_A_G	715647944	A	G	Chr01	8083368	GTGAACCTTCTTTTCATCTCTAACAGCCTCAGCTATGGCGCCATTTGCAGCAATGTATCC[A/G]AATTTAAAACACGGGCAGACCTCAAATAGGATCTGCATAGCTGCCAGGCGATCTGAAGAA	0.461538	1	Y	Y	0.470588	Y	Y
BARCPV_1.0_Chr01_8113670_T_G	715647945	T	G	Chr01	8113670	ATTCCTCATTGCACCACACACCTAGCTATAGTACCGCTCTCCCTCAGCCCTTGAGTTAGG[T/G]TCAAACCCAGCCTAACTATTTCAGGTAACTCTAATTGACAACAAACAATTCCATACCAGA	0.153846	0.935	Y	Y	0.111111	Y	Y
BARCPV_1.0_Chr01_8123403_C_T	715647946	C	T	Chr01	8123403	ACATTGTTTTCTTTCCCTAAAACTCAAGACATCATATATTCTATATCCCCCTCTTCAGAT[C/T]TGGGTTTTGTTACTTAAGCACGAATTTCACAATTGCTTCTAAATCTTCAACTTTTTtATT	0.3	0.965	Y	Y	0.117647	Y	Y
BARCPV_1.0_Chr01_8137842_A_G	715647947	A	G	Chr01	8137842	GGCACTTCAgCACTTTTATATTGAGTTCTTCTCTGTCAAACACCTTCCCAAGTCTAGTAA[A/G]ATGGTTTACAATGTGGGTAAACCGCTTTTGTACATCAGCAATGCTTTCTTCAGGTTGCAT	0.166667	0.988	Y	Y	0.125	Y	N
BARCPV_1.0_Chr01_8146882_C_A	715647948	C	A	Chr01	8146882	ATCAACAAAATTCCAATTAAGAGTTATAGATCGTCTTATATCTGCATTCACCAACACATT[C/A]TGAATTTGAaTATTTATCAAGAATACATAGAGTGTCACCTTTGTAAAATAAGTCCGTATT	0.181818	0.899	Y	Y	0.117647	Y	Y
BARCPV_1.0_Chr01_8164108_C_A	715647949	C	A	Chr01	8164108	ACTTTCAAAATTCTATATTATTTAGGGCTTAAGGCAAATAACTTTTACCATTGCTATGAA[C/A]TCATACTGCTGCTGAGTGAGTGTGAAGCTATGGAGCTCTCGTTTTTTGAGCTTTAATTGC	0.444444	1	Y	Y	0.444444	Y	Y
BARCPV_1.0_Chr01_8171482_C_T	715647950	C	T	Chr01	8171482	CATCCGGAAGCAATTTAAAATGGATGGTAGTAGTGTCCCTGAAAATGATGTTGACTCTCA[C/T]ATTCGCCTCAATAAGGACACATTGATCAGTTCCTTGTGGAAGTTAAATGTAGTGGACATT	0.5	0.988	Y	Y	0.444444	Y	Y
BARCPV_1.0_Chr01_8199061_T_C	715647951	T	C	Chr01	8199061	GTCATGAAAAAAAaGTATGAATTTTGCTGGAGGACTTTGATTTGTTGTGAAGCAAATTTC[T/C]AAGATCCAGTTAGCAGTTAATTGCATAAAGGAAACTAATACTAATAATGGTCTAGATTTG	0.2	0.858	Y	Y	0.111111	Y	Y
BARCPV_1.0_Chr01_8210073_C_A	715647952	C	A	Chr01	8210073	GAGTAAATTCTGCTCGAAAGGGGATGATATTTTGAACCCCTcATGACTTACTTATAACCA[C/A]TAAGTACCTCGCAAATTGAGTAGGCTTTGTGGGCCCATGTAATTATCTGCAAAAGTTGAT	0.416667	1	Y	Y	0.444444	Y	Y
BARCPV_1.0_Chr01_8222316_G_A	715647953	G	A	Chr01	8222316	ATATACTTTACTATGATTATGTAAACATAAATATACCAAGAACATGATTATGTGTTGATG[G/A]GAAGGGTTAGAGTAGAGAGTAACACAAAACTGCCCAACATTTTTTATATTCTATTTCTTA	0.5	0.935	Y	Y	0.444444	Y	Y
BARCPV_1.0_Chr01_8265273_T_C	715648759	T	C	Chr01	8265273	CTAATCTGCTTGATGTTTCGAATTGGAGCCTAGACAATAGTAGAGTTTTGACTTAGAAAG[T/C]TGTGAAGAATTTATTTTCTTCTTTCTCTCCTTGTGATTAGGGGAAGTTGGTTTGGTCCTG	0.285714	0.965	Y	Y	0.111111	Y	Y
BARCPV_1.0_Chr01_8279683_C_T	715648758	C	T	Chr01	8279683	GATTTCCAAAGTCAATGAAGATCTCTACATTACATTTTCTCCACCATTTACACCCAATAA[C/T]AACAAAATAAAAGAATGAAACGTATGGGCATACGAATTTGTTTTCTGACACGTAAGTATG	0.222222	0.935	Y	Y	0.117647	Y	Y
BARCPV_1.0_Chr01_8309216_A_G	715648757	A	G	Chr01	8309216	TATAAGCATTGGTTTAAAACAAAAGGCACCAAGTTGAAGCCCTACCTAAGTGAGACACTT[A/G]ACAACTTTGTTTTTATTCTTAAATGTACACATTTCAATGTGTCCTTTAAAACCAGACAAG	0.363636	0.9	Y	Y	0.470588	Y	Y
BARCPV_1.0_Chr01_8321328_G_A	715648767	G	A	Chr01	8321328	TTAACAATACTAAGCCAAAGTAAAATCACTAAAAATCACACACCAAGAAATAAAACTTCA[G/A]ACTGCACCCTAGACAATACCCGTTTTATATGATCAGAGGTTTCACTCACAAACTACGATT	0.181818	1	Y	Y	0.117647	Y	Y
BARCPV_1.0_Chr01_8326763_T_C	715648766	T	C	Chr01	8326763	CAGTGAAATTAAAAaTCAATTTGGTATTTCCATTCGCACTTTTGGTAGTGACAATGCTCG[T/C]GAGTATCCTTTTCATTCCTTTCAAACTATTATGGTTTCACATTGTATTCTTCATCAAACC	0.181818	0.858	Y	Y	0.111111	Y	Y
BARCPV_1.0_Chr01_8333281_C_T	715648765	C	T	Chr01	8333281	AGGCAGGATTATTGGAACTGGAATGAAAGGGTTCAACATAAGATGTTGGCTCAGAGAGTT[C/T]ATGGGATTCTTCTATTTTGTACACATCACCACTGAGATAATCAATCATACCAGCATCAGA	0.25	1	Y	Y	0.117647	Y	Y
BARCPV_1.0_Chr01_8355243_G_T	715648764	G	T	Chr01	8355243	ATGTGCTAAACAATGATGCTTTCTTCAACTCCTCAGCACTGAAATGTACAGTTAGAGAGA[G/T]ATTGCTAACTACAGTTTGAGTCAACATTAGACCTTTCCATCTGATGTAGGAAGACCATCA	0.4	1	Y	Y	0.444444	Y	Y
BARCPV_1.0_Chr01_8362104_G_A	715648763	G	A	Chr01	8362104	ATTCCACATCCAATTATTTTtATTCCAAATTCCACCCTGGGCTACACTTACTTCAGTTTC[G/A]TTTCGAATTCATAAATAACCATGGCTACTTTTCAACCATTGTTATCCTATCATTCCACGT	0.5	0.858	Y	Y	0.444444	Y	Y
BARCPV_1.0_Chr01_8368441_A_G	715648762	A	G	Chr01	8368441	GTGTAGAGTTGCTTGGCTTGTGTGGTTTAAGTGCTTCGAGTGGACGGGGTTGGCATCGAC[A/G]AATTATTGGGAGTCAAAACAACATTTTTTAAATTTCAAGATGGGTGGTGTCAATGAAAGG	0.222222	0.877	Y	Y	0.166667	Y	Y
BARCPV_1.0_Chr01_8376870_C_A	715648761	C	A	Chr01	8376870	ATCTGAACAACATTTCTAAGCACCCTACGATAAAAGAAAACATGTCAAAACATAGCAAAA[C/A]AATCTCCTACCTTCACGAAATACTGCCATGCAAAACAAAAAGACGCTAAACGACTTCACA	0.222222	0.988	Y	N	0	Y	N
BARCPV_1.0_Chr01_8382518_G_A	715648760	G	A	Chr01	8382518	GAAAGCAATAGGAAACGTTCAAGAGTAGAGACTAAAAAAGTTGCAGTTGCATGTATGGAA[G/A]GGAAAGCCTTAAAATGACAAATTAGGGGGTTGCAAGTCACGACATGCAAGAACATATACG	0.181818	1	Y	Y	0.117647	Y	Y
BARCPV_1.0_Chr01_8420358_C_T	715650926	C	T	Chr01	8420358	CTGTCAGTGAATGTACAGACGGGTGTGAGTTCAAGAATTCAATTCCAGAAAATATTTTTt[C/T]TCTCTCTTGAGAGTTGTCTAATTTCAAACACTGTTCATGTGTGTGTATTATGAATTGATG	0.285714	0.935	Y	Y	0.117647	Y	Y
BARCPV_1.0_Chr01_8487804_T_C	715651102	T	C	Chr01	8487804	TGTATCTCCAACAACACACTTATAATGATGGTTCACTAGGAATCGACTTTGTATCTCCTA[T/C]AAACACACATATAACGACGGTTCAGGCAGGAACCATTGTTATAAGTAGTGCAAATTTGAA	0.2	1	Y	Y	0.111111	Y	Y
BARCPV_1.0_Chr01_8507158_T_G	715651078	T	G	Chr01	8507158	TGGTTTTGAAAGACGATTATGATAAACTCAGCACAAAGGAAACCTAACTCTAATGAAATT[T/G]TAAATGATCTAATAACATGCAAATAAACTCAAATACAAAAAACTAAAAGAACACAAAAGC	0.153846	0.899	Y	Y	0.125	Y	Y
BARCPV_1.0_Chr01_8511631_C_T	715651079	C	T	Chr01	8511631	GACAAAGATAAAGAAAATAATGATGATCCAATTTGACCTCCTCACACACCAAACATGACC[C/T]TCAAAGAAACGTTTTCTCATACATAAATTATTTTCCTTAATATAACAATGTTCAATGTTA	0.3	0.988	Y	Y	0.5	Y	N
BARCPV_1.0_Chr01_8608669_T_G	715648626	T	G	Chr01	8608669	CTATAGTCATATTTTTTAAACTATTTGACTAAAACATCTATAATTACAAGTCCAACTCAA[T/G]CCACATAGAACAGGGATACCCTTGAATATCAACACTCTTGCAAAATATTCCATAATTACA	0.3	0.988	Y	Y	0.470588	Y	Y
BARCPV_1.0_Chr01_8668091_C_T	715648627	C	T	Chr01	8668091	GAACATTCTAACATCCTTGACCCTAGACCCCCTTCCTCATTTGGCTTGCAAACATTGCTC[C/T]AACTAACCCACGAGATACGCTTGTTATCAGCCCCCCAGGTCCAGACAAACCTCCTCTGGA	0.333333	0.976	Y	Y	0.444444	Y	Y
BARCPV_1.0_Chr01_8781162_G_T	715650195	G	T	Chr01	8781162	ACAGTTACAATACGTGTTAGACTGTCTAACTTGTCTTAACATTATTATATGATCCCTATT[G/T]TACATGATTtAAaGTCAATTTTCACATATTAAAATGTCTTTAAGAAGTATTTATAACTTT	0.333333	0.858	Y	Y	0.444444	Y	Y
BARCPV_1.0_Chr01_8911925_T_C	715650530	T	C	Chr01	8911925	TAAATGTCCAAGAAGCTCATATTGAGAATGTGATTTATCACCAACTACAAATACTTGCAC[T/C]GTATTGCCAACTTCAATCCAACTACAACCTGGCTGCTTCTTTAACCCCCTGTCCTTCATT	0.4	1	N
BARCPV_1.0_Chr01_8918624_C_A	715650531	C	A	Chr01	8918624	ATTTGTAAATATCTGAATATTTTAAACAATATCATGCTTTTCATTTACTTTACCTCATGC[C/A]TGTTAACTAGGACTTTCTTTGCTAATCTCACTATTTAGCTTAGTAAACTTCAAATAGTGT	0.416667	0.858	Y	Y	0.444444	Y	Y
BARCPV_1.0_Chr01_8926444_C_T	715650532	C	T	Chr01	8926444	GCCTCTGTCTCGTAAGTCAAACTGAACGGTGTTTCTTGTGTGGTGGATTGTGGCATACAT[C/T]GGTAGGCCCATAGGACTTCTAGGATTTCTTCGATCCATTTACCTTTAGTTGGCCCGAGCC	0.285714	1	Y	Y	0.125	Y	Y
BARCPV_1.0_Chr01_8955315_C_T	715650808	C	T	Chr01	8955315	TTCACGATCGAACAATCCCAGATTCTAGAAAAGGCCCTGAACGCGGATCTGATACCGCCG[C/T]AAAAGAGGACCCTTACACCACCCAATGTCGATTAGATCAAGCATTGCAGATGTCACCGAA	0.285714	1	Y	Y	0.444444	Y	N
BARCPV_1.0_Chr01_9315269_T_C	715649729	T	C	Chr01	9315269	TCCTCTTTTGAAAAATTAAATAATTGTCTATTAAATGGGAAGTGCACGTTTCTTCTCGGT[T/C]TTTGACAACAGTGTGCCGTGTGGCACTGCCCTTATGGAAAATTATTTAAAAGGGTTTTGT	0.25	1	Y	Y	0.411765	Y	Y
BARCPV_1.0_Chr01_9323792_C_A	715649726	C	A	Chr01	9323792	TAGCTATGCCATCAACTTCACCTTTGGGTTCAACTTCAATGGCATAAACCCAATGACATC[C/A]GTGTGTTATCATGTTCAAGAGCTTGAATTTCAACAATCATGTTCTTGCCATCCAAGATGA	0.4	1	Y	Y	0.444444	Y	Y
BARCPV_1.0_Chr01_9345904_T_G	715649727	T	G	Chr01	9345904	TACACCTGTAATAAATAATAAATTATAGCAAGGATAAAATAAAAAaCATTCTAAATTACA[T/G]AATGAGCAGCACTGTTTTGACAATTAAAAACGCAATAGACATCGAGGATTATTCCTGATC	0.25	0.965	Y	Y	0.111111	Y	Y
BARCPV_1.0_Chr01_9355722_G_A	715649728	G	A	Chr01	9355722	AAATCTGTCTTGTCCTGATTTCAAATACAAAAGATAAAAGAAAAAAAAaaCTCAATCTTG[G/A]TCAGCTAACGAAGGGAACATCAGCAGCAGCTTAGTATATAGGTCAATCAATTATGTCTGT	0.375	1	Y	Y	0.333333	Y	Y
BARCPV_1.0_Chr01_9371212_G_T	715649730	G	T	Chr01	9371212	TTCAAGGGTTCCCTTGAGCTGTTGGAGTATTTGTGCATGTTCTTGAAGCATTGTGTTTAA[G/T]GACAAAATGGTAGAAATATTGGTGACATAATCTACTATTGATGGTGGATGGTGGCCAAAG	0.5	1	N
BARCPV_1.0_Chr01_9382258_G_A	715649731	G	A	Chr01	9382258	TACTGTACTACTCTTTCTCTGCTCGAATCGTAGTGTTCTCCCTATGGAAATTGAATTTGT[G/A]ACTGTTTTGTTTGGTTTTGACTTGCTTTTTAATCCAGAGATGGTAAGAGTCGACAATTTG	0.384615	1	Y	Y	0.444444	Y	Y
BARCPV_1.0_Chr01_9390458_A_G	715649732	A	G	Chr01	9390458	TTAGGTCGTACATCATTGGAATGCGATTTATACCAAATTGAGAGACAAGTAACAAACTTG[A/G]TATCTTAGCTATTGTGTATAGGAGTTGTTATGTGTGTATTTTATCTTAATTTTGAATGAT	0.416667	0.842	Y	Y	0.411765	Y	Y
BARCPV_1.0_Chr01_9399010_A_C	715649733	A	C	Chr01	9399010	CGAGGGAAATACTAGAAAAAAACTCATATAAAAGACTACATTAACATTACATCCCCATTA[A/C]ACCAGAAGGAAAAGTTTAGTAAGGATGATGAAAATTGATAGTAAACATTTATAGAaGTAT	0.166667	0.813	Y	Y	0.111111	Y	Y
BARCPV_1.0_Chr01_9479722_C_T	715649277	C	T	Chr01	9479722	TGACCCCACAAAGTGTTTTTACTACATAGTGTTGTATGCTGCAGCTGCTGTTAACCCGTA[C/T]GGTACAACCGATTTAAGCACCACGAGTTGCATACTGGACCTGGAGCATAGTGTTGTAATA	0.2	1	Y	Y	0.235294	Y	Y
BARCPV_1.0_Chr01_9493874_A_G	715649283	A	G	Chr01	9493874	TTTGGTGTGGCAATTGGATACACCATAGCAGCTTCCATAAGCATGATGTGAGTTTTGAAA[A/G]ATGCAATTGTTGTTGTGTGCATGAAAGTGTAAGAAGAAATGTGCTAATTGGGTGTTTTGG	0.2	0.988	Y	Y	0.222222	Y	Y
BARCPV_1.0_Chr01_9503976_G_A	715649282	G	A	Chr01	9503976	CTAGCACTTATTGTTAGGAAAATGGAAATGGAGACTTGTTGAGGAAAAGTCGGGCCTATG[G/A]AAAAGGATCTTAGATTCTAAATATGGTTCTTGGAGAGGACTTGATGTCAATAGTAAATCA	0.2	1	Y	Y	0.117647	Y	Y
BARCPV_1.0_Chr01_9522594_C_T	715649281	C	T	Chr01	9522594	TATTTAAAGTTTCCTTTTAAACAGTGTCAAACTCTTTGATTGTGGTTTGGCTCACCTGGC[C/T]TATGTTACGATATTAATTATACAACTTGCAATAATCGTCCTTGAAGAATTACTCCACTAG	0.4	1	Y	Y	0.444444	Y	Y
BARCPV_1.0_Chr01_9528637_C_T	715649280	C	T	Chr01	9528637	AATCTGGTTTCTAGTATGAAAGGTATCAAGATGTTGATCACCTCTAAAGTTTAAAGTGGG[C/T]AGAGGAAACATAGCTGAAATAAATGAATTCAACAAGATGAAATTTTATAGATCTTGCTTA	0.2	0.965	Y	Y	0.117647	Y	Y
BARCPV_1.0_Chr01_9555405_G_A	715649279	G	A	Chr01	9555405	GAAAATTCATTCCTAACACACATTTTGCTTCATGTTTCGTCTCCACTAACATAGTTGTGC[G/A]ATTTTTCGCAAGGAGTGTGAAGATCAATCACAAGGAGAAACGACTCATAATCTCCACTAC	0.333333	1	Y	Y	0.444444	Y	Y
BARCPV_1.0_Chr01_9569769_G_A	715649284	G	A	Chr01	9569769	TCATTCACTCACTCACTTCCCATGCCACCTTCCCCTTCCTTCCCTTCAGGTATCCACAAT[G/A]ACCTAAAAATTCTCCTTAATTCCTTACCTTTTTTtCCCTCTCAACTCAAGTCAACTTCAT	0.428571	0.949	Y	Y	0.444444	Y	Y
BARCPV_1.0_Chr01_9576705_A_G	715649278	A	G	Chr01	9576705	CCTTGATCAACTAGAATTCAATACACATTGCAGCCCATGACGATTATTGATATTACAATC[A/G]AGTCATCTTCATGAGGTGTTATGTCGTCCAGATCAGTCACCAGGAAAATAGGTAGAGCTT	0.153846	1	Y	Y	0.111111	Y	Y
BARCPV_1.0_Chr01_9583265_G_A	715648721	G	A	Chr01	9583265	TTAAACAAGGAATTGAGAAAACAATTTAACCATAAGTCTCAACCAAATCCAAAGTCTCCT[G/A]ATTACGATAGCCCTCCACCATTAGAATGGTGAGTATCAACAAATTTCCAAAAGATTACCA	0.461538	0.988	Y	Y	0.444444	Y	Y
BARCPV_1.0_Chr01_9601442_T_G	715648720	T	G	Chr01	9601442	CCACATGAGGGAATACTTAGTTTTATTTTtAAAATTGACACGACTAAAACAGTTCATCAT[T/G]CACCCTATAACTCACATCGTATACCTTTAGAGTAGGTAATAAGAATTGTGATCATGTGCA	0.375	0.965	Y	Y	0.222222	Y	Y
BARCPV_1.0_Chr01_9656909_C_T	715648718	C	T	Chr01	9656909	TAAACCGGGTATTATTTGGACAAACAATCACTTTTGGTTAAGACAAGATTACAAAGAAAG[C/T]GGTCAAAATCATAAGGATGCTAACTAAAATAGGATTTACGTCCTTAGACAGATACATAAT	0.181818	0.935	Y	Y	0.235294	Y	Y
BARCPV_1.0_Chr01_9672049_T_C	715648717	T	C	Chr01	9672049	GAGGAATCCCTCCAGCAGCAGTGATTGCCCACTTGCTGTCATCGACCTGATCAGTTAGGA[T/C]TGCTAGCAGCTGAACTGAGTACTCTTGATGCTGCTCACTGGATAATCCAAGCAATGATAT	0.181818	0.949	Y	Y	0.111111	Y	Y
BARCPV_1.0_Chr01_9680007_C_T	715648716	C	T	Chr01	9680007	TAGATGAAATTTTATCTCTTGTTCCACATATAGATTTGATGTATGGCGTTTAAATTTCAA[C/T]GTTGTTGGTAACATGTTTATTCCTTGTAATGAAAGAGTGGCACTATCAAGCTAAACAGCT	0.2	0.965	Y	Y	0.235294	Y	Y
BARCPV_1.0_Chr01_9686556_G_T	715648714	G	T	Chr01	9686556	ACAGTTTCAATATGTGTTTGATGCTTCTGATCTCGTGCATTTGACTTGTGTTGTCGAAGC[G/T]GTTTGTATGATATAATCTCGTGCATGGTAGTTTTAGGGATTGAGAGGGAGAATGTTCGAG	0.4	1	N
BARCPV_1.0_Chr01_9697846_G_T	715648728	G	T	Chr01	9697846	GAACCCACGTGTCTATGCTCTGCATTATTTCAGAAACTAGACATTAATATGCATGAATTA[G/T]AATAAATAAGAATCTAACAATACATGACCAAAGGAAATATTTCAATCATAAATAACTCCC	0.4	0.858	Y	Y	0.444444	Y	Y
BARCPV_1.0_Chr01_9706577_G_A	715648727	G	A	Chr01	9706577	TTATAATGAAAATTATATCACTCCTAGTGAAACACAAACAAGCAAAACCATGTAGGAACC[G/A]GTTCCcAAATTTATCCATTGAAGTTTCCTTCCGTAGAAGGTGCCAGAAAGAGAGAGAACC	0.3	0.965	Y	Y	0.235294	Y	Y
BARCPV_1.0_Chr01_9721972_G_A	715648726	G	A	Chr01	9721972	TTCTTAGATTAAAGGTTGACAAGTGACATTTCTTCATTGATGGAAAATCCTTTCCATTCA[G/A]GACATGACATATGGACTTTCATGCCTTCCTTACCTATGCTTAGGTGGAATCCTCGTGTTT	0.4	1	Y	Y	0.444444	Y	Y
BARCPV_1.0_Chr01_9737591_C_T	715648725	C	T	Chr01	9737591	GCTATTAATACTGCTTTCATTATGTCTTGTATTTTAACTCCTGTTCACTCAACTCATCAA[C/T]CATGACTTGTGTGGATGAAAGTAAATTTTATGTATATATTGCTATTCTTCAAATTATTTG	0.5	0.935	Y	Y	0.444444	Y	Y
BARCPV_1.0_Chr01_9749357_C_T	715648724	C	T	Chr01	9749357	TCCATAATAGTGAAGAGTTTACCATTAAGATTACTCTCTATTTTTGTGTCATCTAAAAGA[C/T]GAACTACAATTATAACACTTGAGGCTTTTTAACACTTTTTACATGCACATGTGGATCACT	0.3	0.858	Y	Y	0.235294	Y	Y
BARCPV_1.0_Chr01_9757856_A_G	715648723	A	G	Chr01	9757856	GGCGAGGAACACCGAGAGCAAAGTGTTTGGTTCAGAAGAAGCTTTGGCGATGGTTGAGGA[A/G]CTGAGAGCAACGTTTGACTGTGGCAAGACACGTGGCTTGGAATGGAGAAGTTCCCAGTTG	0.428571	0.996	Y	Y	0.222222	Y	Y
BARCPV_1.0_Chr01_9776597_A_G	715648719	A	G	Chr01	9776597	AAATAGACTTGCACTCAGGTTATCATCAAATTTTAGCAAAAAaGTTGAAGATTTTCAAAA[A/G]ACTGCTTTTAGATCAAGATATGGCCAAATACTTAGATGCACGGTGTGTCTTTTAGCATAG	0.333333	1	Y	Y	0.222222	Y	Y
BARCPV_1.0_Chr01_9781236_T_C	715648715	T	C	Chr01	9781236	GTTTCAATGAAAAAATTCTACTAGTTTAAAGAGTAAAGCGCTAGGATTTACTCTTTTCTT[T/C]ATAGTCTTGTAAAAATTGTGTAGTTGTACATTCTTCTTTGTATTTTGTAGGATTTTATAG	0.2	0.813	Y	Y	0.222222	Y	Y
BARCPV_1.0_Chr01_9789718_T_C	715648722	T	C	Chr01	9789718	CAGATACGCCCTGCCAAAGAGAGGTACCTCCTTCTCCATGTACTAAGCCTACCTTCCATC[T/C]TTTTAATTACCGGTTCCCAAAATTTCTTCCTCCTTGGGTTGCCTCCCACCTCTAGCCCCA	0.285714	1	Y	Y	0.125	Y	Y
BARCPV_1.0_Chr01_9802107_A_C	715650725	A	C	Chr01	9802107	ATAACAGAATAACCACCAGGTACCAACTCATGTACCAGCATTAGGGATCCAATCTATTTA[A/C]GTAGCCACCCTCAGCGTAGCGCTACGGTCCTCTTCTGAATACATGCAACCTAACCTTTAG	0.25	1	Y	Y	0.307692	Y	Y
BARCPV_1.0_Chr01_9828868_A_G	715647474	A	G	Chr01	9828868	TTTAAGTCCTCGGCAGGGGTACCTGTAATTATACTTCAACTTTGAAGTCAATTCTAGTTC[A/G]AGTAAAGGATGTTAGTTCAAGATCAGGATTATGTTAAATTTGGCCTTAAGATGTTTTCTT	0.272727	1	Y	Y	0.222222	Y	Y
BARCPV_1.0_Chr01_9849727_A_G	715647492	A	G	Chr01	9849727	GGTCTACCCTACAATATGTTATAAGCTGAGAGGGCATTAACGATGAGGTACCTGATATTT[A/G]CGGGATGCGACATCATCTGTGAAGGTGGTTCTTAGCTCTAAGTGTCCCCGTACCTCCACC	0.25	0.965	Y	Y	0.222222	Y	Y
BARCPV_1.0_Chr01_9863451_A_G	715647496	A	G	Chr01	9863451	AAACTAGAGGGGATAAAAATTACTGCTACCCAACCTTGCACACCCTCACCACAAAAGAGC[A/G]AAAGGTATAATCATCAATATTCATCTTTTCAATTGACATACGACTATAAATAACTCTCTA	0.25	1	Y	Y	0.222222	Y	Y
BARCPV_1.0_Chr01_9876712_A_G	715647497	A	G	Chr01	9876712	CGTTGACATGAATTTTGATATAGATATTAATGATGTTCTTTGGAAGGATGTGTAGTGTGA[A/G]AATGGAGAATTCTGCAAAATAAAACATAAAATCAATTATGGTTCCTATGTTTGAATTGCA	0.285714	0.813	Y	Y	0.222222	Y	Y
BARCPV_1.0_Chr01_9883429_T_C	715647498	T	C	Chr01	9883429	TTTGACACCCAATGCTTCTCATACATTTCATCTAACTAGTTGATTTATCATCTTGTGTTA[T/C]TTACATTTTAATTACACATGATAGACTTTTCTTCAGATAATGACTATGATCCACGTTTGA	0.153846	0.813	Y	Y	0.111111	Y	Y
BARCPV_1.0_Chr01_9902046_G_A	715647499	G	A	Chr01	9902046	TCGGCTTGGGCAGACTCAACTCGACACAAGCCCGGGCTTTCTTGGCTCGACTTTTGCCTA[G/A]AAGACTTGGCTCGACATTAGGCAGAACTGACTCGGCTCAACAACGCTCAACATGGGCTCG	0.25	0.976	Y	Y	0.117647	Y	Y
BARCPV_1.0_Chr01_9915693_G_A	715647469	G	A	Chr01	9915693	TGATGTACGTGCAACATAACCGAGGAAGATGACATGGATGTGAAGGTCGCAGTTTTGATC[G/A]CAATGAAGGTCGTGGTGTTGGAAACAAAAaTGAAGAAATGGGACAAATGAACCATCAAAA	0.166667	1	Y	Y	0.117647	Y	Y
BARCPV_1.0_Chr01_9934528_G_A	715647470	G	A	Chr01	9934528	GTAAAGGATGATCTTGAACTGGGTGGGGTTCTTGTTCTCCTTTCCCTCACCCATCAAGCT[G/A]TTGATTTTGTTACTGTCTCAAAACCCTGGCAAAAACGCAACAAGCTTGGAGAATTTGGAG	0.454545	1	Y	Y	0.444444	Y	Y
BARCPV_1.0_Chr01_9942194_G_A	715647471	G	A	Chr01	9942194	GGAGGTGGTCCTAAGAAGATTCCCTTGCAATTGTCGCTTCAAATGCCCAACGATCTCAAA[G/A]TTAATAGAGGAGCTCCACTTGTTGACTAAACTCCGACTATCAAGTCAGTGAGAGCATGAA	0.384615	1	Y	Y	0.444444	Y	Y
BARCPV_1.0_Chr01_9952367_T_C	715647472	T	C	Chr01	9952367	ATCTCAACGTTTGATGACACAATGGATGGTAATGTGTCTATCTTGAGAAGAGTGTTTGAC[T/C]GATGAAACATCTACATCAGAAAAGATATCTAACGGTAAAATATTTAGTAACATGTCTACG	0.454545	0.988	Y	Y	0.411765	Y	Y
BARCPV_1.0_Chr01_9966502_G_A	715647473	G	A	Chr01	9966502	AAGAAATATTTTCTTGGCCTTGAGATTACACAAAGATATTTTGGAATTTTTGTGTCACAA[G/A]AAGCATATGCGAAGGATATCTTGAAGAAAAGTAAGATGGAAGATTGTAATCCAATAACAA	0.181818	0.899	Y	Y	0.117647	Y	Y
BARCPV_1.0_Chr01_9990398_G_A	715647475	G	A	Chr01	9990398	CTTGTCCCAACTCCACGATCAAACATTCGGAGCTAAATGTTTTAGCTCTAAATCTGTTGA[G/A]TTTCTTTCTTGTCCTGCAAACCATTGCACTGTTCGCTGAGAAATTGCCAACCAAACCCTT	0.25	0.988	Y	Y	0.117647	Y	Y
BARCPV_1.0_Chr01_10002108_G_A	715647476	G	A	Chr01	10002108	TCACTGTTATGATTTACCTCTGCATTAGGATGACATAGTTCACCATAGTCTCAGCTCCAT[G/A]CTCTGCGACCGTTGAATCCTATAGTTGACTGAATAGGGTTCAAAAAGACGAAATTTCCTT	0.25	1	Y	Y	0.444444	Y	Y
BARCPV_1.0_Chr01_10008518_G_T	715647477	G	T	Chr01	10008518	ATTTCTACATTTATTGACTCCCAATGATGTCCTTGTTTTCCACCAGGAGTATTATGTTTG[G/T]CAGATTTGTTCATTTAGCTAAATGTAAAAATATTGGGCTAAGGAGGTTTTACATTTGCAT	0.166667	0.988	Y	Y	0.235294	Y	Y
BARCPV_1.0_Chr01_10020565_A_C	715647478	A	C	Chr01	10020565	AAGTCAAGCGAGTGGTAAAGAAGCGTGCTACCCAAGTCATGAAGGCCCTATGTTAGACTA[A/C]GCAAGCCAGATGAAGCAGTTAACAACAAAAAGGGAGCAAGTTAAGAATATAACAGATTTC	0.25	1	Y	Y	0.222222	Y	Y
BARCPV_1.0_Chr01_10059903_G_T	715647479	G	T	Chr01	10059903	TTGATCTCACCAGCAACTACGGCTTCCATATTGGGTCGTCCTCGATATAATTACTACATC[G/T]ATTCAAATAGTTGCACCTATCTTAAGCTCGATCGTCTTCTCCACACATCATATCATGTAA	0.2	1	Y	Y	0.235294	Y	Y
BARCPV_1.0_Chr01_10066308_A_G	715647480	A	G	Chr01	10066308	TAAAACTGCTAATTTTTAAAATCAAATAAAAATAAAATGAGTACTAAGAAACGTCCATGG[A/G]AGTGTTAAGAACCATCTTTTCTCAATACATGCAAAATAAAGAAAAACCTAAGAGTAAACA	0.222222	0.813	Y	Y	0.222222	Y	Y
BARCPV_1.0_Chr01_10083275_T_C	715647481	T	C	Chr01	10083275	CTATTATCTCCTTCGGTTGGTCATCTTCCTTCCTTCACCTCACTAAGTAACTATGTTTTT[T/C]CTTGAATCACCCTTGCTATTCTTCCTCTAGTAGCTCTTCTTTGTATGTTCTCGGTCGGAT	0.25	1	Y	Y	0.222222	Y	Y
BARCPV_1.0_Chr01_10093366_C_T	715647482	C	T	Chr01	10093366	TCTTCTTTTCTAATTGCATTATATTTAATCTCAGTATACGCTTTGTCCTTCCATGCTAAA[C/T]ACAATTTTTAGTTATTACTTTAATACAATAGTTCCATAATATATATATTAAGTTGGGGAT	0.2	0.858	Y	Y	0.444444	Y	Y
BARCPV_1.0_Chr01_10107943_T_G	715647483	T	G	Chr01	10107943	CGCACTACATAGTAGACGATCTAAGTAGACTACACTAAACAATCTAATACCATATTATTT[T/G]CTCCTTAACTCGTTTCAGAAGAACATAAATCACCAACGATATAAAAaTAATTTCATAAGG	0.25	0.813	Y	Y	0.222222	Y	Y
BARCPV_1.0_Chr01_10113948_T_C	715647484	T	C	Chr01	10113948	AACACTGTTGCCGTGCATTAAAAGACATATTGTGATAAAGCTTCTCAAGCAAGAAATCAT[T/C]CACCACTATCATGGCTATCAGCATTGTGATGATAAGCATCCTAAGGAAGATTGAAGATGG	0.222222	1	Y	Y	0.222222	Y	Y
BARCPV_1.0_Chr01_10120452_T_C	715647485	T	C	Chr01	10120452	TCTCTGATATACATCTCATCTGCAGACGACTATATCTTGCAAGACTTCAAGAAGTCAAGA[T/C]ATATGGCATGGAAATTAATCTAACACGATGAAAAGAATATAAGTTGCAAAAAGATATCAA	0.181818	0.9	Y	Y	0.222222	Y	Y
BARCPV_1.0_Chr01_10127187_G_A	715647486	G	A	Chr01	10127187	CTTCCCCcATAACCCGTTATATATTCTGTTATAACTTTATGGAGGATTTATAGGGTCTCT[G/A]ATATGATTCGTTATCCGATATTAATAACACTGATCCATCTCGACAAGGAGATAACTAAGG	0.272727	0.965	Y	Y	0.235294	Y	Y
BARCPV_1.0_Chr01_10132802_C_A	715647487	C	A	Chr01	10132802	GAAGAGAACCTATCTCCTTGCTATACTGAAGGACATTCTCCCACCTGACAGTTAAACATG[C/A]ATGATAAGCTATTGTCAACAAGCACACTTACACAAAACTCCTAAGCAAAAAACACAATTC	0.2	0.935	Y	Y	0.235294	Y	Y
BARCPV_1.0_Chr01_10144550_A_G	715647488	A	G	Chr01	10144550	CGTAAAGTAGTCATCAACAATCCTCTTATCATAGTTATCTAAAGATTCATATTCAAGTTC[A/G]AACAATTAACCGATTTAATTAATCAACTAAACCAGATATACAAAATTAAATCAAAATATC	0.181818	0.813	Y	Y	0.222222	Y	Y
BARCPV_1.0_Chr01_10151311_T_C	715647489	T	C	Chr01	10151311	TGACGCTCTATCAAACATATCTATGCGACATGATCTCCTTGCATAAATTTCACTACTCAT[T/C]ACTACTGAAGACTCCTCAGACTCTGCCGAGGTGTGCCCATAGAAGGAAGAAGAGGAACTA	0.25	0.949	N
BARCPV_1.0_Chr01_10178041_T_G	715647490	T	G	Chr01	10178041	CACGGGGGCACATGGTAGCTCCTGGTGGGGGAAAGGTGGTTCTGTTCATGATCATGTTCT[T/G]GGGATTACTGTTGTTGTCCCTGCTTCCAAATATGAAGGGTATGCGAAGCTTTTAATGTTG	0.2	1	Y	Y	0.222222	Y	Y
BARCPV_1.0_Chr01_10183672_A_G	715647491	A	G	Chr01	10183672	TGTGGTGTCTTTGCCATTTGTTACTCTCCTGATGGAGAGGATTTGCACCAATGAGAGAGT[A/G]AAACTTGTCACACTCTCATTTAAGAGGATTTATGAAACTTGCTCTCCAAGTTATGGTTAA	0.333333	0.965	Y	Y	0.222222	Y	Y
BARCPV_1.0_Chr01_10188992_C_T	715647493	C	T	Chr01	10188992	AAAATATATCAGAAGTCGATAACTATGTTGTTGATCAACATAAATTGGATTTCTCTAAAG[C/T]TCTTCAACATGCCAAATATTTTTACAAGTTTCCTTTGGATGGAGTAAATTTTTAAGTTGG	0.2	0.858	Y	Y	0.235294	Y	Y
BARCPV_1.0_Chr01_10195606_A_C	715647494	A	C	Chr01	10195606	CCTCCAAGTTTCAGGTAACGGAGTCTCTATGATGGCTTCAGAGAAAAGATGTCTCCTTAC[A/C]GTGGTTCCAGCAAAAGTGCCAGAAGTCTCTGATAATTTCCGCCTAGTAACTTCAAAACTC	0.333333	1	Y	Y	0.222222	Y	Y
BARCPV_1.0_Chr01_10201192_C_T	715647495	C	T	Chr01	10201192	TGTCTAGTCGGTCGACTACAGATACCGAGTGACATGACTCACTTGACTTCGAAAGGTACA[C/T]TTGCCCCTCAGGTTTGAGGGAGAGTCTTCCAAAAGAGTCTAGATGTGATCTTTGGGTGCC	0.166667	1	Y	Y	0.235294	Y	Y
BARCPV_1.0_Chr01_10214894_A_G	715650916	A	G	Chr01	10214894	TTCATCACTGAAACACTCTCAAACTGTTTAAGATTCACCCACACTTACTTGGCTCGCTTA[A/G]TCTAATTCCTCATTGCTTGTCATTCTTTGTTCCAACTAATCATCGTGTTAAACTTTCATG	0.3	1	Y	Y	0.222222	Y	Y
BARCPV_1.0_Chr01_10226659_C_T	715650915	C	T	Chr01	10226659	AATTGACATTAGCTCTGTTTTTGCTTTTATTTGTTCTTGCTAGATTGTTCTTTATTCTTG[C/T]TGGAGATTCTTTGTTCTGTTTAGAATTTGAAGGGGAAAAAAaTAATCAGTGGAAGGTGGT	0.2	0.858	Y	Y	0.235294	Y	Y
BARCPV_1.0_Chr01_10236322_T_C	715650914	T	C	Chr01	10236322	AGGGTCCAAGTATGATTGACACGTAAAGCATCATATTCGGCTTGCATTGTGGCAACCCAG[T/C]TAGAAATTTTAAGAGCTTCTTTGAGCATTGAAAAAaCAATGTTAAATTATGTATTAAAAa	0.222222	1	Y	Y	0.222222	Y	Y
BARCPV_1.0_Chr01_10246979_C_T	715650917	C	T	Chr01	10246979	GATTGTTTTTCTCTCTAACAAACACCGGGCAAATTTATTTTtAAATTTtAAATTTTGATT[C/T]GTGATTTTGTTCAACCCAGAGACATGTATGGTCAAAATTGTATTAATTGCATGTTTGAAT	0.166667	0.935	Y	Y	0.333333	Y	N
BARCPV_1.0_Chr01_10264454_G_T	715649708	G	T	Chr01	10264454	GATCCGAGGAaAAAAaTAAGTGAAGAAAGATGCATCAAAGAAAGGATGGTGGAGGAGATG[G/T]TCAACGGTGCTAGCAGTAGTGGTGGAGAGCGGTGCTAGCAATAGTGGATGAAGAGGTGCA	0.25	0.915	Y	Y	0.235294	Y	Y
BARCPV_1.0_Chr01_10270113_C_T	715649707	C	T	Chr01	10270113	CTAAGTAAAAATACAAATCCAGAAGTATTTTTCTGATCGTCTATATCTCCAGCAAAGTCG[C/T]TATATCAGTGTATGGCACAACATTTGTGTTTTCCATTTTCTTATAGTGGATGCCTAATTC	0.3	0.965	Y	Y	0.235294	Y	Y
BARCPV_1.0_Chr01_10276118_C_A	715649706	C	A	Chr01	10276118	GGTGTGACACAGACTTGAATCACTACATGTATTCGACTACACATGCAGATGCAAGAGAAA[C/A]AAATGTCACGCATGTGACGATGTGGTTGGGAAAATGTAACCACTTGTCATCTATAACAGG	0.2	1	Y	Y	0.235294	Y	Y
BARCPV_1.0_Chr01_10282231_G_T	715649717	G	T	Chr01	10282231	TATGTAAATATTTTTTtACTAGTGCAGGGACGCATTCTTACTGTTGCTGGGGTGACTATA[G/T]CTATATGCTCAACACCGTTTGTTGGCTTCTTAAATTTAGTTACTCTGGCTGTCTGGCCAA	0.25	0.988	Y	Y	0.235294	Y	Y
BARCPV_1.0_Chr01_10289194_A_C	715649716	A	C	Chr01	10289194	CGTAACATATTGTCGTTTTtCCCTTTTTTTtGGCACAACCCACTTGTTTTGGTTTATTTC[A/C]CATGGGTTTCGACAAGTCCCACTCAAATATCGCGTATGCAGTGAATTTTACCACTGTtAT	0.375	1	Y	Y	0.411765	Y	Y
BARCPV_1.0_Chr01_10301734_C_T	715649715	C	T	Chr01	10301734	CTCGTTCGATCTCCTTCCTTAAAACACGATTGGTCATTTTCCCAACCCTTGTAACTTGAG[C/T]AGGTTGGGAACCGAGTTGCACCATGATCACGGGCTTGTCAGATATGGGTTGACTTTCCTC	0.3	1	Y	Y	0.235294	Y	Y
BARCPV_1.0_Chr01_10308304_G_A	715649714	G	A	Chr01	10308304	AAGTACAATTGGCATCCACCGTGGAGCCGAGATAGAATCAAAACAAGCAACAATGGTTTT[G/A]ACAGGACACATGATGAATGACAGGATTTTAGAGGCAGATCAAATTGATATGTTCTAGGCT	0.363636	0.965	Y	Y	0.444444	Y	Y
BARCPV_1.0_Chr01_10314829_A_C	715649713	A	C	Chr01	10314829	TAAATTAAACAATGAGTTTAACCATGTTAGAATTCAAGTGCTACAAAAGCAACTATCCTC[A/C]CTCAATGAGACAATGGTTGTGTTTTGGGAAGAAGAAGCTCGTAGAGGAGTAATGTTAGAA	0.4	1	Y	Y	0.411765	Y	Y
BARCPV_1.0_Chr01_10320383_C_T	715649712	C	T	Chr01	10320383	AATGTAGATTGCATTTGCTTAATATTGTCGATGTGACCTCCATAGGCCTGACCTTCTCTG[C/T]TGATTTTGCGTTCTTATCAAAGAGAAAAGAACTTCATATGGGCATTAGAAAAATTTTACA	0.153846	1	Y	Y	0.235294	Y	Y
BARCPV_1.0_Chr01_10348112_A_G	715649711	A	G	Chr01	10348112	TCACTATCACCAAATTTTTTACATACAACGAAGAACTGTTGGGCCATAAAAGACAAAATC[A/G]AGGAGTTGGTGCAAGTCGGTCACCTACTTCATTTTGTTCAAAAGCAGTCAAAATGACAGG	0.214286	1	Y	Y	0.222222	Y	Y
BARCPV_1.0_Chr01_10355007_C_T	715649709	C	T	Chr01	10355007	CTTCATCAAACACACTCTTTGCCAAAATGTGAATAGTCTTAGTCTGCAACATGTTAGGCC[C/T]TGTATTTTGCTTAAAAAGGAAAAAGAAGCTTGTGAAGCTCTTCCATGTTCTAGAGGTGTT	0.2	1	Y	Y	0.235294	Y	Y
BARCPV_1.0_Chr01_10364448_C_A	715649718	C	A	Chr01	10364448	AAATCTCTTACCCATGATCTTTGCACAAGAAACGAGCAAATTTAATACAAGATCACACAT[C/A]ATTATAAAATCACTATATTTCAAGTACTTTGCCTATGAAGAAAGTCATAGGATCTTCAGC	0.307692	0.965	Y	Y	0.235294	Y	Y
BARCPV_1.0_Chr01_10371776_T_C	715649710	T	C	Chr01	10371776	ATTTGCACTGCTAAATTAGCATCTTCAATATTGTTCCACACGCTAATTGCAGCTAGTCCT[T/C]ACTCAAATCACTGTGTGCTGAATTAACTAATCCAATAATGTCTGTATCAGTCCACAAATA	0.153846	0.988	Y	Y	0.111111	Y	Y
BARCPV_1.0_Chr01_10397583_A_G	715650613	A	G	Chr01	10397583	TTACCCGTTAGCTCGCTTAGACCAATCCCATATAACCCGTAGTCCGCATGGGCCAAGTGT[A/G]GAGTAAGCTGGCTCGCATAACCCGCATATTTTAAAAATTACTTTCAACACCCCCATAATT	0.285714	0.988	Y	Y	0.222222	Y	Y
BARCPV_1.0_Chr01_10403892_A_G	715650612	A	G	Chr01	10403892	GAGAAGAAGCCAGAACTGAGCAAAAACGATGACACGCGAAAGCCCACGCTGACCAAGAGC[A/G]TCTTCGAGAAGAAGAGTAGATAAGTTGGGCCCAGCTTATGGCAGAGATTGAAGCCTCCCA	0.222222	0.915	Y	Y	0.222222	Y	Y
BARCPV_1.0_Chr01_10416021_T_C	715649694	T	C	Chr01	10416021	AGATGTCGTTTGTTGAGCTTTTTAGATGCTTTTTCAGGGTACAATCAAATTTGTATGCAC[T/C]CGAAGGATGAGTGTAAGAAAACTTTCATGACCGAGGTCGCTAGTTATTGCTACAAGCTTT	0.230769	1	Y	Y	0.307692	Y	Y
BARCPV_1.0_Chr01_10419105_G_T	715649695	G	T	Chr01	10419105	TGAACGATCACCCGAGTCTAGGCACTCTGTGAGATGAATAAATAGTTtAATCATCCGATT[G/T]TATACATGGTATGTCGGGCTAACTCGGTTTGTAAACAATCCCCTGAGTTTAAATGCTCTG	0.166667	1	Y	Y	0.1875	Y	Y
BARCPV_1.0_Chr01_10430819_G_A	715649689	G	A	Chr01	10430819	GATAGACCCACGTTCGTGGGTAAGGGCAGTGTTCCCACTCAATTTACCACTATCATACAT[G/A]ATTTTCCATTTTTTACCCCAGAGCCTTAGAAGGTTTGCCCTAAAACAAGGTCCCTGGGTA	0.363636	1	Y	Y	0.444444	Y	Y
BARCPV_1.0_Chr01_10437971_C_T	715649690	C	T	Chr01	10437971	CATCTTTCTTCACCAAATCATTAAGAGGTGAAACCAAACTAAAAACTTTAGACAAATCTT[C/T]GATAAAAGCTCATTAATCCATGAACACTCCCAATTTTTCCCACATTCTGTATGGCTTTTA	0.272727	0.965	Y	Y	0.444444	Y	Y
BARCPV_1.0_Chr01_10443716_C_A	715649691	C	A	Chr01	10443716	TCCCTCCACAGTTAAACTTGATAAGTCAAAACGACCCTCCTCTGGGTCGTTCTTCTTCAA[C/A]GCGCTCCACCTGTTAGACGCGAAATTCGCATTCCACGTGTCCTTGGAGGGCCTACTCGAT	0.363636	1	Y	Y	0.444444	Y	Y
BARCPV_1.0_Chr01_10451291_T_C	715649692	T	C	Chr01	10451291	ATTGGCATCATAGATATACGAACACTTTCCGACTGTTGGACACAGACAGCTTTGGGATGA[T/C]TATGTTGAGGATAAGCCATATGAAATCTGTGGTCGGGAGTAAGTTGTCCACACTTGCATT	0.5	1	Y	Y	0.411765	Y	Y
BARCPV_1.0_Chr01_10457899_G_A	715649693	G	A	Chr01	10457899	CATCCTGCTGTATTTTCTATTTCATTATGAGGAAAATATGTATATCCTTTCAATTTCCCC[G/A]TTTATTCCTCTTCTAATTTTTAGGTTTCTTAACAAAGTTGATTTCCAGTATGTATTCTTT	0.375	0.765	N
BARCPV_1.0_Chr01_10479178_C_T	715649696	C	T	Chr01	10479178	GAAGGAGGAGGTAGTTGTTGAAGGCCAAGGTGATAACCTTGGTGGATAAGAACATGAGAG[C/T]GAATGCTGGATTAAAGAGGTTTTCAAACCTTTGTAAATTTGTCTTGGTATTTCATGGGCT	0.2	1	Y	Y	0.117647	Y	Y
BARCPV_1.0_Chr01_10487432_C_T	715649697	C	T	Chr01	10487432	GGGTGTCGTATTCTTGGCACTTCAAACATTTTCGGACAAATTTTGTGGAATCGCCCTGAA[C/T]GGTCGATCAATAGTTATCTGCCCTTTGTATTTTAGCAACCATCATTCTTGCACCCGAGTG	0.333333	1	Y	Y	0.444444	Y	Y
BARCPV_1.0_Chr01_10501611_A_G	715649698	A	G	Chr01	10501611	CCAAATAATAAGATGTTTGATAATAATGATAGAGATAGTGGGATGGTAGTGATAGTGATG[A/G]CAACTATAATGACAATTATGATTGAGATGATAACAACAAAATTAGTGATAATAATGATAG	0.4	0.935	Y	Y	0.411765	Y	Y
BARCPV_1.0_Chr01_10548983_A_G	715651006	A	G	Chr01	10548983	TCTTCTTCAAGCTCTATTTCCATTTCTTCGGGGTATTCGAGCGCGAGCAACGAATCTACT[A/G]GGAGAGTGATTGAAATCAATAAAAAGACTGAGTCTACATCTTCGTCTGAAACACTTTCTT	0.333333	0.996	Y	Y	0.230769	Y	Y
BARCPV_1.0_Chr01_10555121_T_C	715651005	T	C	Chr01	10555121	CAATAAAATAGTTGTTCTACTTTGATTTCTCAATCAAGGTAGACTTCAACATCTTCTTTC[T/C]CATGAAAGTGAGGTAAGGCGACTCTAACCTCTCTAGGCTTGGTTACTCTTCTATGTCTTC	0.2	1	Y	Y	0.411765	Y	Y
BARCPV_1.0_Chr01_10562439_A_G	715651004	A	G	Chr01	10562439	CATAGGAATCGCTGAAATTGGATCGAGACAAGAAATAGCGAGGAATGGAGGAGCAATTTA[A/G]TtGTTGAACGCCGGGATCCACCAGTCGAATTGTGAAATTGTTGTAGTTGATTGCCTGAAC	0.5	1	Y	Y	0.411765	Y	Y
BARCPV_1.0_Chr01_10568178_G_A	715651007	G	A	Chr01	10568178	GCCTAAGTGATGAAAATACAAGTGCAACTTGCACTTTTCACAATTATTCCCACATCTACC[G/A]AAGCATTGAGTGGATAAAGCCTCTCCTTCTATAAATAAGAAGCTTACCCCCTCTTGTAAT	0.307692	1	Y	Y	0.444444	Y	Y
BARCPV_1.0_Chr01_10580693_C_T	715650741	C	T	Chr01	10580693	AAATCTCTGATAAATGCAACCACCGCGAGACAAAAACTCAACCACCGCAGAAAAGGAATG[C/T]GAAAACTCAAGACAGATCACAATCATCGTAAGATAAGAATGCGACCACCACGTGAAAGAA	0.461538	1	Y	Y	0.444444	Y	Y
BARCPV_1.0_Chr01_10585892_A_G	715650737	A	G	Chr01	10585892	CATCAGGTACCAATTGCATTGTCAGAACAACGCCACTCTTcTAACCCtGTTTTCGGGTAC[A/G]TACAAAGTCCAACAAATCGATTACAAGAGATACAAAATTCGAGTGAGTGATGCAGAGGAC	0.25	0.935	Y	Y	0.411765	Y	Y
BARCPV_1.0_Chr01_10592888_G_A	715650738	G	A	Chr01	10592888	CAAATATATGAGATATCTATTGGAGTGGCTCGTGAAATTGCTTATTTGCATGAAGGTTGT[G/A]ACATGCAAATTTTGCATTTTGATATCAAGCCACATAACATCCTTCTGGACGAAAACTTTA	0.25	0.988	Y	Y	0.117647	Y	Y
BARCPV_1.0_Chr01_10617808_C_T	715650739	C	T	Chr01	10617808	TAATTGAACATGTTAATTTATATGGGATTAGCACTAAACAAATTACACTTAAAAAAaCCA[C/T]TATTTACAAGTGTGACTATTTACCATAGCCACATTTATAAATCTAGTGCATGATTTACAA	0.181818	0.858	Y	Y	0.125	Y	Y
BARCPV_1.0_Chr01_10626229_G_A	715650740	G	A	Chr01	10626229	GCAGGAATTAGAGGCTTtACACTGCCAAGATTGCAACAGTGTTTTATTAGAAAGTGAGAG[G/A]CTGCAAAGGCTTGGCCTGGTGAGTAGACTGAAGGAGATTGATAAAAAGATGGAATCCTTT	0.2	1	Y	Y	0.117647	Y	Y
BARCPV_1.0_Chr01_10798835_G_A	715651001	G	A	Chr01	10798835	TTGCCTTATTAGTTCTTGTAACAGCAGTAACTAGACAATCAGTGTGTGGGAACTAAGACT[G/A]CTCTGCCTTCACCTTACTAAACTTGAAAATATTACTTAATGCTATTTATACACAACACCG	0.222222	1	Y	Y	0.117647	Y	Y
BARCPV_1.0_Chr01_10805311_G_T	715651002	G	T	Chr01	10805311	ACAGATGCAGTCCACACAAAAAGATATGTATTATTTTTCAACGCTTGGTGGATTATCTCG[G/T]CATCAACCTCAATTAATGATGTCCCCAAGTTTGTTGTGTGCTTTTCATCTTGAAGGGGGA	0.285714	0.935	Y	N	0	Y	N
BARCPV_1.0_Chr01_10826448_T_C	715651152	T	C	Chr01	10826448	TACATCCCATATAAACCTTCTGTTGCCTTTTCCACTCACTTTATTCTCTCAAAGTGAAGC[T/C]GAACCACATGGAAGCACTTCTCACTTCCATTAAGTGGTATCAAAGCACACCTATGGTCCA	0.272727	1	N
BARCPV_1.0_Chr01_10868070_C_T	715650281	C	T	Chr01	10868070	TTGGAAACTTTCCTCTACTGACATATTTGTATTCTTTCTTCCTCCCACCATCTCCAGGAG[C/T]AACATTCCATAACTGTAAATGTCAGACTTATAAGATACATTGCCAAAGTTTCTTGAGAAA	0.153846	1	Y	Y	0.117647	Y	Y
BARCPV_1.0_Chr01_10874242_A_G	715650282	A	G	Chr01	10874242	GCCTACTGTTAGTAGCCCTTAACTCTTCAACCTTAACAAATGTCTCACCCTAACCCTTAC[A/G]TTTATTATTATCGGTCTCACTCTGAACTTCAAGTTCACGTTCAATAAATTCAACTTCCCT	0.2	1	Y	Y	0.111111	Y	Y
BARCPV_1.0_Chr01_10897312_G_A	715650283	G	A	Chr01	10897312	CTTTGTTGTCCCAGTGTAGTTGCAACGGTTTCCTCCACAACTTGGGTAATATGGTAAGAA[G/A]CTGAGATATTGGATCATCCTCAACTTCTATCATGTCATCATAATTTATTTTATAACATTC	0.25	1	Y	Y	0.444444	Y	Y
BARCPV_1.0_Chr01_10903499_T_C	715650284	T	C	Chr01	10903499	TCGTACATGGAATTTTGCCGAGAACACGGTTAAGAGTGTGGCGTTGTTAACGCAATCTAA[T/C]TCATACCTTTtGTCGCCGCAGTGACTTGGGTCTCCTTTGAGGCGAAAGGGGTAAGATATG	0.5	1	Y	Y	0.411765	Y	Y
BARCPV_1.0_Chr01_10943010_G_A	715649189	G	A	Chr01	10943010	GCTTAATGGCACTCCTTTTGGGATTCATTGTGCCATTAGGAAGAGGCTCCATACGAGATG[G/A]TTGCTCCCCTCCCTCACCTATGACAAATATGCAAGAAATCAATCATCAGATAATCTCATA	0.272727	1	Y	Y	0.444444	Y	Y
BARCPV_1.0_Chr01_10953180_A_G	715649190	A	G	Chr01	10953180	GTTGGGGTCGAGACTAAGCATAGTCAACAATTTTAACAATCTAGTTGAGTTGAGGTCGAG[A/G]ATGAACACAATCAACAATTTTATCAATCTAGGGTTGAATGCGTAGTCAACAATTTTAACA	0.5	0.965	Y	Y	0.470588	Y	Y
BARCPV_1.0_Chr01_10963922_G_A	715649191	G	A	Chr01	10963922	CCTAAAGGGCGAACCTAGGTCGAAAGCGCTGTTAGTCGAAGTCGATACAAGCAAGGGCAG[G/A]TAAATACAGAGCAAAGACAAATGAGGCACCAGCGAAAAATGAaaTGAAACAAGAGGCATG	0.444444	0.949	Y	Y	0.5	Y	Y
BARCPV_1.0_Chr01_10974423_C_T	715649192	C	T	Chr01	10974423	CGTCCCATATGTTGCCAAGAAGGATGAGCCCAAGACAAAATCCAGGGAGGAGAAGATGAT[C/T]AGGCCTAGGTTCTGAGTACATTATAAAGAACTCGTAGGCATGGTCGGGGTGGCAGATAGG	0.416667	0.996	Y	Y	0.444444	Y	Y
BARCPV_1.0_Chr01_11013912_C_A	715649193	C	A	Chr01	11013912	CATGTAAACACTATATGTGGAAACTTTGGATTTGATTGTTCCAAGTGTATTTCTTCAATA[C/A]AAATTAAGGAAACAACTCAAATCTATGACAATTAGCTATAACTAAAATAGAATTGCATAA	0.3	0.858	N
BARCPV_1.0_Chr01_11029275_G_A	715649186	G	A	Chr01	11029275	ACATTTGTCAAAAGGTCATAAATATGTAATATTACATACGATTATTTTACTAAATGAGTC[G/A]AATCAATCCCTTTAAAAGAAGTAGATCAAACTAATGTAAACCCTTTGAAAGAAGTAGACA	0.416667	0.813	Y	Y	0.444444	Y	Y
BARCPV_1.0_Chr01_11045200_G_A	715649187	G	A	Chr01	11045200	CAAGAAATGAAGAAGCTTCAAACCTTTAACAGCGGCAAGAACTAGTTGCAAAATCAGAAT[G/A]TTATTGTCATCCAGTTTAAGACAAATAGGGTATGAAACGTATAAGGAAGCATGGAGGAGG	0.3	0.988	Y	Y	0.444444	Y	Y
BARCPV_1.0_Chr01_11069433_C_T	715649188	C	T	Chr01	11069433	TTGGTCTAAGAACCTGAAGATTAAATCTTGGATCGTCTACCTCTTTCAAGAACTTCTCAG[C/T]AACTACTGACACCTCCCGTTTATtGTAACTAAATCATTGTACATGTGGTTGGTTCTTATG	0.454545	0.988	Y	Y	0.444444	Y	Y
BARCPV_1.0_Chr01_11094625_C_T	715648982	C	T	Chr01	11094625	TTAACTTGTTCAATTTTCTTtATTCAATTAAGTTATCCCGACCAAGGAaCTTAACTTGTT[C/T]AATTCACGTGTTCAAATTAAACTACTATATATGAGAAAATGATAAAGGGTCATATCCCAA	0.5	0.765	Y	Y	0.444444	Y	Y
BARCPV_1.0_Chr01_11112060_G_A	715648979	G	A	Chr01	11112060	AAaTTAAAAaTAAACTGTTATTTATATATTTCTTATCACGAAAGGACGAAACATTGTCTT[G/A]TTCTCAATCATTGGATTCACTTTAGTCCAACGAGTTCAAATGGTTGGAGCACGTAACGAC	0.3	1	Y	Y	0.375	Y	Y
BARCPV_1.0_Chr01_11136705_C_T	715648980	C	T	Chr01	11136705	ATAAAATAAGTGAGAAAACCTATCCTTGTGAGGCTAAATTGCTCATTATTCAAAAAAACC[C/T]TGACAATCAGTCTAGTCCTTTATCCAATTCACAAACAGAGAATGTATTTCATACACATTG	0.181818	0.935	Y	Y	0.117647	Y	Y
BARCPV_1.0_Chr01_11142591_G_A	715648981	G	A	Chr01	11142591	CGTCGTCCACTTAGTGAACTCTCGATACATCACGCATTCGGTGTAGCGCCTCGTTTGGTT[G/A]TAGCTAGCGATATCGGGATGGACTGATACGCTTAAGTAGGTGTCGGGAGGGAATGTCGGT	0.2	0.996	Y	Y	0.117647	Y	Y
BARCPV_1.0_Chr01_11153228_T_C	715648983	T	C	Chr01	11153228	TTGTTGTTCTAACCTCTGGGCACTTATTATGGATGCTGGCACTGGTTTCACTGCTCAAGT[T/C]CATGAACTCTCACCCCACTTTCTTCATAAGGTTAAGACATGATTTATTCTAAGACTGTTG	0.181818	0.996	Y	Y	0.111111	Y	Y
BARCPV_1.0_Chr01_11165557_C_T	715648984	C	T	Chr01	11165557	AGAATGCTTGTCTCCTCTCTCTTGAATCATGCGTCCAAGAAATTATTATAACAATTCAAA[C/T]TGACTGTGAAACCCCAATTTTAAGATAAGGAATACTGTCAATTATGCATTCAAGTACAAC	0.333333	0.899	Y	Y	0.411765	Y	Y
BARCPV_1.0_Chr01_11194862_A_G	715648974	A	G	Chr01	11194862	GAAGCTATGAAAAAAaTGGCCTCTTAATAAACCTCCCATCACATGACCTTCAGAGTATCA[A/G]CTCACCCTGTCCATTTGCACTATAAGGAATGGACATAATCAGTTCTTTCCCTCCTGAAAC	0.5	1	Y	Y	0.470588	Y	Y
BARCPV_1.0_Chr01_11206313_A_G	715648975	A	G	Chr01	11206313	AGGAAGTCCTTCAAAGGTTCTCCCTATCTTTGATTTATACCGAAGAGGTGGAAAGGAACT[A/G]TTGGTCGGGCCTGGTTAACAATGAATTGTTCTATAAACAATTCGGAAAACTGGTCGAAGG	0.5	1	Y	Y	0.470588	Y	Y
BARCPV_1.0_Chr01_11211158_C_T	715648976	C	T	Chr01	11211158	TAAATCAATTATGTGCGGTCTCGGTAAGGCTTCAGACTCTGAACGAGGATATGGTGATCG[C/T]CGCTTTTGTTAAAGGGGTGGCGGTGAGCCCCTTCAGCGACTCGTTATTCCGAAACATGGC	0.5	0.949	Y	Y	0.444444	Y	Y
BARCPV_1.0_Chr01_11257923_T_C	715648977	T	C	Chr01	11257923	TTTGCAAGATGAGGGAGAAGGGTAAGTTCTGGAATGGAAGCAAACATTAGATACAACTAA[T/C]AATGCCAAGGTTGTAGAGTGGTTGCAGAGGGTCATTGATGAATATTAACATGTTTTTGAA	0.5	1	Y	Y	0.411765	Y	Y
BARCPV_1.0_Chr01_11265396_C_T	715648978	C	T	Chr01	11265396	AATAAGAATACTTATGTGTGTTCATAACACATGGAATTCGTTATATTCCTTCTAGGTTCC[C/T]TTCTTATGGTATCAGAGCGGTACCATATTCCATAACCTGAACATGATGTCAAGAGCCTAA	0.454545	1	Y	Y	0.444444	Y	Y
BARCPV_1.0_Chr01_11305467_A_G	715650867	A	G	Chr01	11305467	CTTACAACAACTACTCATGTGTCACACCAGCACCCTGCACTCACTCTAGACCCAACAACA[A/G]ATTTCCTTCCAACACCAAATCAGCCCCTGATTTAACCTGTACACTGCTTAGATTCTGCTC	0.416667	1	Y	Y	0.470588	Y	Y
BARCPV_1.0_Chr01_11310415_T_C	715650868	T	C	Chr01	11310415	ACTAACTCTTTATCATTCAATGTAGGTCCCATTGGTAGTTACCTATAATTATACATAGGG[T/C]CCACTAGTACAAAATATCAATAAGGCGATCCCAAACAAAGACGGTTTTtATAAAACCATC	0.166667	0.935	Y	Y	0.166667	Y	Y
BARCPV_1.0_Chr01_11315629_T_C	715650869	T	C	Chr01	11315629	AAAAAaGAGGGTTAGATTTGGAAAGCAAAGTTTGTGTTATGTGCAGGGAAGAAGAGAAAA[T/C]AAGTAATCATATTTTCTTTAAATGTAAATTTGCATTGAGGGTTTGGGGTATGTGTAGTCA	0.454545	0.965	Y	Y	0.470588	Y	Y
BARCPV_1.0_Chr01_11325681_A_G	715650870	A	G	Chr01	11325681	GGAGGATGACAGAAGTTTTTGTATCATGCCTGAGCGTCCACCAAGAGTGGACCATAAGGA[A/G]ATCACCCTTTCAAATGTATCTTGCAACATTAGTGAGATTACGTGTTATCGAAATCCACAA	0.454545	1	Y	Y	0.470588	Y	Y
BARCPV_1.0_Chr01_11371491_T_C	715651198	T	C	Chr01	11371491	TACGATGATAAGCTTCATTTTACATCATGTATAATGGCGACCTGTTTTGATGAGTATTCT[T/C]TTtACCCTTATTGAAGTGCTTGGATATCATCAAGCGCAGTACGTCTTAGCAGAGTTACAC	0.454545	0.935	Y	Y	0.470588	Y	Y
BARCPV_1.0_Chr01_11388541_G_A	715650961	G	A	Chr01	11388541	CTTTTTTCGTATTTCTCTCTCAAGTTGGTATCAAAGCAAGTCGTCGATCTTGCTCTGTTT[G/A]TCACTATTTGATTTGTAGTGGGCCACTTCTGCCCTTTCTTTCTGATAATAACCTAGTTGT	0.166667	1	Y	Y	0.117647	Y	Y
BARCPV_1.0_Chr01_11395179_C_A	715650960	C	A	Chr01	11395179	TTTATATACACAGTAGATCATGTAAGATGCAAGTTCTTCATCTGATAAATGATACAACAT[C/A]TTGTAGTCTTTGCTTCGTCCGATAAGCAAAGTCTTGATTAAATTATAAACACACAATCTT	0.333333	0.899	Y	Y	0.444444	Y	Y
BARCPV_1.0_Chr01_11417567_T_C	715650962	T	C	Chr01	11417567	GTCGACCCTTTCTCCAAAAAAAaTGACGATTTGCTCATCGTACGACTCAATCTCCGCCTC[T/C]AGTATTCTCATCTTTTTAAATGTTTTCCAACAGAGTATATCCATTGAACTCCCCTGATCA	0.444444	0.813	Y	Y	0.411765	Y	Y
BARCPV_1.0_Chr01_11451148_G_A	715650848	G	A	Chr01	11451148	TACTTACCTTTCAGAATTTGAGAAGGATTACATGTCTTGTATTCCTTATGCTAGTGCAAT[G/A]AAAAGTCTAATGTATGTGATGGTGTGCACTAGATCCAACATTTCCCAAATATTCAATGTC	0.25	0.965	Y	Y	0.444444	Y	Y
BARCPV_1.0_Chr01_11457472_A_G	715650849	A	G	Chr01	11457472	AGACAAAATGCAAACAACAAGCAGAATAACAAATGCAACTAGAAATACCAAATTTATGTC[A/G]AAACAATTGGCTTTAGAAAGGAGGTTGAATAAAGTCTTAATCTCTTTTCATGGATAACTA	0.25	0.858	Y	Y	0.470588	Y	Y
BARCPV_1.0_Chr01_11510354_G_A	715650804	G	A	Chr01	11510354	TTACCCACTAACAAAGTTGATAAAAACCACCTGCAGTATGTAAATATAAGCATCCACTAT[G/A]ACTACAAAGGTCAGTACTGATTGAAAAATCGAAAACGGTTATTTATACTTAAAAAACTTA	0.333333	0.899	Y	Y	0.444444	Y	Y
BARCPV_1.0_Chr01_11518591_T_G	715650802	T	G	Chr01	11518591	TAACTGTGCCATATCCAATTTTCCCTATAATAACAAACAGCGATTAGCAACTCTTTCATT[T/G]AATCCATTTTTAGTTTTGACAATATGTGCTTCATACTGACCAAGCATACAGTCAGATGCT	0.25	0.899	Y	Y	0.411765	Y	Y
BARCPV_1.0_Chr01_11535336_C_A	715650803	C	A	Chr01	11535336	TTGGAGAAGCTTTGTCCCAACGCTTCTATACCATTTTGGAATGCATTCTTCCAAACATGA[C/A]ATCCACGCTTTCTTCCTCCTCCATGGTGAAGGACTAATATTTACAAGAGTTACTGCTTTT	0.4	1	N
BARCPV_1.0_Chr01_11552260_G_A	715651089	G	A	Chr01	11552260	ATTGTGGTCAAGATAAGGTTTCTTGGTATGTTTATCAACTGTGACAAGGTGTTGCAGTGA[G/A]GGTTTATGCTCTTATAGTGTTCAAGAACAATGTTGTTTTAGTGAAATTGTGTTGTTTTAA	0.333333	0.988	N
BARCPV_1.0_Chr01_11556898_A_G	715651090	A	G	Chr01	11556898	GCATTAGAAGAATATCCAATATGTTGATATTGTGGTTGATGTTGTGATTGATTAGGCATG[A/G]GAGACGTGTTATACTGTTGGAAAAGTATGAAGATATAGTTGGCTTGAGAATGGGGGCGTT	0.454545	0.965	Y	Y	0.470588	Y	Y
BARCPV_1.0_Chr01_11574254_C_T	715649315	C	T	Chr01	11574254	TGGTAGTGTGCTTAATGCTCAATGGTAAGGAACGACCGTTGATTGTTCATAGGGCATGAA[C/T]GAGACCGAAATGTGATTTCATGTGTCTGAACCCTATTCAGTTCGCCATGAGACTCAATGG	0.375	1	Y	Y	0.444444	Y	Y
BARCPV_1.0_Chr01_11589431_C_T	715649313	C	T	Chr01	11589431	AGGCTAGAAAAGAAaCATCATTGAGACAAATGGTTACCAAACAATAAGAGAGCAAGCTCT[C/T]AAGGCTCTAGATAATAATGGTGATATATCTAAGGTTGACTAAGTCAAATCAACTGATGGT	0.454545	0.899	Y	Y	0.411765	Y	Y
BARCPV_1.0_Chr01_11599848_C_T	715649312	C	T	Chr01	11599848	CTGCATCTTTGAAGGTTATCAGGTAATTCTATGTTGAATTGGGGCTACAATGGAATTGAC[C/T]GACTGTACAGTGTGGAAATGATGCTTTCTAACGGAGGTAGCCACCCCATCGCGGATGAAT	0.4	0.988	Y	Y	0.444444	Y	Y
BARCPV_1.0_Chr01_11610642_A_G	715649311	A	G	Chr01	11610642	GAGACATCAAAGCCTATCTTCAATAGTATATCCAATGAGCTTTCATTGTTCTCTCTAAGA[A/G]AATGTTTTCTCATATCTTTGAGACATTTTGATCTCAGGGAGAGATTATAACTGGTTTGCT	0.461538	0.935	Y	Y	0.470588	Y	Y
BARCPV_1.0_Chr01_11623025_G_A	715649324	G	A	Chr01	11623025	CAATCCCCAAGAAATATATGATTTTTTCAAAATCTTTGGTCTGAAAGTGGTGAAAAAGAC[G/A]TTGTTTTACCTGTGAGATGTCATGATGATCACTACCTATAAGAACAATGTCAGAAACATA	0.454545	0.842	Y	Y	0.333333	Y	Y
BARCPV_1.0_Chr01_11634721_G_A	715649323	G	A	Chr01	11634721	GGGAACAACCTTTGTCTCCATTAAAGGAATCAAAAAATGAAGAGGAAGAAGCCATTAGAA[G/A]TATACCTAGAGGAAATGAGTGAACGAAGTGCAAAGAGATGAAATGCCCGCATTAACTAAA	0.454545	1	Y	Y	0.444444	Y	Y
BARCPV_1.0_Chr01_11641515_T_C	715649322	T	C	Chr01	11641515	ACAACATTAGATGAACAAATTGTGCCAAGAAGGATTGGTCTGATTGGTCTTTAATTTCTA[T/C]TGAGGAACATCTAATATGATATTAGTTCAGTACTTGATCATTGGTTGAAGCTTGTGGGTT	0.363636	0.935	Y	Y	0.470588	Y	Y
BARCPV_1.0_Chr01_11653403_C_T	715649320	C	T	Chr01	11653403	ACAAACCTCCTAAGATGTTTCTCACAGCATCCATGTAAACATGATTCCTCTTGCCAGTGA[C/T]AGGATCTGGTGATCTATAACAATCTGCTAGAAGACATGAAGTAAAGAGGTTGACAATTGC	0.142857	1	Y	Y	0.117647	Y	Y
BARCPV_1.0_Chr01_11667845_T_C	715649318	T	C	Chr01	11667845	GCAAAAAGATGAAGTAAATGATATTCTCAAGCTCGTCTTTCAGTTCACACAACATAGGCA[T/C]AGTATTAGAAGATAAAATTCCAACTGTTCATTGTATTATATGTTTGAGCTACACACCCAC	0.461538	0.988	Y	Y	0.411765	Y	Y
BARCPV_1.0_Chr01_11678620_A_G	715649317	A	G	Chr01	11678620	ACAAAGATTTGAAAGATGACATGACTAACCTCTCGAGGTGTATGGAAAGCAGTGCTCCAG[A/G]ACGAATAAGTGTCAGTTTCGAATGTCGAAGTAGGGAAACAGTGACTCGAAAGAGTGAGAG	0.461538	1	Y	Y	0.470588	Y	Y
BARCPV_1.0_Chr01_11687208_A_G	715649316	A	G	Chr01	11687208	CTTTCCTTGATATTCAAGATGCTTTGGTTGCTGAGTGTTATAGAATTATAAGCTAAAAAG[A/G]TTATTGTTTTTAGTTCATGGCTTAAATGTGATTTTATCTTGCTTTGTGTTGTTTTTACTG	0.333333	0.858	Y	Y	0.470588	Y	Y
BARCPV_1.0_Chr01_11697077_C_T	715649314	C	T	Chr01	11697077	GGTACCAAAaCCAGCAACCCAGTAGCTTACCAACAGCGACACACCAAAGAGAGCATCATG[C/T]ATTAGAGTGCCACTAACCTGACAAAAAAATCAGAAACCAGCAACCTTGCCCTACATTCTA	0.375	1	Y	Y	0.444444	Y	Y
BARCPV_1.0_Chr01_11705317_C_T	715649319	C	T	Chr01	11705317	AGAATCTCTTCTACATATTTTTAAAGTCATGACCTAGTTGTATAAATTAGAATAGGACTT[C/T]ATTTCTTGTAAATAAATTGGGCCTCAAACATTGGGCCAAGTAGCATACGATTTGGGCTTG	0.333333	0.988	Y	Y	0.0909091	Y	N
BARCPV_1.0_Chr01_11710859_G_A	715649321	G	A	Chr01	11710859	AATTTTAGTGGTTGGGTCATGACAGACAGGAACGTCACTAGGTTACATTTGGGGTATATC[G/A]TGGTCAAATTCGTATGTGACCCcTTTACcAATTACTTTCTCATCTCCTCATTCTCTTGCC	0.4	1	Y	Y	0.444444	Y	Y
BARCPV_1.0_Chr01_11715162_G_A	715651193	G	A	Chr01	11715162	CCTATGAGGGTTTTAGCAGAGAAAGTTTTAACAAGGCACCCAATGAAATTTGTTTTTtAA[G/A]AAACCTTAGAGTCAGGTATAAATATTCTAGCCAAGCATCAACCGACATGCTCTCGACCAG	0.333333	1	N
BARCPV_1.0_Chr01_11767685_C_T	715650307	C	T	Chr01	11767685	CCAGTAGACAATGACAATGAGCTAGTGGTGAGAACCCTATCTGTGCACTACCAATAGCTA[C/T]AGTGAGGACAACCGTTTCTACCTCTTCTGACGCCACAATCACCTCTTCCTCTAATAGACA	0.3	0.976	Y	Y	0.444444	Y	Y
BARCPV_1.0_Chr01_11779365_C_T	715650308	C	T	Chr01	11779365	CCTTTGAATCCCATTCAAAAATCCTATAAATAGGGACCTTGGGGCAACATTCCAAATCGT[C/T]GAGAGGCAAAGCCAATAAGAATAAGAGAGGCATTGAGACGCATAAGAGAGAAATCATAAG	0.416667	1	Y	Y	0.444444	Y	Y
BARCPV_1.0_Chr01_11809404_G_A	715650309	G	A	Chr01	11809404	ATCCAAACAGGGGTAAAGGGCAAGAGCGTACAAGGTTGAGGGTCTATGCCTGACTAACAT[G/A]CAGTCCTTTTtCATAAGGATGGTTGGCGTGGAGCTGTATTAGCACATTTTtCAAGCAATC	0.307692	0.976	Y	Y	0.444444	Y	Y
BARCPV_1.0_Chr01_11866554_G_T	715650553	G	T	Chr01	11866554	TATATTTTGGACCTTGTATTTTGGGCCAAGTAGAGTAGTATTTATTTGGTCCTTGTATTT[G/T]GGCCACAAATAATTTAAGGAAAATAAATCTAATCCTATTGAGGATTTTTAGGCGCCAACT	0.363636	0.935	Y	Y	0.444444	Y	Y
BARCPV_1.0_Chr01_11883384_C_T	715650554	C	T	Chr01	11883384	CACTAGACATAACAGGAGGATCAAAGACAACTAGAATACGTACTTGTTCAGATGGAGACA[C/T]AGGTAGAGAAAaTAAAGACTTAAAaTAAAAaGAAGATTCGGTGAAGGTGACATTTGCAGA	0.454545	1	N
BARCPV_1.0_Chr01_11895807_G_A	715650555	G	A	Chr01	11895807	ATAACAACAGCATTAGAATAGGAGAACGGCATTTGAAAATTAAAaCAAAAAaTGGTGTAA[G/A]TAATCGTTGATGTTTCGTTAATGTTTTGGAACGAAACCTGATGCTGTCAGTCAATATCAC	0.384615	0.988	Y	Y	0.444444	Y	Y
BARCPV_1.0_Chr01_11924358_G_T	715649955	G	T	Chr01	11924358	GGTTCACGCTACATGTTGATTCACGCTTGTGCTTTGGTTCACTAATTGTTCTCTTGTTTG[G/T]GTATTTATAATGGTTGTCTCATTAAAATCTTCTTCCAAAAAACCTTCCTTAAGGAAAAAa	0.416667	0.988	Y	Y	0.444444	Y	Y
BARCPV_1.0_Chr01_11932890_A_G	715649950	A	G	Chr01	11932890	CAAGTTCCTCATCATCAATCTTAATCCCTACAACAGAAAGACTAGTGCCGCTTATTGAAT[A/G]AAATGCATCACAGAATCAAGAAAATCTTAGTCACACAACAATAGTGCACTAAATAATTAG	0.466667	0.965	Y	Y	0.470588	Y	Y
BARCPV_1.0_Chr01_11960020_T_G	715649951	T	G	Chr01	11960020	CTAGCATAATTGCTTTACAATTCTAGTGATAGATTTACATTTGTTTCAATAATCTTCTTA[T/G]AGAAAAATTTGTGAAGTGTGTTGGAATAGGGTCTAGCTAGGAAATTTTTGGTGTTTAAGT	0.454545	0.935	Y	Y	0.470588	Y	Y
BARCPV_1.0_Chr01_11979268_G_A	715649952	G	A	Chr01	11979268	AGATATTATTGAAGATTCAATCACACGCATTAAAGGGTTAACATTCACATCAGAGATCTA[G/A]AACGAAATAATTCAAATTGTTCCATATGCGCAAAGACACATAGAATCAAATCAAAGCAGA	0.416667	0.965	Y	Y	0.444444	Y	Y
BARCPV_1.0_Chr01_11991349_T_C	715649953	T	C	Chr01	11991349	TTGATCTTCTTCGGTTCTTGGAATCCTCTGCTACCTCTCCACAAAATCTCTTCATTGATA[T/C]GTCCATTGTCAAACCCTTTTTtCTTCTGTACATACAATAAGATAATTTTCTCGTTGCTTG	0.363636	1	Y	Y	0.470588	Y	Y
BARCPV_1.0_Chr01_11997778_T_C	715649954	T	C	Chr01	11997778	GCTGTCACCGGGTTAACTCTTAATAAAATACAAATTAAATAGATATGGAAAATCAATTAT[T/C]GTCATCAACATAACATGCAACTTCATTTTACATCACAATTCTCAAGATCAGATATCTTTt	0.363636	0.899	Y	Y	0.470588	Y	Y
BARCPV_1.0_Chr01_12878868_G_T	715650712	G	T	Chr01	12878868	AGCTTTGTTTGAGAATCAAGATTGATCTTACAAAGACTGTAAACCCCATAACTAAACCTA[G/T]ACCTAAAATATAACACAACTTCAGGCTTCATGAGTATTTGATACATCAAAGCTTCCCATC	0.333333	0.935	N
BARCPV_1.0_Chr01_13268019_C_T	715649306	C	T	Chr01	13268019	AATAAAAGGGGATGGTCAACGAAATAAGAATTAGAAATGGTAAAATTATAGCATAAGGTC[C/T]TGAACATGATGAATTGAAGGAACTATAGGGATTTGTTTTGACCCTTTTCAACTTGAATAA	0.5	0.935	Y	Y	0.388889	Y	Y
BARCPV_1.0_Chr01_13350838_T_C	715649138	T	C	Chr01	13350838	AAAATATATCTTAGAAACTAGATAATGGAATGAAAATTAAGTTATGGGAAGATAGATGAT[T/C]AGGTGACTCAGTTTTGATGGTTAGATACCTTATTTCAACAAGTAATGAAGGAATATTAGG	0.454545	0.935	Y	Y	0.352941	Y	Y
BARCPV_1.0_Chr01_13596763_C_T	715648599	C	T	Chr01	13596763	AAAGTGTGGCTGAATTGTGATTCCTTGTTAGGACCGCCGCCGACGACCATTGAACCTGTG[C/T]CAGAGAGTAGTGTGTTTGTGGTGGAAGAGATAAGTTAGGATGATCGTTGGAGATGGTGGA	0.5	1	Y	Y	0.411765	Y	Y
BARCPV_1.0_Chr01_14471042_G_T	715651060	G	T	Chr01	14471042	GTGAATGAATGAGAACACACCATCTAATGTAATAGTCATCTCATAAATCAATAGATGAAA[G/T]TTGTTGATCTCTTTATGTCACCTTTCcACAAACACAAACAACACTCTATCTTCCCATTAT	0.416667	0.858	Y	Y	0.444444	Y	Y
BARCPV_1.0_Chr01_14547641_A_C	715650953	A	C	Chr01	14547641	CTGAAATTTAGGTTCACTTAAAGCTTACCCTCACTGTTAGGTGAAACTTGACCTACCCGC[A/C]GAGTTCATGGAACTTTTAATTATGATAATATGAATTTAAGAGGTTTTTGTTTTTtAGTTA	0.444444	0.996	Y	Y	0.470588	Y	Y
BARCPV_1.0_Chr01_14555660_T_C	715650954	T	C	Chr01	14555660	ACTCTCGGTTCAATATGTTCACTACTTTTTTGGCCACCGATTGAATACTAGGATCCCTAA[T/C]CATAACCTCTCCCCTCTTCTCAAACAACTCCCAACTTTCATCCTCAAaCAACACCTCAAG	0.333333	0.988	N
BARCPV_1.0_Chr01_14585285_G_A	715650939	G	A	Chr01	14585285	AAACGAGTGTGCGTCTAGAACATTGGAGCAGCCCCTCTTGGCATGGTGATCATGAACCTT[G/A]GCATGGAGAGCATGAGCATCCACATGACACCTCGTTCATGGAGAGGATTTCCACCAATAA	0.454545	0.976	Y	Y	0.444444	Y	Y
BARCPV_1.0_Chr01_14673387_G_A	715650951	G	A	Chr01	14673387	ATTTTGGAAAACCACACTTGTTTCACGTGTTTAATTAAATACGGTCTTCAGGCAAGCGTT[G/A]TAAGGGTGTTAATACCTTTCCTACACATAACCGACTCCCAAACCCCAAATCTGGTTTGCA	0.428571	1	N
BARCPV_1.0_Chr01_14678896_A_G	715650952	A	G	Chr01	14678896	TTTGCTTACCAAATCCAAAATGAGGAGCTCACAAATATCGAAATGGAGCTGCAGAGGAAC[A/G]AAAAATGAAGTTGTAGAGGAATGAAAAATAGAGTTATGGAGGAaCAAAAATGAAGTTGCG	0.5	1	Y	Y	0.470588	Y	Y
BARCPV_1.0_Chr01_14767241_G_A	715650122	G	A	Chr01	14767241	ATTGCAGAAACATACAACGATCAAAAAaaGAATGAATAAAAATGAGATATACCTCAACCC[G/A]TATACAGAAACCTACCTCACGCACGGAAAGACCGACTGCTCCTCTCAAGAAGAGGAGTTC	0.25	0.976	Y	Y	0.117647	Y	Y
BARCPV_1.0_Chr01_14776265_C_T	715650123	C	T	Chr01	14776265	ATAATGCATGTAATTTCTAGTAGCTCTTCTAGGCTCCAATCTCTATTCTCTAGCTTGTCT[C/T]TCTCGAGTCTCTTCTAATCTTTTCATCCTTTCCACTAGTTGCCTCATTTCCTCTTCTTTG	0.444444	1	Y	Y	0.444444	Y	Y
BARCPV_1.0_Chr01_14785429_A_G	715650124	A	G	Chr01	14785429	ATACCAATGGATGCAACTCAAAATTTTGAAGTTTTACCTGGTAAAGGGTCCCACCTTTTC[A/G]AACAAATCCAAGATATTTTCCCTAAGGAAGTTCCTTTTGGACTTCTACCTTTAAGAGGGA	0.333333	0.988	Y	Y	0.470588	Y	Y
BARCPV_1.0_Chr01_14857793_G_A	715651145	G	A	Chr01	14857793	TAGTCTCCTCCACATCATATGAAATTTCTATAGCTTGATTTTGGTCTTTTGAGTCATGCG[G/A]GCGAAACCTGATTTTGTATATTCTGATGTTTCCATGTGAAGAAATACCCCATCAATTGAT	0.363636	0.988	Y	Y	0.333333	Y	Y
BARCPV_1.0_Chr01_14924028_C_T	715650465	C	T	Chr01	14924028	CACATGCTCTTCATTCGACAAAGTGAAGACCTCCACCAAGTAACATAGTGAAGTCTTTAG[C/T]AGTGGCGACCTACAATATGGGGCTAAAATGGATTAGAGATGCAAGAGGTGGAGGCGGGCA	0.285714	1	Y	Y	0.444444	Y	Y
BARCPV_1.0_Chr01_14939342_C_T	715650462	C	T	Chr01	14939342	GGATACACTTCCTGAACATCTTACTCTGGTATGTATGAACCATTATTAACATTTTCATCT[C/T]TGTTATTTTTTtCTAATATTATCACATTCATGCTTGTATTTGTCATAGAATTACACAGAC	0.444444	0.899	Y	Y	0.411765	Y	Y
BARCPV_1.0_Chr01_14949749_T_C	715650463	T	C	Chr01	14949749	AGGAACAAATTTGGAATGGTATTACTCTTTACCCCACATTTCATTGATTAATTTGATACA[T/C]TGTGTACAAGGTTTTCCTCTCGGTTTGCGGATTGCAAACCTTTAGTCACGAATTCGGCCT	0.416667	1	Y	Y	0.411765	Y	Y
BARCPV_1.0_Chr01_14976534_T_C	715650464	T	C	Chr01	14976534	ACATCCATAACTCATGCACAACATGAATGTTCATCCCATAAATATTGTTCTAGTTCAGGG[T/C]TTGAGTGGCCTTAAACTAGATTGTTCAAGTGTTTTTtCCCCGTCAGATTTGTCCCATGTT	0.222222	0.988	Y	Y	0.411765	Y	Y
BARCPV_1.0_Chr01_15019839_T_C	715649598	T	C	Chr01	15019839	CTGATGTTCATCTCTGAATTGATTCTCTTCTTACTCTTCTTTTTTCCTATTTGGAATTCG[T/C]TTTCGTTTTGCCCTATTTATTTTTtCAAATTGATTTTCATTTTCTTCATTTCTCATTTCA	0.5	0.899	Y	Y	0.411765	Y	Y
BARCPV_1.0_Chr01_15040034_G_A	715649602	G	A	Chr01	15040034	GAAAAAAaTTCATTAGAGTATTCTCGTTCAAGTGAGAATATCTTGGCCTTTGCAAGCTCA[G/A]CAGGAAGTAATCCATCGACAAGATAATGCTTATAAGGTGTTATCGAAGTATCTATGATGT	0.333333	1	Y	Y	0.470588	Y	Y
BARCPV_1.0_Chr01_15077016_C_T	715649601	C	T	Chr01	15077016	GTAGTACTGATCGACGGTCTTGAGCCAGCCAACATCGTCGTGGGAGTGAGGTACCAAGTG[C/T]ACGTTTATTTTGTCTGGTACTATCCTCTGCGTCGTATTGTACTCTATGTACTCTGATTCC	0.428571	0.988	Y	Y	0.235294	Y	Y
BARCPV_1.0_Chr01_15109179_G_T	715649600	G	T	Chr01	15109179	GTACAATTGCATAGGGATGTCACCAAGTATGATCTTTATCTAGAGTCCTTCACACACTTT[G/T]AGCAAGGGCTCAAAATTCAACTTTTGCACTAGATCAAGATACTCTATCATATTTTTTGCT	0.384615	0.988	Y	Y	0.444444	Y	Y
BARCPV_1.0_Chr01_15118419_A_C	715649599	A	C	Chr01	15118419	GAAAAAaGGAAGAACAAGAGATGAAAATTTCTCAAGAGACAAGAACAAGAGCAAGAATAA[A/C]GAAGCTAGAGGAAGGAATTCAAGAGCATAAAATAGACAGTCTATTTTGTAaaaTTGAAAC	0.444444	0.935	Y	Y	0.411765	Y	Y
BARCPV_1.0_Chr01_15147660_T_G	715649133	T	G	Chr01	15147660	GAAGCGAAGTCAGAGTGTGACCGATGATTACCAAACAAAAATCCAAAGCCGATAAAATCA[T/G]CAGTGTCTGCTTGTAATCTTCGAACACTACAGATGGGAGTGTCTCTGAAGAGCTTGCTGC	0.3	1	Y	Y	0.411765	Y	Y
BARCPV_1.0_Chr01_15177398_C_A	715649134	C	A	Chr01	15177398	ACGAAaTAGTTGAGAAATAGGGAAGGTGAATGGAAATAGGTGAGAAATTAAGTGGAAATA[C/A]AGGTGTTtGGTTTTAAGAGAAAAAaGAGGTAAATAGTTTAATGGAAGTAGGTGGGAAATA	0.363636	0.935	Y	Y	0.444444	Y	Y
BARCPV_1.0_Chr01_15193207_G_T	715649135	G	T	Chr01	15193207	CCAAGCTCTGTTACTTGGTTAGCTAGCTTCGCTTATTTATCATGCATATATCATGGGAAA[G/T]GACTTCGATTATAAGAAGTTGCACACCAAGGTTGGAGTACCTACCTTAGAAAAGACCTTG	0.2	1	Y	Y	0.117647	N	Y
BARCPV_1.0_Chr01_15212520_C_T	715649136	C	T	Chr01	15212520	CGCCCAACTGTCTTCTATAGAATCTGGGATGTAGTTGCTTTCTAAGGGCTGCTAGCATAG[C/T]CCTCCAACAGCGTTCTGTTTCTTCACTTATTGAAGCCAGAGCGTAGCACCAATCTCAACT	0.444444	1	Y	Y	0.444444	Y	Y
BARCPV_1.0_Chr01_15241112_T_G	715649129	T	G	Chr01	15241112	AATGCTTTGCTTGATTTCTACTCGAAGCATGACCGTGTTGTTGAAGTGAGGAAGCTTTTT[T/G]ATGAGATGCCGGAGGTGGATGGTATCTCTTACAATGTGATTATCACGTGTTGTGCATGGA	0.384615	1	N
BARCPV_1.0_Chr01_15257149_G_A	715649130	G	A	Chr01	15257149	CTTAAATACTTATTCCAAGGTGTAGACAAGAGTGATGTACATCCCAAATTTTTGGTGTGC[G/A]TGTTTGCATGAAAAAGAACATGAAAACATGGCAAATGAATTTTGGAATTCACCACAATCA	0.416667	1	Y	Y	0.444444	Y	Y
BARCPV_1.0_Chr01_15274932_A_C	715649131	A	C	Chr01	15274932	TCCCATCACAATAAATGTGAGTAAACAAAAGTAACCCTTAAGAATTAGGAAATATAGGCC[A/C]CAGCTTGGTCATGTCTACCATCCCTTGGGTTGGGTCAGACCAGATGTGTAGGACTCTTAT	0.285714	0.949	Y	Y	0.411765	Y	Y
BARCPV_1.0_Chr01_15281272_G_A	715649132	G	A	Chr01	15281272	CGGTGTCGCTCCATTTCCATTGCCAACCAATCATGTTGAGCCATGCCTTTACATCTGGTT[G/A]TTGTTGTCTTCCCCTTCCCTCACTAATCTTGTAACTATCTGCCTCCTCTCATCATCGGTC	0.25	1	Y	Y	0.444444	Y	Y
BARCPV_1.0_Chr01_15374190_G_A	715647052	G	A	Chr01	15374190	GGAATGGCGGCAGGACCGTTTAGCGATTCGTTAATTAGGAATCCAGCAGAGAAATTCTCC[G/A]AGGTACGTGAACAAGTTGTCGCTCACATCAAGGCCGAAGAGGCCATGCTCAAGAAGAATG	0.333333	1	Y	Y	0.333333	Y	N
BARCPV_1.0_Chr01_15382694_G_A	715647053	G	A	Chr01	15382694	CTCAATCCACGTTGTTCTTGACATCTTCTTCATTGTCTTGTTGTTTCACTGCCTCAACTT[G/A]AAGTTCTACCATTTGTTTTTCATTCTCCACGGTTTATATTGCATTTCCACCATTTAATCT	0.166667	0.988	Y	Y	0.117647	N	Y
BARCPV_1.0_Chr01_15402181_C_T	715647042	C	T	Chr01	15402181	CATTCTTTAGTTGAAGTTATCTGTATTTAAATGTAGATGTTGTCTGTGACTAGAGAGTCA[C/T]TGTATCTCTTCCATTTGTGGGTGGGTATCAGTTGGAAGCATTGGTAAATAGTGAAATAGT	0.444444	1	Y	Y	0.444444	Y	Y
BARCPV_1.0_Chr01_15414614_G_A	715647043	G	A	Chr01	15414614	AGGGAAATCATAAAaGGTTAAGAGAGTTTTGTTtATTTGTTTTtGTTGATGTAGAGGAAT[G/A]GATGCTTTGTTAAATAGAATGATTTTGTATTTTCCAGTTGCCTTGTGAGGCAACTCACTC	0.5	0.935	N
BARCPV_1.0_Chr01_15429502_A_G	715647044	A	G	Chr01	15429502	AATGGAACAAAACTTCAAGACACAATGGAATTAGTGTAACATGAGACTCACTATTGATCT[A/G]TTAGCAAGTTAAGAACTCAAAGACTTAAAATGAAAGGCATAAAAGGCTTAACATATGAAA	0.4	0.935	Y	Y	0.411765	Y	Y
BARCPV_1.0_Chr01_15468258_A_G	715647045	A	G	Chr01	15468258	TATAATTTCCACACTCAAGATGTTCTGGTCTTCTCGTATGGGGTTGGTTTGAAATCTCAC[A/G]ATGATTAAAGATAAAATGAAATTACAATATATATTCGGATGGCACAATCGGTCCAACAAA	0.416667	1	Y	Y	0.411765	Y	Y
BARCPV_1.0_Chr01_15530117_C_A	715647046	C	A	Chr01	15530117	CCAAACATCTGCTGGTTTGTCAATCTATATCACTATGCAGCAGGCACTGAAGTACATAAG[C/A]ATTACAACAGCTAGAAGGCTCTCAAGCACTGTTTGTGAGCAATTCTTGAAGAAGGAGGAG	0.5	1	Y	Y	0.444444	Y	Y
BARCPV_1.0_Chr01_15572076_A_G	715647047	A	G	Chr01	15572076	ATGTAAGTAATTACCATATTAACTCATGTGGTTTCATAGAATGCAACATAGTACCTAAAT[A/G]GAATAAAGATTGTGATGGAGGTATACCTTGTATGCAAAAATGTAGCATTGAATGACATAT	0.384615	0.935	Y	Y	0.411765	Y	Y
BARCPV_1.0_Chr01_15585414_G_A	715647048	G	A	Chr01	15585414	ACGTAGGGAAGTATGAAACAATGCGATCCCTTTGGATGTCGTCCTGCGAAGTGACTGTGG[G/A]AGCCTGCAAGTTGCTGGCCAAGAAGATGCCAAGGTTGAATGTGGAGATCTTCAATGAAAA	0.222222	0.976	Y	Y	0.333333	Y	Y
BARCPV_1.0_Chr01_15643713_T_C	715647049	T	C	Chr01	15643713	TTCAATCACTCATGTGCTCCTAAAAAGGCGACACAAAGAGTGGATTAAATAATACTTGTC[T/C]ACTCATGATTTTCACATTTGAAGATGTGCTCAAAATGAAGAAAGCATACACCTCTTCTAG	0.3	0.988	Y	Y	0.222222	Y	Y
BARCPV_1.0_Chr01_15667224_G_A	715647050	G	A	Chr01	15667224	AATGGCATGCAGATCTGAAGTTTTAATATTTTGTGCAGATGGATTAGCTATAACTGAATT[G/A]CGGCGAGCTTTGAATGAATACTTGTCTCTTCTGATTGGACTTACGAAGAAAGGTTTCCCA	0.3	1	Y	Y	0.444444	Y	Y
BARCPV_1.0_Chr01_15674633_T_C	715647051	T	C	Chr01	15674633	ATACTTGGATCGTTTATTATGATCATTTTCCAACTCCATCaTCTAATTCTTCGTCTATTG[T/C]GATTTCTCCACGAGCTTTGTCTGATAGGTCTTTATGTTGACGAACGCTTCATCTTATGTG	0.133333	1	Y	Y	0.111111	Y	Y
BARCPV_1.0_Chr01_15804432_C_T	715650901	C	T	Chr01	15804432	CTTTTTTtATTATTATGCGGGATAGCAGACTGACCCATCCTGCCCCATACTTAGGTTGTG[C/T]GGATAAAGGATTATGCGGGGTGAGTCTAAAaGAGGTTTGTAGACCAAAATAGTGAGCATG	0.428571	0.976	Y	Y	0.444444	Y	Y
BARCPV_1.0_Chr01_15821275_G_T	715650900	G	T	Chr01	15821275	CTTAATATCCTTTCAATCTTGTCCAAATTTTGGTTACGAGTTAAGGTTGTATTGATTTTT[G/T]ATCCAAGATAAATCTTCTAAGTCCCAAATTTGGTACTTTTAGGCTTAAGCCCTTCCTGAG	0.4	0.935	Y	Y	0.444444	Y	Y
BARCPV_1.0_Chr01_15827861_T_C	715650899	T	C	Chr01	15827861	CCACAACATCGATCATGTATAACATGTACCACAACATTGATTATCAACAAAAAAaCAAGG[T/C]CAACATCATCACCAAGGGATAATCAATTATCTAAAGAAAATACACAAATAATCGATTATG	0.222222	0.813	Y	Y	0.111111	Y	Y
BARCPV_1.0_Chr01_15906830_T_G	715650060	T	G	Chr01	15906830	ATAAGATCGACCTACTTCTTCCACCTAGCAATACATGGCAAACGATTATGATAAGTGAAA[T/G]TTGTAATTCAGATTCTGAAAAAaTAAGGATATTATATTTTAAATTTGTAGCAAGGTATAG	0.25	0.988	Y	Y	0.277778	Y	Y
BARCPV_1.0_Chr01_16161978_T_C	715648927	T	C	Chr01	16161978	GAAAATGTTCGTTTTTtGCACTTTTCTACACAATCTTCATTGGTTTCCCTCTTTTCTTCC[T/C]GTTCTTCATGTGCAACTTTAGTTGGAGTATTTTGGCATACTTCTTGATGATACGTGGCTC	0.4	0.965	Y	Y	0.470588	Y	Y
BARCPV_1.0_Chr01_16252033_G_A	715649833	G	A	Chr01	16252033	TTCGTTGGCAACTAACACACTATCCAACAAACCCCTCTCCTCGAGAAAAACAGATTGTCT[G/A]ACGTCAATTACTTTACTAATCACTTTTTtCATACGTAATGAGAATACCTTTGAAATAATT	0.5	1	Y	Y	0.444444	Y	Y
BARCPV_1.0_Chr01_16306489_A_G	715649834	A	G	Chr01	16306489	TGGGTCAACCTCATTCTTCCTTCTCCTCTCTTCTTTTCATTTATTCTCCTCCACTCCACA[A/G]ACAAAACACACACATATCGTAATTAGTCTCTACAAATATCGTAAACCAACAACTAGGTGT	0.454545	1	Y	Y	0.470588	Y	Y
BARCPV_1.0_Chr01_16613111_G_A	715650841	G	A	Chr01	16613111	AAATAAGAGCCAGGGTGATTTGTCATCATAAGAGTGGGGCTCTGACGTGAGCAAATACCA[G/A]TGATTGTCTTGGCAAAATGGTAGTGTAGAATCATGGTTGCTTTTGTGAACCTCCAAAGTG	0.4	0.996	Y	Y	0.444444	Y	Y
BARCPV_1.0_Chr01_17176683_C_T	715650245	C	T	Chr01	17176683	AAAGGTTTTAAACAAGAGAGAGGGTGAATTGTTCAATGAAAGAGTTTCAAAAACTCTCGA[C/T]AAGAATGAAGATTAATACAGAATCATAAAAGAAGCAATAAGATCAGTCAAGAAACAAAAT	0.2	0.965	Y	Y	0.117647	Y	Y
BARCPV_1.0_Chr01_17686563_A_G	715650519	A	G	Chr01	17686563	GGCTGTCTTTAAGGGAAGAAATAAAAAaCACCATTAACACCATTTACATGCACACCGAAA[A/G]GGAGAACATCTAGATTGGTGATACTACTATACTAAAGTATTGTATTGTTTATGAGCAAAT	0.5	0.858	Y	Y	0.470588	Y	Y
BARCPV_1.0_Chr01_18945112_C_T	715648729	C	T	Chr01	18945112	CGGTCGTCATTGTGGGAAGAAAAGTACACAGGTCCTCATTGACCAAGGGAGTTCGACCGA[C/T]ATGAAGTTTTGGGAAAGATTTCATAAATTGCAGTTGTCACCTGACCAACTGAGACCATAT	0.454545	0.976	Y	Y	0.444444	Y	Y
BARCPV_1.0_Chr01_19127558_G_A	715650534	G	A	Chr01	19127558	TATTATTATACTCTTATTGACTTTAGCGTTAAAGAATCTTTTGCAGGTGGACTTCCACTT[G/A]GCATTGGTGATAAAGCTTGATGATCACCAACAATTCAGATTCACCACCTCGGACAGTTCC	0.461538	1	Y	Y	0.444444	Y	Y
BARCPV_1.0_Chr01_19365478_C_T	715650337	C	T	Chr01	19365478	TCAAAACAAGATTAACCATGGATATTTGTGATGGATTCTTACATTTATGAAAGAGAATTT[C/T]GTCAGTAATTAAGCTTTGATGTTATGCTAACTTTtATTTTTATGTTTTCATTCTAGCAAC	0.375	0.765	Y	Y	0.444444	Y	Y
BARCPV_1.0_Chr01_20321074_G_A	715650577	G	A	Chr01	20321074	CTTTTCATGCTCTCTTTTTGTTGTTAAACTTCTTATTTTCACTCAAATGTCCATCCATGT[G/A]AGCTTTCCATTTTCCATCTACCAACTGCACCATGTATTTCGAAGACAAGTCACAAAGTCA	0.5	1	Y	Y	0.444444	Y	Y
BARCPV_1.0_Chr01_20519559_C_T	715648173	C	T	Chr01	20519559	CTATTCGGACGTGCATACTATTATGGTCTGTCTAGCTTAAAAATTTAAGGCTAATTCTTT[C/T]TGCACCAGATCAATTATGACTTACACCTTACCTTACAAAAAATCCGTTTATTTTACCCTT	0.444444	0.935	Y	Y	0.470588	Y	Y
BARCPV_1.0_Chr01_20769502_C_T	715649415	C	T	Chr01	20769502	ATGATAAAATGTATCATTTAATATATTTTTTAGAAATATATCTTAAGAAAACGTAGGAGC[C/T]TAAGGATCCTATTTCCATCACCATATTTACATCATATCTTAAAAGTGTAGGAAGATATGT	0.333333	0.858	Y	Y	0.333333	Y	Y
BARCPV_1.0_Chr01_21605039_C_A	715648704	C	A	Chr01	21605039	ACTTTATCTGACTCATTGCCTCTACCAATAAAGTCAAACAAATAACAACTTATTTTTATC[C/A]TAAAATAAaCAAAATCCTTGAAAAACACACTTTTGTGAAAAAAAAaaCAAAAAAaTATAT	0.5	0.813	Y	Y	0.142857	Y	N
BARCPV_1.0_Chr01_21935566_C_T	715650333	C	T	Chr01	21935566	CGAAAGTCTCGGTTTTGCGAAGAAGTATCAGAGAAAGCTTGGGGAAGAAGATGAAAAGTG[C/T]AATTGTTCGCGTAAATGATGGAACAGTGTCTAAAGCGCGCGTTTTCAAAAGGTTTAACGT	0.333333	1	Y	Y	0.333333	Y	Y
BARCPV_1.0_Chr01_23522720_G_A	715648314	G	A	Chr01	23522720	TGCCTAATTTCTATCATTCCACAATTAAATTAAAAATAATTTTAGTATAGACGGTTTAAC[G/A]CAGTGTTAGACTGTTTAACATAAAATAGATAGGGCCAGTTGACCCCAAGTCATCTCTCAA	0.375	1	Y	Y	0.333333	Y	Y
BARCPV_1.0_Chr01_26807368_C_T	715650467	C	T	Chr01	26807368	TGAACCCCAGACGTACTCACCAAGGGATTGGTTAGTCTTTGGAAAATGGTATTCTAAGCA[C/T]GATGCTGGAGATCGATATCGAACCTCACCGACAGAAGGAGGAGATCGAACATCGGTCGTC	0.2	1	N
BARCPV_1.0_Chr01_27573116_G_T	715649918	G	T	Chr01	27573116	GTTTGGAAAATTTTTCTCATAAGCTATTCCACTTTAGCATAGAGTTCAGCATGTCTTAGA[G/T]AATTATCTTGGCTAAACATTGTTTTCTTCATAGAAAAAATTAGCAAAAATAAAAAaGAAA	0.4	0.935	Y	Y	0.444444	Y	Y
BARCPV_1.0_Chr01_27611753_G_A	715649917	G	A	Chr01	27611753	AAATCCATATGTTAATATGGGGCCCTAGTTGTTCACGTGCCATGCGTGCAGTTCACCCCT[G/A]GAACGCGACCCTAACAAGTCATATCTTTCTGGTGGCTCTATACTTGTGTTACGCCTGAAC	0.25	1	Y	Y	0.117647	Y	Y
BARCPV_1.0_Chr01_29134417_C_T	715650745	C	T	Chr01	29134417	AAAAATGGATCCCTATAAGTGTGTGCCAACTTAGGTTTTGTTCTTGTACCTGGTTATTTG[C/T]CTCTATTTTAGCTACTAATGAAGTCTTGGGACCTCACTATTTATAAAGTTTAGTGAGAAG	0.25	1	Y	Y	0.352941	Y	Y
BARCPV_1.0_Chr01_29549466_C_T	715646993	C	T	Chr01	29549466	TGTGAAACATCTTCATTAATATTAGAAACAGAAGTTTTAGGAAAAGAATCCTCGTAGGAA[C/T]GCATATCTAGTTTTCTTCTACTAGCAGCAAGAGTACTAATGTGACACAAGCATCCAAAGA	0.222222	0.988	Y	Y	0.333333	Y	Y
BARCPV_1.0_Chr01_29967048_T_C	715649095	T	C	Chr01	29967048	GATACGCCTTATGTCAACTATATAAAGGTTATTTGTAACGTACGATCATATGTTTTACTC[T/C]AGTTTGGACAAAAGCTCTCTAACCTAGATCGAATAAGTCATGACAACTCTCAGGATGTTG	0.416667	0.988	Y	Y	0.352941	Y	Y
BARCPV_1.0_Chr01_30743558_C_A	715649290	C	A	Chr01	30743558	GTTGTTGGATCTATAGTTTAGAGTGTAAGGAGGTACTATTAGGCTTTGAGTGGAGCATTC[C/A]CTGACTTCTTTGGGATTTGCTTTGGTAATAATGATAACGACATTTTCAATTAGGAACATC	0.363636	1	Y	Y	0.444444	Y	Y
BARCPV_1.0_Chr01_31253286_G_A	715648457	G	A	Chr01	31253286	TTTTATCAAGCATCAAAATCGATAAATAAAGACGATCAATGGGTAAAGTTTGTACTTTAT[G/A]ATCAAGGTAGGATGAAAGTTCTGGACTTTGTAGAAGGAGACACGAGAGCGCTCGAGGAAG	0.222222	1	Y	Y	0.333333	Y	Y
BARCPV_1.0_Chr01_31376701_G_T	715650117	G	T	Chr01	31376701	GTGGGGgTGATGCAAAAGCAATTTCTGACTCATTTGAGACAGTTGATGCTGTGAAAAGTT[G/T]GTGGTCATAAACATAACACAGGTGGCCAGTTACACAAACACAAGAGTAACCACTTTGATT	0.444444	1	Y	Y	0.444444	Y	Y
BARCPV_1.0_Chr01_32122228_G_A	715650507	G	A	Chr01	32122228	TTGGTGGACGAGTTACGGAGGATTAAGAAGGAGGAGGGAGAGGAATTTGCAAACGAGTTG[G/A]AGAGGAAGATGAAGGTGCCGTTTCATATACCTACGATCAAGAAGCCTCAGTATGCATACA	0.454545	1	Y	Y	0.444444	Y	Y
BARCPV_1.0_Chr01_32146703_C_T	715650508	C	T	Chr01	32146703	GACTTGTACTGCGTCAGGTAGTGCGATAGAGGGTAGTGGGTCAGGTCAACCGTCGGACGA[C/T]CCAAGTTATGATTGAGTTGATCCATCAGTGTTAAAAATCCCACTAGGTTTAGGGATTCTG	0.2	0.965	Y	Y	0.1875	Y	N
BARCPV_1.0_Chr01_32458925_C_T	715648624	C	T	Chr01	32458925	CTGCGATGGTGTGAACCTCACTGTGTACAGGGATTTCATGCCCTGGGCCACCTCCTATTG[C/T]CGCCACGTCCTCGGTCCCCTATTTTTCTTGCAGGTAATCTCTTAGGAGACCGTTCTTTAT	0.333333	0.949	N
BARCPV_1.0_Chr01_32919762_A_C	715647364	A	C	Chr01	32919762	ATATTGTTGTCCCATTATATCATGCCATTTTTAAAAATTCATACCCAATTTTCCTCCAAT[A/C]ACAATTTTTTTAACAAGTCTCAAGAAACTCACTTATATACATATATATATAATTGTTTtC	0.333333	0.858	N
BARCPV_1.0_Chr01_33200756_G_T	715649751	G	T	Chr01	33200756	AGGAAAAATTCCAACGTTGTCCTTACGAAAGATACTGATATAGAAACCAGAATGTtACAA[G/T]TTGATGACTGAATTATGTCATTGGACCTAGCTATATATGTTACATAGATGTCACGTTTAG	0.461538	0.899	Y	Y	0.444444	Y	Y
BARCPV_1.0_Chr01_33632049_A_C	715648878	A	C	Chr01	33632049	CTGCACTTTCCACTTGACTTTTtCACCATCACCACATTTGCTAGCCATTAAGAGTATTGG[A/C]TTTCCCTCACATGGCCAACTGTTAAGAGTTTTTGAGAATCAATATTTATGGTAAGACGCT	0.363636	0.935	Y	Y	0.470588	Y	Y
BARCPV_1.0_Chr01_33959373_A_G	715648887	A	G	Chr01	33959373	ACCTGTATTCCTCAGTTTGATCAGTACCTATCAATTTATGAGCATGGACCATGAGAACCT[A/G]TATACCCATATGTCTACATTTTATGAGTAGGTGTGAACAATGAACTTTCAACTAGGTGAT	0.444444	1	Y	Y	0.294118	Y	Y
BARCPV_1.0_Chr01_34064541_C_T	715648078	C	T	Chr01	34064541	TCTTTTTAGTCATATCATGGTCAGGGCGGAACATGATATTCCTAATTGGAGTAAATGAGT[C/T]TAGTCGTTTTTAAATTGGCTTGGACTTTCTTCTTGGAACCAGAAGTTCCTGGTGGTTGGG	0.5	1	Y	Y	0.5	Y	Y
BARCPV_1.0_Chr01_34126678_C_T	715648077	C	T	Chr01	34126678	CCAACCTTCGGGGCCCCACCATAGCTACGGTCAATGCCGAGGTCTGAGGACCGTCCGACA[C/T]AGTTTTGAAAACGGTTTGTTCTTGCTGTGTTGATTAAATTCCAGTCCAGCCTTGCCAAAA	0.25	0.988	Y	Y	0.117647	Y	Y
BARCPV_1.0_Chr01_34665164_T_C	715646838	T	C	Chr01	34665164	ATGATTTCACACACCTCAAAAGACTAAATACTCCAATAACTAAGACGTTCACGGTAAATT[T/C]CTATCTTTTCAACAAGATCACTAATATTGCTTTTGTTGCTCAACTTGTTTCACTTTGTTC	0.444444	0.935	N
BARCPV_1.0_Chr01_34727622_A_G	715646837	A	G	Chr01	34727622	TTAAtGCAAGAGCCAAATCAGTTTTAAAaCAATTAAAGCAGATTAAACCACTTTAAAACA[A/G]TTACTTCAACTAGTTTGTACTGTGTATATGTTTTTCTCAACTGCACTTTGTATTTCCATT	0.222222	0.899	Y	Y	0.222222	Y	Y
BARCPV_1.0_Chr01_35831521_G_A	715650564	G	A	Chr01	35831521	GTTGTAGAGGGTTTGGTTACCCCAATTTTAGGAGATCAATTTAGCAACCAAATATTGATG[G/A]AAAATTTGACCGCTAATAGAATTTAAATTGATAACTAAAATAAAATAATGTTTAGTGACT	0.2	0.935	Y	Y	0.117647	Y	Y
BARCPV_1.0_Chr01_36235628_C_T	715650418	C	T	Chr01	36235628	TATGAGTCTCATGACTTTATCAACTACAAATCTCTACACATGTTGGCACGATTGTGGATT[C/T]ACCATCCCTCATTCATGCTCAGTTGGGTCATCTTAAGTCTTGCCAATATGCAACAACTTG	0.375	1	Y	Y	0.235294	Y	Y
BARCPV_1.0_Chr01_36575160_G_A	715650565	G	A	Chr01	36575160	AAACACTCACGAAACCTTTCTTCACTCTCGCCTTCACTCTCACGTTAGGTTCTTTACTCT[G/A]GTCCTCACGAAACACAAACTATAAAGCGTTCACATGTTACACTCTTGCCTTCACACGTCT	0.5	1	Y	Y	0.5	Y	Y
BARCPV_1.0_Chr01_36918133_A_C	715646771	A	C	Chr01	36918133	AaGTAGAGTCTCCAAAGCCTTTCTGTGACATCATCTCACCCTACAACTGGAATTCTACAA[A/C]aGAAAAAAaGCTGGAATTGGAAGAGAGAATGAAAATGATATAATATTAGCATGCACCTAA	0.272727	1	N
BARCPV_1.0_Chr01_37652001_C_A	715649883	C	A	Chr01	37652001	ACCAAACTATATTTTAATAACTAATGGGTTTGGTGCTGGAAATTTACCTATTTCGTTTTT[C/A]ATTTTTTCtGGCTTATTCATTTCAAGAATTTTATtACTTTTGTGTTTTtGGTtGACAGAG	0.375	0.813	Y	Y	0.444444	Y	Y
BARCPV_1.0_Chr01_38633838_A_G	715647281	A	G	Chr01	38633838	AGAATGATGGAACGAACAAGGGAGCATGCTATTTATCAACACTGCTCAAAACAAGCTCTA[A/G]GTTCTAACAAAGAAGTTAGATCAAACTATAAAGAATATCCTTCTTGCACCTTCGAGAAGA	0.181818	1	Y	Y	0.0555556	Y	Y
BARCPV_1.0_Chr01_38901552_G_A	715647963	G	A	Chr01	38901552	GTTGATTCCTTATTATACTTTTCTATTTAAATCTTGGTCAATAGTGAATAATATTATCTT[G/A]GCCTATAATTAAAACAAGATAAATCATGTTTATACCTTGAATATGTGGTTATGTATATTT	0.2	0.765	Y	Y	0.294118	Y	Y
BARCPV_1.0_Chr01_39185587_A_G	715648891	A	G	Chr01	39185587	TCATTATTAAGTTATTACCATACATATATAACTACTAAGTTTGACAATGTTTCAACCACA[A/G]TATAAGAGTAGGTGCAGTCAGAAAATTTGTGTGCTTTCTAATGTGCATTCGTATTTATTA	0.2	0.965	Y	Y	0.0555556	Y	Y
BARCPV_1.0_Chr01_39885102_C_A	715647998	C	A	Chr01	39885102	TTATAATAGTACAAGAAAGACTCAGGAGTAGGCGTGAGGCCAAAAATTTGACAGATAACC[C/A]GGAAGGCTTGTAAAATTGCCCACGAATTCGGATGCAGCTGGGTCGGTGCAACGTTAAGTA	0.333333	1	Y	N	0	N	N
BARCPV_1.0_Chr01_40311200_C_T	715647891	C	T	Chr01	40311200	AGCAGCATCCCTGACGATCATGTAATGTCGTACCAACAGTTCTCTAGAATCTTTAAAGAA[C/T]AGTTCTCTAGAATCTTCAAAGAACAATTCTCTAGAATCTAAGTTGACCCTCCTCGACTTC	0.272727	0.965	Y	Y	0.444444	Y	Y
BARCPV_1.0_Chr01_40442347_C_A	715648795	C	A	Chr01	40442347	ATTCACAACTTCTTATAAGAACTTTAAAGATTACTTCTTCAAAGTGTTTGTCGAGCCGGA[C/A]GACCGAGATTTGTTTTATAACGCCATTGGGACCACAAAATTCCCTTTCCATTGGACTGAG	0.2	1	Y	Y	0.0588235	N	Y
BARCPV_1.0_Chr01_40662226_G_A	715649424	G	A	Chr01	40662226	TTTGGTCTCGGTGACTGACCGTCCGAGTCAAAGAACATCTTAAGGCATGTAATAAATAAC[G/A]GTAACAACAATTACAATAGTGTTGAATGAGTCAATCTATATCCTGAAATATACGAAAATA	0.272727	1	Y	Y	0.266667	Y	Y
BARCPV_1.0_Chr01_40829918_C_T	715648233	C	T	Chr01	40829918	CTTCTACACAATGCTTTTACACTACTCTTTGGACTAAAGCTACAACACTTTCTACCATCT[C/T]CCCCAAGACGCATCTTCATTTCAGTTTTGTATTAATCGTGTTAGAAAAAAAAaTCAAATT	0.375	0.965	Y	Y	0.333333	Y	Y
BARCPV_1.0_Chr01_41087476_G_A	715650186	G	A	Chr01	41087476	CCTTCTTCAAGTCTCTCAAGTACTCCTTGAAAGAAACCTTTTTCCCAGATGACCCGTTTA[G/A]GAAGTTCAAGAaCCAAAcACCCTCTATCAAGTTCGTCCTTGGACTTCAGTACTTcTTCCC	0.5	1	N
BARCPV_1.0_Chr01_41576570_G_A	715650603	G	A	Chr01	41576570	CTAGGAGTGACTTAATCAAAGAGTAATCATCTATACTTCAGAGTGGTATTATGCTTAGTG[G/A]AACTGATTAATCAAGAACTAGACATGGTTtATTACAATAGATGAACCAATATAAAAGTAT	0.25	0.899	Y	Y	0.117647	Y	Y
BARCPV_1.0_Chr01_41585522_G_T	715650602	G	T	Chr01	41585522	GGAAACTGTACGGGACTGACAACACATGTCGCCGTTGCAAAGAAATGGCATATTGTACGA[G/T]ACTCCAACACTTCGCATAGCAAAAGAAATATATTTTTCTTTTAAATACTGATCGTCTTTT	0.25	0.996	Y	Y	0.117647	Y	Y
BARCPV_1.0_Chr01_41625385_G_A	715650604	G	A	Chr01	41625385	ATATAGTTAGTGTGAGGCCATTAAGATTGTCTAGCCTTAGGTTCTCTTAGATTGTCTAAT[G/A]TGTTTCATCTAGATTGTATAGCATGTTCAGTTTAGAACATCAAGATTTATGTTCACTTTG	0.416667	0.988	Y	Y	0.444444	Y	Y
BARCPV_1.0_Chr01_41703095_G_A	715651020	G	A	Chr01	41703095	CAAGGTGTGAATGGACAAATATTGTAGAGAGAAATGTGGAATTTTCTTCAAAGATCTGTT[G/A]CATGTTCTTCTCTTCTTCACCCACTTTTGTTCATTTGTCTCTGTTTGAAATTGCATTCTA	0.2	0.965	Y	Y	0.117647	Y	Y
BARCPV_1.0_Chr01_41723754_C_T	715651019	C	T	Chr01	41723754	TACCCTGATGGCCCTGCATGAACACCAAAACTGTCTTGACATGGAATCAGATTTGGATTC[C/T]AAAGCATAGCAAAGCCAATACAGATTTGGATTCTAAGAACCAATCCAAAATACTCCAGAT	0.2	0.935	Y	Y	0.0666667	Y	N
BARCPV_1.0_Chr01_41732173_T_C	715651021	T	C	Chr01	41732173	ATCAGTTAGTGTGAGTTATAGATATGGCATTGTCTTACAGAAAGGTCCTCTTGATAATGG[T/C]ACTAATCATCTTCACCATTTTGGTTGCTTTTCCTGAATATGGAGCAGCAGGCAGAGCGTT	0.4	1	Y	Y	0.470588	Y	Y
BARCPV_1.0_Chr01_41760709_G_A	715647962	G	A	Chr01	41760709	ATAGTATAAGGATCACTGCTAAATCTCTTCTGCTTCACATAATTTGATCCACCAGCTTCC[G/A]AGCTGGTAACTTGTATATGTCTGTATTTAGCATGTCTTGATCAAGGGTATATTGATTTTA	0.153846	1	Y	Y	0.117647	Y	Y
BARCPV_1.0_Chr01_41767177_C_T	715647961	C	T	Chr01	41767177	AGCATGTATTGAAGTGATAATTCATGGATGATTTTGAAAAGGTAATTGAGTTGTCCTGTC[C/T]CGATACGGTATTTGGGTGTGTTCTAACCTTTGTGTTGGTACATCATCAAGTCTTTTCGCC	0.166667	1	N
BARCPV_1.0_Chr01_41789504_A_G	715647960	A	G	Chr01	41789504	GAGAGAGTCCTAGAGAGggTATTATTATAGAAAGGAGAGGTGGAGGTGGTTTGAGGAAGA[A/G]ACAAAATGAGGACATCGACATTACCTACCTATAACTAATAGTCATGCGAGTGTGGTGTGT	0.181818	0.988	Y	Y	0.111111	Y	Y
BARCPV_1.0_Chr01_41807055_C_A	715647959	C	A	Chr01	41807055	TGCCTCTTTTGCTTATGCATTATGAAACTTTTTTttATAATCTCATTCATCTTTAGTCTA[C/A]AACGAGGAATGATTCTGGTGAACTGCTTTCTTGGCCTTATATCCCAGTGGCTCTAGACCG	0.2	1	N
BARCPV_1.0_Chr01_41852734_A_G	715647958	A	G	Chr01	41852734	CACCTCCTTGTAAATCGAGAGCTAGTAAGTGCTCCACCCCGACATATCAGATGTTGTACA[A/G]GCAAAGAGATCATTGTTCTTCTTCAATGCTTGGTGTACCAGCTCGGCCTTGGCCGGCGCT	0.166667	1	N
BARCPV_1.0_Chr01_41865072_G_T	715647957	G	T	Chr01	41865072	ATGTTCATAAGGAAACAATTGACGAATGAGTACGGAAGGTCAAAGAGGATGACATATACA[G/T]GTGAAATCAAGATATAGAAAGCTTGAAAATTATATTAGTGGGGAGTTGTCATATACATTT	0.166667	1	N
BARCPV_1.0_Chr01_41901213_G_T	715647956	G	T	Chr01	41901213	AAGCTGTTCATGAGCACGTTGGCAGACACGACACTAGATTGGTTCATCAGCCTCTCTGAA[G/T]GGCATGTGACATCGTTCGCGCAGTTTTTAAGCTGTTCAAGGAGCAATACATAGCCAATCG	0.181818	1	Y	Y	0.117647	Y	Y
BARCPV_1.0_Chr01_42441417_A_C	715647282	A	C	Chr01	42441417	CGGTGCACAATTGGCAATAGATGCTCCAAATGACTTTTCTCCAACTGGAAGTATCTGTTC[A/C]TTTTGCCAATCTTCTAAAACCTCCGAGGTAATATTTGATGTGTACCAACTATAGCCATTG	0.307692	1	Y	Y	0.352941	Y	Y
BARCPV_1.0_Chr01_42716604_G_A	715650670	G	A	Chr01	42716604	TTGAAGAAATATCATAGTCTCAATACTTATCTTCTTGATATCAAAGACAATTGATTTTCT[G/A]GCTATTGTTGGAGCTCCCATCACTGCTAAAGATCATATAGAGGTTCTCCTTTATGGCTTA	0.4	1	Y	Y	0.352941	Y	Y
BARCPV_1.0_Chr01_42731715_C_T	715650669	C	T	Chr01	42731715	TGTTCAACAAAGTCAACCCGGGCTGATGTCGAGCCGAGTCGGCTCGGGTTGATGTCGATT[C/T]GAGTCAACTCAGGTCAATGTCGAGCAGAGTCGGCCCACGCCCATGTTGAGCTGAGTCGTC	0.428571	0.834	Y	Y	0.266667	Y	Y
BARCPV_1.0_Chr01_42854521_C_T	715648652	C	T	Chr01	42854521	TACTCAACTTGACATGGACCCAATGTGGGTCTAACTCAACTCGATCCAATGTGAGTTTGA[C/T]TATACTTGACTTGACATAAACCCAACTCAACTTGGCTAAATATGGGCCCAATTTGACTGA	0.307692	1	Y	Y	0.388889	Y	Y
BARCPV_1.0_Chr01_42981578_C_T	715648651	C	T	Chr01	42981578	ACTATAGGCAACAATTCTTTACATAATTGTCGCCTATAATGGTCTAATAGAATACAATTG[C/T]GTGATCGTTGTCTATAATTCAAAAACTATAGAAGACGTGTGTATAGACTACAACTCTAAG	0.222222	0.899	Y	Y	0.117647	Y	Y
BARCPV_1.0_Chr01_42990353_T_C	715648653	T	C	Chr01	42990353	ATATTTGCAATTGTGTCAGATGAACAGGATAATAAACCTTACATCACATGAACCATTTAA[T/C]GCAATACTCATCCAACACACAAAGAAAATTTTGCAGCAGTTATTCAACACTTTCCTTGCT	0.181818	0.965	Y	Y	0.111111	Y	Y
BARCPV_1.0_Chr01_43024502_C_T	715646867	C	T	Chr01	43024502	TAATTGAGTCTAATTTGTCCATTAATAATAATTTCTATGTAATTATCATGTAATGTCTAT[C/T]TGCTAATGTGTTGCTAATTACTGATGTGCAGTTGTGCTAAAACATGTGTATGTTGACTGG	0.166667	0.965	Y	Y	0.117647	Y	Y
BARCPV_1.0_Chr01_43066048_A_C	715646873	A	C	Chr01	43066048	CTCATGATCATGTTAAGCTTATAACCTTTGTTGTATTTGTAGAGCTAGTGTTTCTCCTTA[A/C]ATGTCTAAATCCAAACCTCTATAAAGCTTCAATATGTATGTAGGAACTAAATCCCAAATT	0.2	0.899	Y	Y	0.0588235	Y	Y
BARCPV_1.0_Chr01_43085547_G_A	715646876	G	A	Chr01	43085547	TTGTCAAGTCATTGCTGCGTATTTTGTATATCTGCGTGCATGAATTTAGATGTGGGTTCT[G/A]TTGTCTTTTCTTCTCCTTGGTTCTCTTTAAATTTTTAGTTTTTtGGTCTTTCCTTTTtCC	0.222222	0.988	Y	Y	0.117647	Y	Y
BARCPV_1.0_Chr01_43144625_T_C	715646868	T	C	Chr01	43144625	TTATCCATCCTAATAACTCTGAAATTCCTAACAGCAACAGAGTGCCATCATATATTTCTA[T/C]AGGATTACATTGTTTTGGCCATAACTATACAAATATAAAGAAGATAATTCTAACCTTCAT	0.2	0.899	Y	Y	0.111111	Y	Y
BARCPV_1.0_Chr01_43150606_C_T	715646869	C	T	Chr01	43150606	TGAAAATACATTTGTCATATTATGAACATAGATATTCAAAATATTAAAAAGCAAAATAGT[C/T]AATTATGCAAGTATCGAGTATCGTGCATGTTTCTTTTCAGAGCCTAATTGCCTGTTTGGA	0.5	0.868	Y	Y	0.444444	Y	Y
BARCPV_1.0_Chr01_43158641_A_C	715646870	A	C	Chr01	43158641	GTTGAACTCATATATTGATTACATCGAAGCTAAAATGAAATGTTCCATGTGTAAAAGAAC[A/C]ACGTATATAGAGTGCTATGGTTGACACAAAACCTAAGCAAATGAAAGATGGAATGACACA	0.2	0.965	Y	Y	0.111111	Y	Y
BARCPV_1.0_Chr01_43323057_T_C	715646871	T	C	Chr01	43323057	TCACTCATGCAAATACAGTTGAACTTCATCGATATTGCTTTCTGATACCATCAACTTTCA[T/C]GGTGGACACAACACAACACAAAACAACACATCCTTAAAGCATATCCAATCCGATTCAAGA	0.461538	1	Y	Y	0.470588	Y	Y
BARCPV_1.0_Chr01_43376828_T_C	715648055	T	C	Chr01	43376828	TAGTATGATATTACCAAATGTTAAAGGACCTAATAAGACATTCAAGTTAGTTGATATCAT[T/C]TAGCTATGTCTATATGTGTTTGTAAGGCCAACATATTTTGATGAAAACATGTAATTTTAC	0.307692	0.813	Y	Y	0.352941	Y	Y
BARCPV_1.0_Chr01_43512983_A_G	715646872	A	G	Chr01	43512983	TTATAGGCTTAATAACTAATCACTTAGATAAAATCCAAGCAATGAAATAACTTACTACTT[A/G]ACAGAACCTTTGTAATCATATCAAAGTGATTATGATTTGTTGAGACCTTCATCACCTTCA	0.166667	0.899	Y	Y	0.125	Y	N
BARCPV_1.0_Chr01_43543580_C_T	715646874	C	T	Chr01	43543580	TTCACCAGTAAGATAAGGCACCCGTGAATCAGATATGCTATGGTCAAGTCTGTGACCAAG[C/T]CTATTATCCATGCTCAGATAACTATTATTTTTTTtATCAATTTCAACACCAACGTCTTCT	0.272727	1	Y	Y	0.117647	Y	Y
BARCPV_1.0_Chr01_43556025_T_G	715646875	T	G	Chr01	43556025	AaTTATTAAGGATTAATGTAACTCCCTTTTTAATACTAATATACAAGATACATATGTTAC[T/G]GGGTATGTGTATATAACTTAGTCTACACAACATTGGAACATTAGGGTCCCATAAAAATAT	0.181818	1	Y	Y	0.111111	Y	Y
BARCPV_1.0_Chr01_43671810_G_A	715648890	G	A	Chr01	43671810	AAAACTTTAGTCAAATATGCTTTCATGCATTGATTCATTGCACACACTCACCTATTATGT[G/A]GTGGAATTCTCATATAACTGCTTAACCTACCATTTATCTGAGATGCAGGTGACATGAAAT	0.25	0.988	Y	Y	0.117647	Y	Y
BARCPV_1.0_Chr01_43699409_C_T	715648889	C	T	Chr01	43699409	ATATTTTTtGCACTCACCATGGGACTGAGCAGAAACCTTAAtCAAAGATCACATGGTTAC[C/T]ACATGGCACATGACGAACACTGAGAATCACATGGATTAAACAATATTATTGgAAGAGTTt	0.454545	0.935	Y	Y	0.388889	Y	Y
BARCPV_1.0_Chr01_44459481_C_T	715648563	C	T	Chr01	44459481	CGCAAAAATTCCAGCAAGGTAAATACTCACTGTGTTTGGTTGAGACTTGAGAGGTGCTTT[C/T]TGAAATTTGTGCAACCAAAAGTTGCTTGACATTTATCTTTTGTGTGTTTTTTGGTCCCAG	0.416667	1	N
BARCPV_1.0_Chr01_44502739_C_T	715648564	C	T	Chr01	44502739	AGTAACACACATGTTATCTTTGTTCAAAATTCATTTTGTGTTTTGTGTATATTATACTCT[C/T]TCAAAACCTCAAAGTCTCTCATACACAGTTGTATTAGAGTGAGATGCTTCCTATAATTTA	0.285714	0.988	Y	Y	0.235294	Y	Y
BARCPV_1.0_Chr01_44619775_A_C	715648177	A	C	Chr01	44619775	AACACAAGGAGCCTGCATAAATCAGCTAACCACTCCTACTGCAAAAGACAAGTCAGGTTT[A/C]GTAATATAGTGAGATAAGTTTCCCAACAAGTATTCTATATCTTTCTGGGTCTGAGAAAGG	0.416667	1	Y	Y	0.470588	Y	Y
BARCPV_1.0_Chr01_44740600_A_G	715648176	A	G	Chr01	44740600	CCAAGGATTTCTTTTGTCGGAGTAAGTTGCTTTTGTCTTCTGTGTAACCATAATATAAGA[A/G]TCTATAATGCTGTGGAGAGTGTATCGTCTGAGTCCGATTACTTTGTTGTGCCTGGTATCG	0.416667	1	Y	Y	0.470588	Y	Y
BARCPV_1.0_Chr01_45156837_C_T	715646076	C	T	Chr01	45156837	TGTGCAAAAGGGCTGAGCAAAAGGATTTCTGCTAAGGACTCAACAAAAGGATATGTGAAG[C/T]TGCTCTGGAGAGATGTTCCGTATTTAAGGTCTATTTTCGGGGACAAAGCTGCCAGCGAAA	0.4	1	Y	Y	0.235294	Y	Y
BARCPV_1.0_Chr01_45286536_G_A	715646075	G	A	Chr01	45286536	TCTACCCATGTGCTTCTAAATATGGTTATGAGTGTGGATTGCAGTCGTAGGCGAACAGTG[G/A]AAACAAAGGAATAAGAATATTTACAAAAATGGAAGAATAGACCATCATGATATTTTCACG	0.444444	1	Y	Y	0.5	Y	Y
BARCPV_1.0_Chr01_45388323_A_G	715646074	A	G	Chr01	45388323	CATTTTGAAATCAGATTTTATTGGGACCCATTTCTTCTACCTATGACATAGTCCAATAGT[A/G]GTTATTTGTCTCCACACACTTTTAGATCCTCTCCCATATCTACTTGAGATTCGTTTCCCT	0.333333	0.988	Y	Y	0.294118	Y	Y
BARCPV_1.0_Chr01_45681839_A_C	715646078	A	C	Chr01	45681839	TGGTGGTTCAATCCAGATGTTCTCAAAAGGGTCTTGTTCTCCCCAGTCATGACACTGTTT[A/C]CGGGGATAGTATCTATAGTCATCAAGAGAGAATGATATGCAACGCTTTCCATAGAAACGA	0.363636	1	Y	Y	0.470588	Y	Y
BARCPV_1.0_Chr01_45708114_T_C	715646077	T	C	Chr01	45708114	GCTGCCTGAGGGACAGGATGACAGAAGAAAAGTGATACTCCCATAATGTTCTGCAATTGT[T/C]AGTTCAGTAAATATGGACTACTTGTGAGTTGCATAATAGCTGATGTCACAATGCAGTGCA	0.5	1	Y	Y	0.470588	Y	Y
BARCPV_1.0_Chr01_45820013_G_A	715650911	G	A	Chr01	45820013	AGCTAGCCTGCACGGGCATGGGAGCTGTGGATCATAGTGTGGTGTTAGGACCTATTGCAT[G/A]GAATGGGACTAGAGCTCCACATTGGAATTGTGGGATTTAGATGCGCAGTTTATAAGGGCT	0.272727	1	Y	Y	0.117647	Y	Y
BARCPV_1.0_Chr01_45830200_C_T	715647372	C	T	Chr01	45830200	AAATGAGTCATCGAGGGAAAAAAAAGATATGTAAAGGGACAACTTGCATGACATAACAAG[C/T]ACCAAATAAAGTTCAATGTCGACACAGTCATTGAACCCATAACCTGGTCTGAAATTGACA	0.5	1	Y	Y	0.444444	Y	Y
BARCPV_1.0_Chr01_45847693_C_T	715647371	C	T	Chr01	45847693	CAATGGTGACCTGATAGCGGGTGACTTGATAAAATCAATATATTTTTGTTAGAATAAGCT[C/T]TAAATGACTTTGATATCATAGTAAAATGTGAACTTTAAGTCTAACTTAATCTTATAAAAC	0.2	0.858	Y	Y	0.0625	Y	Y
BARCPV_1.0_Chr01_45855284_A_C	715647370	A	C	Chr01	45855284	CATTAGTTTATTTTGTGTAAACGTGGAACAATCTTTAGATCAACATAGCAATTAAAATCA[A/C]GCTATATTTTAACCATTATTTTCACTAAGAACTTGTCCACGTATACACACACAAACTAAG	0.454545	0.899	Y	Y	0.470588	Y	Y
BARCPV_1.0_Chr01_45874262_C_T	715647369	C	T	Chr01	45874262	TCATCAGCATACCAAAAGCCCGTACTGATGTATTTGAGATGCTAAACATATCGAGTGCAA[C/T]CAGACAATGTTTAAAACTAGGGACTCACCAGAATCGTTCACGAACTGCCCACAATCAGCG	0.416667	1	Y	Y	0.444444	Y	Y
BARCPV_1.0_Chr01_45894030_A_G	715647368	A	G	Chr01	45894030	AATTAATTATTCCGGTCTAATATTAATTGCAGTGAGTAGATGATAATAGACATGAAAATC[A/G]ATAAGACACGCGGTCTTTCATTCAGTCTCTTAAATCTGTTGAGTTTCATTGTTCAAAAGT	0.444444	0.965	Y	Y	0.470588	Y	Y
BARCPV_1.0_Chr01_46081668_G_A	715647366	G	A	Chr01	46081668	CAGTTTTATAAGTGTGTGACCCGTCATCTTTGTTGGTCGAGCcACTTGGGGTAGATTCCA[G/A]AGATGTCACAACAAAGTTGAGACAATGTCATGGTGCTCACGTTCGATAGAGTTGGTCACG	0.4	1	Y	Y	0.5	Y	Y
BARCPV_1.0_Chr01_46631601_G_A	715647097	G	A	Chr01	46631601	AATTTCGGATACTATTTAAATTGGGAAATTGGCAATGGGAATGATATCAAGCTTTGGGAA[G/A]ATCGGTGGGCTGGTAACGAACCATTGAAGACTAAGTTCCCAAGGTTGTTTTCATCGAGTG	0.363636	1	Y	Y	0.5	Y	Y
BARCPV_1.0_Chr01_46950247_G_T	715646885	G	T	Chr01	46950247	ACTACAATCCAAGTTGTCCCTCTTAGCCATTTCAGAACAGTAAACTATACAAACTCAAAA[G/T]ATCAGACTTAAGTATCACGGATTAACACACATAAGGATTTGTACGCTTATCACTTTAGGG	0.5	0.935	Y	Y	0.444444	Y	Y
BARCPV_1.0_Chr01_46961454_A_G	715646884	A	G	Chr01	46961454	AACTGTTATGTCTGCACCATCACCATCTGGTAACTGTTCAATAGGAATTTCCAACGTCAA[A/G]GTGTCATCATAGTCCATTTCAAGGTCCCAAGGCTCCTTTGGGTTAGGTGGGATTTCTTGG	0.333333	1	Y	Y	0.294118	Y	Y
BARCPV_1.0_Chr01_47490920_C_T	715648272	C	T	Chr01	47490920	TTAGGTTGAGGTTATGTGACTTATTATTAGTTAATGATTTAAAGAAACTATTGAGCACGG[C/T]TATAGTTATAAATTGACGTTGAAAATGATTGACTATAGATTATTAATTGTGAACAAAGGA	0.428571	0.813	Y	Y	0.444444	Y	Y
BARCPV_1.0_Chr01_47511540_A_G	715648273	A	G	Chr01	47511540	GCTAAAACAGCGAAAATAGAAAACATATATAATTCAGCCCACAAAACAACATGTTGCATT[A/G]GACAACAACCAAATTAGGCATTAACTCTCACTCTTTCCTTGTGCTTGAAGACATCTGCAA	0.4	1	Y	Y	0.470588	Y	Y
BARCPV_1.0_Chr01_47632720_G_A	715650818	G	A	Chr01	47632720	ATTTTGACACAAAACAACACATAACATAACACTAATAATGCACATGACAAAGGTTACCAC[G/A]CTAATAACCCTAATTAATTAATTCAACTAATAAAAaTAAAaTCCACTGAGAGCAAATGGA	0.5	0.899	Y	Y	0.444444	Y	Y
BARCPV_1.0_Chr01_47654178_A_G	715650817	A	G	Chr01	47654178	TATGGATTTGTTTCTGATTATTTTTAATCTGTTCTATTTTCAGCATTCCTAATCCTCGTT[A/G]CCACGATGAAAAATGAGGAAGTTATATATTTATAGAAATGTGAAAGATAATTTTGAATAT	0.25	0.813	Y	Y	0.470588	Y	Y
BARCPV_1.0_Chr01_47712607_C_T	715650809	C	T	Chr01	47712607	CTAAGAAATTGGAATTTTGCACCACAACCTCAAATTATTCATGTGGAATGCCAACTTTAA[C/T]TTTCATTAATCCTATAAAAGCAATTTCCAACATCTTACTACAAACAAACTCATTTCTTAC	0.444444	0.965	Y	Y	0.444444	Y	Y
BARCPV_1.0_Chr01_47736161_G_T	715650810	G	T	Chr01	47736161	AGCTGTGGGAGGGGCCACTACTGGTTTAGGTGAGGAACTTTATTCTGAAGCCTTGGGATG[G/T]CCACTGATCAGACTTAGATCTGTTGATTGTGGAATTTGGGTAAAAGTAGGAGCGCAACTC	0.454545	1	Y	Y	0.444444	Y	Y
BARCPV_1.0_Chr01_47776405_A_C	715650191	A	C	Chr01	47776405	AGGAGGACAGAGAGGTACCCAAGAAATTCATGACTTCTCAAAGTATTAAATTTATAACAG[A/C]AAAAGATTGCAAATGTTTCTGGAAGAACTAAAAaTACAATTTGAAGATGAAAGGCAGTTA	0.4	0.858	Y	Y	0.333333	Y	N
BARCPV_1.0_Chr01_47788517_C_T	715650192	C	T	Chr01	47788517	CTGTTCCGACCGATTTCACCAGCCGAGAAGCCAAGGTTTGGGAGGCTAAGTCGAAGGCTA[C/T]TGAAAGGAATTGGAAGAAAAGGAAAGAGGAGGAAATGATATGCAAGCTTTGTGGAGAATC	0.3	0.965	Y	Y	0.333333	Y	Y
BARCPV_1.0_Chr01_48020789_G_A	715646305	G	A	Chr01	48020789	ATTTGGTGATTTTAATATGGTAAGTACATTCTATTTGTGTTTTCAACATTTACAATATCA[G/A]TTATATCTACAAGCTTATATGACATGATTATTACAAAATGGGGTTGTCTTCATTTATCAA	0.4	0.813	N
BARCPV_1.0_Chr01_48029794_G_A	715646304	G	A	Chr01	48029794	TCCAAGTCCTAGAAGGAGATTCTATAGTCTTGCATCACGTAATTTAGGTAGTTGAGTTAA[G/A]AAGGCAGATTGAGACAACACAATAGTGAGCAGAGGAAGCTTATAGTCCTCGTCAGTCGAG	0.5	1	Y	Y	0.333333	Y	Y
BARCPV_1.0_Chr01_48034377_T_C	715646303	T	C	Chr01	48034377	CTCCTCCATTCCGAAACTGTTTTGCCATGGTTCCACCGATTCAAAAATCGATTGAAGCCA[T/C]TCCTTATTCTCTTCGTAAGTCTTCTTAACCATACCTTCAGATTCCCCTGACAACAAAACA	0.428571	1	Y	Y	0.294118	Y	Y
BARCPV_1.0_Chr01_48044041_A_G	715646302	A	G	Chr01	48044041	CTATCAATTGGTATCAAAACATTCCACCTTGATCTTGGTTGCAAACAAGTGGTGTATGGT[A/G]TTGTAGCATTTGTTTGGGACTTGTTAAAGAGCTAGCTTTGGGCTGAGGAGCGTGGCAAAT	0.4	1	Y	Y	0.294118	Y	Y
BARCPV_1.0_Chr01_48065709_T_C	715646300	T	C	Chr01	48065709	ATTTTGTTCATCGTCCCGCAGTCGTGACCCAGGGGTTGTGAAAACCTCCATTCACTCTCA[T/C]GCTTATCTTTCTTATTTGTTTACAACAAGGCTTATGCACCATGAAATCAAAGATTCCATC	0.4	0.899	Y	Y	0.222222	Y	Y
BARCPV_1.0_Chr01_48071929_C_T	715646299	C	T	Chr01	48071929	CAGTGGTGCCACTATCTATATGAAGAGAGAATCCACTGAATATCAACTCCTCGGGTCTGG[C/T]TGGATAGCTGAAATAAACATCCCTTAAATGGATTTCACCGTGAATGTCCTCTAGGTTTTT	0.272727	1	Y	Y	0.277778	Y	Y
BARCPV_1.0_Chr01_48081889_A_G	715646298	A	G	Chr01	48081889	AAAGATCATACACTGAAACAGTGCGACCATATAATACAATTCCTAATCTCGTTGTTGGTG[A/G]GAGAGAATCAACAAAAGCATGCAAGGAACTCTGTAGATGGTGTAGGTGAGGTTCATCTAA	0.3	1	Y	Y	0.294118	Y	Y
BARCPV_1.0_Chr01_48095729_C_T	715646297	C	T	Chr01	48095729	AATATGATATCAaaaTTATTTAGAGTTTATTATAATAAGTATTTCTTGAATTTAGTGTGT[C/T]ATTCGTTATTGAATCATCCATAATACATAGTGTCACACAAGAATTAACAGATATCGATGT	0.5	0.858	Y	Y	0.25	Y	N
BARCPV_1.0_Chr01_48116784_G_A	715646315	G	A	Chr01	48116784	TGCCCTCCCAAACCACAATTTCTTAAGCCTTTTTCGCTATTCCAATAAAAAGTTAAGGAT[G/A]CAACTTTTTTAaTATATTTTCTATTAATTAAAACTTATTAGAAGTCACAAAAATATCTGC	0.4	0.858	Y	Y	0.277778	Y	Y
BARCPV_1.0_Chr01_48138195_G_T	715646309	G	T	Chr01	48138195	ATGCTTTAGACTTTCATTCAAATTCCAATATTTGTAAATCAAGGCCATTTGTACAACACA[G/T]ATGAACTTCAAATTTTACCTGTAACTGAAGCTTTAGAGTCTTCAGGTAGTCGATGGCATC	0.272727	0.935	Y	Y	0.277778	Y	Y
BARCPV_1.0_Chr01_48147972_T_C	715646308	T	C	Chr01	48147972	AAAATGAAGATAGCACCTACGAAGAGAACGAAACCAGAAATATGAGAAGAAGAATGAACA[T/C]CAACAAAAAGTGCGAAAAAGAAAGAAGAAGAGAGAAAATTGAGAAGAAGAAAACAATTAT	0.333333	0.988	Y	Y	0.294118	Y	Y
BARCPV_1.0_Chr01_48154394_T_G	715646307	T	G	Chr01	48154394	TTCACCTGTAACTTGAAAGCATCTCTACTTGTTGGTGTATTTATGCAAAGTCTCTGAGAG[T/G]AACATGAACCATCTCGATCGCCTATATAATAATTCCAATGCCATCTAAATGCCCTTAGAC	0.363636	0.988	N
BARCPV_1.0_Chr01_48176736_C_T	715646306	C	T	Chr01	48176736	CTGTCTGAACACTTTTTTCTTAACCTTGAAGACAAATAAAATCAGAAACGAAGATGCTTA[C/T]ATGAATCCAAAATTCGCACAAAAGTTGCACCATTTTTTtCCTTTGTCCATTCAAATTTTT	0.25	0.813	N
BARCPV_1.0_Chr01_48183130_T_C	715646301	T	C	Chr01	48183130	TGAATATAGCATATTGGTTACGTTATTTTGAGCTCAATTTTCGAGTCATTTGGTTCAAGC[T/C]TGCAATAAACTTTCTTGTTACAGGTTTTACTTATTTTATATCAATTTCAGAAACTATGTA	0.3	0.935	Y	Y	0.294118	Y	Y
BARCPV_1.0_Chr01_48214103_T_C	715646564	T	C	Chr01	48214103	GCATTCCGTGTCCTTTGACCCTTCTGCCAGCTGTCCCACCTTGCTAACAGAATTTTCATA[T/C]TGAGGACAATTTTCCACTTCAGTCCTTGCACCCTTTTTTGATATAACTTTGCCGCCCCCA	0.5	1	Y	Y	0.3125	Y	Y
BARCPV_1.0_Chr01_48223513_T_G	715646565	T	G	Chr01	48223513	GCTTTCATTCACACACATGAACTATAATCAGTGTATAAATATGTTCATGGCTTGATGCCA[T/G]ATATTATTGCACCATCACATGGCAAATGTCACATGGCACATGGCATTTTGTTTAATTAAT	0.307692	1	Y	Y	0.294118	Y	Y
BARCPV_1.0_Chr01_48234642_C_T	715646566	C	T	Chr01	48234642	TAGAACTTGGGCTTTCAATGATGGAGCTTACAGAGCCCTTCAGGTTTCTCCTGGTTCCTA[C/T]GACGAGAAAGTATTCCGGGTCAGTGTATATATATTAATTGAATCCATCTTCCATTAATCT	0.428571	0.996	Y	Y	0.277778	Y	Y
BARCPV_1.0_Chr01_48243723_T_C	715646567	T	C	Chr01	48243723	GAATAGACGAGTTCCAGCTCCTCCGCCTAATATGATCGATGCAACAGTCTTGGGGTTGGC[T/C]TCTCTTCCTGTAAGTATTGGTGATTGAAGGGCCTGAAATGCAATATTATCTACGTAAATT	0.4	0.988	Y	Y	0.294118	Y	Y
BARCPV_1.0_Chr01_48259163_T_C	715646568	T	C	Chr01	48259163	GCCACAAAAATACCTTGCTGCCTCCACCAGGATGTCTTCTTTCAAACGAGCTTCCATTTG[T/C]TCAACCCTTTCTCTGTTAATTCCCTAATCAAGTACAGAATGCCCCACAAGTTAACGGACT	0.153846	1	Y	Y	0.294118	Y	Y
BARCPV_1.0_Chr01_48264734_A_G	715646569	A	G	Chr01	48264734	CTTGTCCATCATCAGTTGTTCCCCACCCAATTAGCTTCACTGCATGACCGCCTAGTGCAT[A/G]ACCTGTGACGTGTTTGTAAACTCCTGACTTGTAATGAGCAAAATCCTGTGAAGAGGTCAA	0.181818	1	Y	Y	0.294118	Y	Y
BARCPV_1.0_Chr01_48278403_T_C	715646570	T	C	Chr01	48278403	GTACTTGTCATTTGTtGTTTTTtTtAAGGAATTAACTAAGTATACATGGTTGCCAAACTG[T/C]TACGTTCTTAGTAGTGAAAAACTTCAATTAGGTAAATTTTCTGAGTCTGATTGCTACGAT	0.222222	0.858	Y	Y	0.294118	Y	Y
BARCPV_1.0_Chr01_48286929_A_G	715646571	A	G	Chr01	48286929	TGTGGTTGTTTGCCCAGGTCTTTCTATGATTATGTTTCCTCTTCTAGTTTAGTTTGTGAA[A/G]TTGGAGTGTGCTTTCTGTTGCTTTCTTACAGCATCATATGTTTACAGGTATCTAGCAATT	0.3	0.988	Y	Y	0.294118	Y	Y
BARCPV_1.0_Chr01_48292795_T_C	715646572	T	C	Chr01	48292795	GTATTCCTATGAAATCCGCCCTTTTAGATTTTCACTAGCAACAAGCCCTTTGCATACTGA[T/C]GCCCCTTCCAATTAGATGAAAATGCACCGAAAAGTAAATGTCCAAAACTCAGGACAGTTT	0.222222	1	Y	Y	0.294118	Y	Y
BARCPV_1.0_Chr01_48300485_A_G	715646573	A	G	Chr01	48300485	GCAGAGACAACAAAGAATTAGAATACAAATATTGTAATATACCTTGGTGATCTTGGAAAC[A/G]GTGTTACCAGGTGGTATATCCTTAGTAAGCAACTCTTTAGCAATCTCCTCGGGAAGATCA	0.25	1	Y	Y	0.294118	Y	Y
BARCPV_1.0_Chr01_48308171_A_G	715646574	A	G	Chr01	48308171	CTTCTCACTGTCACCATTCAGTCGCTTTTGTTAATCGGACTAACCGTTTCAATTCAGACA[A/G]AAACCTTTGAACTTCTTCACTGGAAATCCTGGGGCGGgAATGTTAATTGGGGTTATCAGA	0.4	1	Y	Y	0.294118	Y	Y
BARCPV_1.0_Chr01_48317985_C_T	715646575	C	T	Chr01	48317985	TAGGGTTAGTCTGAACCCGTTATTTCGGAGTGAGTCTTTCGGGCATTACTACCCTGACGC[C/T]GAGCACAGCTACACTATGATGGAGAAGAGGCAACTGTTCTTGAGAAGCTATCAGTTTTGT	0.3	1	Y	Y	0.277778	Y	Y
BARCPV_1.0_Chr01_48325010_A_G	715646576	A	G	Chr01	48325010	TTGGTACAATGACTAGGTATTAAAAATATGTTTAATAGCTAGGTTCGCAGAATGGTGGGA[A/G]GCTACAGCTTAACCCTTCTAAACTTTTGGAAAAGAAATAATTAAGAAGAAAAAaGGTGGT	0.333333	0.965	Y	Y	0.294118	Y	Y
BARCPV_1.0_Chr01_48340879_A_G	715646578	A	G	Chr01	48340879	AGTTACTGTTGCAGATTGCTTGCGTTCGATTGGGTTTTAGGATAATCTGCTCAATTTGAA[A/G]CGGTGTAAGTAAAATAATGAAATTGTGACATTATGATGGCTCGTAAGGGAGGTGATTGGA	0.272727	1	Y	Y	0.235294	Y	Y
BARCPV_1.0_Chr01_48354913_A_G	715646579	A	G	Chr01	48354913	AAGGGTGTTCAGTCCTGGGATTTTCTGAACATTGGCTCCAGTCACCAAGGACCCATAGGT[A/G]TTGTTTGTGGCACCTGGTTTGGCTAGTATGTCTGAGAAGAAATCACTGGCATTTACCTTG	0.4	1	Y	Y	0.294118	Y	Y
BARCPV_1.0_Chr01_48362311_G_T	715646580	G	T	Chr01	48362311	ACTAATAACTAATAATAGAAGCAGAAACAAGTGGTACACAGTGTTGTGTATGTTTTGAAA[G/T]AGCAATAGAATTTGTTTTGTGGGGATAACCGATTTGAAAGGAAGGTGCAGGGACAGCAAG	0.285714	1	Y	Y	0.277778	Y	Y
BARCPV_1.0_Chr01_48373239_T_C	715646581	T	C	Chr01	48373239	GATCGAACGACTCAATGACGACAAGTCATGGGTTGACATTCGAACTATCTAACCACTTAA[T/C]CATTATGAGAAAGTTATGTGACGATATGTGACCGACCGACCCATGACGACAAGTCATGGG	0.444444	1	Y	N	0	Y	N
BARCPV_1.0_Chr01_48389702_C_T	715646582	C	T	Chr01	48389702	ACATTCCACATAATTGTTTCGGTCCCACACTCTCATCCAACGCTCCTCCTGCAACTCCTC[C/T]CTTCCATCCAACGGATGAGATGCCACAAAAGAGGATCATATGCTTTGACTTATTTATGTG	0.3	1	Y	Y	0.277778	Y	Y
BARCPV_1.0_Chr01_48404633_C_T	715646583	C	T	Chr01	48404633	TTGATGGAGCCGCATTTTGCGTACACAACGATGAGGCTGTTGATGTTACCGAGGGATGTC[C/T]GATTTGTCGTTACGATTTGCGAGTGGATTTGTGTCGCGTGTTTAAGGTTCTTCAGTTTTG	0.25	1	Y	Y	0.277778	Y	Y
BARCPV_1.0_Chr01_48448199_A_G	715646585	A	G	Chr01	48448199	ACTGGGAGTTGGTAAGCAAGAAGAAGATGATTTCTTTACTGCAGAAGAAAATATCCAGAG[A/G]AAAAAaCTTGATGTTGAGTTGGAGGAGACAGAAGAACATGTGAAGAAGCGGgAGGTATGA	0.428571	0.965	Y	Y	0.294118	Y	Y
BARCPV_1.0_Chr01_48465164_G_A	715646586	G	A	Chr01	48465164	ACATACCGAGTATTTACGTTGAGATAGCAAATCAAGAGCTTCGTGCGGTATTTGAAGAGT[G/A]CAATCTCCTTGAATTTTGTGCAAATGAAGTGTTCTCTGTCCAGTGGTTTAACTTTCTGTA	0.307692	0.988	Y	Y	0.277778	Y	Y
BARCPV_1.0_Chr01_48495898_T_C	715646587	T	C	Chr01	48495898	CCTACAACTTGCTACCTGCTATCTGTTACCTACAACTTGTTACATGCAACCTGCTACATG[T/C]TACTTGTAACTTGCTACCTGCAACCTACAACCTACAACATGCTACCTGCTACATGTTACC	0.285714	1	Y	Y	0.294118	Y	Y
BARCPV_1.0_Chr01_48524938_G_A	715646589	G	A	Chr01	48524938	TGACCCAACCATTTTTTCATGGGAGCTCATGAATGAGCCTCGTTCTTTGGACTTATCTGG[G/A]AAACTAGTTCAGGTAATTTGATTTTGTGTGTGATTGTGTAAAAATAAAGTGATATGATGT	0.333333	1	Y	Y	0.277778	Y	Y
BARCPV_1.0_Chr01_48530657_T_C	715646590	T	C	Chr01	48530657	ATGTTTAAATATTCAACCAGTTTTAAAAAAGCGATTAACTCATTAACTCATCTTCTTGTT[T/C]CGATTTTGGCAAATCGATGTTGGCGAGGTAGGAGGAGTTGGTGGATTTTGATATTTATAA	0.333333	0.813	Y	Y	0.294118	Y	Y
BARCPV_1.0_Chr01_48564653_A_G	715646591	A	G	Chr01	48564653	ACTATTACTTCACGCAAGTTGCCTATATATACGTGCTATCTCTCATGCATCTCATTCACA[A/G]AAGCATTACCCTTCTCATGTAAAACACTCTCTCCAAACTTCAAAGGCGGAGAGTGACAGA	0.2	1	Y	Y	0.222222	Y	Y
BARCPV_1.0_Chr01_48575939_A_G	715646592	A	G	Chr01	48575939	GATGATAAATGTCACACAGCTCACATATTTAACGTCAAAATAAACACTAAATAAGCTTGT[A/G]CCCACAAATATGATATGATGTTAACATTGAGGAGATTATTGCAAATCTTATTATTGTTAA	0.4	0.899	Y	Y	0.294118	Y	Y
BARCPV_1.0_Chr01_48581522_A_G	715646593	A	G	Chr01	48581522	CCTGCCAAATTCATATGTTCTATCATCAAATATTCCTTGGAATGTAATTCTGAACTATAT[A/G]AAATTACCAAAAATAGGTACAAAAGCTTTTCAAAGATATGATTCCTTAGAGGAAGGAAAA	0.5	0.765	Y	Y	0.294118	Y	Y
BARCPV_1.0_Chr01_48592444_C_T	715646594	C	T	Chr01	48592444	TTTGACTCTTTCATTTTCAAATCCTTCAATCCTTGATGATGTGAGATTCCATCCCTGTGT[C/T]AGATATCGGCCCTGGGAATCCCATCAATTTCTTTCATTCGTGCCTCCTGATGGGCAGTTT	0.3	0.996	N
BARCPV_1.0_Chr01_48599394_T_C	715646595	T	C	Chr01	48599394	TGCCCGTGAGATGCTAGCTGCAGATGAAAATTCCAAGAATATGATCGGAGAAATTAACAA[T/C]AGACTCAGTGCACTACAATTTCACATCAGAGAATACTATTGGTTGGACATGCAAAAGATG	0.230769	0.988	Y	Y	0.294118	Y	Y
BARCPV_1.0_Chr01_48607122_A_C	715646596	A	C	Chr01	48607122	GATTGCTTCTCGCGTTCTTTCTTCTATTTTGGATCGACTTCAATACCTTCACGTTTCAGT[A/C]ACTAAATTAATCGTCAACACTTTTAATACTAACAAAACTATaTAaaAAAAAAAaCTTGTA	0.285714	1	Y	Y	0.294118	Y	Y
BARCPV_1.0_Chr01_48619057_G_A	715646597	G	A	Chr01	48619057	ATGATCATATGCTACCACTAGCATATGTTGTGGTTGAGGTTTAATGCAAAGATTCTTGGA[G/A]TTAGTTTTTGCAGCTTTTAATTGAAAATGTTGGGGgTGTAGATGTATGTCAAGGCATCAC	0.285714	1	Y	Y	0.384615	Y	N
BARCPV_1.0_Chr01_48625629_G_A	715646598	G	A	Chr01	48625629	CAGTTAATTTGTATCGTTCGGACCACTGTTTGGTTTTTtGTTGTTTTGAAAACAAAAGTT[G/A]GACTGAACTCAACCCCTTCTTACAGGCCAGAAAGATTCCATTGTGAGTTACGTGAATTAT	0.428571	1	Y	Y	0.277778	Y	Y
BARCPV_1.0_Chr01_48653355_T_C	715646599	T	C	Chr01	48653355	TACCATTTtCTTTTtGTTCCATCGTTTGCAATTCTACATATGAAAGCAACGAAGCGCGTT[T/C]GTCCTGTCACATTACCTTTCAAACTCCAAATTAGTGGACAATCTGAAGCATTTTATATAT	0.428571	1	Y	Y	0.294118	Y	Y
BARCPV_1.0_Chr01_48659542_C_T	715646600	C	T	Chr01	48659542	ACCAATTCTTATTTCTCTATCTTTTtCCCTCATTTCATTCATTCCTATTCTTTTCCTCTT[C/T]TCATATTTCACCTCACACCCCACTGCTGCTGCTTACTCTCTACTCTACACTTTTTCATGG	0.285714	0.996	Y	Y	0.277778	Y	Y
BARCPV_1.0_Chr01_48670684_G_A	715646601	G	A	Chr01	48670684	GCGACTTTGTTTCTGGGAAACATGGAATCACAACTAAGCAACCTTTGTAATGGAACACTG[G/A]CAAAGTCATCAGATAACAACCGCTCTGGTAAATACTCCATTCATTTTTCCGCTTATTCCT	0.375	1	Y	Y	0.277778	Y	Y
BARCPV_1.0_Chr01_48680441_A_C	715646602	A	C	Chr01	48680441	AGCTGCTCTTGTAGCAACTCCATGACCATCCTTTGATATCAATGCATGCCGTTACATATA[A/C]GCACAGTAGTTTTCCTTAATTAGAAAATGAAGATGAGCAAAAGCGTGTAGAGAAAACCGT	0.333333	1	N
BARCPV_1.0_Chr01_48702173_C_T	715646603	C	T	Chr01	48702173	TACAAACAAGATCATTTCCTGAGGCATGGACGAGCACTACCCTTAAGGATTTATCTGTGT[C/T]GTGCAAGCCCCTCAGAGTACAATAGGAACTTCTCGGGTGGTACCAAGGAGCACAGAACCA	0.363636	1	Y	Y	0.277778	Y	Y
BARCPV_1.0_Chr01_48708075_C_T	715646604	C	T	Chr01	48708075	TACATGAATCAACCACATGACAAGATCTTCCTACAAAAGCTACTCTTAAAAAGAaCAAAA[C/T]TGACATATCACTTCTCAGCACCTGCACATGGTTTTGGCTTCTTCACAATCAGAACTGGGC	0.428571	1	Y	Y	0.277778	Y	Y
BARCPV_1.0_Chr01_48714316_C_T	715646605	C	T	Chr01	48714316	GGCAAAACCACCCTGCTCCACATGCTCAAAGATGAGGTTCCTCTTCTTTTCATCCATTTT[C/T]CCCTTTTtCATTCCAATCGTTACCGATATGTGTAGTATTGTTTTTtCTTTTGGATTTTAT	0.285714	1	Y	Y	0.277778	Y	Y
BARCPV_1.0_Chr01_48720003_C_T	715646606	C	T	Chr01	48720003	ACACAAAGGTATGGAATTTATCATTTGACTTCATAGCGAATAGAGAGCAATCTTAAGTTG[C/T]ACCTGTTTGAGAGAAGCACGTTCTACTCGCATAGACATGCCCAAGGCTCTTTGATCTAAG	0.3	0.976	Y	Y	0.277778	Y	Y
BARCPV_1.0_Chr01_48731252_T_G	715646607	T	G	Chr01	48731252	TCTTTCTCTTGATCTAGAACCAGCTAGTGTGAATATAAACGCAGACTCAGTTACTGCACA[T/G]CAAGCATTAAATCATTGTACACTGTTTATGAACATCTACAGATACCACAATAGGAAGCGC	0.222222	1	N
BARCPV_1.0_Chr01_48772176_A_G	715645939	A	G	Chr01	48772176	TTTCATTATATATTTATACGAAGGGCACAATAAGTAAAGAATGTCCACCAAGAACACATA[A/G]GAGAAAAaTTAAAAGAAGCTAAGTTTTACTTTATATACTGATGATTCGTTGGTTATGTAC	0.375	0.935	Y	Y	0.277778	Y	Y
BARCPV_1.0_Chr01_48780253_T_C	715645938	T	C	Chr01	48780253	TTGTATATTTGAGGgAAATAGAAAAGAAAAAATAAACGCTTTGAGTTGCTAAAAATAACT[T/C]CTCCTCGTACTCTCCCATCATACATGTTATAGTTTTAAAGGCACAAAAGAAACAAATGTT	0.333333	0.988	Y	Y	0.352941	Y	Y
BARCPV_1.0_Chr01_48791306_A_G	715645937	A	G	Chr01	48791306	TGGTTTTTTGTTTGGTGGGGATAGAGAGATAGATAGAAAGATATGTTGGAAGAAACTTCC[A/G]CACGCTCTGATCAGACCATGGAAAGAAATCAGAACAAGATATTTTCACGCTACCTCATGC	0.428571	1	Y	N	0	N	N
BARCPV_1.0_Chr01_48797380_A_C	715645936	A	C	Chr01	48797380	CCATGGCTGGTAGGAGTTCCAACTGCAGCAAGATAGAAAATAAACATCTGAGTAAGCTAA[A/C]CTGTTTCTGGTTCATGCAAATCCAACATAATTAACACTAAAATAGATATGATTGGTCAGT	0.444444	0.965	Y	Y	0.294118	Y	Y
BARCPV_1.0_Chr01_48808452_G_A	715645934	G	A	Chr01	48808452	CTAACATGAACACGCTACATATGACTCAAaGAAAAaCACAGAAACGAGGTTAGGTATAGG[G/A]TTGTCGGATTGTGGATTAGTGGTTACTAGGTTATTACCTGGAATGTGGCAAGTGAAGGAA	0.375	1	Y	Y	0.277778	Y	Y
BARCPV_1.0_Chr01_48820167_T_G	715645933	T	G	Chr01	48820167	TTTCGCTTCGATCTTGTCCGGGATCACTCATATAACCATCTCTATCCCCTGATGGCACAG[T/G]ACACAGAGAGTTCATGTTCATGAATGGTTCTGAGTTTTTCCTCAAAAGTGGTTTCGCAGA	0.25	0.996	Y	Y	0.294118	Y	Y
BARCPV_1.0_Chr01_48826432_C_T	715645932	C	T	Chr01	48826432	TCAAAATCGGATGAAATCAGCACCAGATGAATTAATTGCGAGCCAATGTCTCACCTAATT[C/T]GATATTACCGATAATGTAGTTTAAAGAGAAACACGGAATTATTGAAATTCGCCATTGAGC	0.5	0.889	Y	Y	0.277778	Y	Y
BARCPV_1.0_Chr01_48838736_G_A	715645931	G	A	Chr01	48838736	AAAGAACACTTGTTATTCTTCTGATCTCTTAATGGGAGGTTTGTTGCTTGATGAAaGTTT[G/A]CCTTTCAATATATCTACACATAACACAGTCTTGTTATTTAATTGCACTAGTAATATCCTT	0.4	0.858	Y	Y	0.277778	Y	Y
BARCPV_1.0_Chr01_48857606_A_G	715645930	A	G	Chr01	48857606	AAAACTAGAAACAACCAAATGGGAGTTTTCACTTGACCCACAACCTTAACGAACTACTCT[A/G]TTTCCTTAAGATGTTTTGTCTCTATTTCCTCAAGATGTTTTTACTTCTTTCATTTTTATT	0.4	1	Y	Y	0.294118	Y	Y
BARCPV_1.0_Chr01_48865391_A_G	715645929	A	G	Chr01	48865391	AGATTTTAAATTGATGCAATTATGTTCACTTGTTAGATTGCTGTTAGCTTTGCAATAAGG[A/G]TCGCATGATATtATTTTTtGCTGACGTGACAATCAGCACAAGACTAACTTGAATTTAATC	0.307692	0.935	Y	Y	0.294118	Y	Y
BARCPV_1.0_Chr01_48871968_T_C	715645928	T	C	Chr01	48871968	ATAGTTAATCCTAATCAATTCTGGAAAACTGATAAAGTCTTGAAGACAGAACTACCAGTT[T/C]TGGCCATTCAAATTGCGTTTGTTGCTGTGTTGTCTCGTGTTTTCTCCATAATCTACAAAC	0.285714	0.842	Y	Y	0.333333	Y	N
BARCPV_1.0_Chr01_48879429_C_T	715645926	C	T	Chr01	48879429	AACCTTACACTTTTAGTTTCTTTAGCTCAATATTATGTCTAAAACATATTTAGCTTAATT[C/T]CATGTTTACGATCTCTTTGACTCATCTTATACCTTACACATTTATAACTCATCTTCACAC	0.181818	0.899	Y	Y	0.277778	Y	Y
BARCPV_1.0_Chr01_48894835_T_G	715645925	T	G	Chr01	48894835	GTTTTGCTTCAGTTCATATTAAGGCTGAAGTGTTATGAAACAACTGCATCACCTCTGAGT[T/G]ACAGTGAAAAGAAAAGAGATCAGTGAGAAGTTTTATATATTAAGTAACACCTCTTGCATA	0.166667	0.988	Y	Y	0.222222	Y	Y
BARCPV_1.0_Chr01_48904635_A_G	715645924	A	G	Chr01	48904635	TATATTTATTCAGCTTTATGCTGTACCTGAAGATTACACCACAGAACTTGCCTATTCTGT[A/G]CCATCAACAGTAGTACCTTTACTATACTTTTGATATGTCTTGGGAATATTTATGTAATTG	0.3	0.899	Y	Y	0.222222	Y	Y
BARCPV_1.0_Chr01_48910313_G_A	715645923	G	A	Chr01	48910313	TAGGTAAAGTGAGGGAGAAGAATGCATGGACACAGATCAGAGAATGGAATAAGGCATAAA[G/A]CAATTGACTAAAGTCTGTTAAATATTTGTTTTATAGGGGTGTAGGAACTAGGGTATACCA	0.2	1	Y	Y	0.235294	Y	Y
BARCPV_1.0_Chr01_48925715_G_A	715645922	G	A	Chr01	48925715	TCGGTATATATATTTTTACATGTTACACGTGGATCACACTTCTTGCAAAGAGCGCATCGC[G/A]GTGTGGAGATGGTTAGTGGCATAATAAAATAGTAGTAAAGTTATGTTTCTTTCCATAGTT	0.222222	1	Y	Y	0.235294	Y	Y
BARCPV_1.0_Chr01_48941111_T_C	715645921	T	C	Chr01	48941111	TTGAATCACAATCCTGCTACACAAAACAATCATTCGTACACCAATAGTTTCAAACTACTA[T/C]ATTCACTAATTATGTGAGATCAGTTACCTAGATCACATCACGTTATCAGTCAAAGTTAAA	0.444444	0.935	Y	Y	0.352941	Y	Y
BARCPV_1.0_Chr01_48946980_T_C	715645920	T	C	Chr01	48946980	ATAGCATTGTATTGTAGATGTAAAAGTAAGCTAATGATAAAATATGCTTAAAGAGATGTT[T/C]TGATGGAGTTGTTAACACGCAGATTATCATCATTAGATTTCAAAGCATGCAGGGTTTGTT	0.333333	0.868	Y	Y	0.352941	Y	Y
BARCPV_1.0_Chr01_48954437_A_G	715645919	A	G	Chr01	48954437	GTGGTGTTTGCAGCATTGGAGGAAGGCGAGTGCATGGGAGCGGAGGCTGTGTTGGTTTTG[A/G]TGTTGGGGAGAGTAGATGTGGGAGAAGAGGGTTTCAATGGGTGTGTTGTCGTTGGAGCTT	0.333333	0.976	Y	Y	0.352941	Y	Y
BARCPV_1.0_Chr01_48963436_C_T	715645918	C	T	Chr01	48963436	GAAACGGTCCAACCCTTATACAAAATTAAAACGTACTAATAAACTTTCCTCTAACATAAC[C/T]AACAAGCCTCCAACCAATAAAAGCAAGCTCGTGAGAACAACAAAGAAACAAAAACACATC	0.333333	1	Y	Y	0.235294	Y	Y
BARCPV_1.0_Chr01_48971317_C_A	715645917	C	A	Chr01	48971317	GATCTGATGTGTAGGAAGGACAAGCTTCTATATACCTGGGGATAATTTTCTCATGCAGTT[C/A]AAATTCATATGCAAGGACTCAGTTTTCATGTAAGCAAGGGGATGTTTCTCGTTGGTGCTA	0.2	1	Y	Y	0.277778	Y	Y
BARCPV_1.0_Chr01_48977913_T_C	715645916	T	C	Chr01	48977913	AATCTGAATAACACCTGCATCACCAGATCAAACTCAGCCACATTAGAAGTATAAGCTTTC[T/C]TTTtGTCCTCATTCTTTGTTACAAACTGTACAAACAGTAAAGAGAGAATCAATCAAATTA	0.5	1	N
BARCPV_1.0_Chr01_48985087_G_A	715645915	G	A	Chr01	48985087	CTTATTTGACAATTCCAAAATATTTTTATCAACCTCTACATGTTTCATATGGTCATATTG[G/A]TCAGAATTGTAAGCAATGTCGTCTAGCTTTATTATCACAATATATTTGAATGGGATGCAT	0.3	0.813	Y	Y	0.222222	Y	Y
BARCPV_1.0_Chr01_48993566_T_C	715645914	T	C	Chr01	48993566	GGATTTATGTTCAAGAAATGATGTTTATTTTCTCTAAAAGCTCTCTCTCAGAGGGGTTTC[T/C]TTTCAAGAATAAATTGAACCAAAACACGGGGGGCAAAGTTGATAACATGACAAGACATGA	0.3	0.965	Y	Y	0.235294	Y	Y
BARCPV_1.0_Chr01_49001931_C_T	715645913	C	T	Chr01	49001931	GTTTGATCTGACAGTCTTGCGTATTCTGGCATTAACCATTGCAGCTTCTACCCGTGGCTG[C/T]AAATTTGAGAATGAACACATAAGATAATTAAAGACAACTAGAAGCGACTAAAAATTAGGC	0.222222	0.976	Y	Y	0.277778	Y	Y
BARCPV_1.0_Chr01_49008543_G_A	715645912	G	A	Chr01	49008543	TTCTTTTTAGACAAAGGATAAAGTACACATTTATTACCATATTGTGTTTTGTGATCCCTA[G/A]ACTTGAAGTTTCAAAGAAGGAAAAGGGAAaAAAaCGAAAAaGAAGTGACACGAAGGATGA	0.333333	0.858	Y	N	0	Y	N
BARCPV_1.0_Chr01_49030363_T_G	715645911	T	G	Chr01	49030363	TCCCCGGAAAGATTTTATGAAAATGCCAATGTGTTGTTTTGTATAGTGGACCGAGGAGTC[T/G]TGACCTCTTTATGTTTTGTCTTTCCAAGTAAAACTGGATTACAAGAGATTCAAAGTTGAC	0.333333	0.988	Y	Y	0.294118	Y	Y
BARCPV_1.0_Chr01_49041372_G_T	715645909	G	T	Chr01	49041372	AAGTGTATTCCCATGGTATATAATTTTATCTGTGAGCTAAAAATGCAGTTTTTTTTtCAA[G/T]TCTCCTCAACCGTGTTCTTAGTGAATGTGTTATAACAATATCAGTTTATGAAAAAAAaGT	0.25	0.935	N
BARCPV_1.0_Chr01_49083235_G_A	715645908	G	A	Chr01	49083235	TAAAACAATGGCTGAGAATGAGACAATCACTTTTCACTCAAAAACACACTTCAAACGAAA[G/A]CTGCTCTTTCATGCATGCATGTAATACAAAGTGAAATTTTTTTtGCCATCGTTGTAACAA	0.375	0.965	Y	Y	0.388889	Y	Y
BARCPV_1.0_Chr01_49094676_C_T	715645907	C	T	Chr01	49094676	AAAAGGTGAAAAATATGGCTGTGCAAAACAAGTTTGAGACTGAACTTCAAATGATCTAAC[C/T]GGACCTTATCTGAGTTCGTGCTTTTGCATCAGTATGTAATGTATCCTTGTTAACTGGAAT	0.428571	1	Y	Y	0.333333	Y	Y
BARCPV_1.0_Chr01_49102396_T_C	715645906	T	C	Chr01	49102396	TATCTTCTCACTTGAGAATGTCGTATCCAACGAATCTTCTTGTTAACCCTCTCACACACG[T/C]TTAAATGACAAAACTACTCTCTCAACGGTTGAAATGAAATGTAGGTATAGGGTGTAGGGG	0.25	1	Y	Y	0.235294	Y	Y
BARCPV_1.0_Chr01_49112768_C_A	715645904	C	A	Chr01	49112768	GTTCCCTAATAGGTATTGTTGAACTTCCACAGGGAGTATTGTGTCTTTTACCCTCTGGAT[C/A]TGTAAAATATGATGCTAGTTTTTCTTTGTAAATTATAAGGAAGCCCTTAGTAGTTTTCTA	0.3	1	Y	Y	0.333333	Y	Y
BARCPV_1.0_Chr01_49123029_C_T	715645903	C	T	Chr01	49123029	TGCAATTACTCAAGACCAAAAAATTTCAATATTTTCAAGATGACCATTATATTTTTCTTC[C/T]CTCTTGAGAGGATATATTTTGATTGACCGTGTTTAATCATGGTTAACTGATTTAGTTTAC	0.5	0.935	Y	Y	0.222222	Y	Y
BARCPV_1.0_Chr01_49135007_T_C	715645902	T	C	Chr01	49135007	TCCTACTCACCTTCATCAATTGCAGCAACATATACTGCAAAAAGGAGCAGAAGAAAGTGC[T/C]TGGTCATAGTGTAAATCTCCCTAACAAACTTGGTGAGACTAAGTTATGAACTACTCGAGA	0.3	1	Y	Y	0.294118	Y	Y
BARCPV_1.0_Chr01_49145867_T_C	715645901	T	C	Chr01	49145867	CTTGCAAGATATCTGTACAGTCATTTCATTTGCTATTGTACTTCTGTTATTATTCAGGTA[T/C]AAGTATGGTTTTGTATTGTTATTCTGTAGTCCTGAAGTAAGCAAATATATTTTCATTTCA	0.166667	0.858	N
BARCPV_1.0_Chr01_49181319_T_C	715645900	T	C	Chr01	49181319	TTAACATTAGTTTCTCCAATTGATTCTGCTCGCAGTTGAACATTATGTTACAGACTACTT[T/C]AATATTTTTATTATCTTTTCAATACATAAATTTTGTTATTAGTTTAGGTTTAATCTAATT	0.285714	0.965	Y	Y	0.352941	Y	Y
BARCPV_1.0_Chr01_49192664_G_A	715645899	G	A	Chr01	49192664	TTTTTTtATTTTtCTTGTGACATTTCCATATTTCAGATTATATAATCCATAATGGTATTC[G/A]GAATTATACAATCCAGAAGTCTGAATTTGATAGTAATTTCCAGAGATTATGTAATCCGAA	0.222222	0.813	Y	Y	0.25	Y	Y
BARCPV_1.0_Chr01_49202651_G_A	715645898	G	A	Chr01	49202651	AGGAGGATCAATGGAAAGTACATTCATTCTCACCTTGTTGCTAGATTAGAAGGTATAATG[G/A]CATTTGCTCTGATTACCCCTTATAGGATTCACAAGTGTATTTCATTCCGGATAACTACTT	0.272727	1	Y	Y	0.333333	Y	Y
BARCPV_1.0_Chr01_49208950_C_T	715645897	C	T	Chr01	49208950	GATGCAGCAAGTGTATGACAAGGACACATTCAGCATGGATGaCAAAATGGGGGATGCTGA[C/T]TTTTCTATAGTTCCATTCACCGAAGCAGTGAAGATGCGGTTGGCAGGTCTCCCCAACAAC	0.5	1	N
BARCPV_1.0_Chr01_49217573_T_G	715645896	T	G	Chr01	49217573	GAATAACAGTTTTCTTATAAATTATATTTTGATAGAGCAAATTAGTTATGAGAAGAAAAA[T/G]GGGAATTATGCTATAATACCTGTTAATTGTCAGAATTTTGTGTTGCTTATTTGCTAGAGT	0.375	0.858	Y	Y	0.3125	Y	Y
BARCPV_1.0_Chr01_49229328_A_C	715645895	A	C	Chr01	49229328	TCTTCCCCATTAGTTGTAGATCACTACTGTGACTACAATAAGCTCAAATTCAGAACCTTT[A/C]TCAGAAAAATGATCTGGGAATACGGTCTCGCCTGTGTGGCCAACCCTTCCCGACGCCGGA	0.4	0.949	Y	Y	0.411765	Y	Y
BARCPV_1.0_Chr01_49248942_C_T	715645894	C	T	Chr01	49248942	AGAAAACAATATCCATAATGCATGGTACAATTCAATTTCAAATGCCTGAATCAAATAGCA[C/T]CAAACAAATTACTCAAGGAAAACCATTGTATAACACATGTAGTAAAAGATGAGGTATTAT	0.4	0.899	Y	Y	0.222222	Y	Y
BARCPV_1.0_Chr01_49255220_T_C	715645893	T	C	Chr01	49255220	TATGATATAACAAAGGAATACCATTGAAGGGCGCTTTTGCAGCACAACCTCTCGTGCTCC[T/C]AACTCGTGGAGGCTCCTATGATTAGGGATAGTTGGTGCTGAGTAGAGCCACCCTGATGAA	0.444444	0.976	N
BARCPV_1.0_Chr01_49261257_G_A	715645892	G	A	Chr01	49261257	ACTAAGTGAAGAAATAATATATAAATTATTTTTtATTTCGACTTCTAAATAATGTGGACG[G/A]TATTGGTGTACCAAAACAAATTTGAGACATATTTTCGTTTCTACTAAACAATATTACTGT	0.333333	0.813	Y	Y	0.235294	Y	Y
BARCPV_1.0_Chr01_49270570_T_C	715645890	T	C	Chr01	49270570	AACTTAAATTACTAAAAGATTAATGTATAAAAAATGTTTGTTTTTAAGAAAGAAAGGGGC[T/C]AAGTCAGAAAGGAACTTAGATACCTAGGTGCTATTAAAGACAAGAAGGTGAAAGAAGAGA	0.4	0.988	Y	Y	0.411765	Y	Y
BARCPV_1.0_Chr01_49276864_A_C	715645889	A	C	Chr01	49276864	TAAAAGACCCTGTTTTTGCAACCTTTGAGTACAAGGAAATACTAACAATAACTCAGAAGA[A/C]AAGGGAAGAAACTTTGAAAACACAAATGAAGTTAATACGAAAATCGTTTTTtCAACCAAT	0.222222	0.899	Y	Y	0.235294	Y	Y
BARCPV_1.0_Chr01_49289985_T_C	715645888	T	C	Chr01	49289985	ATTTATTGGACCTATCGTATCATCCGTTATTGGGTCATTATCGGATTACCCATGTTCTAT[T/C]ATGCATGAGGTGTTACTCTGGACATGAGATAATGTGCCGAGATCTCAAATCGACTAGAAA	0.375	1	Y	Y	0.235294	Y	Y
BARCPV_1.0_Chr01_49297229_A_G	715645887	A	G	Chr01	49297229	CACTATACATGGAAGAGACAATCTAGCTTCAGATAGTCCAGTTGCAAAATCAAATTCATC[A/G]AAGTTATCAACCTTACAAAAATGGGCCCCTCGGATCAAACATTTACCTTCAGTGTTCAGT	0.2	1	Y	Y	0.235294	Y	Y
BARCPV_1.0_Chr01_49303661_T_C	715645886	T	C	Chr01	49303661	AGTGAACGTTAAAAGGTATACCATAAAGGTTAGGTTGAGGTTTGGTCCAAGCTACAAGGC[T/C]CCATGTCCCTACTCAGGTTTCGTTGGTGCATTTTTTCAGCCTTGTTGAAATCAACGTAGT	0.428571	1	Y	Y	0.166667	Y	Y
BARCPV_1.0_Chr01_49311028_C_T	715645885	C	T	Chr01	49311028	CAGCAACAATGTGACTCTTTTGTTGGTTAACGTCATTCGTTTTATAAATCATCACCATGA[C/T]TGGTTAATTGTACGTTTTAAAATATTGAGGGACTTGATTAAACATTTTATTAACAGTGGG	0.285714	0.935	Y	Y	0.222222	Y	Y
BARCPV_1.0_Chr01_49323429_G_A	715645884	G	A	Chr01	49323429	CATGTAATAATGTCGAAGCTTGATGTCTCAAAAGAATTCAACAAAGGTCATTCAAAAGGG[G/A]CATCCATGTCCATGTCAGTAGAGGAGATACGTTCTGACCCAGTTTGGTCGAATTCATGTG	0.25	0.988	Y	Y	0.176471	Y	Y
BARCPV_1.0_Chr01_49329790_T_C	715645883	T	C	Chr01	49329790	CTCGTATTCATATTTGAACATAACACAGAGTGCTTTATTAGGCTGTTCAAGCTTTCCAGG[T/C]TTACAAATTCATAAAGAGAAAATGTAATTGGGGTGTTGAAATGAGTTAGGCTAGGCTAGG	0.333333	0.988	Y	Y	0.235294	Y	Y
BARCPV_1.0_Chr01_49361978_A_C	715645881	A	C	Chr01	49361978	TGTTTTGCAGTTTCTGCTACCTTCCTCATTCTGTACAAAATTATAATTATACCAAAAATT[A/C]TATTTCCTTCAAATGGATTCTTTCAGAGCCTCCAACACTATGAACTCATCAAATATAGCA	0.333333	0.988	Y	Y	0.235294	Y	Y
BARCPV_1.0_Chr01_49372172_G_T	715645880	G	T	Chr01	49372172	GAACTTATTGGATTATTGAACTTTATTGTTGATTGCTAAAATGGGAAAGGTTTTGCAGGT[G/T]CTGGATGCTCCATCACTTCAGGATGACTTTTACTTGAATCTAGTGGACTGGTCCTCACAG	0.333333	1	Y	Y	0.117647	Y	Y
BARCPV_1.0_Chr01_49378420_C_T	715645879	C	T	Chr01	49378420	GAAAATTTTAGCTCAAAAGCCACCAAACAAATTTTCCTTGCACTTCACTGTTTGACACTA[C/T]CACAACTTTGATCATTCTATGCATGAATGATTCATGCAATTTTCACCACAAATATCAGTT	0.363636	1	N
BARCPV_1.0_Chr01_49385541_C_T	715645878	C	T	Chr01	49385541	GAACACTCAGAATCGAGGTCACTTCTTCTTCTTCTATGTCACTTACACAATGCCCTTCAT[C/T]TCCAAAATTCAGCGCCAATCTGATTACACCCTTTTCAGCTCTGCCACTCCCATTGTCATC	0.454545	1	Y	Y	0.388889	Y	Y
BARCPV_1.0_Chr01_49396184_C_T	715645877	C	T	Chr01	49396184	TCACTATCTTTCCTACATTTGGGAGGCTGTGGCATTGCACAACCATGCACAATCTCACTA[C/T]CAGTACATGAGTAAGGGACACCACTAGCATTGATTATACCCAATGGTCCCATGATGAGAA	0.3	1	Y	Y	0.176471	Y	Y
BARCPV_1.0_Chr01_49406726_T_C	715645876	T	C	Chr01	49406726	GTGAAACACGGATTATGTGGATTGATCTGTAATCCGCTACTAGAAAATATGAGGTGAATT[T/C]ACTAATTTATTTTGTTGACTTGTTTTTGTTCGTTCTGCATAACATGCAATCTGTGGGTCA	0.222222	0.935	Y	Y	0.117647	Y	Y
BARCPV_1.0_Chr01_49419103_C_A	715645875	C	A	Chr01	49419103	GATGTGTGCAAAGATGTAAACATTCATATTTAACGACTTCTTTATGATACCATCACTATT[C/A]ATTCCTTTTTCTTTGTTATTTGGACTTAATGGCATTATTTGCCTCCTTTTCTTTATTATT	0.444444	0.858	Y	Y	0.176471	Y	Y
BARCPV_1.0_Chr01_49428668_C_T	715645874	C	T	Chr01	49428668	TTAAAATAGAGAGATACTTACAATAGCTACATCGTTCGTGTCACCTTGTAGAGCAAACAG[C/T]GAAATATATATGAATTTGTGTTGGGGAAAAGAAAAGTGTCGTATGATTGGACCATAAACT	0.2	1	Y	Y	0.222222	Y	Y
BARCPV_1.0_Chr01_49436028_G_A	715645873	G	A	Chr01	49436028	tAAAATTATGTTTATGTTACTTTtCTGTTTATTTGGCCATTGTTATCCATGATGTAGCTT[G/A]AGGTAGAGAGACATTAAGGAACAACAAATCTTGATAACCAAATACTTGCCCTCTTTCAAC	0.4	0.965	Y	Y	0.277778	Y	Y
BARCPV_1.0_Chr01_49451060_A_G	715645871	A	G	Chr01	49451060	CTTGCCGAATTCAGAAGATAGATTTGTGATTCAAACAAAAAAGATCTCAGTGTAATAAAG[A/G]CTTTAAAAATGACTTTTAATTTGTCTCGTAAaCACCGTAATAATAATATTTAGCACCAAA	0.5	0.813	N
BARCPV_1.0_Chr01_49470234_T_C	715645870	T	C	Chr01	49470234	GACGAGAGAATGTTCAGCTCACTATTGGAGGTCGGCGACAGTAATTACTCTTTGCTGCCA[T/C]GTTATAACGAAAAATCAGACACTGAAGAAAATTAAAAAATAGTAAAATTAAAGCTATTTT	0.5	0.996	Y	Y	0.0555556	Y	Y
BARCPV_1.0_Chr01_49480588_G_A	715645869	G	A	Chr01	49480588	TTGCATCAGGTTTGTTTCATAACTTAGTAATCTGTAACTTTTGGTCTAGTAGCTTTTCAT[G/A]TTGTTTGATGATTCATTGTGTCATTTCATATCTGCTATTGTCATCTGATTCTCTTATATA	0.222222	0.858	Y	Y	0.0588235	Y	Y
BARCPV_1.0_Chr01_49487812_C_T	715645868	C	T	Chr01	49487812	CGACGCCAAACTCACGTGGCTGGGTCCTTTGAAGTACACGCCGCTGGTGAAGATGAATAC[C/T]CCATTACCCTACTTCGACCGGGTCGCATACACGGTTCGGTTGGTGGGTATTCGGGTCGGT	0.285714	0.915	Y	Y	0.333333	Y	Y
BARCPV_1.0_Chr01_49510993_T_C	715645867	T	C	Chr01	49510993	GTGTGTCAAGGGTATTTTCCACCTTCTTCGATACCATATTCGAGCCTATCCTAATGAAAG[T/C]TTGATTTGGTGACATCTGACTCAATTGATTGAAAGCAATGTCATACTGCATGAATGGATT	0.2	1	Y	Y	0.235294	Y	Y
BARCPV_1.0_Chr01_49517944_C_T	715645866	C	T	Chr01	49517944	AATTAGAAAATGGCTAAAAGCAAGGAACCTCCATCACATATATATAGCTTTTTCCTTCTA[C/T]ACAGCACCATTATATGAAACACAACACAACACAACACAGTTGAAGAAAGAATGAGCAGAA	0.428571	0.965	Y	Y	0.277778	Y	Y
BARCPV_1.0_Chr01_49525003_G_A	715645865	G	A	Chr01	49525003	GAAGAACACCGAAGTAATCGAAGCTTGGGAGAGGGACGTTGTTGGGCCGCACAGATTCCC[G/A]TACAAAGAGCTGCACAAAGCCACGAAGTGTTTCAAAGACAAGAACCTCCTCGGGTTTGGA	0.2	1	Y	Y	0.222222	Y	Y
BARCPV_1.0_Chr01_49531622_G_A	715645864	G	A	Chr01	49531622	CTGCTGTTCAATCTTCTATGTGTGGATCTTAGGCCTCTGTGACCAATCCTTTTGAGCACA[G/A]GCAACTACTATAAGTCAGACGTACCCTTCGCTTATACTAAGCCATCCACCACTGAATTTG	0.285714	1	Y	Y	0.222222	Y	Y
BARCPV_1.0_Chr01_49539096_G_A	715645863	G	A	Chr01	49539096	GACTGAATGTGTTTATAGTCAGAAGTTAACATCCTTTGAGACTAGTATTGTTCCCGAGGA[G/A]ATTCGTTATATACCTGTTATGGAGAGGGGACGGAAGGCATTAGAAGAGATTAATTTAGAG	0.3	1	Y	Y	0.277778	Y	Y
BARCPV_1.0_Chr01_49546017_T_C	715645861	T	C	Chr01	49546017	AATAATATGTTGAATGTGGGAAACTGTAACTTCTTTCATATTTCATCTGTGTGGTTGAAA[T/C]CCATCTGCATTATTTAACACTATATAAGTGTCTTGCATTAATTTGAAAAACTATACTATT	0.333333	0.842	Y	Y	0.294118	Y	Y
BARCPV_1.0_Chr01_49570367_C_A	715645860	C	A	Chr01	49570367	TTACTCTCATAACCGTTATCTCCATCATCCGTGTGAATCAAATATGATGCAAGACAGTTG[C/A]ATAAATGGGACCCTCCCAAGACTGTGTTGCAAGTAAACCAAGCAATAAAACAACAGAAAA	0.222222	1	Y	Y	0.277778	Y	Y
BARCPV_1.0_Chr01_49588715_A_G	715645859	A	G	Chr01	49588715	TCTGCACAACATTATTCAAAGATTTCCTAGGTCTGCAGTTCAGTTCTCAGAACCTGCACA[A/G]AAGGCTCACCAAAGTAAAGTTGAAACTTGAACATCAAAATACACAGAGGAATCATCTTTA	0.428571	1	Y	Y	0.294118	Y	Y
BARCPV_1.0_Chr01_49597207_C_T	715645858	C	T	Chr01	49597207	TTGTATTTCGTGCTTCATTTAAGTTAGGGCATTACTCTGTGCTGCCCTTAAGAATAATGT[C/T]GTATAGTGCTACAAAAaTATCTTACTGGTTCTCCTAGTACTCTATGGAGAAAGTAGAAAT	0.363636	0.988	Y	Y	0.277778	Y	Y
BARCPV_1.0_Chr01_49606339_T_C	715645857	T	C	Chr01	49606339	GTAATAACAAATTGAAAAGAGAGTTTTTTATTtGTTTAAAAGAAaGAAATAGCGAAGGCT[T/C]CAACAACAACAACAGCAACAATGGGATCTCTTAGAAAGGAAGTGTGACACAGAACACAAT	0.2	1	Y	Y	0.235294	Y	Y
BARCPV_1.0_Chr01_49617274_G_A	715645856	G	A	Chr01	49617274	ATGTTTGAACTGATGTAATAACTGAACCTATATATAATGCTAAGAGCGTAAATAAACTTT[G/A]TTAAGATATGATGACACCATAATAACAAATATTTACATCTTCATTCGATGGTTTGTGTCT	0.307692	0.765	Y	Y	0.277778	Y	Y
BARCPV_1.0_Chr01_49628552_C_T	715645854	C	T	Chr01	49628552	GAACCAGTACCCATGCTGGTGACACCAGCAACAGAGGAAAGGAACACAATGCATCCCTTT[C/T]CAGATGCTTTGAGAAGAGGGTAGGCAAGTTGACACAGATGGAACGAGGAGTCTAAATTAA	0.333333	0.976	Y	Y	0.277778	Y	Y
BARCPV_1.0_Chr01_49637944_C_A	715645853	C	A	Chr01	49637944	ATTTCTCAACAATTTTGAATAAACACTAAACCCACCGATTTTCAATCATATTAATAAATG[C/A]TTTCAAACGTTTTCGTGTTTTAGTTTAGTTTTCATTAAGCATATTCATGCATATTAGTAA	0.4	0.813	Y	Y	0.277778	Y	Y
BARCPV_1.0_Chr01_49657760_C_T	715645852	C	T	Chr01	49657760	ATCTCTAAATGGGCATATACAGAAGCCTAGAGGAACTAAGAAGCCTAGAGGAACAAACTT[C/T]AACAGTTCATCTTCAAATGGGCATGTGGTGATGCATAAAGGCCAGCAGATATGGAGGCCA	0.222222	1	Y	Y	0.235294	Y	Y
BARCPV_1.0_Chr01_49671031_G_A	715645935	G	A	Chr01	49671031	ACAAAATTTAAGGACAAACTTGCAACTGCTTTAATATTTCATTACTCATTCAGAGCATGT[G/A]TTATGACTCTATCAGTTCTTAACTGTTTATTGCAAACACGAAACATGTTTGGTGTCTGCT	0.333333	0.935	Y	Y	0.222222	Y	Y
BARCPV_1.0_Chr01_49678615_G_A	715645927	G	A	Chr01	49678615	TTTAACCTTGAAAACTATGTCGCAACCAACCTCTGAGTCCAGCAAGTCCTTAAAATTTCG[G/A]CCCATGTCTGACTGTGGCACAGTAACACCTTGTTTAGATCCCTCAAAACGAGTTTTGACA	0.375	1	Y	Y	0.235294	Y	Y
BARCPV_1.0_Chr01_49694647_G_A	715645910	G	A	Chr01	49694647	TAAACACACTAAATCTAGAGAACCACCTCATAGCCAAGTGCATGGGGTGCTAACTTCTAC[G/A]GTGTGTAATTACAGTGTAGAGATATACAATTAAGAGATATACACTATGAAGTATAATTGT	0.230769	1	Y	Y	0.222222	Y	Y
BARCPV_1.0_Chr01_49701678_C_T	715645905	C	T	Chr01	49701678	GCCCCTGCACCTTCACCTTTTCAGGATGGACCTGGTTTTGATGGATGGGTGCCTAAGAAG[C/T]TATTAACTATATTTCATTAAATTCACTGTTGGTTTAACCTAAGTTTAGAGAGTTTGACAT	0.333333	0.996	N
BARCPV_1.0_Chr01_49718129_T_G	715645891	T	G	Chr01	49718129	TTTAGTGTATAACTAGCCATTTTATTCAGTTGACATGCTCAATTTGAACAATACAAGGTA[T/G]AAAAGCTTTTTGTGAATAGATTAAGATTTGCCACATACAAATAACTAACATACCAATAGG	0.272727	0.899	Y	Y	0.235294	Y	Y
BARCPV_1.0_Chr01_49724429_A_G	715645882	A	G	Chr01	49724429	ACATTAGCTAGTTGAGCCACAAAGTTGACGTTACACCTTTAGGTTTAGATCAGAAAAATA[A/G]ATATACTAAGATAAGTAATTTATATACTATTAAACTTCAAAGTTATATATAATATCTGTG	0.285714	0.965	Y	Y	0.3125	Y	Y
BARCPV_1.0_Chr01_49742126_G_A	715645862	G	A	Chr01	49742126	AATACTTTCACAGACATGAATTGTAAAGAGTATTGAAGATAAGTACTATCGATGATATCA[G/A]ATTCCTCTTAATCTCAAGAGGATCGAACTACCTCACGCTCAGTAATGGGGTAACGACAAG	0.428571	1	Y	Y	0.277778	Y	Y
BARCPV_1.0_Chr01_49749711_T_C	715645855	T	C	Chr01	49749711	ATCTCCACTCCATCACGGTTAGAACCATCAATTTCCTCAGCATCTCTATGCACAGTCTTA[T/C]AAGTATGCATTTTTGCCAAGAAGAGAAAGAGACACAAATTTAAAGCATTTATGATGGTTA	0.363636	1	Y	Y	0.294118	Y	Y
BARCPV_1.0_Chr01_49776877_A_C	715645289	A	C	Chr01	49776877	CAATACATATGCTCAATTATTTCAAACAAGGTAATGTACCTGAGACTGTTGGTATGACTT[A/C]GAAGCCTTCCTTGGGAATTCTGTGACTCTGGGACTTCAAACAATAAAGCGGGATTTGAAG	0.363636	1	Y	Y	0.411765	Y	Y
BARCPV_1.0_Chr01_49783658_G_A	715645288	G	A	Chr01	49783658	GCCATTAACATCCTTACAACGATCAACGTTGGCATGACACTATTTGTCATACTCATAGAA[G/A]CAAAAAGACTAATAATGACTACACATGATGTCCTTTAAGTATAGGAGACCGACCACAATA	0.272727	0.988	Y	Y	0.222222	Y	Y
BARCPV_1.0_Chr01_49793139_A_G	715645287	A	G	Chr01	49793139	ATGCTTTTGATAATCTGACCTCACCTGATTTTCTCTTAACTGGGTTTGTGCTAATCATGG[A/G]CACTCTCATGGTGGATACTTATAATTGGGAGCTTAAGAGAGTCCTAACACAATAAGACCC	0.285714	1	Y	Y	0.166667	Y	Y
BARCPV_1.0_Chr01_49841858_G_A	715645286	G	A	Chr01	49841858	AACTTTTCAAACCAGCATAAGGCAAGAGATTTATGGAGAGTATTTCAGAAGTGGGGTGGG[G/A]AAGATTTTTAGATGTGTTTATCTTTGGCAAAGGTTGATTCAAGAAAGCAACGTTTAAGAT	0.285714	1	Y	Y	0.222222	Y	Y
BARCPV_1.0_Chr01_49853879_C_T	715645285	C	T	Chr01	49853879	TTAAGATATTTTAAAGGTATCCAACCCTTATACAAATAATCTCAACACAAGTTTTTTtAT[C/T]AATCAAACAGCTGAGAATCCAACAAGACATTAGAACACATTAGTCAACATTATCATACCA	0.5	0.935	Y	Y	0.388889	Y	Y
BARCPV_1.0_Chr01_49862290_C_A	715645284	C	A	Chr01	49862290	ATAGAAATTAACGTGGAATATTCTAGTGTTACTTCAGATACATACGGAAAACTGATTCAT[C/A]ATTTTTGACAGGAAATTACCCAAACAGGTGATTTATTTGCACATGCGTGCATTTCGTCAA	0.333333	0.988	Y	Y	0.176471	Y	Y
BARCPV_1.0_Chr01_49867976_C_T	715645283	C	T	Chr01	49867976	GCATACATTCTAGAATATCTTTCAATAGAATATGTTTACTTTtAATTGCTTAAACGTTAT[C/T]CATAAGTCAATGATGGGTAAAGTCATTACATATAAGATACTGAGAGTGATTTTtAATTAG	0.444444	0.899	Y	Y	0.285714	Y	N
BARCPV_1.0_Chr01_49877502_G_A	715645282	G	A	Chr01	49877502	TAAAGTACATGCAACAAGGTCACATGATTCTAGAACACTACTAAAAGTGAGTTACCAGTG[G/A]GAAACTTTTTGCATGAAACAAGAACACAACAGCAAGTAATTATGGGTTGAAGCTACTACG	0.3	1	Y	Y	0.333333	Y	Y
BARCPV_1.0_Chr01_49883801_C_T	715645281	C	T	Chr01	49883801	GTCTGAACATGTTGCATTAGAGATTGCAAACCGTGTGGAAGCAGCAATTTATGTGTGGCG[C/T]CGAAGAGTTCACTCTCGGTTCTCACCATCACCAAGGCCCAACCGTTCTACCACAAAATCA	0.3	1	N
BARCPV_1.0_Chr01_49895862_C_T	715645280	C	T	Chr01	49895862	ATCACATTAGGAGAAAATATGTACTTCCCATGTTTCATAAAACCTCTTGGTTCTGCAAGC[C/T]CAAAACACTAGGGAACTCCACATTCAATGAACTAAGCAAGGAATCACACAATGGACCAAA	0.5	1	Y	Y	0.277778	Y	Y
BARCPV_1.0_Chr01_49927655_C_A	715645278	C	A	Chr01	49927655	ATAGTAGGAAGTTCTGTGATGTGAGTGAAAAGAAAGAGAAGAGATCTGAAAGGAAGAAAG[C/A]TAAGGAAAGCGAGAAAaGAATGGTGGGAAGAAAGGGTCGGAGAGTGTtGTTTATGGCTTT	0.2	0.988	Y	Y	0.0588235	Y	Y
BARCPV_1.0_Chr01_49940121_T_G	715645277	T	G	Chr01	49940121	tACGCAATTCAaGCTAAATTTAACTTTAAAATGTTGTACAAGTTAATTAATTATTAATTC[T/G]AAAATGCAAGTACTCTTCCCATTTACGCCTTACTGGGAAATTTAAAATCAATCGGCACTG	0.5	0.935	Y	Y	0.363636	Y	Y
BARCPV_1.0_Chr01_49947160_A_G	715645276	A	G	Chr01	49947160	ACTAAGTGAACATTTTATAATGCTTTATGCGATCTCAGTATATACACTCAAATTCAGAAC[A/G]ATGGTGTCTCGTGTGATTTGAAAGTGGAAGATTTTTAGTTCAGCTCTGTGACCTCTGAGG	0.2	1	Y	Y	0.0555556	Y	Y
BARCPV_1.0_Chr01_49953420_C_T	715645275	C	T	Chr01	49953420	ACAAAACAAAAGGAACAGTTATGCTACCTAGACTTGCATTTACTGTTTCAAATTTACCCA[C/T]AAGGGTGAAAAATAAAGGAGATGAGAATTAAAATCAACTCATACAAATCTTATAACTTTA	0.272727	0.965	Y	Y	0.0588235	Y	Y
BARCPV_1.0_Chr01_49969810_T_G	715645274	T	G	Chr01	49969810	TCCTCTCATACTTCTCAACTCCATTTGCATTATTCTCAAATTCGTGTCTGGATGATGCTT[T/G]ACAAGGTGAGTCTGACATGTCTATTTCAAGCATTTTATTTATTTTACATGCACTTGTTCA	0.333333	0.988	Y	Y	0.294118	Y	Y
BARCPV_1.0_Chr01_49979002_C_A	715645273	C	A	Chr01	49979002	AGTCATCTTGAGCAATTGTTACAAATACTGCTATCGACTAACTTGAATAATTGAACCTTA[C/A]AGAGCATCACTAAACTATTCAACCACATAGTTTTATATACTTGTGAACTATCAGTAGCGA	0.363636	0.858	Y	Y	0.333333	Y	Y
BARCPV_1.0_Chr01_49989111_C_T	715645272	C	T	Chr01	49989111	TGCAATTTTCAAACTTCGTTGTGATAAACATGTCTGCAGCATTTGGTATTATTGAATAAC[C/T]ATTGGCATCTTTTGTTTATTTCCAGACAAGGTCACCTAGTAAAGCTGCGAGCATGTTTTC	0.285714	1	Y	Y	0.277778	Y	Y
BARCPV_1.0_Chr01_50006863_G_A	715645271	G	A	Chr01	50006863	GAATGCCTGTGATGAAATGACTTCATTACTATTAAAACAATGAAGAAGATCACTTATGAT[G/A]TTGAATGAATATCAATAATTACGACGAATACCTTCATACAATTGTGCCAATCTTCCTCAG	0.363636	0.858	N
BARCPV_1.0_Chr01_50014600_G_A	715645270	G	A	Chr01	50014600	ATGATGCACAAGAATGAGTATGTTGATTGTTTAATTAGGAAGAAACTCATTGCAAAAGTA[G/A]TGGTCTAACATCAAAAAGGAGCTGGTTAGCCAGCATATCCACTGCAAGCTGCTCGTCCCC	0.461538	1	Y	Y	0.5	Y	Y
BARCPV_1.0_Chr01_50042771_T_C	715645269	T	C	Chr01	50042771	ACTGAGAATATTATCTGTGAGAAATGCCTTTCTCAATTTCTTACTTCATATTTTGTTCCC[T/C]CAGGCGAGGCTCCAGGCTAGACAGGATAAAACAGGAGACAGGAGACAGCATTACAAAGGT	0.333333	0.899	Y	Y	0.294118	Y	Y
BARCPV_1.0_Chr01_50048352_C_T	715645268	C	T	Chr01	50048352	AGTCAATGTTCTGACTTTAAGTCGGTTGAGATAGCATCACTAACACATCTAAAATATTGT[C/T]AACTTTAGAGTTGAGAGTTTCATCACAAATTTATCCTTAAAAAACGTTTTGAAAGATTAA	0.285714	0.935	Y	Y	0.333333	Y	N
BARCPV_1.0_Chr01_50056350_G_A	715645267	G	A	Chr01	50056350	TGCAAAACAAAGCATCCATGGTCAAAATCATTCTACAACATTCTAATACTAAAATATATG[G/A]ACAAAACCTCAATGCATTATTATAAGAATGCTTACGTTGTTCTTTACTAGAAAAGTAAAA	0.222222	0.858	Y	Y	0.333333	Y	Y
BARCPV_1.0_Chr01_50065488_G_A	715645266	G	A	Chr01	50065488	GCGCACTGTATCGCTGTCGAACGCCTTCACACTTTTGTTCAGTAGTTCCGCGCACCATCG[G/A]AGATCGCTGGATACCACGTCACCTGCTGCTGCACACGCGGCAATGCTTTGAATCGCATTT	0.5	0.915	Y	Y	0.277778	Y	Y
BARCPV_1.0_Chr01_50077033_A_G	715645265	A	G	Chr01	50077033	TATAACTTAAAATAAGACCAAATACAAAGAGAAGGAGAGTACTACCTTATATAAGGAAAA[A/G]AaGATGATCTCATAAGACACAACATTTTTTAGGTTTAGAAACCACGGTTTTCAGCTTAAC	0.333333	0.858	Y	Y	0.470588	Y	Y
BARCPV_1.0_Chr01_50088300_G_A	715645264	G	A	Chr01	50088300	CTTTGACTTTCACTTCCCTTTGTCTCTCCTTCATACTTACATATAAAACTACTTTAGACC[G/A]TTCTTTACAAACTTTAGAAGACAACCACTTCTTTTAAAAaCAAATTTTGGCTCAACTCAC	0.444444	0.965	Y	Y	0.444444	Y	Y
BARCPV_1.0_Chr01_50093966_T_C	715645263	T	C	Chr01	50093966	GGTGAGAGAATTTTATCCAATAAAGACCCGAGCTTTtATTAGTAATTTGGTTTTGATTAC[T/C]ATGCTCTCTGTTCTGGTTAATTGTTGCATACTAGCAATTTGTAACTCCTCTCTGTTCTCT	0.333333	0.988	Y	Y	0.294118	Y	Y
BARCPV_1.0_Chr01_50099818_A_G	715645262	A	G	Chr01	50099818	TCGATCATAACGGATAGAAAACCAGGTTTATCTAATCCTCGATATATTTTTAAAAGTATG[A/G]TTGGTTCTATATATAAAGGTGGCTTTGGCTATTTAATATTAACAACGTGGAGAAATATGT	0.428571	0.899	Y	Y	0.470588	Y	Y
BARCPV_1.0_Chr01_50109536_G_A	715645261	G	A	Chr01	50109536	ATGGGACAACGATCTGATTAACACACTCATAATTTGAAGGTTATATATTGTTCAAACCTG[G/A]TGTATCTTTAATTTACCTGTAAGTTGTTGACCGACATGTAAGAGTCATGTAAGAACAAGA	0.428571	0.935	Y	Y	0.470588	Y	Y
BARCPV_1.0_Chr01_50115685_T_C	715645260	T	C	Chr01	50115685	GATTGCACCAATTGATGTTGTAGTTCCTCCAGGCAACACAGGGTTGGATCCATCTCAAAC[T/C]TCTTTCTTCCAGGTTTCTGCGATCTTCTTCTTCTTCTTGGAAGAACCTGTTTATAATATA	0.363636	1	Y	Y	0.470588	Y	Y
BARCPV_1.0_Chr01_50130201_C_T	715645259	C	T	Chr01	50130201	AACTGGACAAAATAGGGATAATTCAGCAGCATCAAAAGGGGTGATGCAGATGCCACCCTA[C/T]ATAGAAATAAAGAAACATAGTTTTTTCTCAGTGATGCAGGGTGTGGTTAGTGAGTTTGGG	0.2	0.935	Y	Y	0.444444	Y	Y
BARCPV_1.0_Chr01_50155987_T_C	715645258	T	C	Chr01	50155987	ATATGCAGCTTTGTATCTCATCTTGTTGCAAGAGTGAATATAGTAGCCAAGATAATAGTA[T/C]TGTAAACTAGGACAATAAACCTGGTTTtCTTTCACCCAACCTATTTCTTGAAACGCTGAG	0.181818	0.899	Y	Y	0.277778	Y	Y
BARCPV_1.0_Chr01_50161526_G_T	715645257	G	T	Chr01	50161526	ACGATGACATCTACTCAAAGGTTCCATCTTTATCCATTCCCCTCTTTTCTCTCCTCTATA[G/T]CTTTTCTGGGTATAACATTTTCAATCCCCTTCTTCATTCATCTGTTCAAAAATCAAATGG	0.333333	1	Y	Y	0.444444	Y	Y
BARCPV_1.0_Chr01_50182775_A_C	715645256	A	C	Chr01	50182775	GTCCAGAATGCCCAAATGAAATCATATCATAAAAATTCCAGAATTATAATAAAGACACAA[A/C]TTCTTAAAAATTAAGCAAAGTAAATAAGATAGCTAGGTGATAGGTTTTTGTGAGGTAGAC	0.5	0.765	Y	Y	0.294118	Y	Y
BARCPV_1.0_Chr01_50190165_G_A	715645255	G	A	Chr01	50190165	GCAATTGCAGATAGATGCTCTAGCCGATGAGATCCAACCTGTCTGGTGTGTTGGTAGTCC[G/A]CCTCGTCTTCGTGTTGATTCCCATGACCAAATTCTTGGCCTTGCTATGATTTGTGAGTCA	0.4	1	Y	Y	0.277778	Y	Y
BARCPV_1.0_Chr01_50203547_C_T	715645254	C	T	Chr01	50203547	TATAAACGTTGTATTATTTACGTAATATATTTTTATAAAACTATTTTATGTATCTTTTTA[C/T]CACACAAATTCATTGTTTTGTTTCATCTCTCTGTTGTGTTAATTTCTTTTGCAAAAATTG	0.333333	0.813	Y	Y	0.277778	Y	Y
BARCPV_1.0_Chr01_50213632_A_G	715645253	A	G	Chr01	50213632	AACTCATTCACCGCTATAGACAAAATCAATGACCAACGGAACTAATTACACAAAAaCAAT[A/G]TCTTTGTCTATTAGGAATGAAACACATAGTATATACTTTATCTGGAGTATCACCAAGCTC	0.2	0.813	Y	Y	0.294118	Y	Y
BARCPV_1.0_Chr01_50222584_G_T	715645252	G	T	Chr01	50222584	TGGAAGTGCCATCTACTCGGTGCTGAGCACTATAATTTATGTGCTTTTCTGCTTCGTTCT[G/T]ATACGTCCTTATTTGGTGGATATAATAGTGCGAAAAaCCAATCAAAATGAGTGGGACAAT	0.3	1	Y	Y	0.277778	Y	Y
BARCPV_1.0_Chr01_50301592_A_G	715645251	A	G	Chr01	50301592	GGCCTTCTTGTCTCGCCTACACCACAAGCACTTGGTTGGACTTGTTGGGTTCTGCGAAGA[A/G]AAaGATGAGAGGCTCTTGGTGTATGAGTACATGAAGAATGGGGCGCTGTATGATCATTTG	0.454545	0.949	Y	Y	0.384615	Y	N
BARCPV_1.0_Chr01_50546985_T_C	715645248	T	C	Chr01	50546985	ACACACCCAGGTGTTCTGGTCATGAGTTATACCTCATTTTTAGCATTAATGAGAGAGGGT[T/C]CAGAGTTTACACCCAGAAAGTATATGGCTAAAGCATTGAGGGAAAGATCCGGGATCCTGA	0.25	1	Y	Y	0.222222	Y	Y
BARCPV_1.0_Chr01_51289521_C_A	715645302	C	A	Chr01	51289521	CTGGCTCTCATTATCATCATCATCATTAATACTCATCAGATCATTTTGCTGGTCATTGTC[C/A]GAGACACTACATGCAGAATCATCAGAATGATCACTATCCTGATCATCATTGTCAACAGCC	0.444444	0.988	Y	Y	0.444444	Y	Y
BARCPV_1.0_Chr01_51344397_G_A	715645300	G	A	Chr01	51344397	GACGTGTCGGATTCGATCGCCGCCAAGTTCGGGAAAACTGAGGTGAGGACTGTGGTGGTC[G/A]ATTTCTCGGGGGATCTGGACGAGGGTGTGGCGAAGATTGGGGAAGCAGTTGAAGGGTTGG	0.428571	0.877	Y	Y	0.294118	Y	Y
BARCPV_1.0_Chr01_51353193_C_T	715645299	C	T	Chr01	51353193	TAAATTTGTCCATTGAAATTAGGCAAGCCATTGCATAGTTTTtCATCTAAATTAAACATT[C/T]CACTTGTGCAGAACCTGGCGCGAGATTACTGGTCATCAATGTTCTTCCTGAAGTTCCAGG	0.5	0.976	Y	Y	0.294118	Y	Y
BARCPV_1.0_Chr01_51384677_G_A	715645298	G	A	Chr01	51384677	ATGAAGGGTATATAACAGCTGCAAAAGCATGTCATTATCATCAAAGTTAACTCAGTTGAA[G/A]AGAAAAAAGGCACCAAAGAAAACCAGATAAATGTAAATATGTAACATAAGTGGACTTTAG	0.333333	0.899	Y	Y	0.25	Y	N
BARCPV_1.0_Chr01_51517406_G_T	715645297	G	T	Chr01	51517406	TTGGTCTACAGATtCTTTTGAAGGACTTGAGAAAGGAAGTGAAGCAGCATTATCACCTTG[G/T]AAGAATTATGCAGATGTTGTTGAAGCTCAATCATCAACTTCAAATTGGTGGGATATGTGT	0.2	0.935	Y	Y	0.117647	Y	Y
BARCPV_1.0_Chr01_51551407_G_T	715645296	G	T	Chr01	51551407	GGTTGATGTAATTGTATATTGATGTGTTGTTGTATCTTGTTATAGTATATTAATGTGACT[G/T]ATATGTTGTAATGTCGGTGGAATATCCAACTGATTGAGGGAAAAAAAGTTTGTGTTGTGA	0.5	0.935	Y	Y	0.5	Y	N
BARCPV_1.0_Chr01_51557153_G_A	715645295	G	A	Chr01	51557153	TGCAGAAAGAAGATCTCTAAAAAAACTCATAGAAAGAGCTCGAGCTGAGGATGATAGGCG[G/A]AAAGAATCAATTATTGCTTACCTTTTACACCTTATGAGGAAATATTCCAAATTATTTAGA	0.25	1	Y	Y	0.176471	Y	Y
BARCPV_1.0_Chr01_51593695_T_C	715645294	T	C	Chr01	51593695	ATGACCAAATCAAAAGCACTAGAGATATGGCAGAATGTTGTGTTTTGGGTGGAACCAAAT[T/C]GTATAACTTTGGAGGGGACATAATCAGAGGGAGTTGCGTATGGTGAAGAAGAAAGAGTGG	0.3	1	N
BARCPV_1.0_Chr01_51617802_G_A	715645293	G	A	Chr01	51617802	CTTCACACCAAGATTACCAATTCATGCGTGAGACTATATATTATGGATAGCCCGATAATG[G/A]TTCGATAACGAATGGTCGGATAAGCTCAACAAATGATAGACTCAAAATGACTTTAATACC	0.4	0.965	Y	Y	0.230769	Y	Y
BARCPV_1.0_Chr01_51625215_T_G	715645292	T	G	Chr01	51625215	CTTTTAAGTGGGATCATAACACGTCTGTTGAGATGTTTGAGCATGATTTCACATCAACCA[T/G]CTAAAAATTATTCGGAGGGCTTCCGTAGGCAACTAGCACATTACAAATGTTAATCATAAG	0.454545	1	Y	Y	0.444444	Y	Y
BARCPV_1.0_Chr01_51653676_T_C	715645290	T	C	Chr01	51653676	TAGATACTATTTTAGAGACTAAAGACTTATCTGTATCTAAAGTGATGTCATCTCAACGGA[T/C]TTGAAGTCGAAACATCGATGCTTTCTATGAAAATGGAAAAGTGATTCCAAAAACGAACCA	0.428571	0.935	Y	Y	0.176471	Y	Y
BARCPV_1.0_Chr01_51726047_A_C	715645250	A	C	Chr01	51726047	TCTTATTTTGAATGTGAAAATCCTAAAGACAAGACAATTTGAAATTTTAGAAAAAAATGA[A/C]ATATGAAGGTTACAATTGATGGATTTGGTGGAGGAAGAATTAACACTTCAAAATCCAAAA	0.25	0.935	Y	Y	0.133333	Y	Y
BARCPV_1.0_Chr01_51732145_C_T	715645249	C	T	Chr01	51732145	GTGATGCTCAAGTAATTCGAGTTATTGGTGTATGATGCTTTGTCTGACGTACCTAATTTA[C/T]TTAATTTTTGAAACTTATGTCTATTTATATGATTATTATGAGTCATTTACTATTGGACTG	0.4	0.935	N
BARCPV_1.0_Chr01_51741251_T_C	715645247	T	C	Chr01	51741251	CATAGTACCCTACCAATTAGGAATCCGACAAACATTGCACTACATATCAAAGATAAAATT[T/C]CAAACAAGATAAAGAAACCCAACAAATACAGTTACCTCACCCCACCAAAGAGGTCGCACC	0.285714	1	N
BARCPV_1.0_Chr01_51749638_T_C	715645246	T	C	Chr01	51749638	AAGCACACATCACTCCTAGTCCTATAAGCAAGAATGCAGACACCCACCCTCCACTTACTA[T/C]AGCATATGGAGTTGATAGTTGCCCCAGACCTGAAAGATATTCAGTTGTACACACACATAC	0.2	1	Y	Y	0.470588	Y	Y
BARCPV_1.0_Chr01_51757466_C_A	715645245	C	A	Chr01	51757466	ATTGGTCTATGAGAGTTTGAAAGAGAAAGAAGTTGAAGAGTAAAGAGAAAAACTAAGTAT[C/A]ACCTCCAACGACAGACATATCAACACTTCCCAGAAGTTGCTCCTTCCATTTTCTCAAACT	0.333333	1	N
BARCPV_1.0_Chr01_51764167_G_A	715645244	G	A	Chr01	51764167	ATCATTGTGGCGAGGATCTGATGATAACGAATCCTGTGACACCTTTCTGGAACCAATAAG[G/A]TGGAAGGGATTTGCAAACGTGTGCACTGCAGTGGTTAAACATGACCCTAACTGGTTGCAT	0.3	1	Y	Y	0.388889	Y	Y
BARCPV_1.0_Chr01_51786948_T_G	715645305	T	G	Chr01	51786948	AATGTCTAGAAATGCTGTTCATTTACTGATACATGAGTGTATATTAGAGCCAACTTTTGT[T/G]CTTGATAAATTGGGAAATTAGGCACGTATAACAATCAGAGGCCAAACTGAATATTGTAAC	0.333333	0.988	Y	Y	0.352941	Y	Y
BARCPV_1.0_Chr01_51795359_T_C	715645303	T	C	Chr01	51795359	TCAAACTATAGATCCAGATCTCTGCCTGCCCGATATTCGTAGCTTCATTGAGCAACAGAT[T/C]ACTCTTATTGCCAAGGGTCAGGTAGATCATCGACATGTGGTGCAGCATGTAATCCAACAG	0.285714	0.996	Y	Y	0.277778	Y	Y
BARCPV_1.0_Chr01_51819821_T_G	715645301	T	G	Chr01	51819821	AATATCAGCATACTTCTTCTCTTCACCTTTCCCATTTCATACTCCAAACTTCCACTATCA[T/G]AGACTTTGTCGTGTTTGAAAaCGGAATTTCCTCCTCTATGATTCCTCCTTCAACCATGTC	0.375	0.988	Y	Y	0.277778	Y	Y
BARCPV_1.0_Chr01_51847268_C_T	715645291	C	T	Chr01	51847268	GCATTAATAGGTGTTTGATATGTGGAAGGAAATTGAGAAATCACGGATTAGTGAGTTCAA[C/T]TATAACAAGATAATAGGCTTGTTATGTGAAGATGAAATGATGGAAGAAGCTTTATCTGCA	0.333333	0.965	Y	Y	0.444444	Y	Y
BARCPV_1.0_Chr01_51864198_T_C	715645304	T	C	Chr01	51864198	AaTAAaTAAAAAAaGTCCAAAAaTTTTAAGATAAGCTTGGGTTCAGAGGTTTTCCAAGTA[T/C]ACCTGCATATTCAGGTGCCAGATATCCAAATGTTCCAGCCAACCTTGTCTCGACAGAATA	0.428571	0.9	Y	Y	0.470588	Y	Y
BARCPV_1.0_Chr01_51883712_C_T	715648967	C	T	Chr01	51883712	ACAATATGTAGTTACTGTACAATGAATGTGAATTACCCCCAGCCTAGGCATCAACTTAAA[C/T]ATGAATTAAGTAACGAAGCTATGAGAGAGAGATGGAGACAATATGCAATGACTGTAGGTT	0.4	1	Y	Y	0.5	Y	Y
BARCPV_1.0_Chr01_51890244_A_C	715648966	A	C	Chr01	51890244	GAATATATAATAACAAAAGAATTCTCATACTAACTTTTAATGAAAGAAACAGTATTCTAC[A/C]TTATGTAAGAGGTGAAAGAATTGTCACCAGACGGAAAAGGTTTTTAAGGATTTTCCTACT	0.181818	0.965	Y	Y	0.166667	Y	Y
BARCPV_1.0_Chr01_51896315_T_G	715648965	T	G	Chr01	51896315	ATATGGAAACCTACAAAGTAAGCTTAGTCTATAAGTATTGAGGACATTGATATATTGGTT[T/G]AAGTACATATACTGACCAGAAGAGAATAGATATTAAGTATCCTTTTCATATACCTCATGG	0.222222	0.858	Y	Y	0.470588	Y	Y
BARCPV_1.0_Chr01_51908008_T_G	715648963	T	G	Chr01	51908008	CCTCACACTTATTTCTTTAACTTTTATTCTTTTTTTTtCTTTGCTTTTCATCTTCTAAGA[T/G]TTGGAGATGTAAGTAGTGTCATCTTCCTTGGGTTAATATAATCTTACTCTAAGAATATAA	0.25	0.935	Y	Y	0.5	Y	N
BARCPV_1.0_Chr01_52019806_A_C	715648969	A	C	Chr01	52019806	GTGGGACACCAAATTCAAGAAATGGCAATAGCAGGGTGACCCAGTTGTAAATTGCAAGCT[A/C]TCAAGCCGTGATTGCTGATAGACGGAGTGGATTGGCCGCCCCCAACCCCGAGGATGTCGT	0.5	1	Y	Y	0.470588	Y	Y
BARCPV_1.0_Chr01_52025956_C_T	715648968	C	T	Chr01	52025956	GGTAATGTCCCCCTACAGCGGTAGGCAGCTGTCTATGCGCTTCATGGTTTCGCTGCTCTC[C/T]CGCGAGCCCGATTGGCAACGCACCGTTGCCCTTCTCGATTGGATAAACGAAAAGGCCCTC	0.285714	0.834	Y	Y	0.176471	Y	Y
BARCPV_1.0_Chr01_52033020_A_G	715648964	A	G	Chr01	52033020	ATAAAGTTATATAAATTTAATTTATTTGTGACCTTTATACCTTTCATAGATTAATAGTTC[A/G]ATAAAATTAGCATGTAAACTAAAGTTTAGATGTGTGAGTGTTGCTTCCTGTAATATTTAT	0.25	0.899	Y	Y	0.4	Y	N
BARCPV_1.0_Chr01_52039663_T_C	715648970	T	C	Chr01	52039663	GGAGTTTGATGGCTTTGGTGACTTATTCAACGAGCCTGAAGTTGTTGCTGGGCCTGCTCC[T/C]AGACCATCTTCATGTAGTGAGGGCATGGAAGCTAGTTTTATCATTGGAAGTAATAGTGAG	0.416667	1	Y	Y	0.411765	Y	Y
BARCPV_1.0_Chr01_52131149_A_C	715650356	A	C	Chr01	52131149	GAAAAAAAaaaTAGTAAATGGTAATTGATTGAATAAATGAGAATGGGTATACAATAAGTT[A/C]CAAAAATAGAAGAATGCCAACTAGTTATACCAACCACTTTAATCTAACTATCTCTTACAA	0.5	0.858	Y	Y	0.411765	Y	Y
BARCPV_1.0_Chr01_52152379_C_T	715650354	C	T	Chr01	52152379	ATTCTCCCCAATCAAGCCTAATCTTCATCATCACCAGTTAACACCGTTCATGCAAATTTA[C/T]AAGGGACTAAATTGCATATATAAAAAAATTAAGACAATTGTTTTTtAAAAaCCACTAGAC	0.5	0.965	Y	Y	0.166667	Y	Y
BARCPV_1.0_Chr01_52159049_A_G	715650355	A	G	Chr01	52159049	CTCATCACGATATTAGTGAAAGCATGTTCTTAAGCTCATTACCCATTGGGTAATTAGGTC[A/G]GGATATATGGTAGAGAAGGTTCAATTAATAACAGCAGCAATTGGTGATAATGAACTTACA	0.3	0.965	N
BARCPV_1.0_Chr01_52165138_T_G	715650357	T	G	Chr01	52165138	TGAAGGGTGGTGTTCACATATTCAAGGAGGTCAATAGGCTTGACAACTGATATGGGATAA[T/G]ATTCAGCAATTTGTTCCTCTATGGTTTTTAAGAGGACCTCGTAGATATACATAGTGATTG	0.428571	0.988	Y	Y	0.277778	Y	Y
BARCPV_1.0_Chr01_52171028_T_C	715650358	T	C	Chr01	52171028	TACGAGCACAGCACAAAGAACAAAAACAGCTTACGGGTAAAGATAAAAGAAAATAAATCA[T/C]GTTAACAAAAGTGAGAAGTAAAAAaCTTACGATTTTGAAAACATTTGTCCACATAACTGG	0.5	0.858	Y	Y	0.277778	Y	Y
BARCPV_1.0_Chr01_52176970_A_G	715650359	A	G	Chr01	52176970	AGAACTTCAGTTCAGTTTGACCATCATTCAAGGTGACAAGTAGTGCTCATTCCAACCTTA[A/G]TACCAGATTTTGAAAAGCTACTAGCAAATGAGGCTTCTAGGAAAACCATGAAGCTTACAC	0.2	1	Y	Y	0.166667	Y	Y
BARCPV_1.0_Chr01_52183484_T_C	715650360	T	C	Chr01	52183484	TATCTGATAACAAGAGCATTAATAAGTAAGGCATTTGGGAAACCAAGCAAAACAATATCT[T/C]CTTTAATTGTGGTATTTCCTTAGTAAAAATTGACAGACAGATGATATCATCAAATATATA	0.4	0.935	Y	Y	0.277778	Y	Y
BARCPV_1.0_Chr02_3994_G_A	715650362	G	A	Chr02	3994	TAAGGGAAGCTAACTTTAACTTTCAATAATACTCTAGGCTAGAAGATCTAACTGTGGAGG[G/A]GACGTGGTCCCAAGACATACACATCAAGAAAACCCTAACTACTTACACTGTCACAACTAA	0.285714	1	Y	Y	0.388889	Y	Y
BARCPV_1.0_Chr02_6743_C_T	715649479	C	T	Chr02	6743	TGTTTACCTTAATCAATTTTTTGTCAATCTCCAATCCACCAAGTCTTTCTCAATTTTGGT[C/T]CTAGACACCCCAGTTAAACCTTCAGTCATTATAAGAAACAAGAACGGTGCAAGAGGGTCT	0.5	1	Y	Y	0.388889	Y	Y
BARCPV_1.0_Chr02_116710_A_G	715649478	A	G	Chr02	116710	GGTTTAATTTGGCCCGGAAATTAGGTGAATGTACAATTTGCAAAAATATTACGAAAATGG[A/G]AAAGTTGTCATTGTGGATAACCACGACTTTGAATAATGAAGTTGATTTTTTTtAATGATT	0.222222	0.965	Y	Y	0.235294	Y	Y
BARCPV_1.0_Chr02_195928_C_T	715650174	C	T	Chr02	195928	CAGTGGCTAGCATTCTCTTTTTCAGTCTTTGAGGAGTTTGAGAAAGGGAATGGAAATAAC[C/T]TGACAAAGTTGTCTTGTTGTTGGTTGCAGTGTTAGCCATTGTTATGTATTAGCCCCTAGT	0.25	0.965	Y	Y	0.235294	Y	Y
BARCPV_1.0_Chr02_328328_G_A	715649423	G	A	Chr02	328328	AATCTTATAAATCTGATGTATCTTGCAATAaTGCAATCATATtATTTTTtCtAAATTTGA[G/A]ATGGTAATTAGAGCTCCTGATATTTAGGAGTCTTTAACTGTGCAAACTTAATCCTAGTAT	0.333333	0.935	Y	Y	0.235294	Y	Y
BARCPV_1.0_Chr02_585012_G_T	715646673	G	T	Chr02	585012	TGTCTCTTCTTAAGCTGCTCATTGTTAATGGTTGATATGGTATGACATGATATCAGGTAC[G/T]GTCATACAACACCATGATGCAGCACAAATGGACAATGCATTGATCCTATTCATCCCACTT	0.333333	1	Y	Y	0.176471	Y	Y
BARCPV_1.0_Chr02_623193_A_G	715646674	A	G	Chr02	623193	TGATGAAATGAAGAATAGGGATGTGATGCATCGGTGCTTCTGGACAGCGTGGAGGGCATG[A/G]CAAGTGAAAAACTGGCTGGGCCAAATGTGAACTCTTTACGTGGGTTTGAGGTGATAGACA	0.333333	1	Y	Y	0.444444	Y	Y
BARCPV_1.0_Chr02_1026678_C_T	715646675	C	T	Chr02	1026678	GTCTCACATGGTAACTACAACGTGTTCTCTCCTACTGATACGCCTTGAAAACTGATAGCT[C/T]GTCAGTGAAAATTCCGTAAGAGGATTAGTGAGTGAGTAGTAACGGTGTGAGTGTGAAGGG	0.2	1	Y	Y	0.294118	Y	Y
BARCPV_1.0_Chr02_1352287_G_A	715648171	G	A	Chr02	1352287	ACCTATAATTCATTGTAATAAAGAATTCAAAAGCATAAGTCTAGTATGAACAAGAAATCA[G/A]ATTTGAAAGTTGCATAACACCTGATGTTTATCATCACAATTCAAAAGCAACATAGACTGA	0.3	0.858	Y	Y	0.352941	Y	Y
BARCPV_1.0_Chr02_1362753_G_A	715648172	G	A	Chr02	1362753	CGGGCTTGGAGGGGAAGGCCCAGATGCAGTGAAGATGGTGAAGGCCCTGTGTGGGTTCGC[G/A]CACAACCTCGCGATGGAAAAAGGTTGCAGGGTGGTGGCCACGGAAGTGTCACCAAACGAG	0.25	0.834	Y	Y	0.0588235	N	Y
BARCPV_1.0_Chr02_1447554_C_T	715649310	C	T	Chr02	1447554	CTTGTCTTCTGAAACTAATGCTTTTCTGGCTTTTTGTCAAATGTACATAACCTACTTCTC[C/T]TGTGTACGTTGCTGCCTTCTGTTGGATAGAATGAACTATGAGTTTAACTACTTGATTGCA	0.2	0.988	Y	Y	0.1875	Y	Y
BARCPV_1.0_Chr02_1470038_C_T	715649309	C	T	Chr02	1470038	CCTCATTCTGCTACTTTCTGCTGCCCTTACTTGAGAGAAATATGGATGTGCCTGTGGGGA[C/T]AAATaCCAAAATGACAGCAAAGAGTTAGTGCACGCAGCTTAAAAaTAAATAAACTAATTA	0.222222	0.996	Y	Y	0.25	Y	Y
BARCPV_1.0_Chr02_1493449_C_T	715649308	C	T	Chr02	1493449	TATGATTTATCACAAATTCTTCCATAAGGTCAACGAGACTCGCATGCTTATACCTAAAGT[C/T]AAAAGAAAGAATTTAGTCCTGGAATGGCTAAGATAACAAAACTAATATGCATGATTGATT	0.2	1	Y	Y	0.3125	Y	Y
BARCPV_1.0_Chr02_1695436_C_A	715646980	C	A	Chr02	1695436	ATTTATTACGCTCAAACACATCCGTATCCATTTCTGTTACTCTACGTCCTACATGTACTA[C/A]ACACTCTCTATCTCTCTCTCTCTCCAAGAACAAATACTCTTTCCTCATTCCATAAATACC	0.444444	1	Y	Y	0.444444	Y	Y
BARCPV_1.0_Chr02_1756563_T_C	715646981	T	C	Chr02	1756563	GAATGCATGTTTTGATCTTCTATGCCTAAATGAGAAGAGAGGATACAGATATTAAATTGG[T/C]ACCCCATATACCCTAAAATATTTATAACTTCAAAAAAGTAGTTAAACTTTTGACCTTGAT	0.2	0.899	Y	Y	0.0769231	N	Y
BARCPV_1.0_Chr02_2124698_C_A	715647233	C	A	Chr02	2124698	TCCAATTTACGATATTATTACACTTTACCACGTTACAGTATTAGGACCCTAAACACTCTT[C/A]TATGTTAAACTAAAGAAAAACAAATTCCAATTCTAAAGAAGGAGAATGAGTACAATAGTA	0.285714	0.935	Y	Y	0.222222	Y	Y
BARCPV_1.0_Chr02_2136159_A_G	715647232	A	G	Chr02	2136159	CTTCTTCCAAGTTGGACAGCTATGTTGTTCACCAATCAGCAATCACCAATTCATATAACT[A/G]TTTGAATATTTATCGTGTAAATATTCCTGGTACGCACCAAATGGCTTTGCATTCTAATTG	0.4	0.988	N
BARCPV_1.0_Chr02_2191154_C_T	715647231	C	T	Chr02	2191154	ATCTAAAGTCTGCAAAATTGAAGACACATTTTTTCTTCTCTCTCTAACAGAAAATATCTC[C/T]CCATTCGAGCTTACATTGGTGTGGCTATTCAAAAGGGTCTCAAACCACCCACTACCTGAT	0.416667	0.996	Y	Y	0.470588	Y	Y
BARCPV_1.0_Chr02_2220194_G_A	715647230	G	A	Chr02	2220194	ATACCACACGTGTTGTTGGCTCATACGTTTTAGACCCTTAATAGAAGGTTCCGGAATCTG[G/A]AGCAGTTGTTGCTGTTCATAATTTAAGATGTGTTTCAATTTCAACTCATATTCAAACCAA	0.285714	1	Y	Y	0.0588235	Y	Y
BARCPV_1.0_Chr02_2227974_A_G	715647229	A	G	Chr02	2227974	TGAGTGAACAGCTGTTTGGTTGTGAAGTTGGGCTCCAGGAGCTCGAGCATGCAAGTTAAC[A/G]GTAGATTTTGACCCCAAGGGAGACGGAAAAGAGTTAGCAGGAATGGCAGAAGTAGAACAA	0.444444	0.996	Y	Y	0.411765	Y	Y
BARCPV_1.0_Chr02_2234403_C_A	715647228	C	A	Chr02	2234403	ATAATTTTGTTACATATATTGACCATTTATGAAGATAGAAACACAATTCATTTGCACCAG[C/A]TGTGCAAAGGGCTGTCTTCCTCTTCCTTCAAGCCATTCAACTGCTTCATTTCTCAGTTAA	0.25	1	Y	Y	0.375	Y	Y
BARCPV_1.0_Chr02_2250828_C_T	715647227	C	T	Chr02	2250828	ATACATGATCTTCGTGAAAGGAACTTTAAATCCAAAGGTTTTTtGTGAATGTAATGTTCC[C/T]AAGTCCTGTTTTTATTGGTTTATGTTTTGAGTTGTGACAGCAAAGATCTTCTATACTGAA	0.5	0.899	Y	Y	0.411765	Y	Y
BARCPV_1.0_Chr02_2264271_A_G	715647226	A	G	Chr02	2264271	ACTGGTAAATTATTTTTACCTTTTTTtGCTATCATTTGCCTTACTTTTTATCGTTCTCTG[A/G]ATAAATACTTGTTTTCTCGCTTTCCTCAGGTGATGTCTGCACGGGAGATGTTGTCATGTT	0.2	1	Y	Y	0.0588235	Y	Y
BARCPV_1.0_Chr02_2270492_G_A	715647225	G	A	Chr02	2270492	TGTCTAAGCAATGATTGCTGGTTCTTGTGTCTGTATTTATATTTCTTACTCACAACAAAT[G/A]GCACTGTAGGTCATCCATGGATTAAAAaCAAGGATGTGAAAGTACCTCTGGATATTCTAA	0.416667	0.858	Y	Y	0.375	Y	Y
BARCPV_1.0_Chr02_2364632_G_A	715647224	G	A	Chr02	2364632	TGATTACAAGATTTTGGTTACATCAAGGGTTGCATTTCCTAGATTTGGCACCTCATGCCA[G/A]TTGGATAAACTTGATCATGTGCATGCAGTATCCCTTTTCTGTCACTTTGCACAGCCGAAT	0.25	1	Y	Y	0.235294	Y	Y
BARCPV_1.0_Chr02_2371634_T_C	715647223	T	C	Chr02	2371634	TGATCCACCTGCTGGGGACTACCCAATGGAGAAAGATTCCCATAAGTCACCGTCCATGTG[T/C]AAAACTTATATGCATCTTCTGCTTGCACGAGAGATACACTTACTGAAGCAATGACAAAGC	0.307692	0.988	Y	Y	0.1875	Y	Y
BARCPV_1.0_Chr02_2410269_T_C	715647222	T	C	Chr02	2410269	GATGCCTGGTCCCCACCTGAGCTACCTTTCACTGCTCCAAGAGGTACAAACAATTCCTTC[T/C]ACTTCTAAATTGCGTGTTTCTTTTCTCTGTTACTCAATTTAATTTAATTTAATTTTGTAA	0.5	0.976	Y	Y	0.444444	Y	Y
BARCPV_1.0_Chr02_2453594_C_T	715647221	C	T	Chr02	2453594	TTTGTAACCAAATCTAACCTAACTTCAGTCTTTATTATGAGAGATTAAGCATGCAGTGCA[C/T]TGTCATAAAAGATTTTACCCCATTATTAACTAATAAGAAATCACGCAAAAGATATCGGTT	0.214286	0.935	Y	Y	0.222222	Y	Y
BARCPV_1.0_Chr02_2485276_T_C	715647220	T	C	Chr02	2485276	CATATTAGCAATGTAAGTTAATCACAACACATGCTCCTTGGTTACCTAATCTTGAAACCT[T/C]TTTCCTAATTAAAGGTGAAGATGAGTTTGTCATGGAAGTTAACCCACGTAGTCATAGTTC	0.3	0.965	N
BARCPV_1.0_Chr02_2504492_A_C	715647235	A	C	Chr02	2504492	AAATAATGACTGATCTGCTACTATCCCGGTTCACTAGATTTAGAAGACATCTGCATATAC[A/C]TGTCGTTTGCAATAATTACATAACGCCAGTATGGATTTTCCAGTTTGGTTCATCTTTTGC	0.285714	1	Y	Y	0.176471	Y	Y
BARCPV_1.0_Chr02_2520432_A_G	715647234	A	G	Chr02	2520432	TGCACGCCTCCAGTGTAAGTTTCTGACAGTCCAACACTTCACAAATCTTCTCCCTATCCG[A/G]TTTCGAAACCCATGGATGCGCCTGCAATTAGCGATCCGAAATTATCATTTTCAATAACTA	0.25	1	Y	Y	0.444444	Y	Y
BARCPV_1.0_Chr02_2789480_G_T	715646372	G	T	Chr02	2789480	GTATGAAGTGTGGAAGAAAACATAAATTTGGTAAAGTTTACTAAAATTACATGAGGTCAT[G/T]GAAGTAGACGAAGGAAGGTGCAGAATAGCTCACAATATAGAGAAAAAGACAAGTTGTTAC	0.222222	1	Y	Y	0.294118	Y	Y
BARCPV_1.0_Chr02_2794926_T_C	715646371	T	C	Chr02	2794926	CGGCATGCTAAGAATACACCATTTTTTACTATAGATATATTTTGATTTGCTTTGGAGACA[T/C]AGTGAACTCCTTTATTGTGATTTGGGCATTTAGTTAACTTTGTTTGTAGATAATTCTATC	0.333333	0.899	Y	Y	0.176471	Y	Y
BARCPV_1.0_Chr02_2802946_T_C	715646370	T	C	Chr02	2802946	AAGTTTGCGATTGATGAGATTAAGAAGAATATAGACACTTTTGCAGAGACCATTGAGGCT[T/C]TGAGTAAGCAAGCTGACGAATGTAGTCGGCAGATAAGGAGAGCAAGGACTGTGGTTGTGA	0.444444	0.996	Y	Y	0.444444	Y	Y
BARCPV_1.0_Chr02_3110547_C_T	715647297	C	T	Chr02	3110547	GGTATTCCCACAAACCATTATGGAGAGGTATAGTCATGCATGCCGTTTGAAATGAGACTT[C/T]CAATTGAAAGATTAAGAAAATATACAAAGTTATGAAATAGAGAAGAAAAaTCTGGGATAA	0.222222	1	Y	Y	0.235294	Y	Y
BARCPV_1.0_Chr02_3123909_G_T	715647298	G	T	Chr02	3123909	tGAAATATGTATTAAAAAGGTAGAATTTTCTCACTAGATAAGATGCTTTTTATAATCCGT[G/T]AAAGCATTTGAGTAAACCTGTTTCAAGGCATTCTGAAAATAATGAAAATTATTTTTGGTT	0.285714	0.813	N
BARCPV_1.0_Chr02_3209570_T_G	715647299	T	G	Chr02	3209570	TATAACCTTGGCATCATCTCCATCATCAGCTTCATACATATTCTCCTTTCCTTCTGCCAT[T/G]GCCCCTGGAACTGCTTCCATAGCATCCGTACTCCTTTCGGAAGCATAGTTCGAAGCCCCT	0.285714	1	Y	Y	0.466667	Y	Y
BARCPV_1.0_Chr02_3256180_G_A	715647300	G	A	Chr02	3256180	GAAATATCAGTTTGATGTGAGTTAGAGTTATTTTGATATCATAATCAACATGCTTATGCA[G/A]GGTTCACTTGATAGCGTTTTGTGTTTTCTGCAGATTCAAGTGGCGAATGTGAGTAGACTA	0.181818	1	Y	Y	0.176471	Y	Y
BARCPV_1.0_Chr02_3262162_T_G	715647301	T	G	Chr02	3262162	ATACTACATATTTAACTTCTCCAAAATGAGGTTTTCACTTTAGAGGATAAACTGTACAGT[T/G]GAGATTGTAACTTCATAGTTTATTGTGCATATACATGTATTTTACTGCAATTTCAACTGT	0.272727	0.813	Y	Y	0.166667	Y	Y
BARCPV_1.0_Chr02_3277852_C_T	715647302	C	T	Chr02	3277852	AAGTCTTGTAAGCTGTCTGTGTGGTCGTAGTAGTAAAACATTCGTTCAAAAATTCAGTAA[C/T]CTGTGATAAATATAGGTCCGGAAATGTCCTATAATGATCTACGTGGGGAGATAATCCGAA	0.461538	1	Y	Y	0.5	Y	Y
BARCPV_1.0_Chr02_3287257_G_A	715647303	G	A	Chr02	3287257	GGAGGAGCTAGAGTTCTGAAACTGTGGATCCGGCATATCCTGTCATTTAAAATCATTAGA[G/A]ATTTATTGGACAATGTCACAATTTATCAATAGCAGGTTTAAACAGATACTCACCGAGGAC	0.222222	0.988	Y	Y	0.235294	Y	Y
BARCPV_1.0_Chr02_3296131_G_A	715647304	G	A	Chr02	3296131	AATTCTGAGTAAATGTGCGCTTGGAGTAATGTGATTTTTATGTTTAGATTAAAGATATTG[G/A]AAAATTGGTTTAGATACAAAATACAGCTGGGAAACTTGCAATCAAAATTGATTTTGGACA	0.222222	0.858	Y	Y	0.176471	Y	Y
BARCPV_1.0_Chr02_3301822_G_T	715647305	G	T	Chr02	3301822	AAAGAAACCCGGGACCTCAAAAAGTAGCATTATTTGCAAAATGGTGATTACTTTTTTAAG[G/T]TCTACACATGTTGCATTAGATCAAGAAGCAAAAGACGGAGGCGAAACAGAGAATAAAAAG	0.416667	1	Y	Y	0.5	Y	Y
BARCPV_1.0_Chr02_3315844_G_T	715647306	G	T	Chr02	3315844	ATTATTATTTCTCAGGGAGAATATTACATCAATGTGGAGATATTATTGTTGAAGACAGCA[G/T]AAAAAaTAAAaCACAAGTTATGAGAGTAACAAATAATTTCAAGTACAGAGCCTGCAGAGG	0.25	0.965	Y	Y	0.176471	Y	Y
BARCPV_1.0_Chr02_3380357_C_T	715651012	C	T	Chr02	3380357	CCCCTTATGCATTATTTATACAATTTCTTCTGGCTAATAAAAAAaTGAATCAGTAGGCTG[C/T]AACCTCATTGCAACGACTACACACTCATACAATATACTTACCTTAATTCTCACAAGTTCC	0.428571	0.935	Y	Y	0.4	Y	N
BARCPV_1.0_Chr02_3395129_A_G	715647670	A	G	Chr02	3395129	CTCTTTCTTTGTAAGTGTATAATATTTCTTGTTTAGCCTTTAGTTTGTTGCCTCGTTGGT[A/G]TAGCTTTTATTCCTTGTGTTTTTGGTACCTCAAATTTCTGCCAATCCATATGATCCATTT	0.3	0.935	Y	Y	0.235294	Y	Y
BARCPV_1.0_Chr02_3430217_G_A	715647669	G	A	Chr02	3430217	ATTGTCAATTCTTTCGGCATATTCACCAATTATCCAGATCATTGAAGCCTATCGACTCAG[G/A]AAAAGGTTTGAATGTATAAGCACCTATGCAAGAGCATAATGACAGTTACAAAGGAACTCA	0.363636	1	Y	Y	0.444444	Y	Y
BARCPV_1.0_Chr02_3439975_G_A	715647668	G	A	Chr02	3439975	ATCTATGACTGGCTCACCATATTTTGGAACTTCCTCTCCTTTCACACCCGAGCAAGGTCA[G/A]AAAGCTAAAGCATCTTCTCCTCATCCCAAAACAAGGGGTTCTGAGGTGAATAAGGTGCAA	0.428571	1	Y	Y	0.444444	Y	Y
BARCPV_1.0_Chr02_3448506_C_T	715647667	C	T	Chr02	3448506	TTAATGAACAAGATTATAGACAGTTTACATCTTTGTTGTTTCAATGACAGGCTATGGTGG[C/T]ACCTTCACTTCTACCAATTCTTTAGGCATTGCATCTGAGCAGCAGCAGTCGCAGAAAGAA	0.375	1	Y	Y	0.235294	Y	Y
BARCPV_1.0_Chr02_3499921_T_C	715647666	T	C	Chr02	3499921	AAAAAAAaTCTAAATTTATAAGTTATGTGAATTATGCAATCGGTTACATCTTGCACTTGA[T/C]TCGTACAGATGACAAATTATACAAAaGATGATTCTAAACAAATTAAATTATTAGAATAGA	0.333333	0.813	Y	Y	0.142857	Y	N
BARCPV_1.0_Chr02_3518909_G_A	715647665	G	A	Chr02	3518909	TTATAGGCCGAGATGGCTTTCGTTTTCATGCAAAGATGAAGATTGCGATAAACATGATTT[G/A]CCACCTAGAGCTAAAAGATTTGACAGTTTTTtCACTCAACTGTACTGTGTACCACTTGCT	0.222222	0.935	Y	Y	0.117647	N	Y
BARCPV_1.0_Chr02_3553696_G_A	715647664	G	A	Chr02	3553696	ACGAATGGAGTGGTTAACCATAGTGATATCATCTCAATTTGAAGGTCGAAACAATGACGT[G/A]TATGTGATAATCGAAACGAAACGAGTTTCTAAAAGTTGAAACTTGTTTTTGTAAAAGACT	0.25	0.965	N
BARCPV_1.0_Chr02_3570056_A_C	715647663	A	C	Chr02	3570056	CTTCTATGTATTGTGTTCTTACTCATCATGCACTCATTAGGGTAGGTGGGCTGGTGGGGT[A/C]TATTGGAGGGAAATTAATTAAAAACTAAGTTGATACAAGAGTCAGATTGGGCACATAGGC	0.375	0.976	Y	Y	0.235294	Y	Y
BARCPV_1.0_Chr02_3575728_A_G	715647662	A	G	Chr02	3575728	AATAAAATAATAGGAATAATGTTTTTTGCAGTTTTGCCAAAAAATGTGGTAATGGATGTT[A/G]ATAATTTCTTCTGATATGTGCACTAAGTATGTTTCCATTTCAGAATCAATCACCCCTTCA	0.307692	0.858	Y	Y	0.388889	Y	Y
BARCPV_1.0_Chr02_3585670_G_A	715647661	G	A	Chr02	3585670	GCTGTGCAGATGGGTATGATCCATAGCCAGTGGGACCAACCTGTGCATAACTGGCAGCAG[G/A]CTGGGCAGCTGGCTGACCATAACTGGGTTGTGGTTGGGTATAAGGTGCACCAGATGCAGG	0.375	0.915	Y	Y	0.277778	Y	Y
BARCPV_1.0_Chr02_3592060_G_A	715647660	G	A	Chr02	3592060	ATTGCTGTGCAAATGCAAAAGaGTAAGGGATGTAGAAACCATGTTATGTGAGATGGAAGA[G/A]GCAGGTTTTAAGCCTGATCTTCAAATTTGCAATTCCGTTCTTAAATTATATTTAGGTATT	0.181818	0.899	Y	Y	0.117647	Y	Y
BARCPV_1.0_Chr02_3598722_T_C	715647659	T	C	Chr02	3598722	TATTTTTCTACACCATTTCCATTCTCTCTATCCACAGTATTTATTGTTAATATTTTAATG[T/C]AATAATAAAACATGTATTTGCTACACTAGTCATTAAGATTCAACAAGCAATCATTAAAAA	0.375	0.813	Y	Y	0.388889	Y	Y
BARCPV_1.0_Chr02_3607558_G_A	715647658	G	A	Chr02	3607558	TGCTTCAATAAATTTATGTTTATTTCTTGTTGTGATATGATGCCATTGGACTGCCTGCTA[G/A]AAACCATTTTTGTTAATGTTATTATCCTCTGTGTCAGCCTGTCCTAGTCCTAACCTCGGA	0.25	0.988	N
BARCPV_1.0_Chr02_3633844_A_C	715647657	A	C	Chr02	3633844	TAAGCTCCACTtAGAGTTTGAAGTAAGACTGTATACaGTACAAAAAAGCAAAGATGGAaG[A/C]AGAGAATGTTGGCCATGAAGCTTTTAGCAAGGGACAAAGTCATGTGATAAGTAGAGGAAT	0.428571	1	Y	Y	0.235294	Y	Y
BARCPV_1.0_Chr02_3915879_G_T	715647803	G	T	Chr02	3915879	TTtGTCTAGAAAAGATAAAGAATATAATGTACAGAACAGAAGAGACACGTTGTGGAACAT[G/T]AGTGAAGCATGATCCAGTTGACAATGGTGTTAGACTTCTTGAATTGGCAGAGTAGCGTCT	0.166667	1	Y	Y	0.235294	Y	Y
BARCPV_1.0_Chr02_4280298_G_T	715648335	G	T	Chr02	4280298	TTTGGATTTGGCGCTATGTCGGTTTAAAATTCAGCTGAAAAGTTCGTCATGTACTTTTTT[G/T]ATGTGATGTGATTTTTGAGAACGACTGGTTTATGTTTTTtCTTAGGTCCTAACGGATCTT	0.285714	0.965	Y	Y	0.388889	Y	Y
BARCPV_1.0_Chr02_4334434_C_T	715648336	C	T	Chr02	4334434	TCCACAGAGGAAGAAGAATCCAGCAATGAGCATAGTTAATCTTCTTCCCAACCTTCGCGT[C/T]GTGTAGGAAGCGAAGAACGTTGCAACCAAACCAGCCAGATACAGAGACGACGTGAAAAGC	0.181818	1	Y	Y	0.294118	Y	Y
BARCPV_1.0_Chr02_4551101_C_A	715648338	C	A	Chr02	4551101	ATGGACACAACCAGTGCCATCAAACTCAGGGTCAACAATCCAAGGGAGGAAGCAGCTTtG[C/A]GGGACTGTGCGGAGCTCATGGACTTGTCCTTGGACAGAGTTTGGAGCTCGATGTTAGCCG	0.153846	0.834	Y	Y	0.294118	Y	Y
BARCPV_1.0_Chr02_4635274_C_A	715648339	C	A	Chr02	4635274	TCGTAATCTTAACATGCAACTTACTCAGATTGTTGATGAGCTAGAGATGGAGAAAAGGCA[C/A]GGAGAAGAGCTTGATCGAATGTGGAAAaCTAGACAGAGACAATTCTGGTGGgAGATCCcA	0.454545	1	Y	Y	0.388889	Y	Y
BARCPV_1.0_Chr02_4732292_G_T	715647710	G	T	Chr02	4732292	CCTAATGAATAGGACTCAACATATCCCTAACCAAGAGGATAAATTACAAATTAAACTAGC[G/T]AGCGGAAAGAATTGGGCCAAAATCAAGCATCAGCAATGGTCACCTCTACCTCTACACCAG	0.333333	0.996	Y	Y	0.352941	Y	Y
BARCPV_1.0_Chr02_4809907_C_A	715647708	C	A	Chr02	4809907	ATCCCTCTCAAACTCTGAAGGTATTTTTATTCTTTATTCAAACCCTTTTGTTTTCACAAA[C/A]AAATGTATGCATTTCACCTTAAAACTGATGTGAGGTTTGTTTGAAATTTGTAGGAGACGC	0.4	0.772	Y	Y	0.333333	Y	Y
BARCPV_1.0_Chr02_4993649_A_C	715647711	A	C	Chr02	4993649	CCTGTGGTTTGCGTGATGGAATGGATACTTCACAATAAGCACTACTCAAGGGAAGTGAAA[A/C]TGGCAGTGGTGGTTGTGGTTATTGGTGTTGGTGTTTGTACTGTAACTGATGTAAAAGTTA	0.4	1	N
BARCPV_1.0_Chr02_5021282_T_C	715647707	T	C	Chr02	5021282	CACTCATTATTAGATTTCTATAGGACCATCCACAAATATCTAATCCCATGCTTAAGTGTT[T/C]GGCTCTCAGCGTGAGGGAGTATGTTGGAGATTCCACATCGATGCGGGTAAGAAAATAGAT	0.444444	0.935	Y	Y	0.294118	Y	Y
BARCPV_1.0_Chr02_5034223_T_C	715647709	T	C	Chr02	5034223	GCTCACTTCCTATGTGGAGGACCAGCCCATTGTGAAATTAGGTTAGTTTCATTTGCTTCT[T/C]ATTTTTtCATGGGgTGAGAGGGTGCAGTCAAGCAGGCATAGAGAGAGTAGAGAGAGCCAT	0.375	1	N
BARCPV_1.0_Chr02_5719325_C_T	715650569	C	T	Chr02	5719325	AAGTCAATAATGAAGTACCTGTTGgTGGGGAGGATGAAGACCAAGATAAACAAATAGATA[C/T]AGTAAAGAAACCTCAGCCGCCTAGAAGAACTCTGCAAAAAGAATAGTAAGCATTGGTTtC	0.5	1	Y	Y	0.333333	Y	Y
BARCPV_1.0_Chr02_5736874_G_A	715650568	G	A	Chr02	5736874	ATCAAGGTAGTTCGGCCAACATGTATTCTAGTCGATGTTCAAGAAGTTAGACATCTCTAA[G/A]GATCAAATACAAGCcTACCCCGATTCCTTGCTCAATTtCGTAGGAGGAAGAGTCCATACA	0.416667	0.889	Y	Y	0.333333	Y	Y
BARCPV_1.0_Chr02_5755570_G_A	715650567	G	A	Chr02	5755570	TTGCTTTAAGTAAGAACTATTATTGGCAGGAACAAACATAGTTCTACTCTCACAATAAAA[G/A]TGGTAGGTAAAAGGATACAATGGCCTGTTTAGCAATCACCATATCAGAACCTCCATGTAG	0.222222	0.858	Y	Y	0.235294	Y	Y
BARCPV_1.0_Chr02_5899123_G_A	715649902	G	A	Chr02	5899123	CCGAGCCCACTACCGCCCCAGTTCAAGGTAAAAAAaGGGGgCGATCGACTAAGGCGCCCC[G/A]TTCCGAAGTCTGATCACCGTCCGGTAGTCCTGTTAGCATGTTGGGGTCATTCGTAAGGGT	0.428571	0.949	Y	Y	0.333333	Y	Y
BARCPV_1.0_Chr02_6067022_A_G	715650542	A	G	Chr02	6067022	GCAAAAGTTCTCTTGGCCCCACGGTGGACGCCAATTGTTCTCGTTCGGGTATTGAAGCCC[A/G]AAGAACAATTATTTTCATTACAAAAGTTAATGAAAATAGGAATTATTCTGACTGGTACCT	0.2	0.834	Y	Y	0.294118	Y	Y
BARCPV_1.0_Chr02_6466739_G_T	715650223	G	T	Chr02	6466739	TTGAGGTCAGGCATAAGTGATTGGACATAAGTAGTCAGCCATGAAGGAGTATCCCACGAA[G/T]GATGATTTCTAGTAATTGATTTTGAGGAGATCTAACTCTAAAGTCTCATATCGTCCAAAG	0.333333	1	Y	Y	0.352941	Y	Y
BARCPV_1.0_Chr02_6506370_C_T	715649628	C	T	Chr02	6506370	ATAGGATGATGCTTCAAACTCTCCAAGCCCAGATACAGGAGTTGCTCTAGAAGGGAGTCA[C/T]TGATCAGTTACGTCAGGAGGAGAAGAAGAAGAGACAAGAAGATGAACGCCAACGACATGC	0.384615	0.976	N
BARCPV_1.0_Chr02_6578570_G_A	715649629	G	A	Chr02	6578570	AAaTTGAACATTAATAATTATATATGTCGGTCGACTGAGCTGTCCATGATTTCTCAATCG[G/A]CTTGGTCAGACAGACTGAAACACTGGAACACGTCTGTATGTCGGTATACAATTTAATTAA	0.375	0.965	Y	Y	0.333333	Y	Y
BARCPV_1.0_Chr02_6664328_T_G	715649765	T	G	Chr02	6664328	TTGCTTAGAATATGTACCGTTGTGATTGAAATGCTTTGCCAGCATAATTTTtACCTAAGG[T/G]GACACTGATATGACGTATACTGTTTGATTAAATTGTATAGGCTTTATGCAAGTATGCTAG	0.222222	0.899	Y	Y	0.277778	Y	Y
BARCPV_1.0_Chr02_6857196_C_T	715650493	C	T	Chr02	6857196	ACGTACTGTAGGGGATTTCCAGTGTGTGGCATCTGGGGAGTGGTACCCTCAACCCCATTC[C/T]TGCGACCTTGTGTGGATGGCTCAAGACTGACATCACAGCGCATGAGGACTGCATGGAGTT	0.375	0.915	Y	N	0	Y	N
BARCPV_1.0_Chr02_6862823_C_T	715650492	C	T	Chr02	6862823	TGGCTTTCACACCTTAGTATAAATATGCATGCCTCTTACAACAACAAGAACAAATAAATC[C/T]ATCTTATAACCTTCACACACATTCACACCAAGACAATGGCAATGCACAAGAGCAGTTCCG	0.444444	1	Y	Y	0.333333	Y	Y
BARCPV_1.0_Chr02_6873190_A_G	715650491	A	G	Chr02	6873190	GTCAGGTTAAGTCGATTTGGGCCTATTTTTtGTCAAGAGATCAAGCCCATATTGGGTTCG[A/G]GTCATGTCAAGCTAAGTTGATTTGATCCATGTTAAGTCAAGTTAAGTCGACCTATTCCCA	0.4	0.965	Y	Y	0.294118	Y	Y
BARCPV_1.0_Chr02_7017664_A_G	715650265	A	G	Chr02	7017664	CCACAAAAACGGTGCAGAACAGAAGGCATAAACAAAAaCGATCAGAGCTCTCACTACCCC[A/G]TCAGGATACCAAGGAAATGCCATGACCATAAGGGTCCCTACAATTCCAAACCACGGTACC	0.416667	1	Y	Y	0.294118	Y	Y
BARCPV_1.0_Chr02_7023056_A_C	715651099	A	C	Chr02	7023056	GGTGCGCTCGTGAGTAAGCTCAAGTCAAAGCACAAGTCAGAGCTGCCACGTGGCATTAAC[A/C]CTAGCAAAGGTATATAAGGTTAAGTGAGAAACAACACAAGGTACGTTTTTCAAATATTCA	0.333333	0.996	Y	Y	0.294118	Y	Y
BARCPV_1.0_Chr02_7101331_G_A	715650145	G	A	Chr02	7101331	ACATGAGTGTTGATTTTTGCCTAAGGTATTGGAGAGGTGATTAAAATTGGTGAGAGAAGG[G/A]GTTGAATGTGTACTGAGAAAAGAACTGGAACTGAAAAAGTAAAAGCAGAAAGAAGGTTTA	0.25	0.988	Y	Y	0.235294	Y	Y
BARCPV_1.0_Chr02_7108742_G_A	715650146	G	A	Chr02	7108742	AGTAATTAGTATAAAGAAATCATGCCAAGTAAAGACGACTTTGACATAGAAGTCGTTAGA[G/A]AGTAACATGACTTCACTTCAACACTTTAGTTATTTAACAAACCAGAGCTACCTACAATAA	0.181818	0.935	Y	Y	0.235294	Y	Y
BARCPV_1.0_Chr02_7130208_C_T	715650147	C	T	Chr02	7130208	TATTCATCGTAGGTTTATAAGATCCATTATATATGGTGATTGTAACAGCTTGGTAATTTA[C/T]TTATGAAAATGTTGCAATATGATTTCCAAATCAGATGTTGTTAAGTGTATTTCTGTACTC	0.166667	0.813	Y	Y	0.235294	Y	Y
BARCPV_1.0_Chr02_7150219_G_A	715650148	G	A	Chr02	7150219	TTGAGGGCATGTAAGGTCATGGGCTCAACCCGATGGTGACCAGCTTATGGATCATTTTtC[G/A]ACCTCCGACTCACCCAAGCCTCATTAGCCTATGCCTGAGGCTGGGGACATGTAAGGTCAT	0.2	0.834	Y	Y	0.235294	Y	Y
BARCPV_1.0_Chr02_7303124_G_T	715649644	G	T	Chr02	7303124	TAAGAAAGAGAATTCTGAAGCTTTTCTAATAAAGTTCAATAAAATACAATCCTAAACTCT[G/T]AGGAACTAGAATTGTACTCTTCTTTTATTTCTCATAAGGACATAACTAACAACACAAACA	0.5	0.858	Y	Y	0.444444	Y	Y
BARCPV_1.0_Chr02_7391329_A_G	715649648	A	G	Chr02	7391329	ATTCAATTCACCCTACCTACTACAAGAAGATTATCGTAATATATCTGAACCAAGCTCCAT[A/G]ATCAAAGGCTTACCTTCTCCCTCAGTGCCCGAATTATACCACTAAATGTAGCAGCAACAT	0.2	1	Y	Y	0.222222	Y	Y
BARCPV_1.0_Chr02_7509738_C_A	715650972	C	A	Chr02	7509738	TAAATGCTTATAGATATTAAGCAAATATCTATGTTGTAACAAAGATTCCTTAGTTTTAAT[C/A]GTGGTTTAAGTCAAGTAAATTAAGACATATAGTTCTGAGAAGCTAAAAGGGAATTTATTG	0.153846	0.899	Y	Y	0.117647	Y	Y
BARCPV_1.0_Chr02_7590982_T_C	715650050	T	C	Chr02	7590982	TTTCTTCACATTATTATTCTCTGCATGTGATTTATGCAAGTTTCTTTCTTTCAGTGTAGA[T/C]CATATTCTTTATCATGAATTTGTCACACAATAGTTGTTTTAGTTTGTCTCTTTCTATTAT	0.25	0.858	Y	Y	0.0555556	N	Y
BARCPV_1.0_Chr02_7834480_T_C	715648690	T	C	Chr02	7834480	AaGGGAAAAGGGAGGGCCGGTCTATGGTTGAATCTTGGTCAATGTCGCCCCCTTTAAGCC[T/C]ATTTTCTAGAAGCTAGGTTAAAAACCCTAATCCTAGGTGCACTTGTCATGAAATGTGGGC	0.4	0.988	N
BARCPV_1.0_Chr02_8313209_A_C	715649945	A	C	Chr02	8313209	TCTCTCTGAGGCTCATATAGCAAGTGAAGCTTCATCTGTTGATGGCCCGCGGTACTCCCC[A/C]ACATTCGTATTCAATAATTCACTGGCAAATGCAAATGCTCCCTGCATCATATCAATTCCA	0.333333	0.988	Y	Y	0.117647	Y	Y
BARCPV_1.0_Chr02_8345080_T_C	715649944	T	C	Chr02	8345080	AAGGCTCCGGTTGAAGTTGCTGCAGCTGCTGCTGGGGGGAATTACGTTTCTTTCCATGTG[T/C]CCGTGCATGGGTCTGTGGTTCCGGTTGAAGTGGAACAACCTATTTATCAGTCTCAGGAGA	0.2	0.976	Y	Y	0.117647	Y	Y
BARCPV_1.0_Chr02_8734620_C_T	715650979	C	T	Chr02	8734620	GTCCCCCAACGCTAGATCCATCCTAGTCATGATATCTACCATACACAAATGGATTAAACA[C/T]TATCAATGTGATGAATATAAGCATGTATACAGGAAATTTATATGCTAGTAAGGTTTGTCC	0.272727	0.965	N
BARCPV_1.0_Chr02_8879246_G_A	715647799	G	A	Chr02	8879246	GTTAAAATCACCAAAAGCAAATAGAAAATATCTAAACCGACTGAGAGTAAGCAAGTTATC[G/A]TACCCTCGGAGACCTCCTAGCGTTGTGGCGACATGTAAATAGCCACCAACTTCCGCGTTG	0.181818	0.935	Y	Y	0.235294	Y	Y
BARCPV_1.0_Chr02_8922033_C_T	715647789	C	T	Chr02	8922033	AGATCAAGGCAGCTCAGTGGACATTCTCTACTGGAGAACATTTCAGAAAATGAGGATCCT[C/T]GAATTGGAGATTCAATCCTATGATGAACAAATCGTCGGGTTCTCAGGCGAGAGAGTAGAC	0.181818	1	Y	Y	0.235294	Y	Y
BARCPV_1.0_Chr02_8927833_G_A	715647790	G	A	Chr02	8927833	CTCGGAGCACTTGGTGGAACCTTTGTGTGTGTACTAACATAGGTTCATGCTTTAGGCTTA[G/A]ACCAATATATGTATGAACTACTCTATCATAAGAAACTGAAATTGAATTTTACTAGTGGTG	0.222222	1	Y	Y	0.235294	Y	Y
BARCPV_1.0_Chr02_8936512_A_G	715647791	A	G	Chr02	8936512	GGCCAGCCCACCTGTGCTCTGTAAACTGCTGCCAGGTACTCCCCTCACCTTTATTTTGCG[A/G]TCATGGATCTTTAAATTAGCTCGATCATTGTGCAAGAGCAAGACAGGGTCCAAAAGCCTG	0.2	1	Y	Y	0.222222	Y	Y
BARCPV_1.0_Chr02_8970647_A_G	715647792	A	G	Chr02	8970647	GTAATATGTTTGTGTTGCATAAACTCGTACTGATTGGAAGAGATAATCCTAGAAGCAATA[A/G]CAACCAACATATCAACCAAAATTTTGGAAAGAAATTTTAAAGCAAAAATGAGCCACAATA	0.285714	0.965	Y	Y	0.222222	Y	Y
BARCPV_1.0_Chr02_8977185_T_C	715647793	T	C	Chr02	8977185	GCAACCCCTCATTTATAATCTTATGCAGAAAGAACTGTATTAAAGTCACAAAGGATGCAC[T/C]ATGAACCCTGTAGGGTGAACAAATTCAGCCAAAATTTTCTTCTAATTGAGTAGGAGTTAG	0.166667	0.965	Y	Y	0.222222	Y	Y
BARCPV_1.0_Chr02_9022508_C_T	715647794	C	T	Chr02	9022508	AAAGTCTCCTCGTAGAGAAGTTGAGCCTACATTGATGGATCACGCGGTCGCTTTGGTCGA[C/T]CTAGATCCCTGAACGATCGAGGACAAGCTTGAGGCCAAaGAAAAATTGTGTCGAGTGCCT	0.181818	0.949	Y	Y	0.235294	Y	Y
BARCPV_1.0_Chr02_9027522_T_G	715647795	T	G	Chr02	9027522	ACCAAATGGATCGAGGTCAAACCACTCACATCCATATCCACCAAGAATGTGCAAAGTTTT[T/G]TATGGCGAAGTATTGTGCATCGGTTCGGTGTGCCGCACACAATGATAACTGATAACAACC	0.166667	1	N
BARCPV_1.0_Chr02_9041653_G_T	715647796	G	T	Chr02	9041653	CCTTAAGAACATTGGTGTCACTTACTAGAGGTTGATGGACAGGATTCTCGCCCAATGATT[G/T]GTCGAAACGTGTAGGAGTATGTAGATGACATGGTCGTCACATCAAATGAGAAAGATCAGC	0.153846	1	Y	Y	0.235294	Y	Y
BARCPV_1.0_Chr02_9054576_C_T	715647797	C	T	Chr02	9054576	TCAATCTCACTGTTGTCACTGAGAAGTGGTGTCCCAAAATTCTCATTCTTGTTGATTCAA[C/T]AGAGAGAACACTCGTGTGATGGATGACATGGAATCTATTAACATGATTTGAGACCGAACT	0.166667	0.988	Y	Y	0.235294	Y	Y
BARCPV_1.0_Chr02_9076286_G_A	715647798	G	A	Chr02	9076286	GGAGAATTTGAATTCAAAAGTGGCACCTAAAACAAGTCACACTGGCCATGTGAGTGATGT[G/A]TGTTTCATAGGAAAAATTGAGCCAAATTAAACTCTGGGTAGGTTTAGAAGCCTAAAAAAC	0.166667	1	Y	Y	0.235294	Y	Y
BARCPV_1.0_Chr02_9161335_T_C	715650578	T	C	Chr02	9161335	GCTGTTCAGACACGGGTTCACTCACAAATCTTGGTATGTGTAAGCGGCAACCAATGTGCA[T/C]GTATAATGGCAGAGCTCCACAAAGGGATATGTTGGAGTCATATCGATGGTCGATCCCTAG	0.166667	1	Y	Y	0.222222	Y	Y
BARCPV_1.0_Chr02_9610369_T_C	715650633	T	C	Chr02	9610369	TGATACCTTTGTTGACCTTCTTGGATCATAAGCATCTTCAATTGCGGAATGCTTGTGTCA[T/C]TAACATTTGACTTCTTTGAGATGCAATTTTTTGGTAATCTAAATTTCATATTTTTCTATT	0.2	1	Y	Y	0.117647	Y	Y
BARCPV_1.0_Chr02_9709848_C_T	715649381	C	T	Chr02	9709848	AATAAACAACAAAGAGTGGTGAGCTTGGAAGTAGGAGAAAATTTTTCCTTGTAGTTTATA[C/T]CTTCAACTTGGGTGAAGCCTTTTGTGACTAAACGAGTTTTATATCGCTCAATGATCCCAT	0.461538	0.935	N
BARCPV_1.0_Chr02_10064280_A_G	715651175	A	G	Chr02	10064280	TTTCAAGATTTCCAGCAATCTCTTCCTGTTTGATCGAGACAAATAATTATGCCTTGAAGG[A/G]CAACTTTGATCAAATTTCAGAACAATTACAGTGGATCCAATGTCAATACCAGTATCAACA	0.166667	1	Y	Y	0.222222	Y	Y
BARCPV_1.0_Chr02_10070116_G_A	715651176	G	A	Chr02	10070116	ATGTTGGTAAAGATGAACTACATTAAATGCAACAACTATATTCAAGCTCGATAGACACAA[G/A]TGAGTTATTAAACCACCTAGGAGAACTAGGAGAGAAAGCTTAAACATTGTACTCATCGTT	0.166667	0.965	Y	Y	0.235294	Y	Y
BARCPV_1.0_Chr02_10105079_T_G	715650724	T	G	Chr02	10105079	CCGATCCATGATCTCGATCCCTGTCACGTTCAGGAATTCTGTCCTTGTTTTCATCTCTGT[T/G]GTGAGTACCATCTTCATCATTTCTGTCCCTATCCCGgTGGCTAGACTTATCATTTGAACG	0.181818	1	Y	Y	0.222222	Y	Y
BARCPV_1.0_Chr02_10412916_C_T	715648369	C	T	Chr02	10412916	CTCAAAAATATAAATCCCTTTGTATCTACCCTTTCACCCAAGAACCCAATTATTTCTTCT[C/T]GGCATGGTATGATATCTTTTTCCCTCAAATTTACCTTTTGAAAAGTCACCCAAAATAAAG	0.285714	0.965	N
BARCPV_1.0_Chr02_10425658_G_A	715648368	G	A	Chr02	10425658	TTTCTGCTAACTCTCTTCCCTCTTTTTCTGCTAACGCGACCTTCACGAAAACCTTACGCG[G/A]CCTTCACTGTTCGCCATTGCCGCCTCCGCGCAAGGTTGTTTCAGGTTTGTGCTCATGCAC	0.333333	0.976	Y	Y	0.230769	Y	N
BARCPV_1.0_Chr02_10616898_C_T	715649088	C	T	Chr02	10616898	TCCGCATTGCTTCAGCTGCTAGCTTAGGCTCTTCGTCATTGATCTCCTTCTCGACTGCTC[C/T]CTCTGTTTTGGCTTGAAGATTTCATCTTTGCTTCTAGTATACATTCTATGAGTATTTATT	0.181818	0.976	Y	Y	0.176471	Y	Y
BARCPV_1.0_Chr02_10879425_C_T	715650458	C	T	Chr02	10879425	CTCGTGGTATCGGAGGAGGCAATCATTGCAACTTTAGTACAAGAAGTTGAAAAAGAAGAA[C/T]GACCAATCTATTTTGTCAGCAGAGTACTACATGGCGCTGGGGTACGTTACCAGATGATTG	0.25	0.996	Y	Y	0.166667	Y	Y
BARCPV_1.0_Chr02_11151386_G_A	715650549	G	A	Chr02	11151386	TCGCCAACAAAGTGCAAGTCAAGTTCAAAGTGTATGGACTTGGAGTGCATAACAGGATTG[G/A]CACTGAGGAGAACATCACCAAGGTTGTCAGAGAAAACCTGAGGAGTAGAAGTGTGCATGT	0.4	1	Y	Y	0.444444	Y	Y
BARCPV_1.0_Chr02_11182766_G_A	715650550	G	A	Chr02	11182766	AGCGAGGCAATGAAACAATGAGCTTCGAGCAATGGCATAAATGAAACACATAAGAGAAAC[G/A]AAAAAAaTACAAAAACCAATGGTGAAGAAGAAGTAGAGAGGTCGAAACCAGCTTGCCAAA	0.4	0.965	Y	Y	0.375	Y	Y
BARCPV_1.0_Chr02_11678014_T_C	715650341	T	C	Chr02	11678014	TTAGTaGAAaGTCCTGgCCTTGGATTAaGAcTCAGgAGgCAGGgTTTtCCcACTGTGCCT[T/C]GAGAGCTAGAGAGGAATGCAAGTGGGTAGGGTTCTTTGATGTTGATGAGTTCTTCTACTT	0.2	1	Y	Y	0.111111	Y	Y
BARCPV_1.0_Chr02_11762500_A_G	715650175	A	G	Chr02	11762500	ATATGTGCATTTAGTAACAATAAATGTACAATAGGAGCAGTTATAGCTAAGATTGAATGC[A/G]TGATAAATGCACCTGAACACACCTCCGCGATAGAATGAAATCGACGCGCACACATTATGA	0.5	0.996	N
BARCPV_1.0_Chr02_12137934_A_C	715650822	A	C	Chr02	12137934	CATTCAAAAATTAAATGTTGAATCGATTCCTTTTGCTTTCCACAAAGTGTACATATAAAA[A/C]AAaTATGCAAACCTTTATACTGAATATGTTGATATATAGGAAGTCGCCCATGAAAAACTT	0.4	0.813	Y	Y	0.333333	Y	Y
BARCPV_1.0_Chr02_12192156_G_A	715650656	G	A	Chr02	12192156	TTGTTGCTCCAGCATACAACTGCCGACGTGGCAACAAAAATAATATATTATTTGTGTTGT[G/A]GGGTTGAGTTAAAATTTCTGAAAAGAGGACATTTGGGTGCCCTTGGTGACATTGTGAAAT	0.428571	1	Y	Y	0.470588	Y	Y
BARCPV_1.0_Chr02_12210779_A_G	715650655	A	G	Chr02	12210779	AATGTTTTAATATAAGCTCGGAGTACATCTTTGACACATGATTGTTTTTAGAATAAATTT[A/G]TTGTGTGTGTTTCTTCTAAGCAAAGACTAAATGATGTTTTAATGCTTGATCATACTAATC	0.384615	0.858	Y	Y	0.444444	Y	Y
BARCPV_1.0_Chr02_12264973_T_G	715649960	T	G	Chr02	12264973	CATCCACATACACCAATAATTTTGTAAAGAATCCTTCAGAAGAATTAATCAAAAaGGAAT[T/G]ATCTTTCATAGGTTAAGTATATCCCATAGAAAGCAAAATGGATGACAGTTTGACAAACCA	0.375	0.899	Y	Y	0.470588	Y	N
BARCPV_1.0_Chr02_12319977_T_G	715649961	T	G	Chr02	12319977	GGACAAAGTCTTTAGAAAAAAATGTCAAATGCAAGTACATAAAGCTAGATGCAAGTCTAA[T/G]GAAGTGTCAAATGCAGGTGAAATGAAGTGTTAAATGCAAGTCTAACGAAACAGTAAATGC	0.333333	0.965	Y	Y	0.5	Y	Y
BARCPV_1.0_Chr02_12607143_A_C	715649666	A	C	Chr02	12607143	TCTAAATCCATTCACTTTGATTAATGCGTTGACTGAAATTTGTGGCTCCTTCCCTTGGAA[A/C]TGACCTGTCTCATCATTGAGAGAACTATCAATTAAGTCACCTTCTTCATCAATTTCAATG	0.4	1	Y	Y	0.2	Y	N
BARCPV_1.0_Chr02_12735303_C_T	715649876	C	T	Chr02	12735303	GTGTTAGGAAAAAAAaCTCAAGGCATAGCAGTCCAAAATGTGACCCTGCACCTACTGTCT[C/T]GTGGGAATTATCATAAGCGTGAAGAAGCTATGATAAAGGAGAAGGAGAAAACAATATTGA	0.285714	0.988	Y	Y	0.411765	Y	Y
BARCPV_1.0_Chr02_12794568_T_G	715648552	T	G	Chr02	12794568	CACTGGCAAAAaCTACAGTGGTTTAGTGGCAGTTTGTTATGGAAGATTGTTTACTGCGAA[T/G]AATACGAGGGAAAGTCTAGCTCGAGTGTCTAAGAGACAAGGGAAATCATCTAACACGAGG	0.285714	1	Y	Y	0.111111	Y	Y
BARCPV_1.0_Chr02_13056075_C_T	715649661	C	T	Chr02	13056075	CACCACACCAATCTAAATCACTCTAAGCCTCCAAGCAACTTTCTAACTCATTCAAACCAA[C/T]TAGAAATAGTAAGTCATACCCTGTTGTCTCCTTAAGATACCTCAATATATGCTTTGTTGT	0.153846	0.965	Y	Y	0.176471	N	Y
BARCPV_1.0_Chr02_13184263_G_A	715647863	G	A	Chr02	13184263	TAGCTAGCATGCCAGACCTGTAATCAGAGCAGAACAAAATTCTTTTAAATACTGTGCTTG[G/A]TGTTGCATAAAAAACTGAAGCACATTGTTGTGCCCATGTGTAGAAAACAACTCAAGCCCA	0.333333	0.988	N
BARCPV_1.0_Chr02_13233402_T_C	715647864	T	C	Chr02	13233402	GGTCCAAAAGCAATTCAACAGTGATAGATGTGACAGAGAAGCCTATGGATCAGAGTTTGC[T/C]TTGCAACAGCTTTAAAGGTGAATAGTAAGGAAACTAATGGTGTGAAGAGAGGGACAGTTC	0.166667	1	Y	Y	0.277778	Y	Y
BARCPV_1.0_Chr02_13241223_T_C	715647853	T	C	Chr02	13241223	CGGTTTCATTAACGGTGGAGGAGGACAACACATCATGGGAAGGAGGGGATGAATTGCATA[T/C]GTCATCTTGCATGGGAGTGGCTATATGAACTTGGTCTTCAGTGGGCATTGTACCGTTATG	0.454545	0.996	Y	Y	0.384615	Y	Y
BARCPV_1.0_Chr02_13250657_C_T	715647854	C	T	Chr02	13250657	GTTGGAAATATGATTAATTGATTTCTACCTTATTTTAGGTGACCTTTGTATCAAGAGAAC[C/T]GGTGCTTCCTTCTTTCTCAAGAACTATTAAATTTGGGAATATCACTTACAACCTTTACAG	0.166667	0.935	Y	Y	0.2	Y	Y
BARCPV_1.0_Chr02_13256265_T_C	715647855	T	C	Chr02	13256265	ATAGAACAAAATGTTTAAGTAAAATAATCGTGACCGTCCATTTTACTTTGCATAAAATCA[T/C]TTGTAGTTAGGTTCATAACAGAATAGCTAAATGAGCATCCAAAAGTATATGATGGACGAA	0.230769	0.858	Y	Y	0.277778	Y	Y
BARCPV_1.0_Chr02_13267067_C_T	715647856	C	T	Chr02	13267067	AAACAAACCTCTTTTGTGGACCGTAGTTTTGGTACCTTCTTTATTAAACTTGTATTTAGG[C/T]TATTTAATTCTCTCAATCCATTCATATTACAAAAAAGCACATGCAATAAACATCTTCATC	0.25	0.935	Y	Y	0.142857	Y	Y
BARCPV_1.0_Chr02_13277315_A_G	715647857	A	G	Chr02	13277315	AGAGATTGCATGGTATGAAGATAATCTGGCAGCAGAATCTTCCATGAAAACTGGTCCCCC[A/G]TCTACTTATTCTGATCGTGTATTTGCCAATGAGATTAACATTGCTATCAAGACAACTGAG	0.363636	1	Y	Y	0.277778	Y	Y
BARCPV_1.0_Chr02_13283626_G_A	715647858	G	A	Chr02	13283626	AATGAAGTAAATAAGATATCCCATATGGAAGAGTTCAATTTAATGAAATTTGTGGCCAAT[G/A]AATATAAATTGATTGGAGGAGAATGTGTTAGGATTTTTCAACAAGGTTTAGATTGTTTCC	0.3	0.858	Y	Y	0.294118	Y	Y
BARCPV_1.0_Chr02_13312945_G_T	715647859	G	T	Chr02	13312945	CAATAATAGCCATAACAATTGTAAATGGGAGAAGAAAAAAaCATGATTGTTCCTCCTCAT[G/T]CTCAGGATTCAGGTTTCAGTTTTCCAATCTTTGGGGTTCAGAGAGAAACAACCCTACTCG	0.333333	1	Y	Y	0.411765	Y	Y
BARCPV_1.0_Chr02_13333948_G_A	715647860	G	A	Chr02	13333948	AAATGTTGTATCATATATTCTAGTAAAAAGTGTCCGTCAACTTGGATAATAGGCTTGAAA[G/A]GCCAAAAGACGCGATCCAAAATGTAACAAGATTTGCAAGAATATGACACACAACTAGAGA	0.4	0.988	Y	Y	0.294118	Y	Y
BARCPV_1.0_Chr02_13343851_G_A	715647861	G	A	Chr02	13343851	CAATCGTTGTTGGGGACACCCTCTTCTGTTGTTGATTCCTTGTGGTATCCGGATACTGGA[G/A]TCACTCATCATATCACATAATAACACTATTTTTTtCCACAAAAATATCCTACACTAACAC	0.285714	0.976	Y	Y	0.294118	Y	Y
BARCPV_1.0_Chr02_13396278_G_A	715647862	G	A	Chr02	13396278	TAATATTCCGTGATGAAGTTGATGCCTTGATTAAGGTAAAGAAATTAATCGAAGGAATGA[G/A]ATGGGATACTAAAATGGTGGACCATGAGGATGGTCCCCTTGTTCCTGAGAAGATACTAAT	0.222222	0.996	Y	Y	0.294118	Y	Y
BARCPV_1.0_Chr02_13518851_A_G	715648709	A	G	Chr02	13518851	TTTGAACCTTGCTGGCCAGGATGTCACAGATGCATTCATAGCTTACCATCCTGGTACAGC[A/G]TGGTCACACCTTGACAGATTCTTCACTGGCTACCACCTCAGTGATTTCAAGGTCTCTGAG	0.384615	1	Y	Y	0.277778	Y	Y
BARCPV_1.0_Chr02_13528645_G_A	715648708	G	A	Chr02	13528645	GTTTATAGACAAGTTAAAGAGATTTAAAAATTTGAAAAAACAATTGTACTAACAATAATA[G/A]TAATTTGAGGCACGAATTCTTTATCGAAATATTCGACATCTTGACTTATCGATATTTTGG	0.272727	0.899	Y	Y	0.25	Y	Y
BARCPV_1.0_Chr02_13548579_G_A	715648707	G	A	Chr02	13548579	ACGAATTTGCAACAATTATATTCTTTTAAGAGCCTATATAAAGCTATCTTTTGAGAGGAA[G/A]AGAAAGCAAAAGGATGTTGCACTGTAGTGAAACGCTGCTCAAATTTTCCGTGTCTCATAA	0.266667	1	N
BARCPV_1.0_Chr02_13564955_G_A	715648706	G	A	Chr02	13564955	AAGGGAAATGTATGCTAGCAACTTTGGGGATTTGACCTAGGTTAACTTTATACTACATTA[G/A]GAAAAGCTTAGTTTTTGTTTCAAAACTATACACAACTAAGTGGTTATCGATGTGCATGCA	0.2	0.935	Y	Y	0.294118	Y	Y
BARCPV_1.0_Chr02_13572494_T_C	715648705	T	C	Chr02	13572494	TTCAAGAGACAATTTTCATGTAGCAACCACCAGGTTTTATCTCCTCCAATCCTAGTCAAG[T/C]TTGTAAACTGCACAAAGATATGGGCTTAAACAAGCACCATGTTCTTGGTTCCAAAAATTA	0.307692	1	Y	Y	0.277778	Y	Y
BARCPV_1.0_Chr02_14141608_C_T	715649100	C	T	Chr02	14141608	TCAGATACGACCCATAAATGAAATAGCCCATTATGAGCATTATAAATAAGCATTGTCAGA[C/T]AAGAGTAAGGTACGATTTTATCAATATATCAATCACTCGTAAACAAAGCACTTACTTGAT	0.2	0.899	Y	Y	0.294118	Y	Y
BARCPV_1.0_Chr02_14617242_G_A	715651072	G	A	Chr02	14617242	TTGGCTTGCTTTGCATCAGCCCTTGCAAGATATTCGACAAAGTTTAGGGTAGATGAGGAA[G/A]AGGATTGTTGTTTTGTAATAGGGAATGCCTCGTGTGAAAGGAACTATTTTCCTTTGTAAA	0.181818	1	Y	Y	0.0588235	Y	Y
BARCPV_1.0_Chr02_14655135_A_C	715650326	A	C	Chr02	14655135	GAGTATTCAACTAATGAATGACCTTTGTTTATCTATAAATTAGTCTTATCTTTTGAAAAA[A/C]CAAAGGAAAGAAAGTGTTTTAGCATATCATTAAAAGAAATGAGGAGAAATTGCACTCACT	0.428571	0.813	Y	Y	0.444444	Y	Y
BARCPV_1.0_Chr02_14684234_C_T	715650327	C	T	Chr02	14684234	TTTAGGATACTGTAAGTAAGTGAAAAAAaGAGTTTTCTTTGCTATTGAAGATCCTGACGA[C/T]GCAAAAGCAAGACGAAAGCTCTGAGAAGGAGTTTTGAGAGTGAAAAGTTACGTAAAGAAG	0.333333	1	Y	Y	0.470588	Y	Y
BARCPV_1.0_Chr02_14739064_A_G	715650576	A	G	Chr02	14739064	CCTGTTATAATTTCAATAAATCAATATTCATGCATGTATATGAAAaTAAAaGAAACTTTC[A/G]TGAATCTTGCATATGATTTACCTATTTAATAGTCGTATACCACTTAGATGCTTTGACATA	0.357143	0.858	Y	Y	0.444444	Y	Y
BARCPV_1.0_Chr02_14768360_G_A	715650575	G	A	Chr02	14768360	TTtCCCCTACTCCTGTTCTAAAACAAATTGTTACGCACCACCGGTCTCAACAAGCATATT[G/A]ACATACTAGCTTAAAGAGTGTAGGTAATTTAGCGGATACACAGTGGAAATGTAAAAaTTA	0.428571	1	Y	Y	0.470588	Y	Y
BARCPV_1.0_Chr02_14777157_T_G	715651096	T	G	Chr02	14777157	TTCCATCTTTATTTGGTGTCTATTTTGGTCGAGAATGTGCTTAACGACCGATTGTAATGC[T/G]TTTAGCGACCCATTTTGGTGGTCGATAAAAGTGTTTTTTTTTttGTAATGAATAGTCAAC	0.25	1	Y	Y	0.444444	Y	Y
BARCPV_1.0_Chr02_14785711_T_C	715651095	T	C	Chr02	14785711	GGAAAGAAaGATTCTTATCTATGGCAGGTAGAATTTGTTTGATTAAATCAGTTTGTACTG[T/C]CATTCCACTCTTCTATTTGTCCTTCTTTAAAGCTTCGGTGTCAGTCTGTAACAATATCAT	0.5	1	Y	Y	0.444444	Y	Y
BARCPV_1.0_Chr02_14792196_T_C	715651097	T	C	Chr02	14792196	TTTCGTAATTAAGACTTTAAAATCATCACTGTGATGCATTTAAACCTGGTGCTCTATTTA[T/C]ACATCATAAAATAGGTGGATTGTAAATCTAGATGCTAGGCTAGCTTTTCACATAATATAT	0.222222	0.935	Y	Y	0.444444	Y	Y
BARCPV_1.0_Chr02_14833081_C_T	715649195	C	T	Chr02	14833081	AATTGTCTCCATTCTTGAAATTGGAGCAAAAATTTCATCATAATCAATTCTCGTCCTTTT[C/T]TGTAACCTTTTACAACTAGGTGTCTTGTACCTTTCAATCTCTCATTAAACATTCATCTTT	0.153846	0.842	Y	Y	0.117647	Y	Y
BARCPV_1.0_Chr02_14862445_C_T	715649196	C	T	Chr02	14862445	TTCGTACACATGTAGGATCCATGAGTTGCCATGCTCCATTGGTTCTGGACTTAGCTCAAC[C/T]GCGAAATCAGCTAGGCATTGTGACTTGAGGGGTCCTCTCGACTCGTACTTAATGTTGAAT	0.285714	0.996	Y	Y	0.470588	Y	Y
BARCPV_1.0_Chr02_14875746_G_A	715649197	G	A	Chr02	14875746	ACCCAATCGGGAGAACCAGGATAGATGGAGAAAGTCGACCTCTGCAaCGAAAGGCGACCT[G/A]AACCTGTTGTGGAAGTTCGGGAGTTGGAGATAAATGGGAAAATGTTCAAGCTTGGCGCTT	0.272727	1	Y	Y	0.117647	Y	Y
BARCPV_1.0_Chr02_14942461_C_T	715649194	C	T	Chr02	14942461	TCTTCAAGTGCTAGAGTCGGGTTTAGAATTCATAAGTTAATAAGCGACTCCATACATGTC[C/T]AGCAGAGTAGATACGCATTCTTGCCAGTGTCGAAAATTCTAACCAATGAAGATTTCAATT	0.181818	1	Y	Y	0.117647	Y	Y
BARCPV_1.0_Chr02_15259108_G_A	715650780	G	A	Chr02	15259108	ATATGTGGGGATGTCAAAGTCTGGATCCCACGAGCTATTCCTCTTAGAGCTCTCCGCTTC[G/A]CGTTCCTGAATGACAATTACATCTTGGGGTGGAGCATGGTCGAATAAGTGAGCGACGTCT	0.461538	1	Y	Y	0.411765	Y	Y
BARCPV_1.0_Chr02_15337101_C_T	715650005	C	T	Chr02	15337101	TGCTTGGCAAAAGTTCAAAAATTATCACACATCGTTTGTCTGTTTACAGAGAAGCAAGAC[C/T]GCTCGCACAGAAAAAGCGGAAATTAGGGGAGGAAAGGCGCAAAGCCGCCCGACAAGAAAC	0.222222	0.935	Y	Y	0.117647	Y	Y
BARCPV_1.0_Chr02_15346031_G_A	715650006	G	A	Chr02	15346031	CCAGCATCATATGACTTTTGCCCGCTCCATCAACCTGCAGAAACACCAGTAGGATTGGCT[G/A]GTTCACCATAACATAATGTCATCGATTTTGAACCTCCAACCTTCTCTCATTTACAATTGC	0.375	0.976	Y	Y	0.4	Y	N
BARCPV_1.0_Chr02_15359397_A_G	715650007	A	G	Chr02	15359397	TTGGAGAACGTTTTGAAAGTTTACTCTCAACCGAGTATTAGAGAGCAAATACGATAAGAA[A/G]GATGAAGGAGGAGCAACCGAAGGATGAGAAACAATTATTCAAGTTGGTAACAGGTACTAT	0.285714	1	Y	Y	0.444444	Y	Y
BARCPV_1.0_Chr02_15511442_C_T	715648830	C	T	Chr02	15511442	AACCACCTTTTCATTCTTTGTGCATGCATGTGCTGTTTATGTATTCATACATATAAATGC[C/T]TTCTTTTCCCTCATGTGTGCTTTTGTTTTCACGTGTGGTGTCCCTGATGTGTTGTTGTGT	0.363636	1	Y	Y	0.470588	Y	Y
BARCPV_1.0_Chr02_15525136_T_C	715648829	T	C	Chr02	15525136	ACAGAAAAAaGAATGTAGAAATTATTTTTGATAGAAAGAACAACTATGAACTTGCATTTG[T/C]ATATCAATTTCTTTGAACTAATAATATTTACATCTCCATCACCATTCACTCTGCATCCTC	0.2	0.765	Y	Y	0.272727	Y	N
BARCPV_1.0_Chr02_15562264_C_T	715648833	C	T	Chr02	15562264	ATGGTTGGATTCTCCCGTAACTTTAGAACTCACAAACAATGATGAGTTAAACCAAAACTC[C/T]TTTACTCGTTATTCCCCACGTTACATGGTTAACTACCTTTTGGATAAAaCAAATATACAA	0.333333	0.868	Y	Y	0.470588	Y	Y
BARCPV_1.0_Chr02_15573173_A_C	715648832	A	C	Chr02	15573173	AACACTATAAATAAAGGTGCTAAAGTCATGTAAAATTCATCTTGAATGAGAAGAGTTATG[A/C]TGCCCAAGTTTGGCTATAAACACTTTTTCTTGAGTTTTCTCTAGGATAGTTTCTTAGTTA	0.272727	0.965	Y	Y	0.444444	Y	Y
BARCPV_1.0_Chr02_15587063_C_T	715648831	C	T	Chr02	15587063	GTCCCTCGAGCCATTGTCAGTGACCAAGGTAATGACTTTTGCAACTGGTCACTAAATGCT[C/T]TGGTGAAAAAGTATGGGGTGATGCACAAAGTTTCTACACCATATAATTCCCAAACCAATG	0.4	1	Y	Y	0.470588	Y	Y
BARCPV_1.0_Chr02_15653647_G_A	715651110	G	A	Chr02	15653647	ACTTTGTTTATGCCTCCCAGTGTATGTAAATTGTAAACATGTTTAGTCGAAAAATCATGC[G/A]TAGATAACAATTTTATCCCAAGTTTGTATTCAGATTTGTTGGGTCAAAGTATATTAGCAA	0.3	0.965	Y	Y	0.470588	Y	Y
BARCPV_1.0_Chr02_15665126_T_C	715651109	T	C	Chr02	15665126	GCATCCTTGTCGCCAAACTTCGGTAGCTTTTCAAAAGAATGCTAAGCTTGCACTGAAATA[T/C]TTCAGTCATTTTCAAATTGACAACAAGATAGGAGCAATAGCATACAAACTCCAACTTCCT	0.3	1	Y	Y	0.444444	Y	Y
BARCPV_1.0_Chr02_15706871_T_C	715651108	T	C	Chr02	15706871	GTTAATGAGATTTAGCTCTACTCAATATCCAGAAAACCTAGGCTGCATATTGTATTAACT[T/C]CTGTTTCAGTGTTTCCTAACTTCACATTCCTAGTCCAAGATGTTTTCCTTGTGTATGTTA	0.285714	0.988	Y	Y	0.444444	Y	Y
BARCPV_1.0_Chr02_15712871_C_A	715651106	C	A	Chr02	15712871	AAATTTGTTTAAATTAGCAAAAAGTTGACTTTGAATTTCACTTCAAGGACAAGATTTGGC[C/A]ACATGATAGAGGATGAGGCGAAGCAACTTAATTTCAGGGTTTAGGATAATCTGGCCACAA	0.5	0.988	Y	Y	0.470588	Y	Y
BARCPV_1.0_Chr02_15721149_T_C	715651107	T	C	Chr02	15721149	GCCTCAAGCCCCCTATTTAACCACCTAATTTTCACGGGCTTAAGTGGACTCTTGCTCAAG[T/C]GAGATTTACTCTCTTGAGCGAGTAAAACGTCGAACCAACCACTGTCTCTGGCGCTATCTC	0.363636	1	Y	Y	0.444444	Y	Y
BARCPV_1.0_Chr02_15747053_C_A	715650784	C	A	Chr02	15747053	TCAATGTTTAACAACAAGGTTCGAAAAATAGAGAATTAGGGTATTTTAGTTTCTTTTTTt[C/A]TTCATTGTAATCTTTTTGTTTTACCTCTGCATGGAAGGTGAAACTCCTTGGGGTTGATTC	0.5	0.965	Y	Y	0.470588	Y	Y
BARCPV_1.0_Chr02_15760100_G_A	715650785	G	A	Chr02	15760100	TCCAAGGCCACCACACTTCCTAGGAGGGCCTTGTTCGTAGACTTCCATTGAGCTTCCGCC[G/A]AGATCACCAAAAACCTCTAATCATGAAGACACTCTTCCATCATTGTGTCACCCCATTACA	0.375	0.988	Y	Y	0.470588	Y	Y
BARCPV_1.0_Chr02_15774157_G_A	715650786	G	A	Chr02	15774157	CAAGGAGTGCATCATACACCATAGATGGAAATTCATAACTCGCATTTATTTGTTCCATTT[G/A]GCTAGGTACATAATTTTTACTGATAAAAGTGTGACATTAGTTAGCATGTCATACTTGCCA	0.181818	0.899	Y	Y	0.117647	Y	Y
BARCPV_1.0_Chr02_16301677_G_T	715650500	G	T	Chr02	16301677	ATGCCAAATAGATTAGATGTCAGGGAAAGGAACACTATGTTGCTAGTGTCCCAATAAAAT[G/T]CTTGTGTACCATATTGATAATGAATCTGTGAGCCAAGATGAAAAGCATTTTTCACCTAGT	0.3	0.988	Y	Y	0.470588	Y	Y
BARCPV_1.0_Chr02_16316373_G_A	715650499	G	A	Chr02	16316373	TTCATCTCTCGAGGCCTTTGGAGGCTATAAATAGTGGTCCCAACAGCGCCTAGACACTGT[G/A]TTATCCCTCTTTTATTTACTCTAAGACCCAAGTATTCCCTCACCCTATTGCTATGTTTCA	0.375	0.988	N
BARCPV_1.0_Chr02_16328904_A_G	715650498	A	G	Chr02	16328904	TTCCAAAGGAGTGGCCACTTTTTACCAGTTCCATAGAAGCACGAACTTCTTTTTGCCTTG[A/G]CTTTTGAATCACTTTCCTTGTTTGTATATATTTGTTCTAAACATAATGTGTCACTGCCAA	0.333333	1	N
BARCPV_1.0_Chr02_16532383_G_A	715649907	G	A	Chr02	16532383	TCTCTTTGACGTAAGGTAGTATCAGGGAGAGTCCTTGAAAGAGTTCTTAAAAAGATTCAG[G/A]GCACAGGTGGTGAAGACATGACGGTGCACGCTTTCAGGAAGGGAATGCTACCAGGACCCT	0.166667	0.988	Y	Y	0.470588	Y	Y
BARCPV_1.0_Chr02_16559344_A_G	715649906	A	G	Chr02	16559344	ATGCTACAGTTAACTATCTGAACAGGGCAACGAGCTAAAAATGAAAACAGGAACTTGTGT[A/G]AGAATTTCATATGGAAACAATATATCAATTGATTTCTTTACACGCTCATACAGGGGTTAA	0.230769	0.988	Y	Y	0.111111	Y	Y
BARCPV_1.0_Chr02_16569726_C_T	715649905	C	T	Chr02	16569726	CATGCAGAGGAGACAACATGAGATAACACAACGTGAATGATTGATGGCTTCACAACTAAG[C/T]TATAAATTTCATTGTAATCATAGCCTTCTGCAACTAGATAGGCTTTATGTCTTTGAAAGG	0.333333	0.988	Y	Y	0.117647	Y	Y
BARCPV_1.0_Chr02_16610903_C_T	715650937	C	T	Chr02	16610903	TAGCTTTCGTTTCTAATAGAAAACCACATGCAACAAGCACTGACACTCCTTCGGTGTTAT[C/T]CGTTGACCCACTTTCCATTATCAATGCATCTCCCTATTTACTTAGGGTCACTAGAAACTA	0.363636	1	N
BARCPV_1.0_Chr02_16633050_C_T	715650938	C	T	Chr02	16633050	GAGTACGACCTCTAGGCGTTAGCTCGTTCACGTACCTCGGAAAATGTCTCCATTGGATTC[C/T]TGATTAACGAATCACTGAACGATCCTGCTGCCATCCCTTGTTCAAAGGTGGCGATCATCA	0.25	0.996	Y	Y	0.117647	Y	Y
BARCPV_1.0_Chr02_16652029_G_T	715650209	G	T	Chr02	16652029	AAGTTCGTCAGGAACTCACAGATTCCTTGATCTTTTGGCGAAAAATCTTCCAGGCGCCGA[G/T]CACTCTGGAATTTAGGTTCAGGGTTCTAGTAAAGGGGAAATTTGTTTAGTAGGGTCTGAT	0.333333	0.996	N
BARCPV_1.0_Chr02_16658550_G_T	715650204	G	T	Chr02	16658550	AGACCCAAGAGCGCTAGGGTTTCAGGGGAACTGCATGCACAATACGTAAAGGACCAGAGC[G/T]TCTACAGTGACAGATGGGCCCCATAATGCTGGTACATGGGTTGGTACCCTGGCGGCCATG	0.25	0.949	Y	Y	0.0625	Y	Y
BARCPV_1.0_Chr02_16664520_G_A	715650205	G	A	Chr02	16664520	CTCGAGGTACATGTCATACGTAGCCAAGAGAAATGAACCCCAGACGAAGGCTAGGGAGGA[G/A]TCGGTAACTTGACCCTAGTTCTGAGTATCATACAAGGAATTTCTAAGCATGCCAGGGGTA	0.3	0.988	Y	Y	0.470588	Y	Y
BARCPV_1.0_Chr02_16671751_C_T	715650206	C	T	Chr02	16671751	ATCAGGTACATCGTTGTTAACGCGTCCTCCACTTGCAATTTGCTTTAGGGGTGACCTTCC[C/T]TGAACACATTGAGTACGATAGCCTTAATGGCCCATATGAAGATGAAGTTGCCTTCTTCTG	0.25	1	Y	Y	0.470588	Y	Y
BARCPV_1.0_Chr02_16685431_C_A	715650207	C	A	Chr02	16685431	GAAGATAAACCTTGTTCTCTACCTGATAGTTAAGAACTTGCAAACCATAATCACTTAAAA[C/A]TGCAAACAGTACTCCACTTAACATTAACCATACTAAACTTGGTAATATCACCACTCCATA	0.181818	0.899	Y	Y	0.470588	Y	Y
BARCPV_1.0_Chr02_16698595_G_T	715650208	G	T	Chr02	16698595	TTGATTGCCAATGCAGTGCGCCTACTCGGCTGACTGAGTTACGTcTTACTATGCCTTATT[G/T]CTTGCCAATGCAGTGCGTTTACTCGGCTGATCGAGTTATGTCTTACCGTGCCTTATTGCT	0.166667	0.976	N
BARCPV_1.0_Chr02_16705312_C_T	715650210	C	T	Chr02	16705312	GTCTATATTTGAGGACACTGTTTTGTGTTTAGGGGTTATGGGTAAATGGgTTTGGAAGTT[C/T]GATGAAAGTTCTGGTTACTCTATTAGTTCAGCGTACAGTAGGTTAAGGTTGGTTGAGGAT	0.333333	0.988	N
BARCPV_1.0_Chr02_16812012_T_C	715650063	T	C	Chr02	16812012	TGCGCAGTCGGGGACAAATGCATCAACCCACACAACAAAATTATCAGAATCGTTTGACAT[T/C]TTCAACTCATTTCGAATCATCTATTGCTCACGTATAACCACTACGACACGCCAAATAAAT	0.333333	1	Y	Y	0.444444	Y	Y
BARCPV_1.0_Chr02_16837352_A_C	715650064	A	C	Chr02	16837352	ATCAGTATCCAGATTGTTTCCCACCTTTGATTTCAAAGGAACTGTTGCATCTGCTCCACT[A/C]GTTGAACAGTTTAGTTTATTCTGTTCTTTCTTACTTCTGGTGTTATTTGTCACAACCTGA	0.166667	1	Y	Y	0.111111	Y	Y
BARCPV_1.0_Chr02_16845114_G_T	715650065	G	T	Chr02	16845114	TTGCTGGCCAATGCAATGCGCCTACTCGGCTGATCGAGTTACATCTTACCGTGCCTTATT[G/T]CTTGTCAGTGCAGTGTGCCTACTCAGTTGACCGAGTTACGTCTTATCGTGCCTTATTGCT	0.25	0.996	Y	Y	0.0625	Y	Y
BARCPV_1.0_Chr02_16852782_G_T	715650066	G	T	Chr02	16852782	TCTTAACTTGACATGAAGAAAACATATACACAAGTCTTCACTTGGTATGGTGCCGACCTC[G/T]CTCAGTCTAGTTTGAGTTATTTTTTGCAGATAAAGAAAATGTCGACCTACTAAATGAAGG	0.153846	1	Y	Y	0.117647	Y	Y
BARCPV_1.0_Chr02_16868151_C_T	715651061	C	T	Chr02	16868151	ATCTTCGCCTGCTTCCATGCGGACGTCGTCCAGTCGAGGATCCAAGTCTACCAGTGCCAT[C/T]ATGTGATCCGTTATTTCTCTTTTTTGAGGGTTTTCAAGCGCCTGGCCTTCCCATTCTTGA	0.272727	1	Y	Y	0.117647	Y	Y
BARCPV_1.0_Chr02_16936038_A_G	715650059	A	G	Chr02	16936038	CATTAATCGTGTTTGTCGGTTACTAAACACATCAATCATATAAATATTAGTTTGTTGTTA[A/G]CATTAAGTATAGAAGATGAGTTATATGTTTGTTTGTGATTACATTTAATGGTGGGATTAT	0.2	0.765	Y	Y	0.333333	Y	Y
BARCPV_1.0_Chr02_16948709_C_T	715650058	C	T	Chr02	16948709	ACCATGTTGACTTGGTCAACCCATGACTCATCGTCGTGGGTGGTCGGCCATGTGTTATCA[C/T]GTGACCTTCTTATCATGGTTGAGTGGTCGAGTGACTCGAGTTCCTtACCGATTCACTGAG	0.333333	0.915	Y	Y	0.470588	Y	Y
BARCPV_1.0_Chr02_16955471_G_T	715650057	G	T	Chr02	16955471	AATCATTGAAAAGCTTGCGTCGTCCCATTATATCACACTTAAGATAGCTATTTTCTCTGG[G/T]GTAGAGGACCCCGAGAATCATCTAAAGGCGTTCAAAGCTCAAATGATCATCTCTACGGGG	0.153846	1	Y	Y	0.117647	Y	Y
BARCPV_1.0_Chr02_17018257_G_A	715650304	G	A	Chr02	17018257	ATGTCAAATATTTCAAAAAGTTTTCCTACAAAACCAGTCAGAAAGAATTTAGTACTTGCA[G/A]TGGATTGTTGAACCTAATTAATTCTTTTGGCACATCAATTTCACAAGTGTGGATAGGCAG	0.3	0.899	N
BARCPV_1.0_Chr02_17036639_C_T	715650299	C	T	Chr02	17036639	CATTCATGACTAACAGCAATAACCTTTTTtACAAAGTCATGTCGTTTGTTCTAAAAAaTG[C/T]AGGTGCCACGTATCAACGATTGATGGACCACATTTTCAAGGGAATGATCGACTAGAGTGT	0.384615	1	Y	Y	0.470588	Y	Y
BARCPV_1.0_Chr02_17050257_G_T	715650300	G	T	Chr02	17050257	TTAATGTTAAGGATATGATAGACATTGAGATCATTAATAATCTCTTAAGGCCTCTAAGCA[G/T]TAAAGGTCTCCTAAGTTACCTTTTGTCGAGGATCCTATTGCCCTTTTCTTGGGTAAGCCT	0.25	1	Y	Y	0.470588	Y	Y
BARCPV_1.0_Chr02_17056156_C_T	715650301	C	T	Chr02	17056156	TGTTCTGGCGGCGCAGGGGCTTCACCTGCTCGCGCAGGACGTGGTTTCCTGGCTCATTGC[C/T]AGGGTTGGGGCAGGGAGAGCTGACAAAATAGTTGAGTTTATGTGGAGGAATCATGCTATG	0.333333	0.996	Y	Y	0.470588	Y	Y
BARCPV_1.0_Chr02_17061675_C_T	715650302	C	T	Chr02	17061675	CAAGGAAAAGGAAAGGAAGACTACATCACTGCTGAGGAAAGGAACTCGAAAAGAATAATC[C/T]AGCCCACCAGAAATGGAAGCTTGAGAATAGCTTGGTCACGTCCCCGCTGCTAAACTCCAT	0.25	1	Y	Y	0.117647	Y	Y
BARCPV_1.0_Chr02_17080492_G_A	715650303	G	A	Chr02	17080492	ATGAAGTCGAACAATGGTATCTGGTTGGGCCTTCACGCAGAGAGGTTTGCATTTAGTTGT[G/A]CTTACCAAGTGACAAAACTAATTTGTGTAAGTATAAAAATAGAGGTTTCAAAATAATTGG	0.25	1	Y	Y	0.470588	Y	Y
BARCPV_1.0_Chr02_17090307_C_T	715650305	C	T	Chr02	17090307	TCTTTCCTAGCTATGCCTAAATTGGGTCAGACCCATTTTTTGGACCTCATCAACTTGCCT[C/T]AACTTGGTCTCAATCTGATTCGACTTGACTTGGGTCTGCCCCAATTTGGACCTGAGTCAA	0.363636	1	N
BARCPV_1.0_Chr02_17106950_C_T	715647654	C	T	Chr02	17106950	CATTCAAATTCGTTGTCAGCCGCATGCAAAGGTTGTCGGAGAAAGGACCAGGCTTGAGTG[C/T]AGTCACTGTGATGCATGACTACCTCAGGACTTAGGTTGCATATATTCAACGCCACCTTGC	0.181818	0.9	N
BARCPV_1.0_Chr02_17119067_C_T	715647653	C	T	Chr02	17119067	AGTACAAATATGATATTCTAATGGATTCATCAACACTAGGATCATCTAATATAATCTTTG[C/T]TGAGAACGTGGGCATTTGTCTAACGCTTTGTTTtCCTTGTATGATCTAGTGAGTCTTACC	0.272727	0.813	Y	Y	0.470588	Y	Y
BARCPV_1.0_Chr02_17282990_C_T	715647652	C	T	Chr02	17282990	TCAATCCTTGGTTCCCATAAGATGACTGTGGTTTGTTTTGAGATTTCTTACTAGAGGTTT[C/T]TGGGGGGTTCGACCATCAGTAGAAAAAATAATGGCAGGAGCGGACTTGATTTCGTCGACA	0.181818	0.996	Y	Y	0.117647	Y	Y
BARCPV_1.0_Chr02_17382085_G_A	715647656	G	A	Chr02	17382085	TCATAAGCTACTTAAACTAGTCGAGATTTATTATGGCATGCATGTACAAAGCTTTAAGGC[G/A]TTCTTATACAACAAATGATTGCAGTAAAGTAAGATAGGTTAATAATAAAGATAAAGTACG	0.4	0.965	Y	Y	0.466667	Y	N
BARCPV_1.0_Chr02_17398870_C_T	715647655	C	T	Chr02	17398870	AAGTGCAACAATCGGTCATCAATCACAACAACTACACCTCCTTCAAATGGTGGGGGAGGC[C/T]GAGGATTCGTCTGCCCAAATTGTCATAGTACATGGCATTGTGAGCACCTCTCGAACTAGA	0.166667	0.996	Y	Y	0.117647	Y	Y
BARCPV_1.0_Chr02_17448594_G_A	715647651	G	A	Chr02	17448594	ATGCCCACTTTTTAGTTTCTTAATTAGATCTTTCAGTTGTTTCTTTAACTTCGTGCTGAA[G/A]TCTTTTAGTCTCGGTTAACTAATGTGGACTTTGTTCAACGTTAGGTGATAATATTGAAGT	0.181818	0.965	Y	Y	0.470588	Y	Y
BARCPV_1.0_Chr02_17519197_G_A	715650125	G	A	Chr02	17519197	TCCTCCATTAGGTTGTAATGGCGAATAGAATTGACACACCATTTCGCGAAAGATGGCTTC[G/A]CCTACATAGATCTCACATATTAGTACAATACAAGGTGCATTCAAATGTATTTCTTATAAA	0.3	1	N
BARCPV_1.0_Chr02_17529362_G_A	715650126	G	A	Chr02	17529362	GGCCTTAACAAGAGGGGTGAATTGTTTAAGGGAAGTTTTTTGCAAATACTGGCTAATAAT[G/A]AAGATTGATGTTAATTTACAGATCAAAGAATGAGATCAGCCAAGAAAAAAAAaCAGTTAA	0.444444	0.935	N
BARCPV_1.0_Chr02_17550001_C_A	715650127	C	A	Chr02	17550001	CAGCAGCAGCAGCAGCTACCCTCAACAAAAAaCCAAGGTGGTTGAGCGTGATCCACACCA[C/A]ACTACCCTTTATGGTGATGACAAAAGAATAATTCACACTGGTCCAAACCCTCTTCACAAC	0.375	1	N
BARCPV_1.0_Chr02_17573191_G_A	715651158	G	A	Chr02	17573191	ATATGGAAAATACTAAAACTAGACTTCTCTCTTATAGGCTCAATATTAATGAACTCTTTA[G/A]AAGATATCTCTATTTCTTGCTTATTAATTTCTAGATTTGTAGGAGGTTCTATTGTTAATG	0.333333	0.813	Y	Y	0.470588	Y	Y
BARCPV_1.0_Chr02_17582874_C_T	715651159	C	T	Chr02	17582874	CATTGTATGGTCGTGCCTGTGAAAGTGCCCATGAGCATCTTGCATCGCATGACATCTGAT[C/T]CTCTCGAGATTATCATCTAGGCATTGAACGCAGTGAGATGACTCTCGGGGACTTCCACCC	0.333333	0.976	N
BARCPV_1.0_Chr02_17615488_C_T	715650973	C	T	Chr02	17615488	TGTGTGAGAGGAAAGTGCCTAAGTCGTACATTACCAAGGGGAAAGTGGAGTGAGACAACC[C/T]CCGTGACCAAGAAGTACAGGTCTTCCTGTAGACAGCTCTGCCAAGAGCGCCAAGAGCACC	0.333333	0.996	Y	Y	0.470588	Y	Y
BARCPV_1.0_Chr02_18410794_T_C	715650799	T	C	Chr02	18410794	TGCATAGTAGTTTCCATAAAGACTCATGGTTCTTGAAGGACCAAAGAAATCTATGTGTAG[T/C]AGTTCAAGAGGTTTCAAAGTTGAAGCTATAGTTTTCAGTTTAAAATAAAATTAATTTGCT	0.428571	0.965	Y	Y	0.444444	Y	Y
BARCPV_1.0_Chr02_18524778_C_A	715651192	C	A	Chr02	18524778	CTGCCGGTTGACCTAAAACGTCTTCGTGCATCTACATCACTCTCACGTCCAAGATCCATG[C/A]GCTTGCACATGCTTTTCCTTTGATGAATGCCTGAAAATACAAAGACAAAGGACGCCCTAG	0.363636	1	Y	Y	0.470588	Y	Y
BARCPV_1.0_Chr02_18594160_G_A	715649304	G	A	Chr02	18594160	GTAGGAATGATAACGGAACGGGATATTTGTGGATTTGACTATCTCATTCTCATATTTGAA[G/A]TAAAAGTATAATTGGATAAATGTTAAATAATTATAGAATGAGTAAAAATTATCAAATGTA	0.5	0.935	Y	Y	0.411765	Y	Y
BARCPV_1.0_Chr02_18686939_T_C	715649303	T	C	Chr02	18686939	AAAAaGAGATATTGTTCAAATATAAGGATTAGTCATCAATAAGATGATCGTTTACCACAT[T/C]CTTGCTCAAATCAAAATCATCAACATTAATAGAGGGATTGAAGTGAAAGGCTTGGCGCAT	0.5	0.935	Y	Y	0.444444	Y	Y
BARCPV_1.0_Chr02_18735478_C_T	715650523	C	T	Chr02	18735478	ATAGTAAATTGTTTCATTTCATTACTTAAAATATATGGTTAGGTTAATAACGATTTTTTt[C/T]CGTGTAGCATAATAGGTAATGTTAGTATGAGAAAGTGTAAAACCTATATTAATCAATTAC	0.333333	0.858	Y	Y	0.411765	Y	Y
BARCPV_1.0_Chr02_18994235_T_C	715649059	T	C	Chr02	18994235	ATAATATTGCATTTTGTTGAAGTCCTCTACCACACCTATGTTCCCTTTGTTGATCCTCAA[T/C]TCAGTGTATTTTAGCCCCGTGATAGCAATCCATACAGTAGGAGCGATCTCCATATCCACC	0.333333	1	Y	Y	0.444444	Y	Y
BARCPV_1.0_Chr02_19040764_C_T	715649058	C	T	Chr02	19040764	GTGCGCGAAATTGCTCAAGGGTAGCACTGAAGCCGTCTACGAAGTCGCGGGCAATTTCAT[C/T]TTTAGTGGCATCAAGAGCAGTATCAAGAGTTTGTACTTTTGAACAAAGCATGCCCTCCAT	0.5	0.965	Y	Y	0.411765	Y	Y
BARCPV_1.0_Chr02_19181028_T_C	715650118	T	C	Chr02	19181028	ATTAATTTGATAGGTGAAATTCTTGATACCATTTCTTTCTTATTTAGATTTATTTAATTT[T/C]CTTCTTTCCCTTATTATTTTCCTTTAAATGCATCAAGTACACTACCATAAAGGAACTAGG	0.428571	0.858	Y	Y	0.454545	Y	N
BARCPV_1.0_Chr02_19223172_G_T	715649798	G	T	Chr02	19223172	ATTTCATCAACTTCACATCACCGATTCTCAAATTCTCTTTATTCTCATGTGTTGCAAAAT[G/T]ACATAGTTGCTTAACGATCTATGTTCAGAATTCTGATTCGTTGCTAATTGTTAGTGATTA	0.416667	0.935	Y	Y	0.411765	Y	Y
BARCPV_1.0_Chr02_19354424_T_C	715650466	T	C	Chr02	19354424	GTGAGCAGTCATCTCAGCAATCAAGTCAAGACCCCATCAAATATCAAACGACCCTCACTA[T/C]AAGAAGAACTTGGCATATGCCAGAACATCAACTGTTCTTTCTTATGATTTTCTTAAAAGA	0.4	1	Y	Y	0.444444	Y	Y
BARCPV_1.0_Chr02_19668961_G_A	715650562	G	A	Chr02	19668961	AAAAATGATAGTAAGAGTTGACTTTATATTTTAAATATTTTACAGAAGTTGGAGCTTTGA[G/A]GATATCAGAGCAGAAAGCAGAGAGTATCAGACCAATGCATAGGCCTGACAAAGGGGGAAC	0.4	0.8	N
BARCPV_1.0_Chr02_19720851_C_T	715650319	C	T	Chr02	19720851	TGAATTCCGTGTGTTGAATTGTTCATTCTCTTTCATACACGCGTGATTGTAATCACCACC[C/T]TTGAGTTTGCATAGCTGATTAGTTTGAGTGGCATTGTTTCTACCAAAAGTCTACTTGTTT	0.428571	1	Y	Y	0.411765	Y	Y
BARCPV_1.0_Chr02_19849852_C_T	715647456	C	T	Chr02	19849852	TGGCACCAACAAAACAGGTACGACACAAGGACTCAAACACTTTCGAACCCAGCCCTTCTC[C/T]AACAATTCCTGAAATTGTGATTCTATCTCCTTAGTCTCATCATGGGCACCCTGTGGGCCA	0.2	1	Y	N	0	N	N
BARCPV_1.0_Chr02_20463377_A_G	715650520	A	G	Chr02	20463377	ATTATAGTGGATCATGCATATATCAGTTTGGAGTAGTTTTTCTCTACATTTTTTGCTCAA[A/G]CAAGATATTTTTGATTAAGTCTTCTCAGGTCCATTTTTGCTCAAGTAAGAGGGGTGCTCA	0.333333	0.899	Y	Y	0.166667	Y	N
BARCPV_1.0_Chr02_20627196_A_C	715650692	A	C	Chr02	20627196	AATTTTTCGAAGACGAGAAGATTAGGGATTATGAGAATTTGGAGGAAAAGAAATGGGCTC[A/C]GACAAGGGTATATAACACTTAATTAGCATCGATCTAACCCATGCATTAGCGTCGGTCTAG	0.428571	1	Y	Y	0.466667	Y	N
BARCPV_1.0_Chr02_21424065_A_G	715650000	A	G	Chr02	21424065	AAGTATTAAAATAATTCAAAACAAAAATCTATCTAAGATAAAATTTGAATCTCGAGAGAG[A/G]TAAATATCTTATTATCATGATGCTTGGTGATCTTCCTCTAGGATCAAAGACCAACCTGAA	0.5	0.899	Y	Y	0.444444	Y	N
BARCPV_1.0_Chr02_21430748_G_A	715649999	G	A	Chr02	21430748	GATATTAGTAGAAGAGTTTTAGTATGTTGGCATATGGGTTAACTAATGTATGATGTGAGT[G/A]TTGTCTTGTATGTAGGCTCTAAGTAGGAGCTAGACAACAAAATTATAAAAAAaGAATCAT	0.222222	0.935	Y	Y	0.411765	Y	Y
BARCPV_1.0_Chr02_21586621_G_T	715649566	G	T	Chr02	21586621	TCCCTACATTCAGAATCTTCATCCTGATCTCCTGTTGAAATGGATGGTGATTCTTTGGTA[G/T]ACAGTGATTTAGGTTGGTTGTCTTCAGTGGCATAATTGGAGCTGGGACTAGAAGATTCTT	0.363636	1	N
BARCPV_1.0_Chr02_21709850_C_T	715648826	C	T	Chr02	21709850	CTAGACCCTTGCTCGCCCGACGAACCAGTATGTTGTGACGAAGCCACATCCCCATACAAA[C/T]CcTTTTGCTACATCTATGCCACCATTTTTCAAAGAGTCCATCTCCGTTTTCCCGTATCAA	0.363636	0.915	Y	Y	0.2	Y	Y
BARCPV_1.0_Chr02_21740784_A_G	715648821	A	G	Chr02	21740784	CATGCTTCCTTTATGATATGATGATCCTATTTATGACTGAGCTACCTTTATTTCCAAGAC[A/G]TATGATACCAAGATGATCAATACTCGTGATGACAATGTCATCACCACAAACAAACATATA	0.384615	0.965	Y	Y	0.277778	Y	Y
BARCPV_1.0_Chr02_21761685_G_T	715648822	G	T	Chr02	21761685	AAGAGTGAAAGAACTTTGCTGTGAAACCAAACCGGCCTAATTCTCTGAAACCAATAATCT[G/T]GTGCACCGTAATACAAAGGGGGACGGAACTTGTTGGAGGCCTTTCTTAATTTATTACAAC	0.285714	1	Y	Y	0.294118	Y	Y
BARCPV_1.0_Chr02_21778498_C_A	715648823	C	A	Chr02	21778498	CTGAAAAAAaCAATTACAAAAAGGAAAACAATAAAACTCTTTAAAACATACTACGTATTA[C/A]ATGTGTTACCTAACATCAAGATAAATGGAACCGGTCTCGATAAGATCCTTGGCTGCGCGC	0.333333	0.988	Y	Y	0.294118	Y	Y
BARCPV_1.0_Chr02_21786042_G_A	715648824	G	A	Chr02	21786042	TATTTATTCTATTCTTTTACGTTATTTGACTCGGGTGACCAATCACCAAGACTGAGACAG[G/A]CTCGTTTGAAACTTACCGGTACACTTGCCCTCCAAGCTTAAAGAAATGAATTTCTGATGC	0.5	1	Y	Y	0.294118	Y	Y
BARCPV_1.0_Chr02_21792932_C_T	715648825	C	T	Chr02	21792932	GGTCCCcTGATGAACAACTTCTTTATATTTATGAATTGTTGTtGCCTTTAACTATTTTAA[C/T]TGCTTTCTCGATCTTAACCTGTTGAATTCCACGTCTTTATCTTGCTTTAACTTACATTCT	0.444444	0.965	Y	Y	0.294118	Y	Y
BARCPV_1.0_Chr02_21831634_G_A	715648818	G	A	Chr02	21831634	CAAACACCCAGTTTAATAATAATTAAACATTACATCGCAAAATTTCATAAGATACCATAC[G/A]CCAAAATTGTTGTTGATGCTCCATTTGGACGGTGCAATCAAATTAAAACACGACATTTGA	0.375	0.868	Y	Y	0.294118	Y	Y
BARCPV_1.0_Chr02_21840868_G_A	715648819	G	A	Chr02	21840868	CCAATATAGGGGTCCTTGGGTTTGAACTTGTTCACGATCAGACCTTCATCTTGTTTCTTG[G/A]ATTCCTTTTCAACCTTTGCTGGTGCCTCTGTGGTCACTTGGGCTCTGACCGAAACTACCC	0.333333	1	Y	Y	0.294118	Y	Y
BARCPV_1.0_Chr02_21880234_A_C	715648820	A	C	Chr02	21880234	CATCCCTGGGAGACACCTTCACCGGAAGGTtAAAACCGCCCACAAGGCTGATGTCGTATA[A/C]GTTGAGCCCGGCGGTGCCGTTAAAATCGAACTCTACCAGAGTAATCGGTGGGGCAGGGTT	0.444444	0.915	Y	Y	0.277778	Y	Y
BARCPV_1.0_Chr02_22058556_C_A	715649701	C	A	Chr02	22058556	CTTTTtcTAAAATAAATCTAAATCAAACATGTTAAACCTATGATTGAAAAAaGTGTATTC[C/A]AAGGAGTGCCGGACAGCTTGGCTTTTTGTTGTTTTATTTGTATTTCTTGTTTTATTTTtA	0.333333	0.988	Y	Y	0.411765	Y	Y
BARCPV_1.0_Chr02_22379566_C_T	715650533	C	T	Chr02	22379566	CCCCCATTGATTCCTTTTCCTTACATTTTCATTTTAGTATCTCTCATTAAATTTCCTCCG[C/T]TTCATTGTAAATTATATTTTGGCACTAAGACTCATCATTCTTAAAATCCTATTTGCCCTC	0.4	0.858	Y	Y	0.411765	Y	Y
BARCPV_1.0_Chr02_22413413_G_A	715648920	G	A	Chr02	22413413	GGAAAAGAGGCAGAACGTGATTTTCCAGAAATCCAAGACCACACTTTCGCTTGCATCAAA[G/A]CACACACTTCTAATGCATCAGTCACACCCCTGTTAAAAACGATAAAGTTCCTTTGATTCC	0.285714	1	Y	Y	0.1875	Y	Y
BARCPV_1.0_Chr02_23032622_G_A	715651140	G	A	Chr02	23032622	GTCATCAAATGCTGGCATGCCATAGATTTGAAACGAGCACAGAGCATTCACCACCACAAA[G/A]AAACTTGTCAATCCCAGCACAAATCTTGACACATCATGGGAGTGGAATTGGTATAGGGCT	0.375	1	Y	Y	0.411765	Y	Y
BARCPV_1.0_Chr02_23053720_A_C	715650638	A	C	Chr02	23053720	CTGAATGAAATACCTATCAAACTAAATATAACATTAAACAAAATACACACACACAAACTC[A/C]AGAACACAACAAAGTCTAGGAGGAAAAGAGACCCTTTAAATATTTTAGGATCTAATTGCA	0.181818	0.935	Y	Y	0.166667	Y	Y
BARCPV_1.0_Chr02_23062034_C_T	715650635	C	T	Chr02	23062034	TATACTTTTTTCAATGGCTGAGACAACTGGAATTGAATCCAAGTCTTTACGCATTCTAAG[C/T]TGATTGAAATTGTGATATTTGGGACTTTGAAAAATAAAGTGATATCTCACTAATTATAAA	0.375	1	Y	Y	0.411765	Y	Y
BARCPV_1.0_Chr02_23070388_C_T	715650636	C	T	Chr02	23070388	TGGATTATCCATGACCATTCTACAAAGTGCCAAGTCCACTTTTTCCAATTCGTTCACATT[C/T]TCCTGTTGATTGTTGCATTGAAGAAGTGCCCCTTTCCTCATCACTCTTGACACAAATGTC	0.142857	1	Y	Y	0.176471	Y	Y
BARCPV_1.0_Chr02_23077605_C_T	715650637	C	T	Chr02	23077605	TTTACAAATTTTTAGGCAAAATTTGCAGACAAAATTACGACTGAACACTCTCTATGGAGT[C/T]ATTATGTTCAGAAGGTTGGCTCTTGTTCTAACTAAGCGTCTAAACATTCTCTCCAAACCA	0.3	0.965	Y	Y	0.411765	Y	Y
BARCPV_1.0_Chr02_23129239_G_A	715651160	G	A	Chr02	23129239	CATTGCCACCTCAAGGTTGAGGTTTCGTATACCCATGGCGATCTTTCCAAACTGGTCGAT[G/A]AACGTTCTCAGAGATTCCCCTTTcTCCTGGCGGATGCTTACTAGTGTGATGGATGTTAGG	0.142857	1	Y	Y	0.176471	Y	Y
BARCPV_1.0_Chr02_23167227_G_A	715650858	G	A	Chr02	23167227	ACAGCGAGTAACTTTTCAACTTCAAAATCCTCAGAGTCAGAATGATCTTCTGACTCTTCT[G/A]TTTTCACATTAACATCTTCATCATCAATTTCATCTTCCTCCATGTCTGGACCTGACTCTG	0.181818	0.965	Y	Y	0.176471	Y	Y
BARCPV_1.0_Chr02_23245182_T_C	715650442	T	C	Chr02	23245182	TTTGACATAAGACAATATGAGGGAGAGTCCTTGAAGGAGTTTCTTCATCGTTTCGGAGCA[T/C]AGGTGGTGATGTTGAACACCAAGGATGAAACGATGATGGTGCACATGTTCAGAAAGGGCA	0.2	1	N
BARCPV_1.0_Chr02_23255792_A_G	715650443	A	G	Chr02	23255792	GACATGATTGCAAATACATCACCCTGTGACCAGAGGCCTCTTCCTCATAGGGTGAAAGCC[A/G]CAGTTGCTGGTGTGCTACCACCTATCCATGTTCTTAACAAGGTGTCACAACTGGGATTTG	0.461538	1	Y	Y	0.444444	Y	Y
BARCPV_1.0_Chr02_23430059_C_A	715647034	C	A	Chr02	23430059	GCTTATGTGGGAGAGAGAGGTGCTTTTGGTTAAAAGCTTCAGCAGCAGGCCCACTCCATC[C/A]TCCTCGATTGTTAGCTTCCCGTACTGTTGGTTGTCGCTTGCTGCGAAGGGCCTTACACCG	0.166667	0.949	Y	Y	0.117647	Y	Y
BARCPV_1.0_Chr02_23450802_G_A	715647033	G	A	Chr02	23450802	TGGTGGCTCTGGTTAACAACAAAGTCACACAAGTTAGGGAGGACGTATAAAAACTATTTG[G/A]GCAGAAAACAACAACGTTAAAATCTATTTAGAAAATTATGAAACTATGTCTAACCATTTG	0.181818	0.965	Y	Y	0.117647	Y	Y
BARCPV_1.0_Chr02_23468711_G_A	715647032	G	A	Chr02	23468711	CTTCTTCTCTGGAGCCACATCATAAGGCTCAACTTCCATTTCCTCAGCAGCATCACCCTC[G/A]ACCTCCACTTCATTATTCTTGTCTGCAGCATGAGTCTCAGCAGGCACAGCAGAACTCTTG	0.444444	0.976	Y	Y	0.444444	Y	Y
BARCPV_1.0_Chr02_23481814_A_G	715647031	A	G	Chr02	23481814	TAGTAGATCAGATGAAATTCTTAGTGTAGCACAACTACAAGCTTGATCATGGATGAAGTG[A/G]AAGATAACAAATTTTAATTTtGCTTTTtCCAATTGGGTTCTTTATCCTCTAAACTATTTG	0.375	0.988	Y	Y	0.470588	Y	Y
BARCPV_1.0_Chr02_23489677_G_T	715647030	G	T	Chr02	23489677	CACTCCTGAATCACCCTCCAGGGTTTTCCCTTCTAAATTCACCCTATCTAAACACAAAGT[G/T]TAAGTCTTTATGTAATTTTCCTTATACTCTCGTCAGTATTATTTAACATATATATAAAAC	0.333333	1	Y	Y	0.444444	Y	Y
BARCPV_1.0_Chr02_23496253_C_T	715647029	C	T	Chr02	23496253	AGTGATGAAAGCCTATTTACTTGTTAAGGATAACCTTGAAAAGAAACAGTTACATGATCG[C/T]GCAATAGCATTGCAAATAGTTAATCAAATAAGGATACTGCCTTGGACTACGGGGAGCAAG	0.4	0.935	Y	Y	0.444444	Y	Y
BARCPV_1.0_Chr02_23502299_G_T	715647028	G	T	Chr02	23502299	GGAGTAACATTAATATCAATTGGCATTTAATGCATATGACTACATTGAAGCATTTTACAT[G/T]AATGAACTGCATACCAGCAAAATATGCACACAAAAAAAaTATTAGTATTCAAATCCAGCC	0.384615	0.765	Y	Y	0.444444	Y	Y
BARCPV_1.0_Chr02_23508553_A_G	715647027	A	G	Chr02	23508553	GGCAGTGTGTGAGCATCATGTTCGTGTGAAGTGAGTGAGGAGGACCCcACCTATATGCAT[A/G]TGAAGAAGTGCAATGACAAATGGATTTAGGTCATGTCAGACTTGGTCGTGACCTGGTAGG	0.181818	1	Y	Y	0.470588	Y	Y
BARCPV_1.0_Chr02_23542475_A_G	715647026	A	G	Chr02	23542475	TGCAACAGGTGATtATATATCTATTCTGCAGACATAAATTGATGCTTTGAAAGATATGAA[A/G]CAGTTTGATTTGATGTAATTATCATTATATGATGGTTGTGTTTGGATTGTTTGTGATTGA	0.5	0.813	Y	Y	0.470588	Y	Y
BARCPV_1.0_Chr02_23548805_C_T	715647025	C	T	Chr02	23548805	ATACTCTCGCAGTTTATTCTGCAGCTTTGCTACTATATGAACATATTCAATCTTTAAATT[C/T]GCTTGATGAAACCCAAGTGTAACCTTGAAGTTCAAGTTTTTACTGTCATGACTATATTGT	0.2	0.988	Y	Y	0.133333	Y	Y
BARCPV_1.0_Chr02_23564501_G_T	715647024	G	T	Chr02	23564501	TATTATTAGGTCTAATGAGCAAGTCCAACATGAATTGAATGTGCGAGACAGAGGATTATG[G/T]TATGGTTGACTTGTAGTGTAAGTAGAGATCTTAAATTGTATGTGAATAAGAGGATTATGC	0.333333	1	Y	Y	0.2	Y	N
BARCPV_1.0_Chr02_23617438_G_T	715647023	G	T	Chr02	23617438	TGACCAAATTTGGAATACAGATTCAAGAGAGTATTGGTTAAGTGGGTTTGTGAAATGCAT[G/T]GAGAGAGAATGAGCTTTGCGTGGATTTGGCTGCATTGTCTCAGCGTTATGGGTTTTGAAG	0.3	0.996	Y	Y	0.444444	Y	Y
BARCPV_1.0_Chr02_23626624_A_G	715647022	A	G	Chr02	23626624	CTGCTCCGATGCAGAAATCACATCCTACGATGAATACTCATTCCTCTGCGAAAATTCGAG[A/G]AAATTCAACATCGATTTGGGAGGTCCGAGGGCGCTGTTCAGCGCGGACAAGACGATCGAT	0.25	1	Y	Y	0.111111	Y	Y
BARCPV_1.0_Chr02_23632545_C_A	715647021	C	A	Chr02	23632545	AATTCAAAACCTCAAACAGCCAAGTTGAGTATGAAGCTATAATCGCCGGTCTCCACCTGG[C/A]AATCGAGTTTGAGATAGCCAATTTAATTTGTAAAaGTGACTTTCGTCTAGTCATCAGACA	0.4	0.976	Y	Y	0.444444	Y	Y
BARCPV_1.0_Chr02_23644618_G_A	715647020	G	A	Chr02	23644618	TTCGCAGGTGGAGGATGCTCCAATTCAACAAGGAAGAAGCATCTAAGAGCAATTCAATTC[G/A]TTCATTCGACCTCCACACATCGTCGACCGCATATACCACCAATCACGTTCACGAACAATG	0.3	1	Y	Y	0.444444	Y	Y
BARCPV_1.0_Chr02_23710698_G_A	715647035	G	A	Chr02	23710698	AACCTCTTACTACACCACCCATCAATGCCTAAGAGATTTAAAAGAGAATGGTTGTATGAT[G/A]AGTAAGAAACATGAGAGTCATGTAAAATCGTAGAGTGTAGAGAGGGCAAACTCATCTATT	0.333333	0.988	Y	Y	0.266667	Y	Y
BARCPV_1.0_Chr02_23838006_A_G	715648631	A	G	Chr02	23838006	CTTGTTAGCAAGTTTATGACATTGGTACAGTGAACTTGTTAGCAAGCTAACATTTTCATG[A/G]CCAATTTGTGTATAAGAAAATCTTGAAAAACCAAAACAATACAAGTAACCTCTTTCAAAG	0.272727	0.935	Y	Y	0.111111	Y	Y
BARCPV_1.0_Chr02_23860492_A_C	715648630	A	C	Chr02	23860492	ATCAGAACTGACTTACAGGATGTGGTCCCACACGACAATGATCCCTCGTCTTCACCAGAA[A/C]TGACTTGCAAGGATGTGGTGACAACATGCAGAAAGGTGCACCACGTCCTCGTAGATCAAG	0.444444	0.976	Y	Y	0.470588	Y	Y
BARCPV_1.0_Chr02_23874013_G_A	715648628	G	A	Chr02	23874013	TACTGATTCTGCATTGGACTTTCCTAGCTTCACCACCCTTTGCTtCTTTTTCACAGCCAT[G/A]TGCCATTTCTTCAGAGCCTTGTTTGTTTGCTCGTCAAATATTGCTGTCTTCATCCTTGAA	0.307692	1	Y	Y	0.444444	Y	Y
BARCPV_1.0_Chr02_23929739_G_A	715648633	G	A	Chr02	23929739	GAGTGGAGGTTCACGCAGCATGCTAATTCATAATGCCAACAGTATCTTTAGCATGGGAGA[G/A]CCAGAGTCCAGTCCCTTTGGTACCAGTGACAACCTGCATGCACCGCTGATGTCATTTCAA	0.4	1	Y	Y	0.444444	Y	Y
BARCPV_1.0_Chr02_23957579_G_A	715648632	G	A	Chr02	23957579	GACCAGTCAAATAGTTAATTGAACCTCAATGTACATAATAATATGATTTAACAAAAGAAA[G/A]GGACTTTTTCTATGGTCGAAAGGAATGATAAAGATACAGGAACCTACACCACAGAGAAAA	0.4	1	Y	Y	0.5	Y	N
BARCPV_1.0_Chr02_23963816_T_G	715648629	T	G	Chr02	23963816	CCTTTGTACCAGTTCCACAAAATGTCTTCTTTCACTGAATTTTACCATTTCCTTAGCTTT[T/G]TTACTATTGCTAATTTACATTGGTAAAAGTTTCAAATGGGAAGAAAATGAAAATATTGGA	0.166667	0.899	Y	Y	0.294118	Y	Y
BARCPV_1.0_Chr02_24007468_A_G	715651191	A	G	Chr02	24007468	AAAATATGACATATCTTAATAATTATCATGTTATGGGATTTTTGAAAGTGTCAGTTGAGA[A/G]AAAGTCACTAAATTCGCTGCATTGAGTTTAGATCATGTTAATATATGAGTCTAAGGAAGT	0.428571	0.858	Y	Y	0.444444	Y	Y
BARCPV_1.0_Chr02_24010825_A_C	715648529	A	C	Chr02	24010825	CAATGACAAACAACCATGCCCAAATACACTAATTGTTCTTTACTTTCATAGAAAGCACAT[A/C]GCGTGATGGTTCGGTAACAGTTTGGATATGTCTGTATTGATCCTATGATTTACTTGATGA	0.416667	1	Y	Y	0.277778	Y	Y
BARCPV_1.0_Chr02_24042084_C_T	715648528	C	T	Chr02	24042084	TCGGTCGAACAACCCGTAAATTCAAAGAAGAGGGGgCGTCCAACTAAAGGGCCTCGACCC[C/T]GATCTCGTTTGGAGGCGGGATCGTCTTCGTATTCGCCTCGGTGCCATGAAAACGCCTCCA	0.181818	0.877	Y	Y	0.294118	Y	Y
BARCPV_1.0_Chr02_24121793_T_C	715648527	T	C	Chr02	24121793	AGTCAATCTTGTTGACTAATAGGATATGATTTTGACATTTATCTTTCAATATAAATTGTA[T/C]CGGATGACTCACCGAGTCGGTCAGAATTTCAAACCATCTGACCACTCGATCACGATGAAA	0.444444	0.976	Y	Y	0.444444	Y	Y
BARCPV_1.0_Chr02_24137162_G_A	715648526	G	A	Chr02	24137162	AaTTGTCGAAATCTGTTCTGAATGTTGTTTTCTCTCGGTCGCGATGGTGCATCTGTATCT[G/A]ATTGTATCCTGAGTATGCGTCGAGGACACTTAAGATTTGGTGCCCGGCCGCGCCCTCGAC	0.181818	1	Y	Y	0.125	Y	Y
BARCPV_1.0_Chr02_24142732_G_A	715648525	G	A	Chr02	24142732	TCCTCCATAAACCTATGCATACATTCGGAAAAGAAACCAATTATATGGAGAATAAGTATC[G/A]TCACTAATATGTAACTCATGTGATGATGTTGCATCTTATATTTTGGATTGCAATTATGAG	0.3	0.899	Y	Y	0.294118	Y	Y
BARCPV_1.0_Chr02_24149665_C_T	715648524	C	T	Chr02	24149665	TTTTATAGTCTTTATTGGCCATTGCACTTAAAATTTACACTACAATTGAATTAGAAATCA[C/T]AGTCATTAACATTTTTTCTTCAAAAGGATAATGCAAGTCGTGTGACTGGTGCAGGATGCA	0.333333	0.842	Y	Y	0.470588	Y	Y
BARCPV_1.0_Chr02_24164608_G_A	715648537	G	A	Chr02	24164608	AACTAATTTATGGGGAAAAGTCATTGAAAAGATAAGGAAAAGATTGGACAAATGGAAAGG[G/A]AAATTTCTAGCAATGGCAGGGAGAATATGTATGCTCAAATTGGTTTTGTCGTTAATACCC	0.222222	0.965	Y	Y	0.117647	Y	Y
BARCPV_1.0_Chr02_24170839_T_C	715648536	T	C	Chr02	24170839	ACACATTCTTCTAGTTAGATAATGTTTTGTTCTTACTTTTCATTATCCTTAAACTTCAAA[T/C]AAGTAGTTCAGAAGTCGGCACTCTTTTGAATATTTTGCATGTTTTAGTTTTGAATTGAAT	0.222222	0.899	N
BARCPV_1.0_Chr02_24184196_C_A	715648535	C	A	Chr02	24184196	TTTTTTGGATTTTCTATTCTGGAAATGCCTTTTACTTACATAACACCCCTATTCCAGAAT[C/A]ATCCAAAACTATCAAAGGTAATTTGGGTATTTTAAAGAGTGTAGGGGTGCAGTAAGAAAA	0.181818	0.965	Y	Y	0.117647	Y	Y
BARCPV_1.0_Chr02_24190395_T_C	715648534	T	C	Chr02	24190395	AAACATGTGAAAGAGAAAAAATTGTGAGAGGAATAAGTAAGCATTTATTAAAGCCAACTT[T/C]CTTAACCTACTAAAaGATGTTCAATAATCTTGGTGTCTTGTTACCTTCAATTCTAGGTGA	0.25	0.813	N
BARCPV_1.0_Chr02_24199176_A_G	715648533	A	G	Chr02	24199176	ATTTTGCTAATGGGTGTTAGTATGGTCCTCCCACTTATATTTTCTTTCTTTTGTTTTCTA[A/G]AAATTTGTAAAAATGTTGCATAAGATTGATGCTAATTGTGGTGTTGACTTAATTAGGATT	0.222222	0.935	Y	Y	0.388889	Y	Y
BARCPV_1.0_Chr02_24208114_G_T	715648532	G	T	Chr02	24208114	AGTTTTTCGACCTCGTTACCTTTTCGTTTTtCACAAAGAACGGTTCGAATCTCTCTATTT[G/T]TACATTTCAGGTACATATGCAAACACGCTTGCAATTATTTTCCCATCACGCTTCACGTAG	0.181818	0.988	Y	Y	0.176471	Y	Y
BARCPV_1.0_Chr02_24224415_G_A	715648531	G	A	Chr02	24224415	TTTTTATGATACTCACAATGCTTGTTATGATCTACTCTCTCAGGTGTTCTTGCTTTTCTT[G/A]GTGCTGGTATGATTTATGTTGCCATTGCCTCCTATAAAATTCTCGTTCTGTTGGAGTTCA	0.2	1	Y	Y	0.25	Y	Y
BARCPV_1.0_Chr02_24230687_C_A	715648530	C	A	Chr02	24230687	CCAGATTCCTACTCGCGCTCTGTTACGATTAAACACTTCAAAAACGCCACGGAAAGATTT[C/A]ATTTGTATGTATTTGTTCTAACTTTTGTTACGCAGCAAGAGATTTTTAACTTTGCTAAAT	0.3	1	Y	Y	0.0625	Y	Y
BARCPV_1.0_Chr02_24269966_G_A	715651010	G	A	Chr02	24269966	CTAGTTGCAGAAACTGTGTATCTTTATCCCACTACATTTAGGAATAGCAGCTATTGGAAA[G/A]TATGATTGAaaaTATTGGATTTCACATGGCATCATTGTGGTAGTCACATTCTTGCTTATG	0.2	0.935	Y	Y	0.117647	Y	Y
BARCPV_1.0_Chr02_24277312_A_G	715651008	A	G	Chr02	24277312	GGCGTCCTTTGTCTCTTGTTTTTCAGGTAATTCACTTGGAGGAAAGCACCGTGAGAGCGA[A/G]GGGAGTTTTGGACTCGAAGGTTGTGGTGAGTGCACGAAGATGTTTGGGTTAACCGGCGGG	0.4	1	Y	Y	0.333333	Y	Y
BARCPV_1.0_Chr02_24286512_G_T	715651009	G	T	Chr02	24286512	GTGAACATTTTCCAAAATAAAAAaGGTATATAGGAAGGTGATTATGAATTTAATAATGTT[G/T]AGCGTAGAAACGAAAACACGCAGTGGCAGAGAGAAAGTTCATGGAAAACAAAATCTAAAC	0.428571	1	N
BARCPV_1.0_Chr02_24352202_A_C	715650276	A	C	Chr02	24352202	TCCTTGACCGAAAGTGTAGACTTGGCCACAGTCAATTCTTGTCTAAACATATCCAGTTTT[A/C]GTTCAAGGTCATACACCTGAGAGTTCAAATTCTTGCGTTCTTGCTCAAGTTTACATTGTA	0.428571	1	N
BARCPV_1.0_Chr02_24446134_G_A	715645827	G	A	Chr02	24446134	CCAGCAATGATGAGAGAACCTCCTAAGATGCTGTCGTCACATGCATGTTAAAACAGAATA[G/A]TAAGAAACTTCTAAATTAaTTTCAAACCGTCATGCTAAAGGAAGCCATCTTCACGTTAGA	0.4	1	Y	Y	0.411765	Y	Y
BARCPV_1.0_Chr02_24459546_C_A	715645831	C	A	Chr02	24459546	CCACATTAGCGGAGTTACAAATGTGTTTAAGGCTTTTTtAAGCATCCAATCCAACCGTGT[C/A]AAGATTTCTAAAAAAGTCCAAATTTCTATCAATCAGAAGAAGTTGAAGGCAAGATGCGAA	0.25	0.858	Y	Y	0.25	Y	N
BARCPV_1.0_Chr02_24541127_T_C	715645816	T	C	Chr02	24541127	CAGTGAGGATGAAGCAGAGCTACTATTTGACAAGATTGCGTCCACTGATGATTTAGTATG[T/C]TGATTAGAATCAGAACTCGTCCTACTCCTCcTTGATGAGTGACCAACtCCTTTTGACTTG	0.25	1	Y	Y	0.111111	Y	Y
BARCPV_1.0_Chr02_24571804_A_G	715645817	A	G	Chr02	24571804	GAGCGCCTATACTACTCATATCCCACACTTGCATTGATTCTATGCATACATTGATGAAAA[A/G]TACGAAGTTGCTAATCTCTTGTGTGTTGGTTTGCAGTTTGAGGAACTGGTGTACAAAGTT	0.444444	1	Y	Y	0.166667	Y	Y
BARCPV_1.0_Chr02_24587512_T_G	715645818	T	G	Chr02	24587512	TTGTGTTTGTATTATTGCCTGGCCTGCGTATGCAGTGCTCTTCCTAGGATTGAAACCTCT[T/G]GTTTTGAGATGAATGTGTTTTATAATGTTCAAACACTATACGGTGATGTGCTTATTTTAA	0.307692	0.996	Y	Y	0.333333	Y	Y
BARCPV_1.0_Chr02_24617401_G_T	715645819	G	T	Chr02	24617401	GTTCCATCAACATAAACTTGTTTAGCTAATAAACAGTTCATAAAGGAGATATGTTAACTT[G/T]GACCCGTGGTAATGGTTGTTAATGCTTTATGGCCACATTCTTGCTCTCAATTGTAGATTA	0.363636	1	Y	Y	0.352941	Y	Y
BARCPV_1.0_Chr02_24624232_C_T	715645820	C	T	Chr02	24624232	GTTTGGTTCACTATGATAAGTTTGAAAGATCTGTGTCTCCTCCATTGTCCAAGCATTCTT[C/T]TGCGGATGACAACAACAATGATGGAAATTATGATGAGGGTGATTATGATGATGGTGGTGC	0.5	0.988	Y	Y	0.352941	Y	Y
BARCPV_1.0_Chr02_24630412_G_A	715645821	G	A	Chr02	24630412	GAACTATTCAATTTATCTCTCAACAAGGAAAGTTTGTCGGTCGGGCTCGACCTCATCAAC[G/A]AACTCCGTGACAAGAGTAAAATCTGGGAGgCAGCGTGCAaGCTTCGAGCAGCAAGAaGAA	0.272727	1	Y	Y	0.375	Y	N
BARCPV_1.0_Chr02_24647489_G_A	715645822	G	A	Chr02	24647489	ATGAATGCTTCCTGTTTTCTATAGGCAACTAATGTCAAGTGTGGTGTCATTCCATGTAGT[G/A]AAAATGAGTTTGGTGCTAATCTGTTGTCAATTTTTGTGGGATTGCTTGGATTTGTTACAT	0.166667	1	Y	Y	0.176471	N	Y
BARCPV_1.0_Chr02_24676293_A_G	715645823	A	G	Chr02	24676293	TTGAATCCGAACCAGTGCCTTCTCTTGGTTCCCTGAATGATCGGTGTTCGAGCTGGAACA[A/G]GTATGGAATAACAGGGAAGAGAGGTTGTTTCTTAGCAATTATAAGGTGGAGAACTATCTG	0.166667	0.988	Y	Y	0.222222	Y	Y
BARCPV_1.0_Chr02_24689604_C_A	715645824	C	A	Chr02	24689604	CCGTAACAAGAAGTGTCAGTATCATCAGAATACCGGTAATTCAACCGAAGAATGTCAGGT[C/A]TTGAAGGACAAGATAGAAGAGCTAATTTAGGTCGGGCATTTACGCCACTCGTAGGCGTTC	0.181818	1	Y	Y	0.176471	Y	Y
BARCPV_1.0_Chr02_24712297_T_C	715645825	T	C	Chr02	24712297	ACCGGTACACTAACACATAGACGTATGAACTCTAAGACCtCCCTTTCAACATTCGCCTCG[T/C]CGACTTTAATAAAGTTTCCAACCAGTGCTCCAATGCTTTAAAAGCACTTACTACATTAGA	0.25	0.965	Y	Y	0.166667	Y	Y
BARCPV_1.0_Chr02_24723549_A_G	715645826	A	G	Chr02	24723549	TGTGAGTGTCTGGGTCCTACCACCCTTTATCTTTGTCAATTTTGAGGGCATAAAAACAGT[A/G]AAGTTGTTAAAAAaTGATTCACATCAAAATCTAATCTGCAACCAGAAAGAGAAAGAGATA	0.166667	1	N
BARCPV_1.0_Chr02_24740173_G_A	715650086	G	A	Chr02	24740173	ATGAAAGCATGGAAGTGAGAACGTGTATGAAGTTGGAAAGCGTGCTCGACAAGATTACAG[G/A]GGAAGGACCAAATCACCACATTTTGCCCCGTGTTCTAATGTGAAGCCATGCATGTGAGTT	0.166667	1	N
BARCPV_1.0_Chr02_24746329_T_C	715650090	T	C	Chr02	24746329	AATTAGTTTGAATTTGAAAACTTTCAAGCTGACAAATTGAAATTAGAGCAGGCCATAGGA[T/C]GGATACAATAGAACTAACTATAATAGAATAGTTCGATGATGAAATGAAGTTTATGCAGAA	0.3	0.935	N
BARCPV_1.0_Chr02_24752172_T_C	715650084	T	C	Chr02	24752172	CAAATATTACCAACAATTACCAAACTCATTCTGTTCAACGATTAGATCATACTATTTATA[T/C]GCTCCAGCTTGAGAAGTGTCAAATAAATATATAAATTTTATATTATTGTGTCTAGTAATG	0.2	0.813	Y	Y	0.166667	Y	Y
BARCPV_1.0_Chr02_24761728_A_G	715650085	A	G	Chr02	24761728	GTGATCACCGAGGATGAACTCAACCTTGTTCTTGGCGCTTAGAGCGGTAATTATCGAGCG[A/G]CTCCAAGAATGATAGTTGGTGGAGTCAAGAACTGGCAAGACCAGAGAGGTTGCGGGATTT	0.428571	0.996	Y	Y	0.428571	Y	N
BARCPV_1.0_Chr02_24790526_C_T	715650087	C	T	Chr02	24790526	GCATATTTTAATTTCTTAGTAGGAGAAAAAGCACTGCTTACTTTGGTATTGAATACTATT[C/T]ATTTCATCATTTTTTGACCTACGTTGGGTATATTTTACTTTGCAATTAGAAAGTTGATGT	0.3	0.858	Y	Y	0.352941	Y	Y
BARCPV_1.0_Chr02_24801510_C_A	715650088	C	A	Chr02	24801510	ATACCCCATTTCTTGACACCCTTTTCTCAGGACAGCATTGTTGAATCCTTCATCTCCAAT[C/A]TCAGATTGAACTCCCATCTTCTCACACACAGCATCCAAGGCTTCTCTATACAATTCACTT	0.3	1	Y	Y	0.176471	Y	Y
BARCPV_1.0_Chr02_24814009_C_A	715650089	C	A	Chr02	24814009	TTTAGAAATATATATGTACTGGTAATGGTCATATGACTGATGACATGTCTCATTCCCTAT[C/A]ACTGGACCGACCGATGTCATGGCCCACATCAACTGGCCGACCAATGTCATGACCCACATC	0.285714	0.965	Y	Y	0.3125	Y	Y
BARCPV_1.0_Chr02_24847209_T_C	715651033	T	C	Chr02	24847209	CTGGAAAGACGTTTGGATAGGAGAAATATCATTAAAAGATAAATATCCCAGAATATACAA[T/C]AACTCAAATCAAAAGGACGTAAAGATAGCGAAGGAATTGGAATGAAGATCTGTGAGGGTA	0.307692	0.965	Y	Y	0.166667	Y	Y
BARCPV_1.0_Chr02_24852720_C_T	715651032	C	T	Chr02	24852720	GTCTACAATGACTTCTTATACCATATCATAATGGAATCTGGACTTCAAATCTATTCTAAG[C/T]AGTATATCAATGACTTTAAAATAAGTTTTAATATCATATTAGAATAGAATTTGGGTTTAT	0.3	0.858	Y	Y	0.352941	Y	Y
BARCPV_1.0_Chr02_24862823_A_C	715651031	A	C	Chr02	24862823	TATATCCATTACTTtATTTTTCAGCTTTTGACACTTAATAACTTGAACATTATTGAACTT[A/C]GTTAATGCATTATCCACATGTTTTAGGCCTATTAAGTGTTAGGCTTGCACATCATTTAAC	0.230769	0.988	Y	Y	0.166667	Y	Y
BARCPV_1.0_Chr02_24878406_T_G	715651034	T	G	Chr02	24878406	CAATAGTGCTTGATCATAACGGTCATGGTATTGCGTCACACCATTTAAAGCCACAGAAAA[T/G]AATGAGCATTGCCATGGCAGTATGGCAATGCAACAGTCACGATCACTGCAGTGGTAATCC	0.307692	1	Y	Y	0.222222	Y	Y
BARCPV_1.0_Chr02_24907268_C_A	715648142	C	A	Chr02	24907268	AGTCGAAACAGTCTCACGGGACAAATTCCAAGCATGGGAAATTTCCAGTATCTTGATGTC[C/A]TATCTCTGTCTTGGAACCATCTAGGTGACAATTCAACTAATGATTTCGATTTTCTAGATT	0.3	1	N
BARCPV_1.0_Chr02_24915782_C_T	715648148	C	T	Chr02	24915782	GCTATGCTCTGCATTTGTGTCCCTCCCTTCTGCCCGGCTTTCTCCCTCTGCATACCAAAA[C/T]TCCGAATTCACCATGGAATCTAGTGCCTCCTGTCAACCAGAGATAATATACTAGCACAGT	0.272727	0.915	N
BARCPV_1.0_Chr02_24924526_C_T	715648150	C	T	Chr02	24924526	TTTGCATATCCTTTCTCTATATCCTAATTGACCACATTTGTGGCATTTTGCATTTGACCT[C/T]CACCAACACGTTGTGTTCATGATTATTTTTCTTGCAATAGGAACAATGGAAAAACCTGTT	0.230769	0.965	Y	Y	0.235294	Y	Y
BARCPV_1.0_Chr02_24970821_T_C	715648151	T	C	Chr02	24970821	GAACCTTTACGTGGCTAATTGTGGGCCTGCAGTGGGGATTTCTGATGATGACATTGCATC[T/C]GTGTTCTGCAAATTCGGAGAGCTTAAGGGAGTTTATGCAGCAGATGAGAGTGGGACACGT	0.333333	1	Y	Y	0.222222	Y	Y
BARCPV_1.0_Chr02_24981021_A_G	715648152	A	G	Chr02	24981021	TTCTAGAACGGATAAATTAAACATGATCAAAGCTAGGTACTCAGCAAACAGCAAATGGAG[A/G]ACACTTACTGGAAGCTTTACATAAACAGGAACATATGGTGTGCCAGTAAAATCATTTTCA	0.181818	0.988	Y	Y	0.222222	Y	Y
BARCPV_1.0_Chr02_25030615_C_A	715648141	C	A	Chr02	25030615	GTCCTATCACCTATTCTTAGAGTGTGATTTATATATCTATTGCTTCATTTGGTTACATGG[C/A]AATTGGTTTTAAGCTGAAATGTAACTAAGTATTAGAGCCTTTGTAATATTGTTGTCATAT	0.285714	0.858	N
BARCPV_1.0_Chr02_25088562_T_C	715648143	T	C	Chr02	25088562	AACAGATTTGTGGCACGCGTCACTGTAAGTAATTTGATTTAGCTGACTCAGCCTCGTGTG[T/C]TCTTGCGTAGTTCCTCTGATACGCCAACTGTTAATAATTGAAGGCTTGAAACAAAGACTC	0.333333	1	Y	Y	0.333333	Y	Y
BARCPV_1.0_Chr02_25112767_G_T	715648144	G	T	Chr02	25112767	AAGTTGAGTAACTGAATTTGATGATTGAAGAATGTGATAATGTGGAGTTGTTGAGATGAG[G/T]TGTTATTTGAAGAAATGGAAAGAGAGATGATGTGAATGTGTTGGTTAATTCATATTTGGC	0.230769	0.935	Y	Y	0.235294	Y	Y
BARCPV_1.0_Chr02_25118696_T_C	715648145	T	C	Chr02	25118696	TTTTTCGTATTGTCCCAATATTGCGTTTGTTTTACTTTGCATCTATACAAATATTTTACA[T/C]AGTTTGGGAATTGCCTCATTTGGCTGTATTGAGTTTATACAACTGATAATAGAAATACTT	0.3	0.935	Y	Y	0.222222	Y	Y
BARCPV_1.0_Chr02_25124217_T_C	715648146	T	C	Chr02	25124217	AAAAAaTATAGTCTTGTGTTGGGTTTTCAATTTATTCATGAAAGGGTGGAAAGAAGAGGA[T/C]TCATAATTACCTGTAAAACTACCTTGCTGGCTGGGTCTTTCTAGAGATATAGAGAGAGAG	0.222222	0.988	Y	Y	0.222222	Y	Y
BARCPV_1.0_Chr02_25129970_T_C	715648147	T	C	Chr02	25129970	CTTGATGCTACCAAGAATTTCAAGCTCCCTCTCAAAAAAACGATCAAACCCCTCATTCAA[T/C]TTTACGATCCTTTTTAAAGCGAAGACATTCCCATCATCCATTGCAAGCTTGTAAACAGTT	0.307692	1	Y	Y	0.333333	Y	Y
BARCPV_1.0_Chr02_25172221_A_C	715648149	A	C	Chr02	25172221	TAGACTATAGCTCTAATAATGTACATTTGGCGTTGATCATTCAGTTAGGGTGACAATGAC[A/C]AGGATACTATAGTTAAATTGGTTGATGGGCACATTCAATTTTAACACTTTGGATTTTTtC	0.3	0.988	Y	Y	0.352941	Y	Y
BARCPV_1.0_Chr02_25245033_T_C	715648611	T	C	Chr02	25245033	AACCCCAAGAACCCCGAAACACACACTAGTAAACATGTTATTAAACAAAATCCAACCGAT[T/C]AATATTTCCCCTTTTCTAAAAGATAAATAAAaTTAAAATGTTATTCTAAATTAATCTGAA	0.181818	0.965	Y	Y	0.166667	Y	Y
BARCPV_1.0_Chr02_25440796_A_G	715647066	A	G	Chr02	25440796	CAAGACATCAATCAGAATAAAAAAaTTTATCCCACAAATTTTGGAATTCATCCATAACCT[A/G]CATGATATATATGCTTGAATGAGTAGCTTTTATAGAGAGTAATTTGTTGTATTTTTtGAA	0.181818	0.813	Y	Y	0.222222	Y	Y
BARCPV_1.0_Chr02_25514379_A_G	715647087	A	G	Chr02	25514379	GTGGTTATCCGTTTGCGTCCAAGTCTCCACCTGTAGTATGTGAAGATAAATGTCTTAACT[A/G]ATGTCATGTGCATGCTTATTGGTTAAAAAAAaCATaTGACATCGCTTAACAATAAAATAC	0.363636	1	Y	Y	0.411765	Y	Y
BARCPV_1.0_Chr02_25522237_A_C	715647055	A	C	Chr02	25522237	GACCTACGTTTCAGCAAAACAATGGTCACCATCCATGTTTATAAAGTACGTAATCATCTA[A/C]TTTTtATGTATATGTTGGAATCTGGCAGTCACAAATTCAGTATGTGATATATGTTGGAAT	0.454545	0.935	Y	Y	0.4375	Y	Y
BARCPV_1.0_Chr02_25528251_C_T	715647056	C	T	Chr02	25528251	ATTTAATCTTTGATAAAGGTTCAATGTTCTTGAATGTTCTGCACTTAATGTGCTTTGATG[C/T]AACCATTGCTCTAAGTTTCCATTTTTCATGTACTAAAAAaTCAGAGCTTTAAATTCCTGA	0.222222	0.935	Y	Y	0.235294	Y	Y
BARCPV_1.0_Chr02_25536658_A_G	715647057	A	G	Chr02	25536658	GGTCCAGAGACCAATCTATTTTGTTAGCAAGGTGTTGCAGGGACCAAAGGAGCGCTACCA[A/G]ACAATTGAGAAGGCGGCGCTGGCGGTAGTGTTCACAGCTCAGAGGTTGTAGCATTATTTt	0.3	0.996	Y	Y	0.285714	Y	Y
BARCPV_1.0_Chr02_25548723_T_C	715647058	T	C	Chr02	25548723	GAGGGAGAAGAATGGAGGAAAaGAAGGAGAATATATCAAACGACGCCATGAATGAGAAAT[T/C]GAGAACAGAAGAGAAGGGTTGATAGATGAAAGACACAATTGGGCTATGTGGTCGGGGAGA	0.25	1	Y	Y	0.411765	Y	Y
BARCPV_1.0_Chr02_25556685_C_T	715647059	C	T	Chr02	25556685	GGTCACGGACTTGATGCCAAGGTCCTCGTAGAAAGTTTGGAGTCCTCGGTCAATGAACTG[C/T]CGTCCATTATCTGACACAATCATGTTTGGCAGCCCGAATCTACACATAATGTTTTTCCAT	0.5	1	Y	Y	0.444444	Y	Y
BARCPV_1.0_Chr02_25571969_C_A	715647060	C	A	Chr02	25571969	AGTAATAATTAGCACCACCATGGACAGCTTAAATAATAACCAAACAGTTTACAAGTAGGT[C/A]ATCAACATGTGACAATGACACTTTGAAAATCGAATGCACACACATACACCGGCACTTTGG	0.3	0.988	N
BARCPV_1.0_Chr02_25578024_A_G	715647061	A	G	Chr02	25578024	GAAAAGAGAAAACACGATCCCAACCCAAAGCAAATTTAAGGGTTGAGAGATAATCTATAA[A/G]CGTGAGCAGTGTGCTTCCTTGAGGACATTATTTGACATTCAAAATATGTATGCCTAATTG	0.444444	0.988	Y	Y	0.411765	Y	Y
BARCPV_1.0_Chr02_25586454_C_T	715647062	C	T	Chr02	25586454	AACATTGGTTGGTTGTCCAACCTGCACTGTTGATTTTGAAAATACTTAGTTAAATTTTGG[C/T]TTGGCCACTTTAGTGTCTGACTATAGTTTTTTtGTCTAAAAAaGTAAGTATTGTGATATC	0.363636	0.935	Y	Y	0.176471	Y	Y
BARCPV_1.0_Chr02_25593051_C_A	715647063	C	A	Chr02	25593051	TTAGAACCAATGGTTGAAACAGGGACAAGGGAAGCTAGCTAACCTTATGGACACTGATGT[C/A]ATTGCTCTATTGATCAAAGGGCGATGCATGGCTTTTGCACTCCTGGTTGGGGTACACGCT	0.333333	1	Y	Y	0.5	Y	Y
BARCPV_1.0_Chr02_25619418_C_T	715647064	C	T	Chr02	25619418	GTGATGTATTTGCATTATTTGTATAATATAAATTTGTTTTATTGGCTTGCATTAGTTGTC[C/T]AACCTGTGCTGGTAATTTAAAAAATGCGTAGTCTACTTTTGGATGTACATAATATTTTTT	0.3	0.935	Y	Y	0.176471	Y	Y
BARCPV_1.0_Chr02_25631264_G_A	715647065	G	A	Chr02	25631264	TTCATCTTGGTGCCATATTTATGATGATTTCTAAGACAGTAAGAAGCAGACTTCAACCTC[G/A]ATTCTTTATGACCAAGAAGGCGAAACCCAAGAGGAAGAAATGTCCATATTCAAATGGAAT	0.272727	0.988	Y	Y	0.235294	Y	Y
BARCPV_1.0_Chr02_25639159_G_A	715647067	G	A	Chr02	25639159	CTCATGTTTAACATAACAAGCATTAGCATAGAATTCAAAATTGACATTGTTATCTTTTGC[G/A]AATTGTGCTACACTAATCAAATGTTTAGTTATATGAGGAACTTGAAGGAGATTGCGAAGC	0.416667	0.899	Y	Y	0.444444	Y	Y
BARCPV_1.0_Chr02_25644731_G_A	715647068	G	A	Chr02	25644731	TTTGTTTTCATCATCACAAGTTTTGGTCTCTCACTTTTATTTGTGCCTTACCACAGGTGA[G/A]TTTAGTAAGGGCTACTTCTATTTCTGGGCAGTGATTGCCATAGGATGGGGTACTGTTGGG	0.3	1	Y	Y	0.235294	Y	Y
BARCPV_1.0_Chr02_25655529_T_C	715647069	T	C	Chr02	25655529	CCTTACTTAGAGCATGAAGAGGTAATGAAACATCATCAGTTAGTGACTGATTAGGTGTTG[T/C]TGAAGTTAGATTTACATAATCTCCACCGTTATTTTCAAAAGTTAAATGAACCAAATCAGG	0.428571	0.988	Y	Y	0.411765	Y	Y
BARCPV_1.0_Chr02_25663830_T_C	715647070	T	C	Chr02	25663830	TATGGAGATTGCTACATAATCAACTGCCTACGGATTAGCTACTTGAAATGAGATATCATA[T/C]TGTCCTCGTTATAATGATTTTGAAAATGCAAATCATCATTTTTtAGCTTGTCTTTTTCCA	0.363636	0.965	Y	Y	0.411765	Y	Y
BARCPV_1.0_Chr02_25671602_A_C	715647071	A	C	Chr02	25671602	CCTCTAACAGACAAGCTGCTGGATGTAAATGGTTTTtCGAGTCAAGGAAAATGCATATGG[A/C]TCCATTTATAAATATAAAGCACAACTAGTGGAAAAGGATTTCATCAAGTCCACAGTTTTG	0.428571	0.858	Y	Y	0.411765	Y	Y
BARCPV_1.0_Chr02_25678310_A_G	715647072	A	G	Chr02	25678310	TCAGAGACTATCCTAATGAGATTTGTTGGGCATATTGTGTCACAAGATATATCTAGTCTC[A/G]CGCACAAGATGTCTTGTTCTCAACATGAAGAAGTGTGTTGAAGATCCCACAACGAATAGA	0.461538	1	Y	Y	0.411765	Y	Y
BARCPV_1.0_Chr02_25687596_A_G	715647073	A	G	Chr02	25687596	CGCCGCTGCCAATGTGTTAGAAGCGAAAGAAAGTGCCGGTTCTGTTAAAACAACAGCAAC[A/G]GATACTGCTCTGGAGAACTTTAAGCAGAAGTGGGAATTGTTTAGAGTAGCATGTGATCAA	0.3	1	N
BARCPV_1.0_Chr02_25699043_T_G	715647074	T	G	Chr02	25699043	TCAAAAGAAAAGTTCAACTGCAGGTGATTCAACTAAGCAATAAATTTATACACTGTGACT[T/G]AACTGCTACTTTCATAGAAGAAAATATAATTGAAATGTGTTAGTGGTTAAAACAAATATG	0.363636	0.935	Y	Y	0.470588	Y	Y
BARCPV_1.0_Chr02_25706333_C_T	715647075	C	T	Chr02	25706333	CATAGTGTGTCGGGGCACACTACTACTTCATTGTTTTCTCTTCCTCTAGCTTGTAGGTGT[C/T]GTGCTTGAGATACTGGATGATAGGAATCATCCAGCTATCGGTTTGGACCTCGGTGACTGC	0.2	1	Y	Y	0.5	Y	Y
BARCPV_1.0_Chr02_25725687_T_C	715647076	T	C	Chr02	25725687	TAAAGGAACTCTTGAGTCAGAAGATAAAGTAGTTGCCATAAAGGTTCTAAACCTTAAACA[T/C]AAAGGATCTCACAAGAGTTTCCTTGCTGAATGCAATGCACTGAGAAGCATTAAACATAGA	0.25	1	Y	Y	0.411765	Y	Y
BARCPV_1.0_Chr02_25754206_C_T	715647077	C	T	Chr02	25754206	GAGGAAAGAACTGACTTGAAACAGATCCTCCCAGCCAACGACAGACACCTtCCTTTCCAC[C/T]TGCTCAGCCTAGCTTGAACTTTCTCCATCACCCCATTCCAAAAGGCACCATGCCTGTGAT	0.285714	0.976	Y	Y	0.1875	Y	Y
BARCPV_1.0_Chr02_25770784_C_T	715647078	C	T	Chr02	25770784	ACTCAGgTGgTGCACCACGCGTCATTTACGCATCATACACATCAAAGCGCATTAAGTATG[C/T]TGCTCAAAGCAGAGTAGCCAACCCGAGGGTCACTTAACTATTTCATTAATTAAACTTTAA	0.2	1	Y	Y	0.176471	Y	Y
BARCPV_1.0_Chr02_25781344_A_G	715647079	A	G	Chr02	25781344	TTGCTTTCCCAGACAAAGTCCCAACATCCGAAGAGCAACACCTTTCAAATGCTCTTTTTG[A/G]TCATGAGCATTATTGACTGCCCTCAGTGCATAGTTCACTCCCTCAGCAGCAAAATGGGAA	0.222222	1	Y	Y	0.222222	Y	Y
BARCPV_1.0_Chr02_25804111_C_A	715647080	C	A	Chr02	25804111	TTATCATATACGACACAGAATTCAGCTGAAAGCTTTGTTGTGAAACCTGAAAGGCTCAAC[C/A]AAACTTGAGTTGAAAACAGTATCAAGCAGTTCAATTAGTGTTGATCTGAGGCTCAAGGAA	0.222222	1	Y	Y	0.176471	Y	Y
BARCPV_1.0_Chr02_25812025_A_C	715647081	A	C	Chr02	25812025	TACAACTTTTTTAAATAGTGCATAGGTGACTCACCAGCATTTCAAACAGATCCGACATGT[A/C]AGATACAATTACTGTTTTAACTAAGCTTAACATTCTTTCTTTTAATAGTAAATGAATCCG	0.363636	0.8	Y	Y	0.470588	Y	Y
BARCPV_1.0_Chr02_25818853_G_A	715647082	G	A	Chr02	25818853	GCAAATGACCAAGGACACAAGAGACACTTCACACTTTGATTTGTTATCTCAATATCCAAG[G/A]CATGGTCCCACCAAATGTCAGAATGACCTCAATAGAAGAAGGATTGGGCATAGACTAGAG	0.375	1	Y	Y	0.235294	Y	Y
BARCPV_1.0_Chr02_25828656_T_G	715647083	T	G	Chr02	25828656	AAAAGCTGTCAGAATTAATGATTTCAATGGAAAGTCTGTTGGGACTATAATGACTAGCCT[T/G]CTGTTCGTAGAGCCTGATTTTCAAGAGGCTTACACACTTAAAAGATGGTTTGAAAATGAA	0.333333	1	Y	Y	0.166667	Y	Y
BARCPV_1.0_Chr02_25840047_T_C	715647084	T	C	Chr02	25840047	TTTTGCCTTTATGGCATTTTATTTTGAACGGTCTTCTCCTGTGCCAGTGTTATTCCAATG[T/C]TAATTTTGTCCTTGAAGGTTAGAAGCTGAAGAAGTCCAGTGAGGGGGTGGTGATGGTGTT	0.272727	1	Y	Y	0.222222	Y	Y
BARCPV_1.0_Chr02_25848120_C_T	715647085	C	T	Chr02	25848120	GAAACTAGCACACCTCACTCAACACCCTCTCCAATGGCTATCACTCACACTCTCCTCACT[C/T]GCCAAACTCTCCAAACCAAATCAACCAAACAACAATGGAAATGCAAATATAATGTTTACG	0.2	0.965	Y	Y	0.176471	Y	Y
BARCPV_1.0_Chr02_25867417_G_T	715647086	G	T	Chr02	25867417	ATCGGATCTCTAGTGTGTAAACAAACCAAGCTCTGATGTCATTGATGGGAAAACACGCAC[G/T]CGGAAGCAACACACAATCACGAATCAACCGCAGAAAATAAATAACATAGGATTGAAAGTG	0.4	1	Y	Y	0.357143	Y	N
BARCPV_1.0_Chr02_25973923_G_A	715650231	G	A	Chr02	25973923	TCATAGGGCAAACTTGGAATTGTCCCATACGTGCTGAACATCATCAATGTTAGGTAGTCA[G/A]TATATATATCTTTTTATTAAAAGATGGTCATAATTCTCAAGAAAAaTAATTATTATTGTA	0.3	1	Y	Y	0.470588	Y	Y
BARCPV_1.0_Chr02_26241680_C_T	715647373	C	T	Chr02	26241680	TTATCCTTTGTGTTTTTGTTTACATTTGTTGAAGAATAAAGAAAGCGCTGCTTATTGTTA[C/T]CTGGGAACAATGGAGAGGTGATTACTTTTtCCCGTTTTTGCAGGAATTCCTATTTCCTTC	0.222222	0.813	Y	Y	0.411765	Y	Y
BARCPV_1.0_Chr02_26251401_C_A	715647374	C	A	Chr02	26251401	GTAATATTACCTGAATCTAACACGACGAAGCTCcTTAGTTCCATCAGCTAATtGCCTGAT[C/A]GTAATGTACACTCCAGGTTCATCTTGCTCTATCCATTCTGCCTCCAGGTCACTAGCATTG	0.3	0.996	Y	N	0	N	N
BARCPV_1.0_Chr02_26265464_C_T	715647375	C	T	Chr02	26265464	ATCCCTTAGTGGGTCCCAACTGGAGGACACAATCCCATAACTCACTCCCAACAATGCAGA[C/T]CCAAAGAAAAaGAaGGACACAATGAAGGGCACCCAAGTGGGCACATCAATCTTCAACCCA	0.375	0.949	Y	Y	0.411765	Y	Y
BARCPV_1.0_Chr02_26350468_T_G	715647376	T	G	Chr02	26350468	TGCTCCTACTCTTGCTCTAGGGTCCTTTTtCTGAAACTCTGGAGAATTTTTTTATCATTT[T/G]GACAACATTTTGGCACAATACATCATTTGCTCTTAAGTTATTTTTCTTGATGGTAGGATT	0.363636	0.858	Y	Y	0.375	Y	Y
BARCPV_1.0_Chr02_26366833_C_A	715647377	C	A	Chr02	26366833	TAAAGAACTTAGTATGGCTTCCAATATAATATTACAAGAAATGGTGCTTATGTTCTCACT[C/A]TTCGTGTGTAGCAATAAGGTATGCAATGGAAGGTATGGCATTTCAAGGAATGTCCTGAAA	0.222222	1	Y	Y	0.411765	Y	Y
BARCPV_1.0_Chr02_26373619_A_G	715647378	A	G	Chr02	26373619	TCAATCTCAGTTACAGCTCTAACTCAATTATTTCCTAATAATTGTTCTACTTGACAAGTC[A/G]TGTTAATTtGTTGACCAACAGCATCTCGACCCTTAACTACAAGACTGTTAATTTGTTACA	0.272727	0.858	Y	Y	0.176471	Y	Y
BARCPV_1.0_Chr02_26748985_G_A	715646835	G	A	Chr02	26748985	AAGAAGGATATTATAGATCAACTCAAGTTGTTCGTGAACAGCATTGCTGTATCTGTTCCT[G/A]TGATTACCATTGTTGGTGTTGCAGGAATAGGGAAGACTAAACTTGCTCGTCTCGTCTATG	0.428571	1	Y	Y	0.307692	Y	Y
BARCPV_1.0_Chr02_26846503_T_C	715646834	T	C	Chr02	26846503	CTTCTCCTGGGTGCTTGACCAGTTTCCTAAGCTCTTCCCCGTAAATCGTTTTGCTGATCT[T/C]GATGTTTTGAAAGAGAAGTTTGAGACTCCTAATCCCACCAATCCTACTGGGAAGTCTGAT	0.5	1	Y	Y	0.4375	Y	Y
BARCPV_1.0_Chr02_27368104_G_A	715648615	G	A	Chr02	27368104	GTTGCTTCAGCATACAACCGTAGACATGGCAAAGAAAATAATATTTTATTTGTATTGTGG[G/A]GTCCAATTAAAATTTCTGAAAAGAGGACATTTGAGTGTCTTTGGTGACATTGTGAAATTA	0.375	0.935	Y	Y	0.470588	Y	Y
BARCPV_1.0_Chr02_27890038_A_G	715646945	A	G	Chr02	27890038	TCCtAGATTTGGTTGTGTTCTTTCTTTATGCATCAATTTTATTTATTTCTTACTTTGTGG[A/G]GAACTTTTGTTGGCAGGGTACTATCAAGGTCCTCCAGTGATGGCACCACCGCAATATTAT	0.25	0.949	Y	Y	0.4375	Y	Y
BARCPV_1.0_Chr02_28122874_C_A	715650742	C	A	Chr02	28122874	TTCAAAGATAGCCTAAATGACTTTAGGCCCCTATATGAACTCTTTACTATATGAACTCTT[C/A]AGGAGGATCTAACACTTTCACTCTTGAATTGAATGGAGGATCGAATGATGACCACTAACA	0.5	1	N
BARCPV_1.0_Chr02_28167444_C_A	715646947	C	A	Chr02	28167444	AAGCCACTGCAGTTGGTTGATTCAAGTGTGTCTGTGAAGGATGATGGGGTGATTCTCATA[C/A]GATTTGAGGGTATATCTGGAAGCCCAGTCGTAAGTGGGATTTGCATAAGGAGAGAAACCA	0.3	1	Y	Y	0.470588	Y	Y
BARCPV_1.0_Chr02_28726310_G_T	715649405	G	T	Chr02	28726310	TATGTGCAGAAATGTTCAGTCTCATGGTCTTTTTTtCTGTGGAATATAGTATACTTTTTT[G/T]AGATAGAGTTAGAAATTATATAGATTATGTCTCTTAAAGCCTTCATGCAGATATGAACCA	0.375	0.858	Y	Y	0.470588	Y	Y
BARCPV_1.0_Chr02_28788253_T_C	715649406	T	C	Chr02	28788253	TGTAATCACACTCGAAATATATGGTGTAACAAAGATTGTGGGTATTCCTTTTGGTTATCG[T/C]GGATTTTCTGACCAAGAGCTGACAGAAGTTCCCGTAAGTAATCTCATGCTTCCTTTCTTG	0.272727	1	Y	Y	0.4375	Y	Y
BARCPV_1.0_Chr02_28994068_C_T	715647526	C	T	Chr02	28994068	TGGTACAGATCTTGGTCGATCATGGTGTATCAGGCGCACTGCAGTCTAATCGCTTTCTCA[C/T]TGCCTGGTTTGTAGGTTTCATACTTTAGATATTAGATGATTGGGCTCATCCAAGTATCGA	0.375	0.988	Y	Y	0.25	Y	Y
BARCPV_1.0_Chr02_29026320_G_A	715647529	G	A	Chr02	29026320	TTCTTTAAATGCAACATAGCTTGGAAGGTATGGAACATTTGTAGCCAATGGCTAAGGGTG[G/A]AATATGCGTATCATTGGGAAGCTAGAGCACATTTATTGCAATTCAACTTAGGGTGGGCTT	0.333333	1	Y	Y	0.25	Y	Y
BARCPV_1.0_Chr02_29123315_G_A	715647517	G	A	Chr02	29123315	ACATTACACGAATCAGTAGATAGAGTTCATTACTTTATAGATTTACAGATAAGGGAACAT[G/A]TCTTTTATGCAATACCAAACGAAGCAGATAAACATGCAGCAGACAACCTCAATTATATTT	0.3	1	Y	Y	0.25	Y	Y
BARCPV_1.0_Chr02_29148071_A_G	715647518	A	G	Chr02	29148071	TAATCTGTCTCGAACCATGTTTAGAAGCCCACAAAAACCAAAATATATTACAATAAGCTG[A/G]CTTTACATTAACAGGAAGATAAGATGTTGTATTATATCAAGGTAAAAaCCAAAACCAAAG	0.375	0.935	Y	Y	0.235294	Y	Y
BARCPV_1.0_Chr02_29160706_G_A	715647519	G	A	Chr02	29160706	GCTCTCCCTTGACATTCTCACTCTCAACTCACTTCATCTTCTTTCCACTCTCAAATAAGC[G/A]TCTCCCATCATCTTCTTCCACTTTCAACTCTCCCAAGCGCCACCCCTTTGCCTTGCCTCC	0.333333	1	Y	Y	0.25	Y	Y
BARCPV_1.0_Chr02_29169762_A_G	715647520	A	G	Chr02	29169762	CAAAAGCAACAGCTGCAACGCCCCAACCGAACTCAACAAGTCCTCCATCATTGCATACAC[A/G]GTCTCAAAAGACTCGAAGTCCCCCGAGGGCAACGGCATTCGGAGCAACCACGCGTGTCCG	0.444444	0.949	Y	Y	0.235294	Y	Y
BARCPV_1.0_Chr02_29184267_T_C	715647521	T	C	Chr02	29184267	AATGGCGTGCATGGCTTGCACCTCCTACAAATGCAGAGGAAGGCCAAGGCGTGCAAACTG[T/C]GCACGTACTCGGGAGAGGCTCCGACGAACGTACGCCCCATCACTGAAGGGGTGAAGAAGG	0.2	0.915	Y	Y	0.235294	Y	Y
BARCPV_1.0_Chr02_29196280_T_G	715647522	T	G	Chr02	29196280	CCGTTATCTTGTTTCCGTTTtGATCAGTGACATGAAAAACTGTCCATTGAATAGGCAAAA[T/G]ATATTAGTACATAACGCATTAACCCATCTCACGAGAAGAAACCGGAACCAAACCAGTGAT	0.25	1	N
BARCPV_1.0_Chr02_29210893_T_C	715647523	T	C	Chr02	29210893	AGTTAAGCCTGGTAGTCATAGGCTGCTGTAGAAGTGTTAGATGTCCTAGTTATGATAAGC[T/C]CTTTATAGATTAAAATATAAACCCTGCTGTTGTAGATTTAAGTATTGTAAGAGAAGGATC	0.333333	1	Y	Y	0.375	Y	Y
BARCPV_1.0_Chr02_29250715_C_T	715647524	C	T	Chr02	29250715	ACTAATAGACTAACAACAGATTTGTAGTGAAAACAGCCAACGTTATACTCTAATCTTTGC[C/T]CATTTCATTACAATACTAATAGATGTTATTTTCTTTTTGAGTGCCAAAAGGCCTTTTCCA	0.3	0.935	Y	Y	0.25	Y	Y
BARCPV_1.0_Chr02_29259955_A_G	715647525	A	G	Chr02	29259955	TATGATTTACAATCCAACAGACGCACAAAGAGACGAAAAGCAACAACAACATAGCTCTCA[A/G]ACAAACAAAGAGATTTCAACTAAGTCACGGAATATATGTACCATACCTCTGGCTGCAGTT	0.333333	1	Y	Y	0.235294	Y	Y
BARCPV_1.0_Chr02_29302820_A_G	715647527	A	G	Chr02	29302820	GGGGTTATTACATTTTGTTTTtATGGGTATAAGGGAGTTGGTTTGTGGTTCCACCAATAA[A/G]AGGTGTAAGGAAGCAATAGAATTATTAGATAGGCAGTGACAAAATTGGTGATAAGTGGTG	0.333333	0.965	Y	Y	0.235294	Y	Y
BARCPV_1.0_Chr02_29309731_T_C	715647528	T	C	Chr02	29309731	TTGTCTGTGTGTAAGTCAAGTATATTGTTGTGGACTTGTCATATGATCGATTCAATGTTA[T/C]AGTCCTCCTTATTTTCTCATTTTTCTTCGAACCTTTTGTTATGATGGAAAGCACAATAAC	0.222222	0.899	Y	Y	0.235294	Y	Y
BARCPV_1.0_Chr02_29361860_C_T	715647530	C	T	Chr02	29361860	AGTTCCCAGTTTTGAAGGCGGACGGGCGTTCCAGTCTCTTTAGTGTTGAGCCTTGCCTAC[C/T]GACCGAGAGCGTTTGTATGGGTCGGTCAGGCACCGATCCTCCCTTCTTCTACTTGTATTC	0.230769	0.915	Y	Y	0.2	Y	Y
BARCPV_1.0_Chr02_29443661_C_T	715649535	C	T	Chr02	29443661	TCAATGAATCCTTGCAAACCACGGTGCCTTCTTGTAAGTGAAGTATCAGAACAAAAAGCA[C/T]AGTTTTAACATAAAAGGTTTGCTCATCTGAACTATAAAGGACTTTGCACACTTGCCAACA	0.4	1	Y	Y	0.388889	Y	Y
BARCPV_1.0_Chr02_29516526_A_G	715649534	A	G	Chr02	29516526	CCCAAGGCTAATATTGTAATGTTCACACCAACATGACATCTCTTTCACCACCCTTTTGAT[A/G]TGTTAAACATATTGAGCTACTACTTTGCCATAGATTTAAAGGCATGAACTCAGGAGGCAC	0.333333	0.965	Y	Y	0.352941	Y	Y
BARCPV_1.0_Chr02_29854950_G_T	715647105	G	T	Chr02	29854950	TCTGGAAGCCAGAAAGATCATACGGCAGTATATATAGGTATGAAGATTCTTTTTTCTGTT[G/T]TCCCAACTTTCTATTAACATGTAATAGTTCCAGAGCTGTTTTCAACATAATTGGTTCTAT	0.25	0.899	Y	N	0	N	N
BARCPV_1.0_Chr02_29895467_G_A	715647106	G	A	Chr02	29895467	GTGTCAAGTGATGTGAAGGACAGTTTGAGTCTGGAATTGGTGAAGTGGCTTGAGAGACAA[G/A]GACCGTGGAAAAGGAATTCAGGTAAGGATCATGTGCTTGTGTTGGGAAAGATTTCGTGGG	0.5	1	Y	Y	0.411765	Y	Y
BARCPV_1.0_Chr02_30111113_T_C	715647764	T	C	Chr02	30111113	TAAGCTTCCTACACATGCCATATATGACAATTAGCAATTTTCACTTCTCTTTGTTTTtAC[T/C]TTGCTGGGGTTAAGTGCTTAACTACTTTCCATCCAAAGCAACACACACTACTCTATCATC	0.25	0.9	Y	Y	0.111111	Y	Y
BARCPV_1.0_Chr02_30243963_G_T	715647763	G	T	Chr02	30243963	AAATAAAATGAAACAAGAGAAAGTGCAGCATAAAGAACATCATCGACTAAAACATACCCT[G/T]CGGCGGAACATGGTGAGTATAGATTTTCCCGAGGCATCCATGAGAGTGACTTCGTTTGGT	0.2	0.965	N
BARCPV_1.0_Chr02_30389772_A_G	715647744	A	G	Chr02	30389772	TGTGAAAGAATATTGTGAAAGAAAAaGATTTAATGGCACTTCATTTTTTGGTTGGGAGAC[A/G]GGGAATGAATGCCACAGTGGAACACCAAATAGGGATATTGAAGGACAGAAATTACTTTTt	0.428571	1	Y	Y	0.125	Y	Y
BARCPV_1.0_Chr02_31592659_A_G	715650076	A	G	Chr02	31592659	AAAAGTATTGAGTTACtGTTTGCTTGCTATCCATATATGTCTATATTGATACAGTGCATC[A/G]TGAAATGACCTTGTCCTGAAAGCAAAATTCCGCGAGCCCTTATCAAGTGAAAGATGCTAG	0.285714	1	Y	Y	0.470588	Y	Y
BARCPV_1.0_Chr02_31681046_G_A	715649570	G	A	Chr02	31681046	TGAATTTTGATTGCATGCAATGGACAATGGCACATGATCATGACTTGTACGTTGATTGAG[G/A]AAATAGCCAAACCTTATTATTACACTGTAGTTGGCAAGACACATGTTTTTGTCCTTAAGC	0.333333	1	Y	Y	0.3125	Y	Y
BARCPV_1.0_Chr02_31844024_T_G	715650525	T	G	Chr02	31844024	TGAAAACCCCAAAGCAGTCCCTGCGTATGCCACAAATTCCTGTTATTTTCTTTGGAGTAT[T/G]CGGAATAACAATAGCATCTTTCAAGAGAAAGTACACGTTTCTATTTCCATTTCTTTTTAT	0.333333	1	N
BARCPV_1.0_Chr02_32122313_T_C	715647838	T	C	Chr02	32122313	ATATATTTTATTTCCTCATAGTTTTCTTCCCAAAGTAATGATTCTATCTTAGAATTATTG[T/C]TGAATCGTTTGACAAGTTCAACCCATACACTTGCATGATCTGTGTTATTAAAATGGCATA	0.333333	0.965	Y	Y	0.411765	Y	Y
BARCPV_1.0_Chr02_32201301_T_C	715650351	T	C	Chr02	32201301	aGATGAAGGTTGGCATGGTTAATGAAGGAAAGAGGTTGACAGAAACATAAAAGAAAGAAA[T/C]GTAAAAGAGGAGGAAAAAaGCATAGATTTTATTGAAAGGGTTTAAGAAAGAATGCATTGA	0.4	0.935	Y	Y	0.470588	Y	Y
BARCPV_1.0_Chr02_32312267_G_A	715649959	G	A	Chr02	32312267	AAAGAATACAAAATATGATTAGATAAGACAGTGGTTGGTAGGTACTGCAATTCTAAATAA[G/A]AACGGACCTAATCACAATTTCAAAAGACTATAATAGAAAAAaTTCAAAAAAaGAGCAATA	0.375	0.858	N
BARCPV_1.0_Chr02_32859750_G_A	715647099	G	A	Chr02	32859750	TAAATTGGATGGCTAACCTTTTTCCTCACGTTTCTTTTGAGATGCCTTTCTCCGTGTATT[G/A]AGCAATAGCACCAAACTTACCAAGAATAATATTAAAAGGATCACTAGTACTCCAATTGAA	0.25	1	Y	Y	0.1875	Y	Y
BARCPV_1.0_Chr02_32909133_C_T	715647098	C	T	Chr02	32909133	TAATCACAATTATTGCTAAGATGGTGAGGGTTTATCCACAAGTGTGCATGCATGTCCCTT[C/T]TGAAAGCATCCCCAAAGAATTAGAACACAGCATTGGTAGAGAGAGACGAACACAGAGCAA	0.333333	1	Y	Y	0.375	Y	Y
BARCPV_1.0_Chr02_33041515_A_G	715647100	A	G	Chr02	33041515	AGCTTGTGGGTTGTAGATGAGTTTATACTGTTAAGGTAGGTCTTATTGGTGAAGTAGATC[A/G]TCTCAAAGCTCGTCTAGTAACTAAGGGATACACTCAAATTTGTGGTCTCAACTATTGTGA	0.3	1	Y	Y	0.222222	Y	Y
BARCPV_1.0_Chr02_33268194_T_C	715646269	T	C	Chr02	33268194	TGACCTGTAAAAGGTATTTCGATACTCAAATAAGTATTCTTGTTAAGGGTGTATTCTGGT[T/C]AATGGAaAAAaCGTACCATATTCCTCCACAGATGGTTTTGTTTATAACATTGGTTTATGC	0.285714	0.899	Y	Y	0.444444	Y	Y
BARCPV_1.0_Chr02_33882416_G_A	715646263	G	A	Chr02	33882416	TGTTATGAACAACATATTTGTGGCCCGAGGGAATTGATTAAAACCATGGAATCCTGGATC[G/A]GAAATTTTATTCGGACTACCTATGTTAATAATGCCAAGTTGATCACGGTATCTTGGAGCA	0.333333	1	Y	Y	0.388889	Y	Y
BARCPV_1.0_Chr02_33889685_T_C	715646264	T	C	Chr02	33889685	TAATGGTAGACTAGGTGGTAATGGAGTTAATAGAAAGCTAGACAGGGCTTTTGGTAACTT[T/C]GATTGTATTGATCACTTGGAAAGTTGCAGATATAATGTTCTCCCTAGAAATTGCTATGAT	0.363636	1	Y	Y	0.277778	Y	Y
BARCPV_1.0_Chr02_33900422_C_T	715646265	C	T	Chr02	33900422	TCTAAACCAACAAAATTGGTTTGCAAAACTGATAGGGTTGAATAGTGTAGAAGGTAGGTG[C/T]TTCCCACTGAATTGGAAATGCTTTGTAATGGAGGAGTGAGGATAAAGAGATGCATGCCAT	0.333333	1	Y	Y	0.294118	Y	Y
BARCPV_1.0_Chr02_33908362_G_A	715646266	G	A	Chr02	33908362	ATGTTCCTAAAACAGACCAAATAATTTGTAGTCACTCTTTTTGGCACAACAAACATGAGT[G/A]TGAGCAAGAGCTCTCTCATACACAACAAAACTAAGATGATAGCAAGAACAATGCAAGACA	0.2	0.988	Y	Y	0.294118	Y	Y
BARCPV_1.0_Chr02_33918614_C_T	715646267	C	T	Chr02	33918614	TAAGTGATAAAGACCATGAGACTCACATCCGGTGTCAATCATTTGTCTTGGACTTTGGTC[C/T]TATAAACAAaTAAAaTCTTTAGTAAGAGAAaTAACACAATCAAGGAAaCAAGTGAGAAGA	0.272727	0.9	Y	Y	0.388889	Y	Y
BARCPV_1.0_Chr02_33929293_G_A	715646268	G	A	Chr02	33929293	AACATTGGTGGTGATGTGCAATTGTTATCTTCTGATTGAACCAAGGGCGAATATCATCTA[G/A]CATTGTCTTATGGAAATTATAAAAGCCTATGACTACTACAAGGAACTCTAATTAACATCT	0.4	0.988	Y	Y	0.352941	Y	Y
BARCPV_1.0_Chr02_33944567_G_A	715651128	G	A	Chr02	33944567	ATCTTGCACAAGCTCAACATTATCAGAAGAAAGTCCATCTCCTAATTTGTAAAGGACATA[G/A]TATCCGATAGGATAATGAAAGTCATACAGGCTATAGATAATATTTCCATAATCTCCTCTT	0.2	0.935	Y	Y	0.235294	Y	Y
BARCPV_1.0_Chr02_33953771_C_A	715651127	C	A	Chr02	33953771	AGCTCTCAGTGGCCAGTCTTGGTGTTATTTTCCTCCCAAATGCTTTTATTGTATATACTT[C/A]TGAATGGTTGGTTAAATTATACATTTCTCTATATATCAAATCTCTTTGTTGGTTTGTAGT	0.222222	0.965	Y	Y	0.388889	Y	Y
BARCPV_1.0_Chr02_34002343_C_T	715651074	C	T	Chr02	34002343	CATATGTTACACAAGTTAGTTTATACACCACCAATGATGCGTTTTTGTGCAAAGTTTTCT[C/T]GACCTCTCTAAAAGAGTAGACCTAAGTTTGTTCTCATGTCTCCCATCACACTCGATGGAT	0.2	1	Y	Y	0.235294	Y	Y
BARCPV_1.0_Chr02_34011447_G_T	715651075	G	T	Chr02	34011447	TAGTTTtGTTtATTTTTTTTtAGTtATATTGAATATATACAAATATTTGAGTTAGGATTT[G/T]GGAGAACTTAAATTGGTATCCCATGGTAGGAAGTTACGTAAATTTGGATTGCATCATGCT	0.333333	0.965	Y	Y	0.25	Y	Y
BARCPV_1.0_Chr02_34040674_G_A	715649047	G	A	Chr02	34040674	CTTCTTGTCAAGGACAAGCTCAATGCCTTTGGAATAATGCAGCCCTTCTCTGCAGATGAC[G/A]ACCTGAGATCTGTCAGAGCTTATGGTATTTACCCTTATGCTtCcTTTTTTAACCATGATT	0.363636	0.996	N
BARCPV_1.0_Chr02_34047747_T_C	715649046	T	C	Chr02	34047747	TTGGTTCGTTTGGTGGTTGTATTAGTTGGTGTGTTTTTTATGGTGGTTATTGGTGGTTAA[T/C]GTGGGTTGGGTTTGTTTGTGTGTGATTGTTTAGCTTGGTTGAAGTGTGAAGATCAATCAG	0.272727	1	Y	Y	0.277778	Y	Y
BARCPV_1.0_Chr02_34118515_G_T	715649050	G	T	Chr02	34118515	GGATGCAATGATTGACCTTAATGATGTCATCTCAACAGACTTGAAGTCGGAACAGTTATG[G/T]TGATACCTTTTCTCCTATTACCAAAATTAACCCCTCCATTAGGTGGATATCAAGAATGTT	0.384615	0.988	Y	Y	0.294118	Y	Y
BARCPV_1.0_Chr02_34140576_T_C	715649049	T	C	Chr02	34140576	TTATGTAACATCCATATTCAAATCTCAATAGACTCAGAAAAGACATCAGAAGAGCTGATG[T/C]TATTCAATAGATAGAAATTGTCTCTTAATGGCTATCTTCTTCCAGTACTAATATAAAGTT	0.25	0.858	Y	Y	0.352941	Y	Y
BARCPV_1.0_Chr02_34151878_G_A	715649048	G	A	Chr02	34151878	CGGCCTCAGCAGCCGCCATGGTCATGCCAACGTAGGTGTTGTGCTTCTCGTCCAGGAGGG[G/A]TACTTGCCGTAATTCTTCTCTGGCTTCCAGCCTATCTTCGTTCGTTTGGGGTCCAGGTCC	0.222222	0.996	Y	Y	0.3125	Y	Y
BARCPV_1.0_Chr02_34224364_G_T	715648507	G	T	Chr02	34224364	GAAGAGGGCAACTGATACATCTTCCTATAGGCAACACTTAAACTAAAACTCAATTTTTTt[G/T]ATAATTGGAGACCTCAATCGAGAAAACCATGAGCTAAGGTACTCATTGTGATCTCATGCG	0.181818	1	Y	Y	0.352941	Y	Y
BARCPV_1.0_Chr02_34245030_G_A	715648506	G	A	Chr02	34245030	AATCCACCAATGGGGTGATGGAGGAGGTTGGTAAGCTACAACATCAAAAGCAGGCTCCTC[G/A]AGGTGTCATCATTGAATGACGAGTTATCCTTACTGTATGTCCATTAACGCAATCAATACG	0.363636	1	Y	Y	0.352941	Y	Y
BARCPV_1.0_Chr02_34259657_C_A	715648505	C	A	Chr02	34259657	GGTTAGTGATTTTGCCAGTCCAAAATCTCCCAAGTGTGCCTCCATTTTTGAGTCTAGCAA[C/A]AGGTTGCTGGATTTGATGTCCCTGTGAAGGATCTTTGGGACGCAATCGTGATGCAGGTAT	0.333333	1	Y	Y	0.352941	Y	Y
BARCPV_1.0_Chr02_34268621_A_G	715648504	A	G	Chr02	34268621	GATGTGCTTAATTTTGAATATACAAGAGCTTGGTGTGATGATTGTAGCACTCTGCAAGTG[A/G]CATAACAAAGCAGAATAAGATAAGAGAACGGACTCAATGCATCTATATTTTTCTGTTTTT	0.333333	0.988	Y	Y	0.294118	Y	Y
BARCPV_1.0_Chr02_34274621_G_A	715648503	G	A	Chr02	34274621	CTACTCTCTTTCACCTTGCTACACTACTTCAATATGGATTTCTTCACAGTATTACTTGGG[G/A]CCTGCTAAGAaTAAAATTCAATATACTTAAGTATTCAATTAACTTTTCTATATAATGAAT	0.3	0.988	Y	Y	0.352941	Y	Y
BARCPV_1.0_Chr02_34282484_A_C	715648502	A	C	Chr02	34282484	TAAGACTATATATAGTCTCAATGTAAAAaCTAAaTACCTTAGTATTCATTCAAGTAGATT[A/C]TGTGAAGATGGAGTGGATTAACCATCTAATACATTGCATAAATTAATAACACTAAAAaGA	0.222222	0.858	Y	Y	0.388889	Y	Y
BARCPV_1.0_Chr02_34288121_A_G	715648501	A	G	Chr02	34288121	GAGATGATCCACCATGGTATTTGCACGCTGCTTCTTGCTCCGGTGTTCTTCCAGGAGTCC[A/G]TTCAAGAAGGTGTCTGTTTTGGAACTAATCTTCTTAAGCCTCTTCTCAAGGTTTTCAAAA	0.333333	0.988	Y	Y	0.388889	Y	Y
BARCPV_1.0_Chr02_34341855_C_A	715648513	C	A	Chr02	34341855	GAAGTGAAAGATGATGGGCCTGGGCCTGGGCAATTTCGAAATTTAGGGTTTTCCAAGGGG[C/A]GTCGATTTACCAAATTGGTCGTGACTCTGTTAATTTAATCCTTGATTTTTTTttAAAaCT	0.4	0.949	Y	Y	0.411765	Y	Y
BARCPV_1.0_Chr02_34352435_T_G	715648512	T	G	Chr02	34352435	AGTGTTTCTCTATAAGCTCACTCTACCTTCATCAACGAATAACCCTACCTACCTATCTCA[T/G]TATTCTGCACCACTTCCATTTCCATTTCCATGCCATAACATCTTCATCAATACTCAATTC	0.25	1	Y	Y	0.235294	Y	Y
BARCPV_1.0_Chr02_34365166_G_A	715648511	G	A	Chr02	34365166	ACTGCACTATCAAGTTGACCTGACCAATCAATTCAATGTTACTACAGGAACATGATGTAA[G/A]CAATCAAACAGAATACTCAAATGCTTGAGATGAGATTAGATGACCTTCACCATCCTATGA	0.3	0.965	Y	Y	0.411765	Y	Y
BARCPV_1.0_Chr02_34371351_T_C	715648510	T	C	Chr02	34371351	ATTATATTTCAAGAACAAAACATGGGTCAAGGAAACTAAAGGAAATCATGTTATCATTCA[T/C]AATAACTATATCGTTGGTTTTGAGAAGAAAATAAAGCGGTTTCGTGACTATGGCTTATGG	0.222222	0.899	Y	Y	0.388889	Y	Y
BARCPV_1.0_Chr02_34386760_G_A	715648509	G	A	Chr02	34386760	AGAACATACATTTGGTGGTGGTTTTTTCATTAGTTTGTTTGTTGTTGAATGTATTTATTC[G/A]TGATTTGTATGAGTTATGTTTAGTCTTGTGTGGTTGCTTAGCTTTTTTGGAGTGTGAAGT	0.166667	0.935	Y	Y	0.277778	Y	Y
BARCPV_1.0_Chr02_34394483_C_T	715648508	C	T	Chr02	34394483	TCATTGCACAGTCATGTGCAACTCCACTGCCTTAGCATTCTACTCCACATTGTTTGAGGA[C/T]TGGACCAGTTTGTTTTGGCAAGAAAGGATCAATCCTAACCCAAATCAAAGAGAAAATTGA	0.166667	1	Y	Y	0.277778	Y	Y
BARCPV_1.0_Chr02_34491933_C_T	715648475	C	T	Chr02	34491933	ACCTTGGCACCAGGCTGCATGCAAAAAGCCAAAGCCAAAACCAATAACAATATATTTATA[C/T]TGGTTTTCATGAACACATCAGGACTGAACTTGATCTGTGTGTGAAAAGTGGGAAATAAAC	0.2	1	Y	Y	0.411765	Y	Y
BARCPV_1.0_Chr02_34507101_A_C	715648474	A	C	Chr02	34507101	CCACTCTCTCTGCAAAACCTTACCCCTCTATAAAACCCTCTTCAAACTCAACTTTAACTT[A/C]TCTAACTCTTTCTTTTACATGCACCACTCACATTTTGCAAGTCAACTCCATTGCCTTTGC	0.25	0.988	Y	Y	0.235294	Y	Y
BARCPV_1.0_Chr02_34521265_A_G	715648473	A	G	Chr02	34521265	AAATTTTGTACTAAATCACTGTAGGGTTTTtATTATTTGATTTATTTTGGCAAAGTGAAT[A/G]TATATGATATGGGATGTTGAGATTATACAAAGCAATTACTGATGGTTTTGTTTAGTTAAC	0.363636	0.858	Y	Y	0.266667	Y	Y
BARCPV_1.0_Chr02_34527830_T_C	715648472	T	C	Chr02	34527830	TGGTGATGTGGGTAATGCGAAGGGGAAAATATAAGGACATTTGTTTATTTGTCGGACTCG[T/C]AAGGCTTGCCAGATATCATCCCTTTAGGATGCTTGTTTTAGTTATGGTGTAGCACTCTGT	0.3	1	Y	Y	0.388889	Y	Y
BARCPV_1.0_Chr02_34533436_C_T	715648471	C	T	Chr02	34533436	TAAATATGGCTGAAAAaCATTTGACACAAaCTTTTCTTTATCTCCATCTTAACGAGAATC[C/T]TGTTGCTTCTCTTGTTTCACTTATTCTTGATGTGATGAATTATCACTCATGAAATAGATT	0.3	0.899	Y	Y	0.277778	Y	Y
BARCPV_1.0_Chr02_34544693_T_C	715648470	T	C	Chr02	34544693	TGAGACTGCCGAGAAGACTATAGATGTGCTAACTGAAGAGGGACATGTAAAGAAACCTCC[T/C]GTTGATGATATACTTGCTGCATCTGTGAAGTTGTTTCAGACTAGTGATTCAGTGTCATTT	0.133333	1	Y	Y	0.235294	Y	Y
BARCPV_1.0_Chr02_34582547_G_A	715648469	G	A	Chr02	34582547	GGTGCCACAGTTTGGCACCATGATCAGTTCTAACCAAGTTCATCAAGTTTCTAAGCCACA[G/A]CAGCACTTGATCATGAGAGAGCAACAAAGTGGTTACTGGTTGGAGCATGTGAAAACCAGT	0.4	1	Y	Y	0.411765	Y	Y
BARCPV_1.0_Chr02_34612953_C_T	715648468	C	T	Chr02	34612953	TTTTCCCTCACTTATCAAAAAACAGAAAAAGAGAACTTTCCAATTCTTATTCATTTCTTT[C/T]ATTGTCTTTTCTAAAGGAAGAATACCGTTATGTGGATGCAAATGCACATTAATGGTTGAA	0.375	0.935	Y	Y	0.352941	Y	Y
BARCPV_1.0_Chr02_34623590_T_C	715648467	T	C	Chr02	34623590	TGTTTAAAGGAATTATGTTTAAATGATAAGGGTTGTTGAGAATGATAAGAAATGTACTAA[T/C]TTAGGCTCTCTAGGATGATTTGTGAATCATTGTTTAAATTTATGTATTACATAAAGATTT	0.333333	0.813	Y	Y	0.294118	Y	Y
BARCPV_1.0_Chr02_34657239_C_T	715648481	C	T	Chr02	34657239	ATAACGTTATGCAATTTCTTGAAAAGAGTtATTTTtGTCCGACCTGAATATTGGAGCAAT[C/T]GACGAGCTTTTCTAGATCACCCAATCGAACCACGTCATGGTACACATACCTTCTCACCTG	0.333333	0.996	Y	Y	0.352941	Y	Y
BARCPV_1.0_Chr02_34663136_T_C	715648480	T	C	Chr02	34663136	TATTATAGGCAATGAAGCATAAGCTCATAATATTACATGATCTTTCCAAAAATATGTTTG[T/C]AGAAGCAATTTAAATCACCACATTACAAAGAACATCCACTAATACACATAAGAACTAGTT	0.4	0.858	Y	Y	0.294118	Y	Y
BARCPV_1.0_Chr02_34669668_G_A	715648478	G	A	Chr02	34669668	ACCCACCACACCACACCACACCATGCACTAACCAGAAGGACACATTGTATAAGATTGTTT[G/A]GGATGATAATTTTtGTTTAAGCAAGCACATTGCAATAATTTAATTTTGACAGATTACCAT	0.25	1	Y	Y	0.333333	Y	Y
BARCPV_1.0_Chr02_34678838_C_T	715648477	C	T	Chr02	34678838	TGTCTTAAACAAATATATTTTTCTTCTGTTCCCCGTGAGGTGTATAGCAACAGAACCATG[C/T]AGATAGAAGATAGAAAATGATCAATAAGTAATAGATACTGACCATGTTTTAAGTTCAATT	0.461538	0.988	N
BARCPV_1.0_Chr02_34694883_A_C	715648476	A	C	Chr02	34694883	CGTGTTGATGTCTTCTCAAAGATAACCAATACTAAAAAAATAGTGTAACATTGAACTCTC[A/C]TACAAAAACATTGAATATTCTAATTTGAGATCATGACGATAGAAAGGAAAGGTAATAGTT	0.375	0.813	Y	Y	0.294118	Y	Y
BARCPV_1.0_Chr02_34718152_T_C	715648479	T	C	Chr02	34718152	GCCATCTCTTGGATGCTCTATTTGCTGTCCATATAAACTGTATTCATCTGAATCTGAACA[T/C]CCTTCCATCATAGACTCCAGTCGAACGAATGTGAACAGATTCTCGAAGAGTTTTCTCTCA	0.375	1	Y	Y	0.294118	Y	Y
BARCPV_1.0_Chr02_34727400_C_T	715650049	C	T	Chr02	34727400	GTGTAATGTGCAGAAGGAGCAATAAAATGAGTGACCATCTTTTTAtCACATGCAATGTGG[C/T]TGGTAGAGTGTGGAATAAGTGTAACACATGGATAGGGGTTAGTACAGTCCAACATCACCA	0.3	1	Y	Y	0.333333	Y	Y
BARCPV_1.0_Chr02_34736145_T_C	715650048	T	C	Chr02	34736145	AGATTATACATACAGAGACTAAACTAACCTCAAACTTCAAACTAAATCTAGATGCTTATT[T/C]TATGTTGTAGGGAGTGTTCATCTACCAAAGAGATATGTTAAAGATGCGAGCCAAATTCAA	0.222222	0.988	Y	Y	0.333333	Y	Y
BARCPV_1.0_Chr02_34746725_T_G	715650047	T	G	Chr02	34746725	AGTTTTTCCTCTCAAATTTTGATTCTATCATGTTAATTAAATGATTAATTTCTCCCTCCC[T/G]TTtGTTTTTtCTTAAATTGTGTCACTGTGCTCTTATGGTTATATATAATTGAATGATTAA	0.272727	0.813	Y	Y	0.294118	Y	Y
BARCPV_1.0_Chr02_34754203_A_G	715650046	A	G	Chr02	34754203	GAGAGAAAGTGTTTGTGTAATCTTAGCCATAGATTTTTGTGTATCCTTTGGCAACCATTC[A/G]AGCTTTATAGTGATCAATGCTGCGCTCCTGTTTTAAGAATATACAACCATAGATACCCGA	0.333333	0.965	Y	Y	0.333333	Y	Y
BARCPV_1.0_Chr02_34765576_C_T	715650045	C	T	Chr02	34765576	TGCAAGAAAGTAAACGAGATTGAGTTGTAATGATGAGCTTTTGCTTAATTTTAGGAGCTA[C/T]TATGTGCCTTTCCTTAATTTCAAGGAACAACTCATGTGCTAGGATTAAATAAGAGTTAAT	0.2	0.935	Y	Y	0.333333	Y	Y
BARCPV_1.0_Chr02_34780591_G_A	715650044	G	A	Chr02	34780591	ATTTCATTTCATACATTCATTTCTACAaGGAAACACTTTCTTCTATAGAAGTCCTAAATT[G/A]GACCATGTAGCTTGCATGTTATAGCTAAAGCCTTTTCATAATTATGTTTAACTTTATGCA	0.3	0.899	Y	Y	0.333333	Y	Y
BARCPV_1.0_Chr02_34794847_C_T	715650043	C	T	Chr02	34794847	ACATATACTAAATAAACAAGTGTTAACATGGAAATAGGAAGGCTATTGTTTTACCTGCAC[C/T]CTTGAAACAAATTTGATATGCCCTGTTTTATTAACTAGGATGCTATGTTCTTACTGAATG	0.25	0.935	Y	Y	0.333333	Y	Y
BARCPV_1.0_Chr02_34800448_G_A	715650042	G	A	Chr02	34800448	TTTAACTGATATTGTACTATGTAGCACTCAACTTTTATGTATAAGTTACATTTTCTTTTG[G/A]ACATGTTTTTCTTCTATTAACAACGTCAAATTTAACATGTATTCTCATAGATGTTGGTTG	0.363636	0.765	Y	Y	0.352941	Y	Y
BARCPV_1.0_Chr02_34949195_C_A	715647890	C	A	Chr02	34949195	CAATATATCAGCTGGTTAGGCTGAATTAGAGTAGTTACCCATTAGTTTAGTATCTAGTTA[C/A]AATATATGAACTAGGGTGTGTTGCCTTTAAAGTGAGGGATAGAAGAGGGAGAGAGGATCT	0.3	1	Y	Y	0.352941	Y	Y
BARCPV_1.0_Chr02_34956114_T_G	715647889	T	G	Chr02	34956114	GGGCTCTAGTAGCTCTAACTAGTGAAATGCCTGTACTTTTCAGCTGAAGCTTCTCTCTTC[T/G]CACCTTTTTTGGGAGGGTCATGTCTTTGGACTGCCTAGTGCCTTAATGGTATTTTGTGTT	0.3	1	N
BARCPV_1.0_Chr02_34979878_A_C	715647888	A	C	Chr02	34979878	AAAGCTGTTTGTCTAAGGTTTATTATGACTTTACTTATCACCTTTTTCAGCCTTAAAGAC[A/C]GAATATTCGACACAATTTTATATAGACAACCAACCAACGATATAAGTCTAAAGTCACCTA	0.333333	0.899	Y	Y	0.294118	Y	Y
BARCPV_1.0_Chr02_35039316_T_C	715647887	T	C	Chr02	35039316	TTGTGGCTTAATACACTTAAACCCCATGGTATATCCAAGTTTCAGCTTTTCACCTAGGCT[T/C]TCTGTGTTCACTTTTTGCTGTATTTGCATGCTTTGTGGCACTAAATATACAGCAGTTTAC	0.333333	1	Y	Y	0.388889	Y	Y
BARCPV_1.0_Chr02_35062021_C_T	715647886	C	T	Chr02	35062021	ATTTTCTGCTAGGACTGTAGGAATGCTGTTTGGCAAGCACTTTTCAAGAGGTCCATAACT[C/T]ATAATAAGTCGGGGGTGCATGAATCCTTATTTCATGTCATATTCGGCACATTTTCATGCT	0.272727	1	Y	Y	0.411765	Y	Y
BARCPV_1.0_Chr02_35091651_A_C	715647885	A	C	Chr02	35091651	AAAGCTCAACCTAAAAGTACAACATTATTTATGGTATTTTCTTACATAACCTGAACCAGT[A/C]AAATGTCAGTCATAATTTATTACTCAGATAGCAAGGACCTGTTCTCATAACTTGGATGGT	0.272727	0.899	N
BARCPV_1.0_Chr02_35097151_G_A	715647884	G	A	Chr02	35097151	TTtGCTTGAGTGGATATATACTTGCTTGGTTTGTCTGTCGAAGTGCATCAATGTTGAGCA[G/A]TACTAAAACCTAGATACATATGTATGTATTAAGCTGAGATTATCTAGAAGGCCTGTTCTT	0.222222	1	Y	Y	0.176471	Y	Y
BARCPV_1.0_Chr02_35272100_A_G	715647852	A	G	Chr02	35272100	TTTAAAATTAAATTATCCTCACCAACTAATTTCCAACATCAGTTCCTATACCTAAATCCT[A/G]GTCATCTTCATTAGTCCCTAATCTCACAAGTGGCCCCTATTCACAGGATTCGATCTGAGA	0.375	1	Y	Y	0.470588	Y	Y
BARCPV_1.0_Chr02_35488357_C_T	715647643	C	T	Chr02	35488357	ACTAATATTGTGATGTACACAATGACTAACCCCTTTtAAATATTCTTTCAACAAGTCACT[C/T]TTTGCTCAACTAAGTATTATTTCCACAAACCACTCTTAGCTCAATCAATTATTCTTTCAA	0.25	0.899	Y	Y	0.277778	Y	Y
BARCPV_1.0_Chr02_35511626_A_G	715647851	A	G	Chr02	35511626	AGGGAATCGGTAATGCTTGAGAATATTCCCACAACTCCTACCCCAATGAACCAAAAAAAA[A/G]TGGGAACACTATACTTGCACTTATAGCCATTAAACAAAACTATTGTTACATGGGTAGGAC	0.5	0.965	Y	Y	0.470588	Y	Y
BARCPV_1.0_Chr02_36050606_C_T	715647899	C	T	Chr02	36050606	TGCTTCAAGAAAGCTCAACATCCTGTGTCCGCCCAACCCATTGGCAAGCCGGTCTATGCT[C/T]GACAAAGATAATTGTCTTTTGGAAATGATTTGTTGAGGTTAGCGTAGTCCATGCACATTC	0.214286	0.877	Y	Y	0.176471	Y	Y
BARCPV_1.0_Chr02_36080374_G_A	715647900	G	A	Chr02	36080374	GTCTTTGGTTGTGTGCGTTCTCTACATGACATGTGTCGGGTTTGGACAAACACTCAACAA[G/A]AGCCATCAAATGTGTCTTCCTAGGATCTTCTCGCCTCCAAAAGGGATATCGTTGTTATTC	0.222222	1	Y	Y	0.176471	Y	Y
BARCPV_1.0_Chr02_36235577_G_A	715647898	G	A	Chr02	36235577	TTGGATGGATCACTGGAGTTTATGCTCCTGAAATTCGAAGCTGGGTTTAATGAGTGGAAG[G/A]TGTAAGGAAGGGGTGCTTGAGTGAAACTAGAGGTTCCATCTGAAATAGGGTTGCTTGAAT	0.153846	1	Y	Y	0.176471	Y	Y
BARCPV_1.0_Chr02_36620783_C_T	715646493	C	T	Chr02	36620783	AGTAGTTTGGTTAGAATTTTAATTGGACTCGCTTAAACTCGAGAAATTCTAAGACATCTA[C/T]CATCTAGAATGGAGAGCAAGCTTTATATATTTTGAACACATGCTCAAATGTGAAAAACAT	0.3	0.935	Y	Y	0.444444	Y	Y
BARCPV_1.0_Chr02_36627120_G_A	715646492	G	A	Chr02	36627120	TTCATAGTCTTGTATATTGTGTTTGCTTTGTCTCTATACAAGGACAGCTAACCTATCCTT[G/A]TACACAGAATGCAAGTATGCGGCTTTATGGTGGAGCACAATATCATCGGGCCATGGCTGA	0.416667	1	Y	Y	0.444444	Y	Y
BARCPV_1.0_Chr02_36634916_A_G	715646491	A	G	Chr02	36634916	ACTTGAGTCAGGTTTAGAAGTCGTAAATGCAAAAGTGACTTTGTACATGTCCAATAGGGT[A/G]GATATGCGTTCTTGCCAGCGTAAAAAATTCTGATCGATGAAGACTTCAATTTTCAAGACA	0.416667	0.988	Y	Y	0.411765	Y	Y
BARCPV_1.0_Chr02_36658306_C_T	715646490	C	T	Chr02	36658306	TAATTTTACCTCTTCACCACTTTTGTCAAAATGATACATCTTATCTTACTCAATTATTTG[C/T]ATAATCTCAAGCCTATCATTCCCTTCCATAGATAGAACGTGTGTGGTCTTTATTAATTCA	0.428571	1	Y	Y	0.444444	Y	Y
BARCPV_1.0_Chr02_36665527_C_T	715646489	C	T	Chr02	36665527	GGTCTTTCTTGGTATTGTCTTTATTGTTTGTCTTTTTATGGTGAGTATTATGTGTTTCAT[C/T]ATAAAGAGATTAAAATAGTCTTCTTTTAACCTTATGTTTTTtGTTTTTTtAGAGTTCAAA	0.444444	0.813	Y	Y	0.444444	Y	Y
BARCPV_1.0_Chr02_36676613_G_A	715646488	G	A	Chr02	36676613	GAATTCAGCGTTACACCTTCAATGCTGTGGTAACAATAATCTACCATTGATCTAAAACTC[G/A]TGCACAAGTTCTTAAGGATGGATTGGATGGGAATGCACAGAATCATTCATTTTCATGTTT	0.444444	1	Y	Y	0.444444	Y	Y
BARCPV_1.0_Chr02_36694376_G_T	715646487	G	T	Chr02	36694376	GTGGAGCAATGGGATGATTTGTTTCATGTTCAAAGATAATATGGTTTTGCCCATCTTTTT[G/T]AGGTTTCTTTGTTACCTCCCATGCGCTTAACAACTTTACCACTTTTGTGGAATTTGAAAC	0.454545	1	N
BARCPV_1.0_Chr02_37072006_G_T	715648835	G	T	Chr02	37072006	CTCTTTTGCTCCCTTTTGCTTTTGGAGCACTGCATGCTTCTTCTATCTCCATTGTAGTAG[G/T]GCCTTCAACCCTTGATGAGTTAGGTTTAGTTTCATAATCACTAGGACCAGCTGAATTATA	0.444444	1	Y	Y	0.352941	Y	Y
BARCPV_1.0_Chr02_37164262_G_A	715648834	G	A	Chr02	37164262	CAAGAAATATAAAGACTTACCTTATTAAGTCAGCAATAGAAACAATTTTTAAATTTTCAC[G/A]CTCTGCAAACTGTCGAAGCTTAGGTAATCTAGCCATTGAACCATCATCATCCACAATCTC	0.428571	1	Y	Y	0.352941	Y	Y
BARCPV_1.0_Chr02_37177686_T_C	715648836	T	C	Chr02	37177686	CTAGGCCTGAAAGAGTTCATTGGATGCATCCTAATCTGCAATTCTATTCCACCAATAGCA[T/C]CAACACAAGTACTAATGCAAAAGGGTATACCCCACAACCTTCCTCTTCCACAAATTCTAA	0.333333	1	N
BARCPV_1.0_Chr02_37562864_C_T	715649908	C	T	Chr02	37562864	CAATAAAAAaTAAAAATTGGCAGAATATTAACTCAAAAGTTCAATGGCAAAGCCTCGTTG[C/T]GGATAACAAAAGGACGTCACCAAGAAAACTAGGGAGTCAAAATAGGTCAGATTACATAAT	0.3	1	Y	Y	0.333333	Y	Y
BARCPV_1.0_Chr02_37679797_T_C	715649687	T	C	Chr02	37679797	CTTGGAGCAAGTCTAAGCTCCTCTATTTGGTTGTTCAAAATGATGTATAATTCTCCTCAA[T/C]GTATTTGATTATGTGCCAAGACTCTTCCCCTACAAACATATAATTCAACATCTCTATAGA	0.222222	0.935	Y	Y	0.111111	Y	Y
BARCPV_1.0_Chr02_37726208_A_G	715649686	A	G	Chr02	37726208	AAAAGGGATTAAATAAAAAAaTTTCACTTACCATTTAAAGTAGTTACAAAGGTTCCATTC[A/G]GCAATGACAACTTTCAATTTCAATTGAAAGTTGACTTCACCGTTGACAAGGCAACTTTGG	0.3	0.965	Y	Y	0.466667	Y	Y
BARCPV_1.0_Chr02_37883075_C_T	715647866	C	T	Chr02	37883075	AGCATAAAGGCTGCTTATATTTTTGGTTTAGTTTTCTTGAGCTATACATCAGCAACTACT[C/T]ATTTATTTGTTGgATTCTTTTAGGTTtATTTAACTTAAATATTCAACCTTTAATGCTTCA	0.222222	0.899	Y	Y	0.176471	Y	Y
BARCPV_1.0_Chr02_37903525_T_C	715647867	T	C	Chr02	37903525	TTCTGGAAAGGGAAACTTTGTAGTGGGGTGGTGACAGATATTGGTTATGCTCCCATCTTA[T/C]TGTGTATTATGATCTTTCTCATGATCCTCTTCATCAACTCAGTTATCGTTGGTACTTTAA	0.222222	1	Y	Y	0.222222	Y	Y
BARCPV_1.0_Chr02_38427481_C_T	715647750	C	T	Chr02	38427481	CTTGTCCATGCTTGCTAGTCCACCCCCACATTCCACTTTCTTCCTATACCTTTTCATAAG[C/T]TGAAATTATTGGCCGAATTCTTAGTTGAAATACCAAAACTCAGTGACAAACACATTGGTA	0.2	1	Y	Y	0.111111	Y	Y
BARCPV_1.0_Chr02_38488703_C_T	715647749	C	T	Chr02	38488703	ATTTTtAAACCTTATAATGTGACAATCCACACTTTAGACATCTTCTTAACTCTTCAAACT[C/T]TTTtCTATATAAAATACAATCATTAGAACATGAATGTATCTTTTCATATTCCATACTCAT	0.285714	0.899	Y	Y	0.388889	Y	Y
BARCPV_1.0_Chr02_38662983_A_G	715647434	A	G	Chr02	38662983	GTAACAACAAATCTACCATCAAGTGAACATTGCTTAACTTAATCCCTTCTTGCTTGAGTG[A/G]CCATGCTTCCTCTAATAAATGAACACTTCCTCACTTGAGCAATCTTACACCGGTGATAAC	0.4	1	Y	Y	0.294118	Y	Y
BARCPV_1.0_Chr02_38769202_G_A	715647433	G	A	Chr02	38769202	AATATCACCTCAACACATAAGAGTTTGAACATATTACTCTCAATCCCAAGGAAAGACTTA[G/A]CCACTCATATTGGTCATTTACAAGCATGGAAaTAAAAAAAAAaGATGCAAGTTATTTCTC	0.25	0.935	Y	Y	0.0625	Y	Y
BARCPV_1.0_Chr02_39014275_G_A	715646415	G	A	Chr02	39014275	TTCGGATTCAGATCGATTTTAAGTAGAGATGGCCTGGGCCGATATCGAGTCGAGCATCCC[G/A]GGCCGATGTTGAGTCAAAGGGCCCGACCCAATGTCGAGTATCCCGGGCCCGGGCCAGTGT	0.333333	0.949	Y	Y	0.277778	Y	Y
BARCPV_1.0_Chr02_39149424_G_A	715649646	G	A	Chr02	39149424	TCTGGCAGTTTCCTCCTCCCTCACACGGTGAAAGGACTGAACCCTTTTGGTACTCAGAAG[G/A]TGCAACACGCCCACACTCCTTATTTGCCTCCAGTATTCTCCGTACGTAGAACTTGCCAGG	0.222222	0.976	Y	Y	0.111111	Y	Y
BARCPV_1.0_Chr02_39156383_C_T	715649647	C	T	Chr02	39156383	TTCCCTTTTAAATTCTCATTCTCCCCAACAGATTTCTCACCTCCCATTATTCCTTGCCAT[C/T]TCAGCTTTCAGTTATGCTCCATATTTAACATAAATAATCCATTTATTTACTGTCATGTCC	0.25	1	Y	Y	0.176471	Y	Y
BARCPV_1.0_Chr02_39257087_G_T	715649173	G	T	Chr02	39257087	ACTAATAGTTTTCTAAAACTTTGAAGATAAAAACAAATATTTtATTTTCTGATTTTTTTt[G/T]AGCGAGCATACCACCTGGCTGGTTATCTATATAATAATGATTTCAAGGATACTAAATAAC	0.2	0.988	Y	Y	0.117647	Y	Y
BARCPV_1.0_Chr02_39551938_G_A	715647409	G	A	Chr02	39551938	TCATACATAAAGCACAAAACTTGGCCTCACCTACTACAATAACAACACTACCAAGTTATG[G/A]ACCTAGTTGATAAATGTTTAATTTGGAGTCCATTGGGATGCAAACTGTATAGGAAGCATG	0.166667	1	Y	Y	0.222222	Y	Y
BARCPV_1.0_Chr02_39658609_G_A	715647408	G	A	Chr02	39658609	TTGAATCAGTATCCGCGGTTTTCACTTGATGGAAGGGATGCCATGTACCGGTCTTCTTTT[G/A]GGAACATGGAGGGAAGAAGATCGGTTAGTAGTGAGACAAGTTTCGGAGGAGAAATTGATT	0.333333	0.996	Y	Y	0.333333	Y	Y
BARCPV_1.0_Chr02_40323544_T_C	715647003	T	C	Chr02	40323544	AATCTAAAAATTAATTTAGTATCAATCTACTAATAAAAACATATATATAATTGTAAATTT[T/C]TGGACATTAGAATTAACAACTTGAATCTGAAAAGTTCAGAAATGATTTTGCACATTTGAA	0.4	0.813	Y	Y	0.411765	Y	Y
BARCPV_1.0_Chr02_40549831_G_T	715650750	G	T	Chr02	40549831	AGAAGTCTATGGAAGTACAATAGTTCTATATGCTTATTtCTTTTTtGCAAAATATTTTGT[G/T]TTTGGATTAGTTTATTAATATAAGTGAAGTCTTACGGCATTCTCCTTGATCTCTAACTTC	0.272727	0.858	Y	Y	0.294118	Y	Y
BARCPV_1.0_Chr02_40608578_T_C	715650693	T	C	Chr02	40608578	CCAAACATATTTGGTGGACCGGAAAAAaGATTTGGTTAATTAGGGAAAATATTGTATGTG[T/C]GCGAAACTTGTTGGTGTGGAAAATAAAAAGACAAATGGTGATGATGATCCATGTATATGG	0.272727	0.988	Y	Y	0.411765	Y	Y
BARCPV_1.0_Chr02_40711211_C_T	715649170	C	T	Chr02	40711211	CGGACCCCTCTTCTTCACGCACCATGACATGCCCACGTAGCACACACTTGACCCAACTAT[C/T]CCCTACAAACATCGTTATTTATCTTCTTTAATTATTTCATTTTAGTCCTTACACATATTA	0.222222	0.976	Y	Y	0.0588235	Y	Y
BARCPV_1.0_Chr02_41025559_C_T	715647802	C	T	Chr02	41025559	CACTCCCAACTGTAAAaGTTATACACTCTAGACTCTACAGCGTGCTACTGTATTTATTTC[C/T]CTACTATATATACTGCTACTCATGTCACACCTTCCACATTCAATCACTCACGCGTGCCCT	0.454545	0.988	Y	Y	0.444444	Y	Y
BARCPV_1.0_Chr02_41181265_G_A	715648710	G	A	Chr02	41181265	AATTTGGCATTGAATATGGAGTAAGGAAGCAACCCATATATGCCATGAATCTCATAACCC[G/A]TTGAGCATGCATTAGAGGATTTAAAATAGTACTAATTCTTACATTTTGATATTGCTGTTG	0.428571	1	Y	Y	0.5	Y	Y
BARCPV_1.0_Chr02_41199329_C_A	715648711	C	A	Chr02	41199329	TCCCCACAAAATGTGAACAAAAGGAGCTTGTTTGCACCTTTCCAAACCCTAAGGTATAAT[C/A]ATCAGGTGCACATAAGTTCAAGGAGGTAAGCAACAATTTACTCTTAATCAAAACCATTAA	0.222222	0.988	Y	Y	0.176471	Y	Y
BARCPV_1.0_Chr02_41215552_A_G	715648712	A	G	Chr02	41215552	GAACTTGTAGCTGAAGATGATCCTGTTGAGAATCCAGACAACGCTGGATCTGTTAAAAGT[A/G]CATCTGAAGAGAATCCCGAAAGTACATCTGCTTTTGATGGTAGCTTATACAATGACATGA	0.333333	1	N
BARCPV_1.0_Chr02_41225086_C_T	715648713	C	T	Chr02	41225086	ATATTATCAACCATCGCTATTTTCATCACATTTCACTTCGATCTCCATTTTTCTTCTCTT[C/T]ACCGCTCTCGGAGTTTCGCCTCGCGGCGTCGACGGCGACCTGAGGCATGGCGCAAGGCAT	0.285714	0.965	Y	Y	0.5	Y	Y
BARCPV_1.0_Chr02_41606064_G_A	715647937	G	A	Chr02	41606064	CACATCCCTAGACTTGGGGAAGAAGACACCCGGTTAACTAAAGAATTTAAACCAAAGAGG[G/A]TGAGCTAATCACACTTCCAATCAATGGAACACAGCCCCGTGTCAGTTATCTTTACTAATC	0.285714	1	Y	Y	0.333333	Y	Y
BARCPV_1.0_Chr02_41641331_C_A	715647936	C	A	Chr02	41641331	AGATGGTATTAAAGCCATTCAGAGCCTATCATAGTCAAATTCTTTGAGGCTTCTATGCCA[C/A]TGTTATCTGGTTCCTATTAAACCACACATAAATATCAAACCCTAGTCTCATATCAACAAG	0.375	1	Y	Y	0.333333	Y	Y
BARCPV_1.0_Chr02_42013547_A_G	715648921	A	G	Chr02	42013547	CAAAGGTGTTACAATAATATTATTCGGACAACTAAGTAAGTTCTCAAAATTGCAGGCACC[A/G]TGTAAATTCAACAGTAGTTATGTTGTGACAACAGAAAGGAAGTACATAGAAACTGGAACT	0.333333	0.935	N
BARCPV_1.0_Chr02_42070534_A_G	715649110	A	G	Chr02	42070534	TAAACCCAACGGACTCTCCTCCTTCAATCCCTCACTGGGCAAGCCCGGTCTCTGAAACGA[A/G]CTTGAAGTATCATCGCAAAACGGCAACAAAATAGGCTGGTTTTCTTTTGGTTGCAACAAA	0.4	1	Y	Y	0.470588	Y	Y
BARCPV_1.0_Chr02_42746882_T_C	715646779	T	C	Chr02	42746882	GAGTGTACATTTGATGCAATCTTAGTTTATTACTGTTCTGGAATCTAAAAaGTTAAGTAA[T/C]ACAATGGCCATGTTGGACAAAAGCACTATCTTAGAACCACTGAAGCTTTTCCTATCAACT	0.272727	1	Y	Y	0.294118	Y	Y
BARCPV_1.0_Chr02_42831226_C_T	715647572	C	T	Chr02	42831226	CAGCACTCAGACCAACCAACCACCTAATCAAAATAAGAAGGTCACATGACAACATGTGAT[C/T]GACCGATCCTTGACGATGAACCAACGGTTGATTAAGTCAGTAGAGTTAATCAATTGTTAA	0.4	1	Y	Y	0.388889	Y	Y
BARCPV_1.0_Chr02_43001788_G_T	715648913	G	T	Chr02	43001788	TAGAACTATACTGGATAAGCTTACCTGCCTTCAAATTTGTATTTCTCCTTTTATTAGTTT[G/T]GGACGTTTGTGAgTGCCTTGAGTGCAGGAGTATTTTCATGTTTTGGGAAGGCATGAATCA	0.375	0.899	Y	Y	0.444444	Y	Y
BARCPV_1.0_Chr02_43425893_C_A	715647096	C	A	Chr02	43425893	GCCCGAAGAATCAGAGGCGAAAGGGCTTAGTTTtCTTTtGATCTTTTGCTTTtAGGTTTG[C/A]GTGTTTTTAATCAGTTCTTGATAGTTGCTCCTTGTGAATCTTAGCATCTGAAGTGGGTGT	0.4	0.965	Y	Y	0.411765	Y	Y
BARCPV_1.0_Chr02_43437584_C_T	715647095	C	T	Chr02	43437584	CGTTCGTTGCATTGACAAATGGCTGAGTTCACACTCATCATGCCCCAAGTGCAGACAGTG[C/T]CTCATTGAATGCAAGAAAATTGTTGGATCCCAACCACTAGTTCCAGAAACCATTATAAGG	0.375	1	Y	Y	0.277778	Y	Y
BARCPV_1.0_Chr02_43456016_T_C	715647094	T	C	Chr02	43456016	TTTATATGGGGTGGTTTCCCATGCACTTGGGTGTTTATCATAAGGAATCCATAACTCCCT[T/C]TGAAGGAACATCCAATTTAATCACTAGTATTAGAAATTCATGGACCTTTCCAACAAATGG	0.272727	1	Y	Y	0.235294	Y	Y
BARCPV_1.0_Chr02_43504076_A_G	715647093	A	G	Chr02	43504076	ATCCCATAAGGCATTAAAAAGAGAAGGATATATATAGAAGTTGAAGAAAAGATGAATGTT[A/G]ATGCAATTTGTCCTAAAAGCAATGTTTCTTAAGTAAAGAATAGATAGGTAGGGTTGGAAG	0.272727	0.813	Y	Y	0.235294	Y	Y
BARCPV_1.0_Chr02_43585804_A_G	715647092	A	G	Chr02	43585804	AGAACACAGCAAGGAAATTATGTTGCACAGCTTCTTCTCAGTCCCAACAAAAATGTCAGG[A/G]ACTGAATCTGTCAATTCTTTATAGTGTTGTGTAGGCCTCGCAACTTCAAATTGGGACCTG	0.333333	1	Y	Y	0.235294	Y	Y
BARCPV_1.0_Chr02_43852825_C_T	715649935	C	T	Chr02	43852825	TCATTAGTCAAATTTTTCAAGACACTTTTAATTTGAACAACTCCTCAAAAGCATAGTTAG[C/T]AAACTTGAGAAGGTGGATATATATACTTGTAGAGGCTCACATGTGACCGAATTATCATTC	0.333333	1	Y	Y	0.388889	Y	Y
BARCPV_1.0_Chr02_43875974_T_C	715647679	T	C	Chr02	43875974	ATGAGTCTACAATTTCGAAATGTGTTTAATGTCCTTAGAAATAAGTTGAGTCTAATGAAC[T/C]CGTAAATTGAACTCAATCTTGTATTTCGTGTAGTGATGACTATTTCAAAGCACACATAGA	0.5	0.899	Y	Y	0.411765	Y	Y
BARCPV_1.0_Chr02_43900872_A_G	715647680	A	G	Chr02	43900872	AAAGTCTGCAACTCTAGTCCTATAGTCTAGACCACATCACACGTCAAATTCATGGCAGAT[A/G]CATGAGCATGACAGAGCTTGCCCCAAAGAAAATCAAGAGAAAGATGGAGTCGTGCTATCC	0.181818	1	Y	Y	0.111111	Y	Y
BARCPV_1.0_Chr02_43910849_A_C	715647681	A	C	Chr02	43910849	CGTTTTTGTGCCTGTATCGTACTGGGATGATGAATTGTATGGTTCTTGCAATACAGGTTA[A/C]AAaCCCTTGTTTTCCCAAGGGCTTTTTGGCTCGTGCCTGGCAGTTGTGGCTTTTGTAAAA	0.2	1	Y	Y	0.111111	Y	Y
BARCPV_1.0_Chr02_43918479_G_T	715647682	G	T	Chr02	43918479	TCAGCTGTGTTCGGTTGAGCTTGTTCAACATTTTTGTTTGCTGGGACAGCAAAGTCTTTA[G/T]TCCACTGATGAAAAACTTCTGTACGTTTTTCATTTTCTCTGGAAATTTCTGTATATTCAA	0.2	1	N
BARCPV_1.0_Chr02_44343712_G_T	715647241	G	T	Chr02	44343712	CCATCAATCTATCTTCCATCTTTTAATAAAGAAaCCCATAGAGTTGGATCCAGCACCTAA[G/T]AAAGGGACCTGAGGCTATAAAGTGGTACAAGTAATCAATCAAGTCTAAAATGGGCTGAAC	0.333333	0.965	Y	Y	0.388889	Y	Y
BARCPV_1.0_Chr02_44374582_A_G	715647248	A	G	Chr02	44374582	TTTCTGACAGGATAAGAAGTGAAGGATGTGGAAGCACCTTATTAAAGTTGTCCACTATGA[A/G]GAATGTTTTGTCATGTTGTTGATGGTCCATAGGTAAAGTTTCTACTCATATGGTTGTTTA	0.272727	0.988	Y	Y	0.277778	Y	Y
BARCPV_1.0_Chr02_44380439_A_C	715647249	A	C	Chr02	44380439	CAGCATCATCAGAAGTGGTTTCAATCACATGATAAGAGGATGATACCACAACAAATGGGG[A/C]CCCGATTATAAGACCTGCATACAAATTTAAATGAAGATCAATTTTCTATATGGTGGAAAA	0.444444	1	Y	Y	0.411765	Y	Y
BARCPV_1.0_Chr02_44431481_A_C	715647236	A	C	Chr02	44431481	AGTCATAGTCAAATATATCCTAACCTAACAACTGTAATCTATACATCATCCGCATCTTAG[A/C]CTAGGTATCGTCATTCAATCTGATCAAACTACAACCAGTAATCTTCTTGGCCCTTTTGTT	0.454545	0.988	Y	Y	0.411765	Y	Y
BARCPV_1.0_Chr02_44608186_G_T	715647237	G	T	Chr02	44608186	CTCCTAATATAGTAGTATGTAATTGCCTTCTGCGATCCTACCTTCCTACCCTGTATATAG[G/T]TTTACTCTCTGCTTCCTTAGAACCCGAACTCATTAATGTAATTAAGTTCATATAGAAGGG	0.5	1	Y	Y	0.444444	Y	Y
BARCPV_1.0_Chr02_44621703_A_G	715647238	A	G	Chr02	44621703	GTTGTTAGACTTGTGTTCCTGTCACCTCAACCTCATCATTTAGATTTGCTTTTACTACCA[A/G]CATAACCAGTTTCCCCTTCTCTACCATACCATTTTTTTAGACTAGTTGTTTCGGCAAACT	0.222222	0.988	N
BARCPV_1.0_Chr02_44630079_T_C	715647239	T	C	Chr02	44630079	GCCAGAGGTGAACTGCAGGTAATATTTTCGCATCATGTTCAAAATGTATTGTCATTGATT[T/C]ACACTTCAAAATCGATTTGTGTAATGTGTTGGGAGGATTGAGCCTATGTTTTCATTGATA	0.375	0.988	Y	Y	0.470588	Y	Y
BARCPV_1.0_Chr02_44643723_T_C	715647240	T	C	Chr02	44643723	ATTATGCATATATTTtGTTTTttATCTTAAGTCTTGAACTTATTTtGATTTTtCTGGTAG[T/C]GTTATATAAATATAGTTGTACCGAGTTAGAGATTGCAGACCTCCATTGAGCCAGAGAACA	0.2	0.965	Y	Y	0.111111	Y	Y
BARCPV_1.0_Chr02_44676546_T_C	715647242	T	C	Chr02	44676546	TGACGTAATTAACGCCAATTCAGATTTAATCAAAACTCATCACTAATAATAGACCAATCT[T/C]ATTTGATGCTAGTGATGAGTATAAACCTAATGCTTACGTATTTGTAGCATCATGCATAAT	0.333333	0.899	Y	Y	0.352941	Y	Y
BARCPV_1.0_Chr02_44719565_C_T	715647243	C	T	Chr02	44719565	TCATTGGGCCTAACGGCGTATTGTCCGTTCTTCGATATGAATCTAATGGCTCCAGTGGAA[C/T]CTTAGACCTGAAATTATTCTTGGATGGAGGAATTCTAGAACAGAATACTTCTTTGAAGTT	0.5	1	Y	Y	0.352941	Y	Y
BARCPV_1.0_Chr02_44735873_G_A	715647244	G	A	Chr02	44735873	TACATGTCTTAATCTTTTCAAGAGATGAACTGATATAACTTTCTGAATTTGTGAACGTTG[G/A]TTGTAGGTAACCTAGTCTCCTTCTGTTGCTTTCTAGCACCAGTGTAAGTAAAACACATGT	0.454545	1	Y	Y	0.333333	Y	Y
BARCPV_1.0_Chr02_44755866_C_T	715647245	C	T	Chr02	44755866	AATTGCTCTGGTAATTGTCATATCACGTTTAATTAAATGCTTATTTACAAGTTATTAAAG[C/T]GATGAAGAAGTGGATTCTCTTTTCTTTTCATATGTGTCATGGTAGGGGGCAGATAAGTCT	0.25	1	Y	Y	0.333333	Y	Y
BARCPV_1.0_Chr02_44767420_T_C	715647246	T	C	Chr02	44767420	GGGAGGTTTTGCACAATTCCTAATGAAAATCATTTGATTAGAATGGTGCCATTAGTTTGT[T/C]GAAAGGAGGACTAGATCTTGCATCAGTGACAGAGAGGAAAAAGCACACCAGAAAAGTGAA	0.363636	1	Y	Y	0.294118	Y	Y
BARCPV_1.0_Chr02_44774510_A_G	715647247	A	G	Chr02	44774510	CCACGGGGTCTTTGTAGTACATATGAAGAACTGAGAACCGTTTGTATGGGGTCCAGAATT[A/G]GCCATAGATAGAATACCAGGGGCAGTATGCTTCAACTTGAAATTCTCATCTTGAAATTTG	0.166667	1	Y	Y	0.333333	Y	Y
BARCPV_1.0_Chr02_44796970_G_T	715645959	G	T	Chr02	44796970	GTCTCTGTTCAACTCTTCAATCTCTTTTTCTGCTTCATCCAGCTGGTGTGGTGAAGAAAA[G/T]AAATAAGAAACTTGCAACTGAGTTTAAAGTAGGACAAAACAAATTGTACTGCTTCCATAA	0.428571	0.813	Y	Y	0.352941	Y	Y
BARCPV_1.0_Chr02_44803539_C_T	715645968	C	T	Chr02	44803539	AAACTTTAAAAGGGAGAAAGAGGGATGAGCATCACATATGACATTCGGATGCTTATATCA[C/T]TTGTTAATCATAACAAACCCTACCTTAATGAGTCGATTCTTATGATAAACATTAAAaCCC	0.363636	1	Y	Y	0.333333	Y	Y
BARCPV_1.0_Chr02_44811068_T_C	715645958	T	C	Chr02	44811068	TGAACACAATTGCTTATCAATGCAAGTAGGACTCATTAATGTAAACACCATTAATGTTCA[T/C]CAATGATGCTCAATAATGAGGTGGGACTCAACTCACTGATAGCATCTGGGGATCCACTTT	0.3	1	Y	Y	0.294118	Y	Y
BARCPV_1.0_Chr02_44839145_G_A	715645963	G	A	Chr02	44839145	GCAAATGCATAATTTATCAGCAATGAGGTAGGAAAGTCGTCACAGTTCACAAGAGTCTCA[G/A]GTTTCAAAGACTCGTAATCTGGTTTCGAGCTATTAAAAATTTGCATGCTGTTGTGAaTTA	0.333333	1	Y	Y	0.333333	Y	Y
BARCPV_1.0_Chr02_44851625_T_C	715645966	T	C	Chr02	44851625	ATATAGCTTACATCTCTTATTTGTTGATCAAAAACCATCCTGCCATCCTTGGATAGGATC[T/C]TCCCTTGCGACATTTCTGAGTCGATCAGCCCTGGAGTGACTATAGTTATTCCTATGTCTC	0.444444	1	Y	Y	0.294118	Y	Y
BARCPV_1.0_Chr02_44894473_A_C	715645970	A	C	Chr02	44894473	ACCTGTTATTGTTGTTCAAGTTTTCATCCTCTGGCTGTAGTAATGAATATGTATATATTG[A/C]CTTCCATATGGTTTATTATTTAAGTTCTCAAGATTTAGCTGGATTCAACCATAACTCTGT	0.363636	0.899	Y	Y	0.333333	Y	Y
BARCPV_1.0_Chr02_44905462_C_T	715645955	C	T	Chr02	44905462	CAATTATTTCTCAAATTGTGTTGCTTTTCCTTTCTTTCTTGTAATGGAGAGTCAATATCT[C/T]TCTACCCTAGGCATATCCAAACTCTGTCAAACAAGTTCTTATCTTAATGAATTATTATTT	0.25	0.965	Y	Y	0.352941	Y	Y
BARCPV_1.0_Chr02_44920602_A_C	715645956	A	C	Chr02	44920602	CCAAAAATTCTACTTGACAGTACTCAATAACCTAAGGGAAGCTCAGACAATGGAGAACCC[A/C]AATTTCATTAATATTCAGATCTCCTGGTTGTGAAGGTCATGAGTTTCCTATATACACTTC	0.25	1	Y	Y	0.294118	Y	Y
BARCPV_1.0_Chr02_44940367_T_G	715645957	T	G	Chr02	44940367	TTTCCACAAAGCCGACATACGCGCAAGCCTATGCAATGGAAACATTAACCAATAAATAAC[T/G]ATAAAATATTACAGAAATGTGATAAAAGTTTATGAACAAGTATCATACAATAATCACTGG	0.375	1	N
BARCPV_1.0_Chr02_44959369_T_G	715645960	T	G	Chr02	44959369	AAACTGAGCTCATTTATCCTTCTAGGTGATCCACTTTAACAATTTTTTCGAATTCCAAAC[T/G]GAAAGACTTATGTACATAACCCAAATTATCACTATATACATTTGGACCAATAACTGTTAA	0.333333	0.899	Y	Y	0.388889	Y	Y
BARCPV_1.0_Chr02_44969943_A_G	715645961	A	G	Chr02	44969943	CAGTTTCTACAGAAAAAGAATAAAAGCAAACAAGAATATTAAAAGACACTTTACAGTATG[A/G]GAAATGTCTAAAGTAATTTGATGTACAGTAACTATGTACAGCCTCAGAAATAAAAATATT	0.363636	0.899	Y	Y	0.2	Y	Y
BARCPV_1.0_Chr02_45119624_T_C	715645962	T	C	Chr02	45119624	GGGTGGATTTTTTGACAGAAAGATTATTTTCAGTTACCTGTTACTTATTGAGACAAGAAG[T/C]AGTATGTTAGTTGTTATGGTTAATTAGGTAAAAGTGTAAAaGGTGAGTGAGTGTAAGAGA	0.444444	0.858	Y	Y	0.352941	Y	Y
BARCPV_1.0_Chr02_45319921_G_T	715645964	G	T	Chr02	45319921	ATTCTAAGGACATTAATTTTGTTGCTAAAAATACAGAAGTTTCAGGATATTTACGGTCTT[G/T]TGTCATGAAACTAATTTCAGGTACTACTTTGAGCACAAGTTCCTTGACGATGTATCTCGA	0.3	0.988	Y	Y	0.352941	Y	Y
BARCPV_1.0_Chr02_45325850_G_A	715645965	G	A	Chr02	45325850	ATCAGAAGTGACTTAAAGGACACGCAAACAGATGAGAGAAGAAGTAAAATATACGCCCAT[G/A]TTAAAAGGGTAAAAaTATCATGCATGGGAAGATAATTTTTTTtAAGTAGAATCTTCTTAA	0.428571	0.988	Y	Y	0.333333	Y	Y
BARCPV_1.0_Chr02_45420071_C_T	715645967	C	T	Chr02	45420071	TACAAAAGACCAAGTTTGTTCTGGACTATCTTAATCAAAACTAACTTCAAAAGCATCCAC[C/T]GAAAAaCACAAAAAAaGACCAAACCAAAGCCAACAAGAAGAGCTTAAAAAATGCGAATCC	0.222222	0.935	Y	Y	0.388889	Y	Y
BARCPV_1.0_Chr02_45723722_T_C	715645969	T	C	Chr02	45723722	AATGTAGTAAAGTTATACACTTGCTGGGGATTTTGTTATTGTATTAATAAATGCTAGTTC[T/C]TTTAAATGTTTGAGATCTAACATTAACCAATCGCACAAGACTTATGAATAATGGTTATTT	0.25	0.858	N
BARCPV_1.0_Chr02_45733310_G_A	715646145	G	A	Chr02	45733310	TTCCCTTCTCATCGGTGAGCTTAAAACAACGCGTTAAGGAGGTAAATTAAGAAAAGGATC[G/A]ATGCTATTAGCCTTTGCTGATTTATATCGTGGGCGAAAGAGCGGAAGGGGAGATCTCACC	0.333333	0.996	Y	Y	0.375	Y	Y
BARCPV_1.0_Chr02_45739431_C_T	715646137	C	T	Chr02	45739431	CAAGGATGTGCGTGAAATATAGTCCAGATATTTATTCTCTTCTGCATAATGGAGAAGGGG[C/T]TTGTTCATCGTCAGCTGAAATGAAGTTGTAAATATACAACTTTATGCGCATTTAAAATAT	0.5	0.988	Y	Y	0.352941	Y	Y
BARCPV_1.0_Chr02_45754551_T_C	715646140	T	C	Chr02	45754551	AATAAGGCGATATTTTGTTTGTTGAACCGCGTGTGTGACTTTTAAGCATCGGTGACGGAA[T/C]TCATGCCACGCGTCCAATTTCATGTCATTTAAATTAAGCTTCTTAACGGCTCGGGTCCCT	0.272727	1	Y	Y	0.111111	Y	Y
BARCPV_1.0_Chr02_45761451_G_T	715646141	G	T	Chr02	45761451	AAAAAaaGAGAGAGCATTTTAAGAATATCAGTACCTGGTAGGTAGTGTTCTCAAGTTAAT[G/T]TAAGACATGTGAAGCAGTGCAAACCTCAGATTTTACAGCTTGATCTTCTAATTTTAAGGT	0.2	0.988	Y	Y	0.117647	Y	Y
BARCPV_1.0_Chr02_45817267_A_G	715646163	A	G	Chr02	45817267	GTAGTGAAACACTGATTTTCAAATCTAAAAGCTTCAAACTTAGTATCAGAGAACAATCCC[A/G]CTCTATTGTCCTTCCTTCCATCATTGCGCCTACCGTCGGAAACAGCTATTGTATTGCTGG	0.4	0.996	Y	Y	0.470588	Y	Y
BARCPV_1.0_Chr02_45822854_C_T	715646164	C	T	Chr02	45822854	AAGCTCCTCATCGGAAGCTTGATGATTAGGAAGCAAACAAAATTTTGCACTTCTGCAAAG[C/T]TGTGAATACAAAGCAACAACTCCACCTGTTAAAGTTGAATGTATTAGTATTACCACAATA	0.363636	0.988	Y	Y	0.428571	Y	N
BARCPV_1.0_Chr02_45829460_G_A	715646136	G	A	Chr02	45829460	GGGTGGTGAGTGCAGATTGTTGTCCAAGGTGATAGGGTCGTCGAACACAACCACGTCACC[G/A]AAATGGTTCTGCCCTGCTAGTATGGTCCTATTCCCCCATGCTGGTGTTCCCACAATGGCT	0.222222	0.949	N
BARCPV_1.0_Chr02_45853028_C_A	715646138	C	A	Chr02	45853028	AAGTACAGGAAACTTAAGAACCAATTTGTCTCCCGCATCATTCACTCATTTGATGAGCAT[C/A]TTTGAGTATCACTCAGCATTTGGATGAATGAGCCGGCAGCTAATTGAATCTTATTGCCAC	0.25	1	Y	Y	0.117647	Y	Y
BARCPV_1.0_Chr02_45897620_C_T	715646139	C	T	Chr02	45897620	GGTGTTATTCAAAAGACAATAATTATAATTCAATGGCCCGAAAGCTATTCAGGTCCAAGA[C/T]AAGCGAATGCTTCGGGATATATACAATCTGGGGTAACGAAACAATACAATCGAAAACCTC	0.375	0.988	Y	Y	0.111111	Y	Y
BARCPV_1.0_Chr02_46110065_C_T	715646142	C	T	Chr02	46110065	AGTTGGGTGCTTTCCTAGGGACTCCGGCAAAGGTATGCTTGCGTGTGTTAGACTTTTCTT[C/T]TGGGCCTTTTCATTCATTACTTTGCTCTTCAAATTCTCATTTTTtGTGGCATTCGTTGAT	0.4	1	Y	Y	0.444444	Y	Y
BARCPV_1.0_Chr02_46133012_C_T	715646143	C	T	Chr02	46133012	AATATGTCACAGACCAAAAATAGATGTTGGACTGTTTCATCGTGTTGAAGGCACAAAGGA[C/T]AGATCTTGCTACTTTGAACTACCCCTCTTCTGACTAAATTAGTTCCCTTTGCCACCTTTC	0.4	1	Y	Y	0.444444	Y	Y
BARCPV_1.0_Chr02_46141514_A_G	715646144	A	G	Chr02	46141514	GACAAAAATGAGTTTGGTTTCAATTGAAACTGAATTCATGTATATTATTTTAACAGAATT[A/G]TTTGATTTCAATGGACTCTAGTCTGTTTCATATTGATTAGGAGGTTGATGCAGTGTCTAC	0.181818	0.935	Y	Y	0.176471	Y	Y
BARCPV_1.0_Chr02_46240208_G_T	715646146	G	T	Chr02	46240208	GGTACCATATTCTATCCGTGATACAATTCCTCTTTGGCTGGTAGGTTTTTACTTAAAAAT[G/T]TTGCTATTTAAGGCTGTTTCTTTCTATAATTTTAACTCAGAAAGGCCACTTCCTTCTCAC	0.333333	0.935	Y	Y	0.470588	Y	Y
BARCPV_1.0_Chr02_46250506_T_G	715646147	T	G	Chr02	46250506	TTTCTGGGTATGATTTTTACTTCTATCCATTTTGCAAGAATATTTCCGTTTAGGACTTGC[T/G]GTTCATATTGATTTTTTATATGTTGTGATAATTGAAAAGATTGTTTATCTGGTACATATC	0.375	0.809	Y	Y	0.388889	Y	Y
BARCPV_1.0_Chr02_46258962_G_A	715646148	G	A	Chr02	46258962	AACGTAACTTTCAAGCCAAAAGTATGAAAAACATGTTCCACCTAAAGTACTTCCAATATT[G/A]TTTAACACTTACAAAGGGTAATATAGCTGAAGTCGTCTCAGCATTTTCTATAATTATATT	0.25	0.935	Y	Y	0.222222	Y	Y
BARCPV_1.0_Chr02_46277353_C_T	715646149	C	T	Chr02	46277353	GAGGGCACTCAATGATGCCAACCTTGGACAACAAGTCCTTGACACTGTAAGTCACAGAAT[C/T]GTTTGAAGTTGCAATGTGTAGTTGCCAAACTAACAAGGAAAATTCTGATTGTAACTTAAT	0.3	1	Y	Y	0.277778	Y	Y
BARCPV_1.0_Chr02_46291303_T_G	715646150	T	G	Chr02	46291303	AAATGATAAATGCAACATTACTTTTTATAAACCATCTCTTTGAAGGAGCTACCTGAGACC[T/G]GAAAAGAAACTAATATTTCCTCTTCCTAACTTTGAAACTAATTGATCGGAAAACATTATC	0.2	0.988	Y	Y	0.176471	Y	Y
BARCPV_1.0_Chr02_46301597_T_G	715646151	T	G	Chr02	46301597	AAAAAATATACATTTAATTAGTCCAGGACTAACCTTTAGCAAAAGATGGATTGACGTTGT[T/G]GCAACCATTTTGTCCATGCCCTCTCCCGTCAACATTATTACCATTCCTTCTTTCACTTAA	0.3	1	Y	Y	0.176471	Y	Y
BARCPV_1.0_Chr02_46309576_G_A	715646152	G	A	Chr02	46309576	CTGCTCTGCGTCCTCTAAGCTTAGTGTCGACGACGACATAATGGCGGCGGAGAGGGAGCG[G/A]TGGCAAGTATTCAGGGGCCTCATTGTGGTGCTGCAACGAATGTTCTTGAGGATTCCACGA	0.4	0.976	N
BARCPV_1.0_Chr02_46336206_G_A	715646153	G	A	Chr02	46336206	ACCTTGTTGGTTGGTGATTTTACTACATCTGCTCTCATGGTCATGCTGTTTACTCTAGCT[G/A]CAAAAAAGTTCACAAAAATGAATTTGGTTGGTTATGATTTATGATTTATTGTGGCAGCAT	0.454545	1	Y	Y	0.411765	Y	Y
BARCPV_1.0_Chr02_46370770_C_T	715646154	C	T	Chr02	46370770	TGATCCTTTTATTGAATTAGATGCTAATCCATCTTTGCACCTAAAAAaGATCAATTTTTt[C/T]TTCTAGTTGTATAATTTAGAACAACCTCACGAGTAGGTTTCGAACGGATATTGTAGCATG	0.5	0.868	Y	Y	0.411765	Y	Y
BARCPV_1.0_Chr02_46431997_C_T	715646155	C	T	Chr02	46431997	CTTGAATGGTATCATATTATGTTTCTAACGTGTTATGTGCTTGATCATATAGTCTATCAT[C/T]CGAAGCAATCTACAATATGCTGCCTTAAGTGCTCTGAGAAGGCTCCCTCTGGATCCTGGA	0.181818	0.996	Y	Y	0.111111	Y	Y
BARCPV_1.0_Chr02_46440497_T_C	715646156	T	C	Chr02	46440497	GAAATAGTCAATTGGGATAAGTACAAAAGTGCCCCCTCAGTTCCTAAATTGTGTGACTCG[T/C]AATGATGACATGAGATTGCTCATATTTATTCGTACAGTAAGACACAGATAATTTAAAATT	0.285714	1	Y	Y	0.0588235	Y	Y
BARCPV_1.0_Chr02_46464813_T_G	715646157	T	G	Chr02	46464813	TACAAAAGAAGAAAACGTGACAAAATAAAATAACAACGAATTTTCAATGCAGAAAGGCAA[T/G]TACTTTTtATTTTATTTTtAATTCATCGTGTACGTTAACTTTAAGGAACTTATGTCTTAA	0.333333	0.858	Y	Y	0.166667	Y	N
BARCPV_1.0_Chr02_46474844_C_T	715646158	C	T	Chr02	46474844	ATATTTATCACATTTCTTAAGTTGTTCATATAAGAATGAAAATAACACTAACACAGACTC[C/T]AACAATAAGCAAGATTGAAACTAAACCAATTAAAAGTAAGATTTGTGCATGCAATTTGGT	0.2	0.813	Y	Y	0.111111	Y	Y
BARCPV_1.0_Chr02_46483299_C_T	715646159	C	T	Chr02	46483299	TGTGAGGTCGGGTTACAAGGCCACTGTGGTCGCCATTAAGGAACTTAATCGCGAAGGATT[C/T]CAAGGAGACAGGGAATGGCTCGTATGTAACTTTTCCTACTCTTGCCATTTAACATTGAAC	0.222222	1	Y	Y	0.111111	Y	Y
BARCPV_1.0_Chr02_46498293_G_A	715646160	G	A	Chr02	46498293	ATCAAATGTGTTAATACCTGACTTCATTTGATATGGCCTCTTAGATGCCTAGATGTGTAT[G/A]ATGTCTTTGGTTGGTTAAATTTAACATTCACATGTCCTTACTCAAAACGTATATTTCCTG	0.181818	0.965	Y	Y	0.111111	Y	Y
BARCPV_1.0_Chr02_46519870_T_C	715646161	T	C	Chr02	46519870	ATTACTGTATTTAACACGAGCTCTTAATACAAGACTTACAACAAGCCTTCAAAAGATCCT[T/C]TAGTAACCAATGTAACAACTACGACTAAAAAGCAAGGAGAGACGCCAAATTTCTTGCACT	0.333333	0.988	Y	Y	0.5	Y	Y
BARCPV_1.0_Chr02_46526352_C_A	715646162	C	A	Chr02	46526352	ACAAGTATACGCTAAAAAAATTGAATATGAAATGAAACCCTATACAGAACAGAAGAACTT[C/A]AAGAAAATTAGTAGAGTTCCAAAAGGGATGCAATATGCTATTTGCTATCACAGGTGTAAA	0.333333	0.899	Y	Y	0.111111	Y	Y
BARCPV_1.0_Chr02_46563739_C_T	715646940	C	T	Chr02	46563739	GGTTACCACTCTTCTTTGCATGGAAGTCTTCCTCTTATCCTGTGATTTATTTCTCTTATT[C/T]TGTGTTTTATTTTTTGGCATTACCTGTTCAGAAAAAAAAaTCCAGACCTACTATTATAAA	0.222222	0.935	Y	Y	0.111111	Y	Y
BARCPV_1.0_Chr02_46574227_G_A	715646939	G	A	Chr02	46574227	TCATTTGtCATAGAAAGATTGTTATTAAGCCGCGTAATACTATTACTGTGTTTCAGTTGG[G/A]CTTAATTGTACATTTtATCATGCAACTATTATTATTTCGTAAATTTTtACCATTGAAGtC	0.2	0.935	Y	Y	0.125	Y	Y
BARCPV_1.0_Chr02_46585590_T_C	715646938	T	C	Chr02	46585590	CATATAACAGTTTCAATTTCAAATGCTTCAGTAGTATGTGCATGACTCTTGGCTGGTTCA[T/C]GTCAGACCCCATCAACTGGAGTACAATTCAGGAATGTGAAATAGTTTTTTAATGAATTTT	0.222222	0.988	Y	Y	0.117647	Y	Y
BARCPV_1.0_Chr02_46592295_A_G	715646937	A	G	Chr02	46592295	TATTCTTAGCCCCAATTTTGATTTTGAAAGTCCAAATAATCGAATGTGGTATATTGCCTC[A/G]CGGTATAAAATATAGGCTGAGCTGCTCCTGGACTTAAACCAATACCCTCATACAAAGCTG	0.25	1	Y	Y	0.0588235	Y	Y
BARCPV_1.0_Chr02_46601897_T_C	715646936	T	C	Chr02	46601897	TGTTTtCCTGAAAGGAGATTTtAGTGACATGCTTTATGGATACAAATTTGATGGCAAGTT[T/C]TCTCCTCTGGAGGGGCATTACTATGACTCTTCTCGTATAGTGTTGGACCCTTATGCAAAA	0.363636	0.976	Y	Y	0.444444	Y	Y
BARCPV_1.0_Chr02_46618173_G_A	715646935	G	A	Chr02	46618173	TAATAAGAACTTTTTGTTATTAGGAAAGGTGACATTTGTGGACTAAAAATGCTAACATTG[G/A]GATAATATTCCCTTCAACAGAATAGGGAAACAAGCAAATGCACTTTTTTTGTTTGTCATC	0.222222	0.899	Y	Y	0.111111	Y	Y
BARCPV_1.0_Chr02_46627845_A_G	715646934	A	G	Chr02	46627845	CTATAATGATCATTTATTTTGTTACTACTGAGAATTAAAGTGCACATGGATGGATACACA[A/G]AGGAGAGCAGATCACATTGACAACCAAAATTTATCTCCTCTCACAGTTCTTCTATTCCAA	0.2	0.899	Y	Y	0.0588235	Y	Y
BARCPV_1.0_Chr02_46633991_G_T	715646933	G	T	Chr02	46633991	CACTTGCACCATCACCCTAAATATGAATTGTGCATAATATCACTAATTAACCAGGATATG[G/T]AAAAAGGTGTATACTTATCGATTTAACATGCCAATGCTTTATACCTTGTGAGCCTCGTAA	0.166667	0.899	Y	Y	0.111111	Y	Y
BARCPV_1.0_Chr02_46640265_G_A	715646932	G	A	Chr02	46640265	CCGATCACTCGCTGCATAATGAAGCCGACTAGGCAGATTCTCCTTCAAATACACCTTCAA[G/A]AACTTCCCATTATCAACTTTCCCCGAGCTCAACCCTTCATTCATTTTAGCAACAACATCT	0.454545	1	Y	Y	0.388889	Y	Y
BARCPV_1.0_Chr02_46657827_G_T	715646931	G	T	Chr02	46657827	TTCCTCGAGAGAGGTTGGAACTAACACTGTATCCATGTGATGATAGTAACCATCTTTTtA[G/T]ATGGGACCAGTGCAGATTCTTATTTAGCATGGATTGTATTCACACTCTGCTGGAGCTATG	0.333333	1	Y	Y	0.222222	Y	Y
BARCPV_1.0_Chr02_46673681_A_G	715646930	A	G	Chr02	46673681	TAAAAGGACCCTTGGAAATGCAAGCAGTCCTCTCCAACTTAACAATCCCAATGAACATAT[A/G]CATCTCAAATTCACCAAAAAATAAAGAAGCTGTTATCATTTCATTAGTTAATTTTTCTCA	0.222222	1	Y	Y	0.176471	Y	Y
BARCPV_1.0_Chr02_46685108_T_C	715646929	T	C	Chr02	46685108	GAAGAACATGGAATCACACTCCTAAATGAGCCAAATTTTGGATCTGTTACCTTGGTTGGA[T/C]CCTTCCACTTTGGCTTAGTGTATTAATTATATGCTTTCCATCAATTAATTCGTAAAGAAC	0.5	1	Y	Y	0.470588	Y	Y
BARCPV_1.0_Chr02_46710297_A_G	715646928	A	G	Chr02	46710297	CCGGATTCACAGTGACCCAAAATTAGTTGCTGCAGAAGTTCATGATTGGAGCAATGGGGA[A/G]GAATTGGAGAGCATTCTACTCAAGCTTATCAACAAAaTAGCTCCCACTAGTGGCTATGTA	0.230769	1	N
BARCPV_1.0_Chr02_46735946_T_C	715646927	T	C	Chr02	46735946	AGATCAAATGTATGACCTAAAAATACCGGTACCTAGTCAATGTGGGGATTCCCGTCAAAA[T/C]TGGGACGGGTTTGGACAATACCCACTGAACGGGTTCATTTGCCATCTGTACTTAGGGCGG	0.25	1	Y	Y	0.0588235	Y	Y
BARCPV_1.0_Chr02_46772869_T_C	715646926	T	C	Chr02	46772869	AAACCAAGAACAAAaTACATTAAATTAACTTAAACCACACTACAAAACATTCGTAGAAGG[T/C]GTCAATGAGCACGCCTGCAGATAGTGAAGCCATCACCAATTGAAACAGCAGAAATTTCAA	0.285714	0.996	Y	Y	0.111111	Y	Y
BARCPV_1.0_Chr02_46781845_T_C	715646925	T	C	Chr02	46781845	TTTATATGGGAAAAACTCATTTGTCATAAGGTTTTTGCAGGTTTGGGAACTGTAAATAAC[T/C]ATGACTCGATATTTATAGGATCTAAATTTCTTACATTATGTTTACTTAAATAATTCAACA	0.4	0.899	Y	Y	0.111111	Y	Y
BARCPV_1.0_Chr02_46801205_G_A	715646924	G	A	Chr02	46801205	TGGAAGTTGTAAAGTCCATGGTTTTGCATTTTCTGTGTAGGATGATATGAACTGTGCGGA[G/A]GCGTATGTGAAATTTATGTGTCAGTGGTTACTTGACAACTGCCTTGAAGATATGGAGTTT	0.2	1	Y	Y	0.176471	Y	Y
BARCPV_1.0_Chr02_46814418_G_A	715646923	G	A	Chr02	46814418	TtCTATGTTTTATTTTTtATTGGTCTTTTTCGGATTTGTCCTAATTGTTTTTAGTCCCAT[G/A]ACATCCTCCACCAAACCCCAACCACTACCACGATCAACAACTGCCAGCCACCGTGAGCCC	0.25	0.915	Y	Y	0.333333	Y	Y
BARCPV_1.0_Chr02_46821502_G_A	715646922	G	A	Chr02	46821502	TGTGTACAGAATGCGGGGTGAAAGAAAATGAAGAATGGTGGTGGCAGATTTATTTTGGAA[G/A]AAGAATCCACTTATGCTCTGTAAATAGTGTATTCTGAAGGTATGGGTGAAGAGTGAAGAA	0.285714	1	Y	Y	0.222222	Y	Y
BARCPV_1.0_Chr02_46852583_A_G	715646921	A	G	Chr02	46852583	GAACAGCTGGGAAATAGCAGAAAAAGGCACAGAGAAAATGAATGTATCAGCAGTGAGTGG[A/G]AAGAGGGTATATATAGTACTTGAATGTCCTTAGCAAATTTGGAGGGTGAAAGTCTTCATG	0.285714	1	Y	Y	0.235294	Y	Y
BARCPV_1.0_Chr02_46884229_G_T	715646920	G	T	Chr02	46884229	TCGAGTAGCTTGTGAAAGCACCTGAACTGAACCCAAATGAAAAAAaTACAACTGTTCCAA[G/T]AGAAAGAGGCCTTTTGTAGTTCTACTTGCCTTGACTACAGAGTCACTCATCAGAAGCTCT	0.375	1	Y	Y	0.470588	Y	Y
BARCPV_1.0_Chr02_46891082_T_C	715646919	T	C	Chr02	46891082	GAGAGGGAGGACAAATAAAACTAAGAAGAAGCTCAACAGCGAAAGTGAGTACATTTGAAG[T/C]AAGGTAAGCAACACTAAGATAAAATCTCCCAGCAGAAGGATAGAGATAACCAGACCTACT	0.333333	0.988	Y	Y	0.444444	Y	Y
BARCPV_1.0_Chr02_46910289_G_T	715646918	G	T	Chr02	46910289	GTATTTACTATCAAATATGTTTCTAGTAAACTGATTTATCAATCTTCTGACAGTCTCATT[G/T]AATTTAAAAGGATAATATATCATCTGAATACAAAGTTTtATGATTATACCAGAAGATAAC	0.2	0.813	Y	Y	0.277778	Y	Y
BARCPV_1.0_Chr02_46918901_G_A	715646917	G	A	Chr02	46918901	CTACATTCTTTGGTGTAGTCAAGATAAAAATGATGGAGGGGCCCTAATGATGTTTTCAGT[G/A]TACATAGACTGCGATGATGCCTCCTTGTCTTGCCAAAATTTCAAGCTCTGATTTGATCTC	0.285714	1	Y	Y	0.277778	Y	Y
BARCPV_1.0_Chr02_47322467_G_A	715648654	G	A	Chr02	47322467	CCATTTCATCTAAATCACCCCACCCACCAGGGGAATCCTCATCTTGCCCTTTTCTGTTAA[G/A]AGGAACTGGCAGCTCAGAAACCGGCACAGGAAGAGGCTCTTCATTGAAGTACTTGTCATG	0.166667	0.996	N
BARCPV_1.0_Chr02_47620622_G_A	715645973	G	A	Chr02	47620622	AAGATATCAAATGGAAATAACCAATTGAAAAACAATGACAGCTACTGAATTCAGGGACAT[G/A]TAAAGGAAGACAAATAGAATACAAGGTGGCCCGACAGGCCAATTATTTAATTACGACCGT	0.375	0.988	Y	Y	0.277778	Y	Y
BARCPV_1.0_Chr02_47639347_G_T	715645974	G	T	Chr02	47639347	TATTACTTTGAATTTTATTCGTGACTGGCCAAAAGAGTCAATTGATGAAGAATAAAAATA[G/T]AATATATTAGTTTTTTtATTTTTTACGCAATAATTTTTATTCTTCTTTTAACTGTTTGGT	0.5	0.813	Y	Y	0.352941	Y	Y
BARCPV_1.0_Chr02_47669011_C_T	715645975	C	T	Chr02	47669011	AGACACCCTTGTTATTCCACTGCCATGCACATGTTTTAACAACGTTAACAATGGGGAAAC[C/T]GCTGTTTACATGTCGTATGTTGTGCAGAGAAGAGAGAGCCTGAGTAGCATAGCGTCAAAG	0.25	1	N
BARCPV_1.0_Chr02_47687720_C_A	715645976	C	A	Chr02	47687720	GGTGATGTCAAACATTACAATTTTGTACTGAATTTGCTATCATCCAGAAAATGAAGTTAT[C/A]TTTGGAATCCACTAAGCAAAGGGTAATGAAAGAGCAAACGGTTTATGCAGGGGAGTGGGA	0.333333	1	Y	Y	0.166667	Y	Y
BARCPV_1.0_Chr02_47693550_C_T	715645977	C	T	Chr02	47693550	GGTAAGTTTGATAAAAAAATCGTCCCCAAAAATTAAAAATTAATTCCAGATTTCACATAA[C/T]AGCTTGTTTCTTAGAAAAAATACTGTGGAAAAGGAGATGAATCAGGAAGATTATCTTTTT	0.4	0.935	N
BARCPV_1.0_Chr02_47707089_T_C	715645978	T	C	Chr02	47707089	AAATGACGTAGGATTGATTTATCCGTCCCTTGATGGACGCCAAAATGTTTTAGACAATAA[T/C]GATGAATATCAATTAAAACATTCGGTTTAAGTAAAAAACAAATAGATTTCTAGCTGATTG	0.285714	0.988	Y	Y	0.117647	Y	Y
BARCPV_1.0_Chr02_47724148_G_T	715645979	G	T	Chr02	47724148	CAATCAGATTAAAAAAAAaTtCTAGTACTTAAGCAGCACATAGACATTTTAATTAGGAAA[G/T]AAGAATGGCTTTGTAAGCTCTGGCTAGAGGAAAATCAAACACTGCTAATGCAATATAACC	0.25	1	N
BARCPV_1.0_Chr02_47733973_C_T	715645980	C	T	Chr02	47733973	TTTTTCCTCAAAACCAACGGTGCCACCTCATGTTTCAACTAACCTATAAATACACTTGCA[C/T]ACTTGTTTTGAATTTTCATCCCAATTTAGCTCCAATCACTTCATCATTTAACCAAGCACA	0.333333	1	Y	Y	0.470588	Y	Y
BARCPV_1.0_Chr02_47745274_C_A	715645981	C	A	Chr02	47745274	TCCTTCCAAGTTTGGTGGAAATTGAGGTTCTGGAGAGGCCAATAAGGTGTCATCAAATGG[C/A]AGCAAGTTTTGAATTTCCATGTTATCGATATCTAAGAAAGGAAAAGAGGGTCTAAAGCTT	0.181818	1	Y	Y	0.166667	Y	Y
BARCPV_1.0_Chr02_47752698_A_G	715645982	A	G	Chr02	47752698	AAGTTTAGTCATAACCTCATCATTTTGGAACTCAGTAGTACCAAAGTTAACAGCTTAACA[A/G]TTCAAAGGTGAATGTTGAAATCACTGCTGCAACACCAACCTGGATCTTACTTACACTGCC	0.222222	0.935	Y	Y	0.117647	Y	Y
BARCPV_1.0_Chr02_47769230_A_G	715645983	A	G	Chr02	47769230	AACGTACTTGTTCATGCCCTCGAATTTTCAAGGAAGTTAATTTAAGAAGTTCGCGTTTCA[A/G]ATGACAATCACCACTTAGATGACCAGCTCTTATCTGTTTCACACAATCATTGAGAAAAAT	0.4	0.988	Y	Y	0.176471	Y	Y
BARCPV_1.0_Chr02_47805495_T_C	715645984	T	C	Chr02	47805495	TAGTCATATAGTTGCACTGCATTAGCCACTTTGGCACTACCAATAGTAAATATTAGCAAT[T/C]CTGTTTTACAGAAGGAGCATTCTTTGGTCTCGAAACTATTAGTAATTATCTTCTCTTCGT	0.363636	0.988	N
BARCPV_1.0_Chr02_47821369_G_A	715645985	G	A	Chr02	47821369	TCTTCTGCTTCCATCTCAACCTCACACAATGAGACAAAAGTCACCATCTTTACTCCAAAC[G/A]AGTCAAGGGGTTTCTTGAGGCCAACCATGGCTATGCATGGCATGACAGAGGAAGAGTTGC	0.181818	1	Y	Y	0.166667	Y	Y
BARCPV_1.0_Chr02_47865017_C_T	715645986	C	T	Chr02	47865017	AATGATTTTTTTTTtCATAGGAAAATGACTTGAAGTTTTGATTATGATCGTCCGTAACAC[C/T]AAGTTGTACAGAAATGAGTACTACTCATGTCCCTGTCCCAACGGGGCCCTGTGATATAGG	0.4	0.976	Y	Y	0.352941	Y	Y
BARCPV_1.0_Chr02_47937161_C_T	715645987	C	T	Chr02	47937161	CTCCTATGTAACTCATTCTGTTGGTGGTTTCGTGTATTTTTCCATTGACAAAGTTTATAT[C/T]CTTCTATTCAAGACAGCAGTTGAACCATTAGACCATTCATAACTTCCACATGCAAAACTC	0.222222	0.988	Y	Y	0.117647	Y	Y
BARCPV_1.0_Chr02_47942728_T_G	715645988	T	G	Chr02	47942728	ATTGGACTGACCAATGCCGAGTAACTGGTCATTGGGAACAGAAACGGTTACACGGATTCC[T/G]GTCTTGGCAAGTGCACGAAGTAAGGCTCGGTCAGCATCATAGAGTCTCACATGTTGGATA	0.230769	0.976	N
BARCPV_1.0_Chr02_47948594_A_G	715645989	A	G	Chr02	47948594	TAGTTATTGAACCAGAAGTTTAACAGTCCAAGGATGATAGATAAGTAAGCTTTCCTTTTt[A/G]TCAAGAATAAGAATGCATATAAACTAACCTTTCTTTGCGCTTTTCTAAAAATCTAGCCAA	0.444444	0.813	Y	Y	0.352941	Y	Y
BARCPV_1.0_Chr02_47959596_C_A	715645990	C	A	Chr02	47959596	TCATCGTCAGAATGCCCAAAATCCTTTGTTAAACGCAATCAAGTTACACATGACATTTGC[C/A]AAATCAGCGTCGTTGTTTCTAAGAAAAGTTTCATGCCGAGCAGCAAAGTGAGATCTATCT	0.461538	1	N
BARCPV_1.0_Chr02_47970599_C_T	715645991	C	T	Chr02	47970599	CTAACAAAAGACTTGTTCTTATTGTATGTAGAGAAAATTACAGGGTATTTATGGGGTGGT[C/T]GGTCAAAACTTGAGTAGGTATATTTTTCTGTCATCATCAGAATATCTGATGAAGTTAGAT	0.428571	0.935	Y	Y	0.388889	Y	Y
BARCPV_1.0_Chr02_47980004_C_A	715645992	C	A	Chr02	47980004	ATTGACACCAAAGAAACAAACATGAAATTTGGTAGAAACACAAGGCATTGCACACAAAAA[C/A]CATCGAACTTAAGCGTGACAAATTCTTACCAGAACTTACTATTACAATAGCTTTGATCAA	0.428571	0.935	Y	Y	0.388889	Y	Y
BARCPV_1.0_Chr02_47987001_C_T	715645993	C	T	Chr02	47987001	AGCCCAGAAGTAATTAGTCACATGTTTTCAACGACCTCATCTCCAAAGCATTACAAGCAA[C/T]AGGATCAACACTCTCAATAATCTATGACAACTAATATTCAATTACTTAACCAACAGATAC	0.461538	0.965	Y	Y	0.388889	Y	Y
BARCPV_1.0_Chr02_47993045_A_G	715645994	A	G	Chr02	47993045	TCCCCACCCCGCAAAAAaTAGATGGGTTGAAACTTGAAACCACATAAAAaCCAAAAATAA[A/G]TATCATTAATCCAGCTGTAAATTCTAAGCCAAACAGCATAATATCCAAATCATCAAGAAC	0.5	0.858	Y	Y	0.352941	Y	Y
BARCPV_1.0_Chr02_48006856_C_T	715645995	C	T	Chr02	48006856	GACCATATGCTTCAACTTCTTATATTCTTGAACTTTCCTTTACTAAAAATGATCTTATGA[C/T]TTGGTGTTTGAATTATTTTATGATATGATTCAGGTACGGAAGGGTGACAGCATAGGAGAG	0.444444	0.965	Y	Y	0.388889	Y	Y
BARCPV_1.0_Chr02_48012524_A_G	715645996	A	G	Chr02	48012524	TTtATTACTTTATGAAAAaCATTATTCAGCTTGATTGTAGTTTTGATAAATTTGTACTCA[A/G]ATCATGTTATTGTTGGCCTACGTAATAAGATGCAATTAGTTGATCAACACATGTAGCAAT	0.285714	0.935	Y	Y	0.352941	Y	Y
BARCPV_1.0_Chr02_48022771_T_C	715645997	T	C	Chr02	48022771	ATGAAGAGTGAGAAGAAGAAGAAGAAGGTATATATAGAATAAAGGGTTGAGAATTGTTGG[T/C]GTTGTAATCTTAAGCAAGCCCATCAAACGCGTAATTGTCTCCTTCCTCGACCCTCATGTA	0.5	0.899	Y	Y	0.352941	Y	Y
BARCPV_1.0_Chr02_48030646_A_C	715645998	A	C	Chr02	48030646	CCTTTGATGATAGAAGCTTTACCCTCCTTGAGAGATTTTTCATTACGTCTATAATCACGC[A/C]TTTCTTTTGGATTCTGTACTGAATGGCTAACTCGGTTGAACCTGAAGCACCCTGTTTCAA	0.333333	1	Y	Y	0.352941	Y	Y
BARCPV_1.0_Chr02_48039748_T_G	715645999	T	G	Chr02	48039748	AAGCTTGTTTCACCAAATATGGTTCTGCTTTGATGGAGAACATGCCAAAGTAATTGCTTT[T/G]ATCCGGTTACATACACAGATGATGGAGAACATGCTTTTACAAGAGGGGGACATTGTTAAA	0.272727	1	N
BARCPV_1.0_Chr02_48072185_A_C	715646000	A	C	Chr02	48072185	TGAATACGCAAGGAATCCCTCTACTTTtCTATCCTGATATGTGAACCAAGTTCTTGCTAG[A/C]TTTAGTTGCTTCAAAAGTTAATGTGACTTAGATGATACTAGAATGTTGTAGTTATAGATG	0.444444	0.813	Y	Y	0.444444	Y	Y
BARCPV_1.0_Chr02_48088565_T_C	715646001	T	C	Chr02	48088565	CAAAACTCATCAAACATTCCACATTTGGTTTCACAGTTTCCTCAAGATCATAGCCAAGAA[T/C]ATAAGCTCTCTTCTCCAACATCCTAGCCAAAACCTTCTTCGGCAGCCCTAAACCCACCAA	0.5	0.996	N
BARCPV_1.0_Chr02_48100260_C_T	715646002	C	T	Chr02	48100260	AACCACACAAGTGCTATGACCCCAAGCAAACTTAGGTGGTTGCCCTGGAACATTGAGGAT[C/T]CTCCAAGATGGTTTCTCCTCAGAAGGGTCCAAGAGAAAGAGCTGAGATGGTGAGTGAAGA	0.333333	0.976	Y	Y	0.411765	Y	Y
BARCPV_1.0_Chr02_48132234_C_A	715646003	C	A	Chr02	48132234	AGAGCTTCTCAATATCTTTCTGCAGGAGGAAAAATATAAATGAACTGAAGTTAAAATTGA[C/A]CCCCTTTGCTTGCATCATCATTATATGTAGAATTCAACTTCAAATATATAAGCACTATAA	0.454545	0.858	Y	Y	0.375	Y	Y
BARCPV_1.0_Chr02_48138138_G_T	715646004	G	T	Chr02	48138138	GTATGGCAAATCTGACATTGTAGGCTTATCTGCATTTTCTATGAACTTATTTCGTTCTCA[G/T]TTGCCTAAAATTGTTCAAATCAAAAACTGCTGTCCCAATTCTCAAGTCAAATAAGCTTTC	0.428571	0.935	N
BARCPV_1.0_Chr02_48150014_A_G	715646005	A	G	Chr02	48150014	ATGCGCGCTTCAGGCGTCTGCCCCCACCGCCACGCCTTCCCTTCCCTCCTCAAAGCCTCC[A/G]CGCTTCTCAAACACTTTCCTCTCGCTCAGTCGCTCCACGCTTCCGCCATTCGCCTCGGCT	0.333333	0.877	Y	Y	0.444444	Y	Y
BARCPV_1.0_Chr02_48160048_G_T	715646006	G	T	Chr02	48160048	ACCGTACATGTTACAATTTATCTGGTGCAGGGAAAGTTAGTCCTAGACTTAAAAACATCA[G/T]AGAGCCAAAGGTATAAATTCCAACAACACAACTACTCACTATTGGTAGTAGTCAAACCCA	0.444444	0.965	Y	Y	0.411765	Y	Y
BARCPV_1.0_Chr02_48280604_C_T	715650293	C	T	Chr02	48280604	AAACTCCTCTGCATTACAGATCTCAAGGTCATGCTTGCTATGATGGGGTGGTGTTCATTT[C/T]TAGAATTTGACCCCTTTGAATAGCCATAAATATTCCACTCCACTAATCCTGTAAAAATCA	0.272727	1	Y	Y	0.222222	Y	Y
BARCPV_1.0_Chr02_48288376_C_A	715650291	C	A	Chr02	48288376	TTTTCCCTGAAAAATGTAATATAATGAAGTTATAAAATATGGAACATCTACTGAGAAACT[C/A]AGTCACAATGAACGTCTATCAACAGAAAAAATTTAACGAAAAGAACATGCAAAAACATGA	0.444444	0.899	Y	Y	0.222222	Y	Y
BARCPV_1.0_Chr02_48321348_A_G	715650292	A	G	Chr02	48321348	ATAAAATGCAACTGACGAGTTTTTGACGTATCCAAACAACATATAAGCAATACAAGTGTG[A/G]AACATAGTTGTGAACGAAAACTGCTACTGTTTAAAAGGGTCTATGTTTCTTAGTTATTAC	0.181818	0.965	Y	Y	0.0555556	N	Y
BARCPV_1.0_Chr02_48375925_G_T	715648453	G	T	Chr02	48375925	CCTTGTTATTGTTACTGTGGTTGGTGTTGTTGTTGTTACTACTACTCAAGTACCTGCAGA[G/T]TACCTTACATTTCACTGCGCTGCCATAGACATAAAACCCTGGCGCAACCATTATCCTCAC	0.333333	1	Y	Y	0.166667	Y	Y
BARCPV_1.0_Chr02_48433942_A_C	715648454	A	C	Chr02	48433942	ACCACGAAAATGAACTCTACTACCAGTAAACAAAAaTGACTACCTAGTACTCATTCAATC[A/C]TTCTCACAACTCTGGCACATGTTCATATATCTCAATTGGAACATACAAATTTGTTACATC	0.25	0.935	Y	Y	0.176471	Y	Y
BARCPV_1.0_Chr02_48440499_C_A	715648455	C	A	Chr02	48440499	TTCTCAATGGCTACCTTTTCACCATCTTCCAAATCAGGTTTCTCACCCTGTTCTTCACCA[C/A]TACCATTCATTTCTGAGTCATCACATTTCTCATACCAACAACTACCAATGCTATCAGGAT	0.222222	1	N
BARCPV_1.0_Chr02_48447134_C_T	715648456	C	T	Chr02	48447134	TCTGTAGTACTTTGGCTTCACCAATCTCCCAAGAACGTATGCTCTAGATCGAATCACAAA[C/T]CCCAATCTCAATGGCACAGCCACCGTAGGCACACCCGTTGAGCTGCTCAAGCTAGCACCG	0.5	1	Y	Y	0.235294	Y	Y
BARCPV_1.0_Chr02_48518925_C_T	715648446	C	T	Chr02	48518925	CTAAGACTGCTTGACAAGATATTTCAGCTCTTCTCCAAGAAGACAGACAAGTTATTTCAG[C/T]TAACATAGCTACTGAAATTGTTTGACCAAAATAGAGGTATTAAATAAATTAAGTTTTCAA	0.3	0.965	Y	Y	0.235294	Y	Y
BARCPV_1.0_Chr02_48531519_G_A	715648447	G	A	Chr02	48531519	AAAGGTAGATATGATGCCTGATACTCTTACGCATGTGATGGTTGTCAAAGGTTTAAAGCT[G/A]AACAGACCACAAAAaGAAAACATGGTTACTCTTACTGAAGAATCATGTGGAAATATTTAA	0.363636	1	Y	Y	0.222222	Y	Y
BARCPV_1.0_Chr02_48538324_T_C	715648448	T	C	Chr02	48538324	GGATACTGTCAATTTGTCAGTCCTAAGACATTTATAATTGGCTTTTAAGAAGCAAACATA[T/C]GCTCTTGTTGAGGTGATTCAACTTTGTCGGAGTTATCTATTTCATTCTACTCGATTGCTA	0.333333	0.988	Y	Y	0.176471	Y	Y
BARCPV_1.0_Chr02_48577947_G_T	715648449	G	T	Chr02	48577947	TCTGTGCTTTGGACAGCTGGCATCATCATTGTACATTTTGAACTTACATGGTTGAAATGT[G/T]TGATTTGTGGAGTCCACAGGTGGATCAGTGATGAAGAATGAGGCTGCAAGTTGTGTTATG	0.2	0.996	Y	Y	0.0588235	N	Y
BARCPV_1.0_Chr02_48594376_T_C	715648450	T	C	Chr02	48594376	TTATGCTCAGAATGGTCACTATGAAGAAGCTATGAACATGCTTGTGGAGATGAAACGAGA[T/C]GGAGAAGGTTTAAATAGATCCACCCTTTGTTGTGCGCTGAGCACATGTGCTCATATAGCT	0.2	1	Y	Y	0.176471	Y	Y
BARCPV_1.0_Chr02_48606577_A_G	715648451	A	G	Chr02	48606577	TTCCTTACACAGTAAACAAATGGTTACAACAGTAATACAAACAAAATGGCATTTGATGAT[A/G]TGACTAACGAGCTGAGTCCTAAAGTGACCTTTTCTAGCACTAAGAGTGCTTCAAACCACC	0.375	1	Y	Y	0.277778	Y	Y
BARCPV_1.0_Chr02_48617402_A_G	715648452	A	G	Chr02	48617402	ATTTGACAGACACTAACATGCGATTCACAACTGTGTGGTGTTGCGTCAGATGATATACAC[A/G]GCTATTGGGGCTCTGAAGGAGAAAGATGGGTCGAGCAAACGCGCCATAGGAAAGTACATA	0.333333	0.877	Y	Y	0.277778	Y	Y
BARCPV_1.0_Chr02_48720860_C_T	715647997	C	T	Chr02	48720860	CAAGTTGGAATCACCAGCCCTATTGACCAAGACTGCTTCCCATGTCACATCATCTGAGGT[C/T]GGTTTTCCTTGCAGATCTACAAGAGAAGGCATTCTTGCAGACGTTGACTCAGTCAAGATC	0.222222	1	Y	Y	0.222222	Y	Y
BARCPV_1.0_Chr02_48727379_A_G	715647996	A	G	Chr02	48727379	GATTACAACATTTTCCAAAGAaTTTTGTACAAACAAATGGTACAACCTGACACTTGCTGC[A/G]CTGTGGATTACACAGAAAAGACAAGGAAATGGACGAAAACAAAGGAGAAGGAACTAGAGG	0.444444	0.9	Y	Y	0.176471	Y	Y
BARCPV_1.0_Chr02_48806292_T_G	715647995	T	G	Chr02	48806292	TACACCAACTTTGAAAACATATTTGATCTGGTCAACAAGCCCATTAAGGAGAGATATCCT[T/G]TTCTCGCAATACCTATTCCCATTGTAACACTGTACTTGAAAGCCAACAAAGCACCTTCAG	0.428571	0.988	Y	Y	0.411765	Y	Y
BARCPV_1.0_Chr02_48926752_G_A	715647994	G	A	Chr02	48926752	TTTCTGCATATGCACAACTCCTCAGATTTTCACACTCTTCTAAACATGATGCTTCTCTTA[G/A]CTTCTTAGTGCTTGGTGACTGGGGCAGAAGAGGCGCTTTCAACCAATCACAAGTTGCTTT	0.2	0.988	Y	Y	0.0588235	Y	Y
BARCPV_1.0_Chr03_61877_A_G	715649302	A	G	Chr03	61877	AAATTGGGCGTACAGATATTGGGTTGGGTCAATCTATCATTATCAAACTCAAAACAACCA[A/G]CACACAGTAAAAGAGATTTGAACAAATAGAGACAAGACACCAATACATCAACTGAGAAAA	0.272727	0.935	Y	Y	0.176471	Y	Y
BARCPV_1.0_Chr03_114753_C_T	715649301	C	T	Chr03	114753	GAGGTTGGAAGATGCATGTTAATTGGATAATTAaTGAGTTTAAAAaTAAGATAAAGTTGA[C/T]GATGAATGTGGAATCACTTGTGCCGTCCATCCAATCACACTTCCTATTTCTCTTTTtGTT	0.333333	1	Y	Y	0.277778	Y	Y
BARCPV_1.0_Chr03_173774_G_T	715649421	G	T	Chr03	173774	ACTGCAAAGTACAGATTCCCCCCTGAAGCTCCTTGAGAGAACGACGAGCTTGGTGACCCC[G/T]AAAACAACTTTGTACACGTAGAATACCATGGAGGGTACGATTTCTAGTATCTTCAAGCAC	0.444444	0.965	Y	Y	0.388889	Y	Y
BARCPV_1.0_Chr03_319870_C_T	715648181	C	T	Chr03	319870	CAGAATTCCACACAACAACAACATGAACAACAACAAAAGTCACAGAGCCAAAGGCAAATT[C/T]AAACACACACGCACGCCGCCTAATACATATATTATTCTATATACGAATTACGAAGAACAC	0.272727	0.988	Y	Y	0.294118	Y	Y
BARCPV_1.0_Chr03_480139_T_G	715648184	T	G	Chr03	480139	CATTGTCAACATCATTAACAGAATTCTCCTGTATACTTGGAGTTTGCTCAGCTACTTTCA[T/G]GGCAGCTTCATGTTCCTGAATGAGTGCTTCCTTAGCTTCTTGTTCCTGAATGAGTGCTTC	0.384615	1	Y	Y	0.411765	Y	Y
BARCPV_1.0_Chr03_514203_T_C	715648182	T	C	Chr03	514203	TTGAGATTGCTGTTATTCCTTTATTCTGCTCTGTTATCATATCAACACTATTTATCATGT[T/C]tTTTtCTTCCTTTATGTGTGGCGCCTTTGTTTtCTTCCATCATATGACTGTGTACTCGCT	0.4	0.813	Y	Y	0.411765	Y	Y
BARCPV_1.0_Chr03_565194_G_A	715648183	G	A	Chr03	565194	CCATGCTGCTTTTGCTGTATCAGCTTCTTTTGTTGCCTTTTCAACCTTTTCCTGTACAAA[G/A]TATAATGATGTAGCATGTTATTTCAAACTTATAAGACAGATGAACTTATGCATTATAAAG	0.357143	0.868	Y	Y	0.388889	Y	Y
BARCPV_1.0_Chr03_832323_T_C	715648837	T	C	Chr03	832323	CTTCTAATGTTCCAAACACAGTTAATGTGGACCTATCTTTGGCCATTTGAATGTCACAAA[T/C]GAATAGtGGTTTTAAGGAACATAATTACCTTGCTTTtAGTTTTtCTAGAGGAGTTAAATC	0.181818	0.988	Y	Y	0.111111	Y	Y
BARCPV_1.0_Chr03_863081_C_T	715650437	C	T	Chr03	863081	TGAGAACTATTGCAATGAGGATGCCTTGCTACTTTTCTGCCAGATGAGGACTATGGGGTA[C/T]CCACCAAACAATTTTTCCATTTCTGCTGCGCTCAAGTCCTGTCTTGGTCTAGAAGCCTTT	0.181818	1	Y	Y	0.117647	Y	Y
BARCPV_1.0_Chr03_869671_C_T	715650436	C	T	Chr03	869671	ATTTTTTCTCCCTACTCCATTGCTATGCCTTGTTAAAAAATGACACCCGTCATCTGTTTT[C/T]GCTAAAGTGACTGAAAGGGGAAAAaGATAATTGGGTAATACAGATACCCAGGTTCCTGCA	0.5	1	Y	Y	0.444444	Y	Y
BARCPV_1.0_Chr03_886258_A_G	715650435	A	G	Chr03	886258	CTCATATGAGAAGGACATTGTACCTAATGAAAATCATGATGTGGAAGAAGTCACTGAGAG[A/G]AATGGGGTTCCAGTTGATGTTAGTGGCGTCTCAGGTACTACAGATGTGAAGGAATGTGAA	0.181818	1	Y	Y	0.277778	Y	Y
BARCPV_1.0_Chr03_907610_C_T	715650434	C	T	Chr03	907610	AACGTGCAGTCTTACAAGAGGCAATTCAAACCCCAACTTCGTTAGTCTTTGAATTGCAAT[C/T]CCTACATCTCAAGAACATCCGCTGCACAACCAATCCCCCTATTGCACCTAGCCTACATGG	0.3	0.976	Y	Y	0.222222	Y	Y
BARCPV_1.0_Chr03_1001529_A_G	715646398	A	G	Chr03	1001529	TATTATTACTCACTTGACCCTCTAAAGTAAGTTACTCAATTTTTAGAAGAGATTCCCTCA[A/G]TGATTACCATTGTCATGTTGTTGTGTGTCATATCATAAACACAACAAAAGGGATAAAATT	0.222222	0.965	Y	Y	0.0555556	Y	N
BARCPV_1.0_Chr03_1022754_G_A	715646397	G	A	Chr03	1022754	GTTATGGTTTGCTTGCATGGTTGGACCAATAGGTGTGTGGATCAGATGGTTCTTAGCACG[G/A]CTCAATGGTCGTGGCTTAGGAAAGGCAGGGTTCCTCAAATGGATTCCCTTTGGGACTCTA	0.333333	0.976	Y	Y	0.285714	Y	Y
BARCPV_1.0_Chr03_1066481_A_G	715646396	A	G	Chr03	1066481	TGTTGCTTCTCTGCGCATTCTTTTGAACAAGGTGGAACTCCGTTGGAAGGTTCAGCCACC[A/G]AGATTACAGCCTTATCTATCTCACTTGGAGAAAAATCAACTGCCTCTGAATGATGAACAA	0.222222	0.988	Y	Y	0.352941	Y	Y
BARCPV_1.0_Chr03_1073115_A_G	715646395	A	G	Chr03	1073115	TGCAATATCTTCCAAGTGCAGTAACTCTTCAGGGAGGTTCCCAGCAATGTCTGCATTGTT[A/G]AGATCAATGCCAGCAACCACATTGATGGTGGGATCATGAAGTGCAGGAGCACAATACACA	0.2	0.996	Y	Y	0.111111	Y	Y
BARCPV_1.0_Chr03_1086776_C_T	715646394	C	T	Chr03	1086776	TCCATTTTTGTTGTGTGGAGATTCCAATGAGAGAGGTTTTTTGGGGAATTGGTGAAAGAA[C/T]AGTGAATGGGATTGTTGTTGTTCCTTACGCTATGGAATTTCGATCTGTTGTGTGTTCTGT	0.2	1	Y	Y	0.117647	Y	Y
BARCPV_1.0_Chr03_1102088_G_T	715646393	G	T	Chr03	1102088	AAGCATGCATACTTTAATTTTATATATTATTAGGTAGGTCCATTTATGCATGTGATATTG[G/T]AGGGATTACAATAATACAAAGATGTGTCACTCATTAGCAGGTATGGTGCATTTCCCCACA	0.5	0.988	Y	Y	0.388889	Y	Y
BARCPV_1.0_Chr03_1178965_T_C	715646392	T	C	Chr03	1178965	TATACGCCTTGTGAACATTTCCACTTCTACAATGTCCGTGTATTATTAGACTATGAATTG[T/C]TGCATTAGGCTTATGATTCCTCCGAAGCATTGTCTCAAAAACTTGATCCGCTTCATTCAT	0.454545	1	Y	Y	0.411765	Y	Y
BARCPV_1.0_Chr03_1190575_G_T	715646391	G	T	Chr03	1190575	TCCATTCCTCATCTCCTCTGAACTCTCGACTCGGATGATACTTATAAAAGATACTTCAAC[G/T]CTCAAGTCAAACTTCAGCACTCGACACTTAATTTTTAGTATTAGATGATAAAGTATCTGA	0.333333	0.988	Y	N	0	Y	N
BARCPV_1.0_Chr03_1335020_C_T	715646390	C	T	Chr03	1335020	GTTATGAATTCATTATCAATGTTGTTAATATTTGTATGTGCAAGAAGAACTTCTATACGT[C/T]TATAGGTATCATAAAAaTATCTATTGTCGTACAACGTGTATGTGGTAGTAGTTATTTTCG	0.285714	0.813	Y	Y	0.3	Y	N
BARCPV_1.0_Chr03_1870375_A_G	715646879	A	G	Chr03	1870375	AAAGCTACAAGGTATTAGTATTtTTAGTGAATTTGAGGATAATGTCATGGGATTTGGTCA[A/G]TTGGGTAATAAAGAGTGTTGGAGATCCCACATCAACTAGAAATTAGAGCATTTCATAGTA	0.363636	0.988	Y	Y	0.411765	Y	Y
BARCPV_1.0_Chr03_2071391_T_C	715646878	T	C	Chr03	2071391	GCAAGGCTTTGAGAGATGGAGGTGGGACTGCATGCCATTCAATCCCAGTGTCTCACTCCC[T/C]ATTCACGAAAAaCCTGTTAAAATGGTGACAAATAATGATTAATGAGATGTGTTCCCTCCA	0.2	0.877	Y	Y	0.111111	Y	Y
BARCPV_1.0_Chr03_2082674_T_C	715646877	T	C	Chr03	2082674	TtATGGATGAGCCTAGATCAGTATGGACATGATCCTTAATCTTGTGTTAATAGAGATGTA[T/C]GATTGTTTATCATGATTGATTTGATTTAAGGTTATTACTTTAATAAGCGTTAATCTGATA	0.153846	0.965	Y	Y	0.111111	Y	Y
BARCPV_1.0_Chr03_2107855_A_G	715650110	A	G	Chr03	2107855	AAAGTTATGGAAACTTATATATCTCACTGTTTTTACTTAATTAATCTAAATGACTATACT[A/G]TATGTTAGTCCTCTTTTCTAGACTTCATGAGAGAAAACATGACTTTATTTTGTTAATTTA	0.333333	0.858	Y	Y	0.142857	Y	N
BARCPV_1.0_Chr03_2121717_G_A	715650109	G	A	Chr03	2121717	ACCAAACCATCATTTGGCTGTCAAATTTGACAGATGAATAAAaCGTATACCTATTTTTTt[G/A]GCCATTTGAGGTGTAAGTGTTAATTTATAGTCTGCTTTTTGTATCATAGATTGTAGCAGT	0.333333	0.899	Y	Y	0.235294	Y	Y
BARCPV_1.0_Chr03_2275208_T_C	715647570	T	C	Chr03	2275208	TTTGGCCTTTCCCTCCATGGATCTTCCATGCAGAACCCTATCTCTTGTTCTTCTCTTTGT[T/C]TACTTGCTACTCCTTGGTTCTTCTGATGCAACAAGAGCAGGCCAAACCATGAAGCTGAAT	0.2	1	Y	Y	0.222222	Y	Y
BARCPV_1.0_Chr03_2620445_G_A	715646941	G	A	Chr03	2620445	GGgTGTGTTGTTTtGATTTTtGCCGTTTCTTAGACgTGGGTTTTGAATTTGTTTGTTTGT[G/A]TGAATTTGATGCAGCAATTGAGGGGTGTAGGCAGCAATTGTCTGGAACGGTTACGGAGTA	0.5	0.996	Y	Y	0.444444	Y	Y
BARCPV_1.0_Chr03_3044489_G_A	715648730	G	A	Chr03	3044489	TGAGTCTGGAGGACTTGACATCGACCTGAACACGAACAACTCGACATCGATTTGGGCCTA[G/A]AGGACTCAACATCGGCCTAGGCCCAGGAGACTTGACATTGGCCCGGGCCCAATCGACCCG	0.285714	0.976	Y	Y	0.5	Y	Y
BARCPV_1.0_Chr03_3183842_T_G	715650018	T	G	Chr03	3183842	TGTTATTACAATTTAGTTCGAACTTGTTTTGTTTTGAAATTTGGTATGGACTTTACTTAT[T/G]GTGTAAGGGAGTTTCTTTTTGCACCTTTACGTTTTTCTTACTACACCCCCAAAATGTTAT	0.333333	0.9	N
BARCPV_1.0_Chr03_3298438_T_C	715649460	T	C	Chr03	3298438	AATTGATTTAAGTGATTTTTCATATTATGTTGAATTGTGTGTTCCTCAATCCATCTAAAA[T/C]ATAAACCCTATACCCTAAATGTAATTACATTATTTTTTGAAATATTTAATTAATAGAAAT	0.333333	0.813	Y	Y	0.0909091	Y	Y
BARCPV_1.0_Chr03_3433066_T_G	715648301	T	G	Chr03	3433066	CAAAAGGTTGCTAGGAATTTTTTCTGTCAATAATTCTCATGTGCTTGGGGTAATCTTAGG[T/G]CTAATTCTGTTCACCATGCTAAAATCTTAGTCTGGTGGAAGGTGCTTCAGAACAGATTAC	0.375	1	Y	Y	0.470588	Y	Y
BARCPV_1.0_Chr03_3661526_G_T	715649326	G	T	Chr03	3661526	TAACAAAACGAATTGAGTGATGTCACGTACGAAAATGTTGATGATTTTGCTATAAGAAAA[G/T]AAAAaGAGGGAGCATAACCTTTAGTAGAGCTAGTTAGACGAGAAGTTGGTGCAGCAATAT	0.25	0.858	Y	Y	0.352941	Y	Y
BARCPV_1.0_Chr03_3670201_T_C	715649325	T	C	Chr03	3670201	GTGTGAACCACCATGCTATCAACAAAAGTCATGCATCAACCGAGATACTTTCGACTTGCG[T/C]GAACCACCATGCATGTACCACAACATAAAAACCAATCGTTGGTTGGCACATTTGCCTCGG	0.25	1	Y	Y	0.294118	Y	Y
BARCPV_1.0_Chr03_3963582_T_C	715647636	T	C	Chr03	3963582	TGGGATATCATTGGTTCTGATGTTTGTAATGATGTCAAACAATACTTTTTACAAACCTTT[T/C]TTtCTCATGTTTTATGTAGGTGATGCTTTTGTCTTTTGCAGTGCCAATAGAAGCACAACT	0.375	0.813	Y	Y	0.411765	Y	Y
BARCPV_1.0_Chr03_4013085_C_T	715647637	C	T	Chr03	4013085	TTGTCTCTTCAAATGTGTGTGCTTAGTTAGTGATCTCACTTGTTGAGAGGGGAAAATTGG[C/T]CATGCTACCTTTAGATAAGCTTCACAAATAAGCTGAAAACTGCATATATAGTTGGAGGGG	0.25	1	Y	Y	0.5	Y	Y
BARCPV_1.0_Chr03_4021664_A_G	715647638	A	G	Chr03	4021664	GACTTCCATAATACTTTTTCCAAAATGTTTCTAGAACATATTTTTTGGAATTCATAAAAT[A/G]TATTCCCAAAAAACGTTCTCCAAAACAGAATTTCCAAAACCTAAGGCTACAGGGAGAAAT	0.5	0.965	Y	Y	0.470588	Y	Y
BARCPV_1.0_Chr03_4059842_A_G	715647639	A	G	Chr03	4059842	CAAGTGAGTATATATCAGATTTCTCAGACAACTTGAGGCTTTCATAGCACTCGGGATCTA[A/G]GTAACCAATGCTACCCTTCACGTTGGTGGTGACTAAGGAAGGGTAACCTGCCTTTGACAA	0.5	1	Y	Y	0.470588	Y	Y
BARCPV_1.0_Chr03_4083079_T_C	715647965	T	C	Chr03	4083079	TCCATTGGTCTTGGTGGTCTTACTGAGAACCTACGTGAGTATTTGAAGAATATGCCACAT[T/C]TTATCATGCAACAACAAAAACAAGGTTCAGATTCTGAAACAGATGATGAGTCAGGGAGTT	0.2	1	Y	Y	0.176471	Y	Y
BARCPV_1.0_Chr03_4897521_T_G	715647200	T	G	Chr03	4897521	GGAGAAGCATGTTGCTGAGGCTGACATTGTCTTTGTTtCGGTGAACACGCCGACAAAAAC[T/G]CAGGGGCTTGGAGCTGGCAAGGCAGCTGATCTCACATATTGGGAGAGTGCTGCTAGGATG	0.416667	0.834	Y	Y	0.470588	Y	Y
BARCPV_1.0_Chr03_4979967_G_A	715649212	G	A	Chr03	4979967	TTTGCTAGTTTTCTTTTACTGTATGATGTGCCTATATTAGTTTTTCATCAATCTGTTTCA[G/A]AACAACTATTTTTCATCATGGGGAGATCATGTCTTCCCAAATGCAGGCTTGCCAGAATAA	0.5	1	Y	Y	0.444444	Y	Y
BARCPV_1.0_Chr03_5023787_A_G	715649213	A	G	Chr03	5023787	CCGACATATATGTGAATTTCGTACGTTGTTTGTTGTTTGTAGGGAAGAAGTTGATGGGAA[A/G]ATGCAGTGAATGGGTGAGAATGGATGCAATAAGGGGAACAAGCTGGTGGAACAGGGTGTC	0.222222	0.996	Y	Y	0.111111	Y	Y
BARCPV_1.0_Chr03_5147546_C_A	715650190	C	A	Chr03	5147546	CTGAGAGTGTTTGTTGCCTTGACAAGCATAAACAAATAGGTGTATCTTCAATGGATACAC[C/A]GAATGAGTGAAGAGGTATAAGTTGTGGACGTTGAAACTTGGGGAAGATAGATGTTTTATA	0.2	1	Y	Y	0.235294	Y	Y
BARCPV_1.0_Chr03_5472029_A_C	715650654	A	C	Chr03	5472029	TTGTTATCCAACACCTGCGATAGAAGTTTAGCCATACTAGATTCCTACACAAAAAaGGTC[A/C]TCCTCCAACTCAACTTCCACAACAATCTATTATAATTCCAAATCCCAACTTGCGACAGAG	0.5	0.965	Y	Y	0.4	Y	N
BARCPV_1.0_Chr03_5893845_G_A	715646546	G	A	Chr03	5893845	gATGGAGCCAGGTGAAGAAACTATACCGTGTCAGATATGAGATGAAGGGAAAAACACACA[G/A]CTCAATACAAATCTTACTGAATCCAAAAAGACAAAGATTGCAATAACGGATTGCCTACTT	0.5	1	Y	Y	0.444444	Y	Y
BARCPV_1.0_Chr03_6476319_G_A	715648035	G	A	Chr03	6476319	TCAACATCTAAGCCCCTCAAGATCAACATCTGAGCTCGTAAAGCTTTAAGGTAGCTCTTC[G/A]AATCTCCTGATCCGGAGAATGGTGTGATCTTAGGTACCATGTAGTGTGGTGGTACTAGCT	0.153846	1	Y	Y	0.235294	Y	Y
BARCPV_1.0_Chr03_6523211_C_T	715648034	C	T	Chr03	6523211	TGGTGGCATGACTTTGAATCTGGGTCTGTCTTTGCAGTAAGAGTAAAACATGAGTTTCCT[C/T]CTTGCCCAATCCATAGCTGCTACTTGCTGCTGTGAAAGCTTAATAAACTCTGGTCCATTG	0.2	1	Y	Y	0.235294	Y	Y
BARCPV_1.0_Chr03_6530497_G_A	715648033	G	A	Chr03	6530497	TTGTGATAATATTGACCAATATTTATTTtGTACGAAGCATAATTTTGTGGAGTTTAATGT[G/A]CTCAGAATCTCTGCAATCCTCATCATTTCGAATTTGTAATCTGTCTGGCAGGCTGGACTT	0.461538	1	Y	Y	0.444444	Y	Y
BARCPV_1.0_Chr03_6545664_G_A	715648032	G	A	Chr03	6545664	CCAAGCTAACAGGAAGGAATTATTCTGATCACTCAGGGTTGGTTCCCGAGAACGTCACTT[G/A]TGAAAGGGTGTGGTTCAAAGGGTCATTAATTGTTTTGAACACGTGTCAGCATCTGATGGG	0.454545	1	Y	Y	0.444444	Y	Y
BARCPV_1.0_Chr03_6681257_C_T	715648036	C	T	Chr03	6681257	CAAACTTAGAAAACCTTCATGGTGGTCTTGCCAACATGCTTATTTATGTTCTATCTGAGT[C/T]AGTAAGCCAAGCTTTTtATTTATCCAGTAACAACATGCATCTAAAGTTGGTTTGGACACA	0.384615	0.988	Y	Y	0.428571	Y	Y
BARCPV_1.0_Chr03_7036205_A_C	715646883	A	C	Chr03	7036205	TCAAGATTATCTTTGATGAAGTGACTATCAATTTTAATGTGTTTGGTCCTATCATGTTGT[A/C]CTAGATTATGAGCAATGCTCATGGTTGACTTATTATCACAGTACAATTGCATAGGGATGT	0.454545	0.965	Y	Y	0.411765	Y	Y
BARCPV_1.0_Chr03_7054558_G_A	715646882	G	A	Chr03	7054558	TGCCATCTGGTATTCTCATGCTAGTGCACTCTCTTTAATAGTTGCTGAATCTCTGACTTT[G/A]TTAGTACCTGTTACAAGTACAAGATGACAATTGGGACAAGATTCAAACGCATTTTCTGTT	0.384615	0.988	Y	Y	0.444444	Y	Y
BARCPV_1.0_Chr03_7571710_A_C	715649171	A	C	Chr03	7571710	TCAAAAAATGGTTCAAATGCTGGTTCATTGAAAATCCTTTGTGAAATTGAACTCATCTTA[A/C]GTTAGAAATATGCTTGCCAGGATATCCGCTATTGTAATTTtCTTTATTCTTTTTATTATC	0.222222	0.899	Y	Y	0.111111	N	Y
BARCPV_1.0_Chr03_7589168_C_T	715649172	C	T	Chr03	7589168	TATTTATTCAGTAAAATACAAGTTGGCTTCCTCCCGCATAGAATATATGAATTGGTTTTT[C/T]TAATCTAATCCGTATAAGAAATATTTATAAAAAAAaTAaTAAAATGTAATTTTTTAAATA	0.333333	0.935	Y	Y	0.125	Y	Y
BARCPV_1.0_Chr03_7725311_G_A	715650641	G	A	Chr03	7725311	TGAACGATGAGTGAATTAACACCAAATCTTTCTCCTATATATATAATGTGTAAACTAATT[G/A]TCTTAACAAACGAAGTTACTGGTGAAAGTGATGGTACATAGTTACATATATAAAAATTGA	0.333333	0.899	Y	Y	0.444444	Y	Y
BARCPV_1.0_Chr03_7748410_T_G	715650642	T	G	Chr03	7748410	TGGAAGGGAAGGCTTTAAACTAGTTCCAATGGTGGGAATCTTTCAAGATGGTGGTTGTAA[T/G]AAGGTTTCAACCCAACATGTTAAAGAATCCTTTTGAAATCTTGATTGCTTTAACACAAAC	0.444444	1	Y	Y	0.411765	Y	Y
BARCPV_1.0_Chr03_7910944_G_A	715648617	G	A	Chr03	7910944	CCTTCAAGTTCACGTGCACTGTGAGGATGTCGTTCGACGTTGAAGGGAACTTCATCGTAA[G/A]ATGAGGCGTTGATATGATCGTCCCTAGTCGATTGATGAACGGTCGACCTAGGAGGATGTT	0.25	0.996	Y	Y	0.277778	Y	Y
BARCPV_1.0_Chr03_7951989_C_T	715648618	C	T	Chr03	7951989	CTTAGTTAGGGAAAAAaCTTTAGAATGATCAATCACACCACCTTTAAATAAATAGTTATT[C/T]CTGTGTTTCCAAATTTCACTAACCAATGCAATTCAAACATTGTCCATAACTTGAATTGCT	0.4	0.935	Y	Y	0.411765	Y	Y
BARCPV_1.0_Chr03_8509405_G_A	715647684	G	A	Chr03	8509405	CTGGTACTGCTACAGAGAAGATTATTATCAGGAAGGAAACCATGTACACGCAAGACTCAA[G/A]GTTCTGGATGCATACACCAGAGCCTTGaCCACTTGGGCTAAATGGGTTGACCGAAAAATC	0.25	0.988	Y	Y	0.352941	Y	Y
BARCPV_1.0_Chr03_8518261_T_C	715647685	T	C	Chr03	8518261	CTAAAAACATTTGACTCAAGAAAAGAAAGCTACTTTATTTATGCTAGATAAGAAAAATTG[T/C]TTATTGCTCTCTCAGTTGTTGGATGTCATCCAAGGACAATGGATATTGATCATTGAAGAG	0.2	0.988	Y	N	0	Y	Y
BARCPV_1.0_Chr03_8787369_C_T	715648650	C	T	Chr03	8787369	CAGAGCGAGTCGATCCCTCTATGCTAGTTTTACGATTCTCCACCACTGTCCACCATCATC[C/T]TCCACTGGCACCATCTCTACCTAGTCATTGTTTTGTCAACGTTTTCCACCTTTTGTCACT	0.444444	1	N
BARCPV_1.0_Chr03_8832638_G_A	715648649	G	A	Chr03	8832638	GAAGAATCCGAGAACCTGTAGGTAATAACGTGTTGAATTTGAGGTAAACTTCATAACTCA[G/A]TTCAATCTACAAAGCAAAAACACATCAAAATTCAGAACTCGGTTCACTTTACAAAACAAA	0.375	0.935	N
BARCPV_1.0_Chr03_9246049_C_T	715647646	C	T	Chr03	9246049	TTTTCCATTAACTCACAAAATCATTGCCTTCAGGTTTTGAGTTGGAGATGGTGTTAATCC[C/T]TTATATGGGTATGACTCATGTCTCATTATTGTTGAAACTCCCAATAATTCCCCTCGAAAG	0.25	1	Y	Y	0.235294	Y	Y
BARCPV_1.0_Chr03_9276612_C_T	715647647	C	T	Chr03	9276612	ACTTTTCACTTCATCTGATAAGCATTGATTAATGTAAGAAGAAAAGAACATCACAAAGAT[C/T]AATCAAAACGTCTAATAAAGATGTGAAATAGTATCATATGATAAACTTTATTCAGACTAC	0.2	0.813	N
BARCPV_1.0_Chr03_9309503_G_A	715650755	G	A	Chr03	9309503	CTGTGTGTAAGGAAAATAAGGCACTGAAATGTGCAAAATGTTGCAAACGAATGTCTCGCT[G/A]AAGTGTGTAGAATGGTTGAGAAAATCAATGTGACAAAAGTAATTTTACTCTCTTGCCCAT	0.428571	1	Y	Y	0.352941	Y	Y
BARCPV_1.0_Chr03_9392895_G_A	715650228	G	A	Chr03	9392895	TTAAAAATAGGATAACCAGTCCTTACTGTGATGGTATGATTTTGGAAATACGTCTCGACC[G/A]CGTGCAACATCTAACTGAAAAAGTaTATTGGGTGCCCCTCcTTCTCGACATCTTGTACAA	0.230769	1	Y	Y	0.235294	Y	Y
BARCPV_1.0_Chr03_9506925_T_G	715650713	T	G	Chr03	9506925	TACGCAATATAGACATAATAGAGACATGTATAGTGCAAAGGGAAAGACAATGATAACATA[T/G]TGTAACATAGTGAGGATATTGATTACGACTAGACTAAATATCTTTTCAGAAAAGGGATGA	0.3	0.899	Y	Y	0.388889	Y	Y
BARCPV_1.0_Chr03_9603023_C_T	715648110	C	T	Chr03	9603023	AAAAAGTTATATAAAGACCTAGAAGGTGAAGATGAAATACACACAAATATACAAGAACAT[C/T]AAGAAGAAATACAAGTTTGTGCCAATGAAAATGAAAGTGTACTTTGTATAAATTATATCT	0.2	0.858	Y	Y	0.235294	Y	Y
BARCPV_1.0_Chr03_9651383_A_C	715648109	A	C	Chr03	9651383	CACATTGGAGGTCCAAGAAGTTGTCTTTATCAACACAAGTTTCAGAGTTGACTACTGATG[A/C]GAAAAGGCTTCGCACAAAGGTTGAAGGTTTGCAACAAAACCTCATTGATATGACCTTATT	0.272727	1	Y	Y	0.222222	Y	Y
BARCPV_1.0_Chr03_9890190_C_T	715647935	C	T	Chr03	9890190	GCTTCTTGTGTACTCTCCCAATCAGACATATTCCTCCTTCATTGAAAATTCCACTTCCAA[C/T]CCATATCTGTCCAACTTACTACCTCCCACCCAGTCCTCCGTTGGTTTGTTGAGATAGAGT	0.25	0.988	Y	Y	0.235294	Y	Y
BARCPV_1.0_Chr03_9938115_C_T	715647931	C	T	Chr03	9938115	TTAAATTTTACTTTGTTTATAATACATATATAGTTTATATAAGGTGATATCGTGCACCGT[C/T]GCAAAGGCAACATCCACCTACGTGCACAATGAGTTTAATAAGGAAGACGTTAGATCATTT	0.454545	1	N
BARCPV_1.0_Chr03_9947472_T_G	715647932	T	G	Chr03	9947472	TACTCAATCCATGAAACCGTAGTAGGCACCTTAACTCAAGTATTCCTAATATCATCTATT[T/G]CTACTTCTAAGTCCATTGGGCTTTTGAAATATTTAAGCAATCCCTACCTAAAATTGTTGA	0.272727	0.965	Y	Y	0.411765	Y	Y
BARCPV_1.0_Chr03_10074859_T_C	715647933	T	C	Chr03	10074859	GTTATCATCTTCTTCTCATCAAAAGCTACATATGGCAACTTCTGCTCTGATCTTACATTG[T/C]GCGTCTTTGAACATGTGAAACAATTTGAATTGTTTTCTCTTAATCATCTAATGTGAATGT	0.272727	0.988	Y	Y	0.222222	Y	Y
BARCPV_1.0_Chr03_10092713_G_A	715647934	G	A	Chr03	10092713	AGAAATTAATATTTTACATTTGTACCCTTGGTTATTTTATATTCAAAATCGTGACTCCTT[G/A]CACAAGTGCATAGTGAGATTCTTGCACAAAAAGTTGGTTGTCATGCATGCAAATGAATAG	0.454545	1	Y	Y	0.444444	Y	Y
BARCPV_1.0_Chr03_10160968_G_T	715647443	G	T	Chr03	10160968	GTTTGCCTTAGTAGTTGGCTAACACTAGTCATGTAAATTCACTGTTGGATATCATGAAGT[G/T]CATATCTTTCTCTTTTTtCTTCTAATTCTGCATGGAGTACATTTCCTGCTTTTGTGAATG	0.333333	0.965	Y	Y	0.235294	Y	Y
BARCPV_1.0_Chr03_10246830_T_G	715647442	T	G	Chr03	10246830	TCTCATAAATTtGTTTTTGTGTCAGATGATAAACACCAGCATCAAAAGGGATAATGTTTT[T/G]AGTCAAACAAGCAATTATTATCAGCTTTACTTGAAACAATTGATCTAATAAATGGTTACT	0.5	0.765	Y	Y	0.411765	Y	Y
BARCPV_1.0_Chr03_10256300_A_G	715647440	A	G	Chr03	10256300	TCAAGTTTTGAAATTGTTGGCTGCACAAATGAATTCTGTCATTATGCTTTTGATGACTAC[A/G]GTAAAGAAAAAACTGCAGAGCTTCTAATTTGAATCAGGCCACATAGAAAACTGCAGCTTC	0.444444	0.935	Y	Y	0.411765	Y	Y
BARCPV_1.0_Chr03_10265676_C_T	715647439	C	T	Chr03	10265676	GCTATGCATTTTCCATTTTTtGTCGCACCAAGGTTTCAATTCCAAAACCATCTAAATTTT[C/T]AAGGATTACAACATTTCCTTGAAGTGAAACTTCCGTATTATGAGAACTTAGTAAGAGTAT	0.272727	0.809	Y	Y	0.444444	Y	Y
BARCPV_1.0_Chr03_10332289_G_A	715647438	G	A	Chr03	10332289	ATGGTGACATAAGGGAATATAAACATTCAGTTGGAGCATTAATCTGAGTTGTGTGTTGTT[G/A]ACATTTATCACATTTTCTCACATAAACCAAACAATCATCCCTCAGAGTCGACTAATAAAA	0.272727	0.965	Y	Y	0.235294	Y	Y
BARCPV_1.0_Chr03_10338726_C_T	715647437	C	T	Chr03	10338726	ACATGGATCCTGATGTGTTTGAACGGAATTGTCCTGGTTCTCAGAAGACAATATTTTCTC[C/T]GGAAACTTTTCATATTGGAGAATTTCTATACAAGGGTCTTTAAGAAAGTCAACACCAACA	0.2	0.988	N
BARCPV_1.0_Chr03_10378892_T_C	715647436	T	C	Chr03	10378892	ATaTTTtAAGGCTCCAAATGGGAAAGGgAAAGAGCGAAAAaGAAaGAAAaGAAAaGCATA[T/C]GGGTAGCTTTATCTCTCCTCACATTGGTACAACGCTAACCTTGAACTCCAAATTGTGTAA	0.5	1	Y	Y	0.411765	Y	Y
BARCPV_1.0_Chr03_10388662_G_A	715647435	G	A	Chr03	10388662	TTAAACTCATTAGACGATCTCACTTTGTATCAAAGAGATAGATAGAGTTTTAACATGCTA[G/A]AGAGTCTCACACTAATAAACCTGTTAAAAAaTCTCATTGTGTAAAACGTACTAGATGATC	0.272727	0.899	N
BARCPV_1.0_Chr03_10426240_G_A	715647447	G	A	Chr03	10426240	ATAAATTTATGGATGTTTACGTGGCTTTCTCTCCTTTCCTTGTTGTTTTTCTTCAATTTT[G/A]CAAAGCACTCAAAATCATTCCTCTCCCCCTTTTACGTCCCTCCTCCCTCATTCATCTCTG	0.5	0.976	Y	Y	0.444444	Y	Y
BARCPV_1.0_Chr03_10433176_C_T	715647446	C	T	Chr03	10433176	TTGAACATTCCAATGGAAGAAACTTGTTTGGACATTTTTCTTACTTAAATCACAAGTTAT[C/T]GTTGAGTTATACACTCTACTCTTGTTGGAGTGGGGTAGATGTAGCTCAAGTGATATATAA	0.166667	1	Y	Y	0.235294	Y	Y
BARCPV_1.0_Chr03_10461189_G_A	715647445	G	A	Chr03	10461189	ATGTGTAAAAAATATCCACAATCTGCCAAAAATCCTAATCTACCCAAAAATCCCCAATCT[G/A]TCAAAAAATCTGCCCAAAATTTCTCAAACTCAACCCTAAAAATAACCTTAAACCCAATTA	0.285714	0.965	Y	Y	0.235294	Y	Y
BARCPV_1.0_Chr03_10472657_T_C	715647444	T	C	Chr03	10472657	AAGCACATCACTTTTAGCTGAATTAGCATCTCTCTGTTTGCTTACTACCATAACAGGAAG[T/C]GCCACTTTGGATCCATTTTCAGAACCTCTATATATGATCAAATCCTTCTCCTCTTTATGC	0.416667	0.988	Y	Y	0.411765	Y	Y
BARCPV_1.0_Chr03_10494746_C_T	715647441	C	T	Chr03	10494746	ATCACATTCTCTACAATGTGAGAATTTAAAAGAAATGTGTTTATAGATAAGACAAGTATT[C/T]CATCTATTTATGATAAACTAAGGAACATGAGTTCTATCCTGGAGAACAACACATAACTGA	0.4	0.935	Y	Y	0.444444	Y	Y
BARCPV_1.0_Chr03_10559461_G_A	715649781	G	A	Chr03	10559461	TCGCCCTTTTAGATGGGTTTCCCTTACATTGGACAGAGAAGCCAAACCTTCAGAGGGCCC[G/A]GAGCCTTGAGGATCTTTCCCCTCAGGATCAAGGGGTATGTGAGCTCCTCTATGAACTCCA	0.2	0.915	Y	Y	0.235294	Y	Y
BARCPV_1.0_Chr03_10603957_T_G	715649782	T	G	Chr03	10603957	CAGGAAGAAGAGCTTTATAAAATAATTCCTGGTTATCAACAATATTAACATATTACCCTC[T/G]GTTTCAGCTGCGAGAATCTAAGGGAATGACCACAATAAAGTTGCGTCCTCACTGTGGAGA	0.214286	1	Y	Y	0.222222	Y	Y
BARCPV_1.0_Chr03_10720011_G_A	715649550	G	A	Chr03	10720011	TTATATGAATTGCGCACTTCACCTATGGGGGAGCACTTAGGTGCCCAAGGCATTGATTAC[G/A]ACGTCTGGATAGGCAAAAGAGACATTGGTCACTTGAGGGCTAAGATGATATAATCCTCCA	0.25	1	Y	Y	0.235294	Y	Y
BARCPV_1.0_Chr03_10750296_G_A	715649551	G	A	Chr03	10750296	TACAATTTCTGCTAGAATCAGGTCTAGATAGTAGTTTGTTAGAAAAATAATTTGTGGCAT[G/A]TAAGATTAGGTATGCTAGGCAGTTCAAATGTTTGATGTAGGGAATTAGTTTAAATAGGTA	0.272727	0.935	Y	Y	0.235294	Y	Y
BARCPV_1.0_Chr03_10765054_C_A	715649552	C	A	Chr03	10765054	ATATTACGATCATTGGCTATGTTATCTCATGTTGCAACATAAGGGTTTTCCCTGGTCTTG[C/A]AACTTATGCCACATACAGGTCATTTGTCGTGGAGATTGGTAATGTGCAGTATAGTAATCT	0.25	1	Y	Y	0.235294	Y	Y
BARCPV_1.0_Chr03_10780679_C_T	715649553	C	T	Chr03	10780679	TAGTTACAAACTATTAAGGCATTTGTGTACACATATATATCAAACAATAGAATCCCAATG[C/T]TTGACCAGTCCATTTCAGTGACAAAGATCATTAAGGATAAGAATTTTGTTCGAGAGCTTG	0.181818	0.899	Y	Y	0.235294	Y	Y
BARCPV_1.0_Chr03_10834739_C_T	715651104	C	T	Chr03	10834739	CAACATTGGAGGGTTAGGGTTTCTCTCATTTGTAAATGTTTTTGGAGGGTGTTCTATCAA[C/T]GAATACCATGGTTGTTTGTGGAGGTGGTTGGAGTTTAGGGTGTTtGTTAGAGGTTGCTGG	0.214286	0.988	Y	Y	0.235294	Y	Y
BARCPV_1.0_Chr03_10841963_C_T	715651103	C	T	Chr03	10841963	TTGAATTAATTTCATTACCTTGTTGTTAATTGCCTTAACTAATATGCGTGATTGATTATC[C/T]TTCTATGTGTTTTATTGTTTTACAAATTCAATTTACTATGTAAGAATATCAATTATTAAA	0.4	0.858	Y	Y	0.444444	Y	Y
BARCPV_1.0_Chr03_10847482_T_G	715651105	T	G	Chr03	10847482	AATGTCTGACTGTACAAGAGATTCGTTAAAAAGTCATGCTATAGTTGACGTCAATGATCT[T/G]TTGGAAGTTCGAGACAAAGTTGATTTTCTTCTAAAATTCCCTAACAATAATCATTGACAA	0.5	0.935	N
BARCPV_1.0_Chr03_10864542_C_T	715650135	C	T	Chr03	10864542	TTTtCCTTTCCTTGGTCATAATTTGCGCGAGGAGGAAGAGATTTGAAGGATGAATGATGT[C/T]GATGCTTCGTAACGGAGTGAGCAGGCGTCGGGGAGCAGCGAAACAATAGAAGTTGCAACA	0.333333	1	Y	Y	0.235294	Y	Y
BARCPV_1.0_Chr03_10870753_C_T	715650139	C	T	Chr03	10870753	AGGAGAGATTCAATACAACAAAAGATTTTGGAGTAAGATTAGGAGATGTAGAATTCAAAT[C/T]TATTTCTGTTGAGGAGAATGTAAGCCTGACTTCTAATATCATAGAGGATGAAGTTATGTG	0.272727	0.965	N
BARCPV_1.0_Chr03_10903715_C_A	715650136	C	A	Chr03	10903715	CCACCAATGGACGTGACAAACATTGTCCATGCAAGGGAGCTCACCATAAAGTCAATCATA[C/A]ATGCTGCTTTCAACTAGTCCATGCATCTAACATAATAGAACAACCATGTTTGCTCCATTA	0.2	1	Y	Y	0.235294	Y	Y
BARCPV_1.0_Chr03_10928789_C_T	715650137	C	T	Chr03	10928789	TAGAAGCAATGTAGGCTAGCAGATTATGCATTTGTCTCCTTACAGTTGCAAGTTCAGTTG[C/T]TATTTGGTCTACCTTTTCTTAAACATTTGGTGAAGGCCTACTACTAGAGGAACTAGGACT	0.5	1	Y	Y	0.444444	Y	Y
BARCPV_1.0_Chr03_10937192_G_T	715650138	G	T	Chr03	10937192	gTGGGGACCCGTATACAAAAACACTTATAGTTAAGACAAACAAATATGTAGGAAAAAACT[G/T]CTATTAACACATAACTTAAACTATAAGTGTCTCCTGCCCCACAACAAACATGGCTTGCAT	0.333333	0.965	Y	Y	0.444444	Y	Y
BARCPV_1.0_Chr03_10952581_G_A	715650140	G	A	Chr03	10952581	GTTGCAGTCATTATCTCTAAACTCCTTAGTTGTTCAACCACAAATAACTCTTAGTTTAGT[G/A]GTGTTGGAGCTTATATAAATAAAGTAAATATTATTGATTTATCTTTTGTACATACATCAT	0.214286	0.858	Y	Y	0.1875	Y	Y
BARCPV_1.0_Chr03_10966595_G_A	715649738	G	A	Chr03	10966595	CATAAGGACTGTCTAACAAGTTTAAGCTTTGAGAGACCGTCTAATAGTTTCAATACTTCA[G/A]AACCGTCTAACAGGTTTAAACTTAATAGACTGTCTAATGTGTTTTTGTCTAATTTTTGCA	0.5	0.935	Y	Y	0.444444	Y	Y
BARCPV_1.0_Chr03_11005165_A_G	715649737	A	G	Chr03	11005165	GTCATCAGTACTTGGCTACAAAGTCCTGCACAAAATTGTGTGTTACCTCCATCCACCAAA[A/G]TAGTAACAAAAaTTTTGGATATATGTAGGTACAATTGGCCTAGAAGGGATTGAATGGAGC	0.166667	1	N
BARCPV_1.0_Chr03_11022203_A_C	715649739	A	C	Chr03	11022203	AGGAACTAACTTCAAAAGGTACCCTGTCTTTTATTGTGAAACATTAAGATTACAAACCAA[A/C]TGATCAATGATTTGACCAGACTTTTAAGTCAATTATCAATCTCAGAACCAATTGAGTGAG	0.272727	0.858	Y	Y	0.222222	Y	Y
BARCPV_1.0_Chr03_11027823_G_A	715649740	G	A	Chr03	11027823	GGACAACACAACTAAGTAAGGGAAGTTCCTCCCTACAAGAACATTTTGGCACCACCGTGG[G/A]GTTAAGAAAAATCTTACCGAAAGAACAAAATGATAAGAGAGATAAGGAGAGAGCTTGAAA	0.25	0.996	Y	Y	0.235294	Y	Y
BARCPV_1.0_Chr03_11039756_A_G	715649741	A	G	Chr03	11039756	GGAAGTGTTAGAAGGAATTTTATGTGTATATCAATTCTTGAAACGGTCAATGTTGTTAAA[A/G]CATGATAAGAACTTGACCATATACATCTGGAGTTAATGGTGACATACTCCAATTTATTTC	0.2	0.988	Y	Y	0.222222	Y	Y
BARCPV_1.0_Chr03_11051809_A_G	715649742	A	G	Chr03	11051809	AGACAGTTTGTATAGTATAGGATAAGTAATTTTCGATGTTATATATACCCCTAAGTCCTC[A/G]TAATAACAAGTTTAATAACTGCTATCCTATTAATCGCAGTTGTATGATAAAAAATTGTAA	0.272727	0.858	Y	Y	0.125	Y	Y
BARCPV_1.0_Chr03_11070174_G_A	715649736	G	A	Chr03	11070174	AAATTATTCACTTGTAACAACATGACATAACCTTCAAGTTGCTTCATCCATGTAAAGCTA[G/A]CATATGAAAATAGAAGTTGTTGTTCTCCTTTTGCCACCTCTCCACAAATGTAGATAATAA	0.230769	0.965	Y	Y	0.235294	Y	Y
BARCPV_1.0_Chr03_11227143_C_A	715646282	C	A	Chr03	11227143	GTCTTCTAAAAATTTTCGAATAAAACCACACATGTTGGTGTTCAAAGTCTCAGTCTTCTT[C/A]AAACATAGAATTTGACTTATGAGTAGCAAAGACAGGAAGATGCTTTTTCTTCACAAACAA	0.4	0.935	Y	Y	0.5	Y	N
BARCPV_1.0_Chr03_11235388_A_C	715646286	A	C	Chr03	11235388	TTATGAATCACATGTGTATATATCACTGAGACTGAATAACTAAGAGGAATCAAAATTCTC[A/C]AAGATCTCAAGAAAATTGTGATCTACAAAACCAGTGAGTATGTCGATATAGAAAATAGAG	0.3	0.899	Y	Y	0.222222	Y	Y
BARCPV_1.0_Chr03_11243727_C_T	715646289	C	T	Chr03	11243727	TTCCCATAAAAACCTCTAGTGATTGCCAGATATCCCTTCAAAGATGTTGAGACAAATTTG[C/T]ATTGCCTTCACTCGCACTAGCTCTTGCTCAACAACTCTGCATATTACCAGCAATCTGCAA	0.272727	1	N
BARCPV_1.0_Chr03_11255572_A_G	715646294	A	G	Chr03	11255572	AAAGTTGAAAAGTAAAAGAAGGTTTGCTTAGTGTCTGACTAATATGTCATAATATATTTG[A/G]ACACTTTGTTTAGAAATATTTTCGTACTTTAAACTCATTATTCTCTCGTTTAACACCTTA	0.375	0.813	Y	Y	0.222222	Y	Y
BARCPV_1.0_Chr03_11332654_A_G	715646280	A	G	Chr03	11332654	AACATTGGGGCAGGCAAAATAAAATCAAGCACAAAATAAGGTATAACCAAGTCGAGTGCA[A/G]CATCTTGCAGATGATTCCAAATAGATCATGTCCCATAGTAGTCGCCCATGTTCTCAACAA	0.444444	0.965	Y	Y	0.411765	Y	Y
BARCPV_1.0_Chr03_11365758_G_A	715646281	G	A	Chr03	11365758	TACCATAATTTACAAATCACACTAGATTCATGACTTTAATTCACACATTACACATGAAAT[G/A]TCATTCACATATCCATTTCATGCACACACTTCACTTGAATTAATGCAAAGTGAAGACTTT	0.272727	0.935	Y	Y	0.235294	Y	Y
BARCPV_1.0_Chr03_11440889_G_A	715646283	G	A	Chr03	11440889	AAaCCCTGGTAaGGGAAAAAaaGTGTCCTCTATTACCATGTACAATATTCTCGCTTAACT[G/A]AAGTAAACTTGTAGTCGGCTACGTTCCTTCTGCTAGGAACCGAGCCCTGCTTCGATGCCT	0.222222	0.949	Y	Y	0.235294	Y	Y
BARCPV_1.0_Chr03_11464615_G_A	715646284	G	A	Chr03	11464615	AGTTCAAATATTTAGTGTTTAAGGTATCTTCACCTTTCACATGAAACATTTGCACTCCGT[G/A]CAAAACCATCGCTTCCCACACTCTATCACTTTATGGCAATGAAGTTGAACTACCATAAAA	0.230769	1	Y	Y	0.235294	Y	Y
BARCPV_1.0_Chr03_11479403_C_T	715646285	C	T	Chr03	11479403	AAAGACACTTTTAATTTTAAGAGTTCAAGATTTTCACCCAAGCAAGAGGTTCTAATTTCT[C/T]TCAAGTTCATCTAAAGACCAAGAAACTACTTATGTACATGTCTTCTAATCTCTTCTTCCA	0.333333	0.899	Y	Y	0.235294	Y	Y
BARCPV_1.0_Chr03_11509423_G_A	715646287	G	A	Chr03	11509423	TTCTACCACATTAAATTTGACATTTATCACGATAACTTATTATATTATGTGTTCCTACCG[G/A]TTGACTTCAATTGCCTTCGTACGTCTGCGACGATCACACGCTCAATTATCTCTGCCTTCG	0.3	1	Y	Y	0.133333	Y	Y
BARCPV_1.0_Chr03_11552798_T_C	715646288	T	C	Chr03	11552798	CAGAAACAAGAAGAAATTAGAAGACTATCTGAGAAAAATTTGGATAAACTAGAAGGCATT[T/C]GGAAGAAGGTAATTTTTAGGCTCTGCATTTGATGTTTCTTGATGAATGGAGTTTAATGCT	0.181818	0.965	Y	Y	0.222222	Y	Y
BARCPV_1.0_Chr03_11574473_T_G	715646290	T	G	Chr03	11574473	CAGCGAACAAACTCAACAAAATATGGTAAATCCCTTTTAAGCTGTGAATCTGTATAGCAT[T/G]TTAAATTGGCACTCTAATTTGACCATTCAATATTTTTtCATTCAGAAAAGATTGAATGAA	0.272727	0.899	Y	Y	0.222222	Y	Y
BARCPV_1.0_Chr03_11601563_G_T	715646291	G	T	Chr03	11601563	TtGTGATGTACAATCGGTAATCTCCCTTTTAAAGGATAAAGATTAAAAAaGTAAATAACT[G/T]AAAATAGGAAAACAAATATGCCATGATATCCTAAAGATATCACACACGTATTCACCAGTC	0.25	0.858	Y	Y	0.25	Y	Y
BARCPV_1.0_Chr03_11678016_C_T	715646292	C	T	Chr03	11678016	ATGTGGTCCCAACTTTTTtAAAAATTATTCAATGTGGTCCCCTCTATTAGATTGTTTTAA[C/T]GGTGCTAAGTGGGTGATGACTTGGCACACAGAGTGGTACACCTGTACAATTTTTGTTTGG	0.3	0.976	Y	Y	0.235294	Y	Y
BARCPV_1.0_Chr03_11690764_A_G	715646293	A	G	Chr03	11690764	ATATGCACCAAGCTTACAATATATAAACTGAATCTTAGGTCCTTTTAGAGATTTAGTTAA[A/G]ATGTATGCGAGTTGTTCATTAGAGTCTACAAACTGAGTAGTATGATCCTTGGAGAACAAC	0.3	0.965	Y	Y	0.222222	Y	Y
BARCPV_1.0_Chr03_11698186_T_G	715646295	T	G	Chr03	11698186	GTATGTTTTGATTTGTACCTACTTATATATATACTATAATTTGACCATCTCTTTAGTGTT[T/G]ATGTTGGATCTCCAACACACCTTTCACATTGGGTACTGGACATCTCGAGCGTGTGAATAA	0.416667	0.996	Y	Y	0.411765	Y	Y
BARCPV_1.0_Chr03_11709427_A_G	715646296	A	G	Chr03	11709427	AAGTATTTGGTCATATGTAAGGATTGTGTTTTTTAATGCTTTGGTTGGGTATGTCTAGGG[A/G]ATCAACATAGACACGTTGGGTTTGGGTATACAAGTAGATTAAGTTTATGAAGTTGCCATT	0.444444	0.965	Y	Y	0.411765	Y	Y
BARCPV_1.0_Chr03_11747250_C_T	715650984	C	T	Chr03	11747250	GAAGAAGTCCCGCAGATTTGTGTGTTGAAGCAGAAAACGCCATTGAATTGAGTAAATAGG[C/T]TGTGAAGCAACCTAAACAAAAGCAGAGAAAATTGAAGTGTGTGAGTTGCAGAAAATGGTT	0.25	1	Y	Y	0.444444	Y	Y
BARCPV_1.0_Chr03_11788524_G_A	715649410	G	A	Chr03	11788524	TTCACAACTACAAAGTCTAAGGGGCATGTAGTACACCTAATAATGTAAAATGTGGCAAAC[G/A]AATAATTTGTGACTAGTGGTATTAGCTTAAGAAAAATGGAAGGAATAAGAAGGCTTTGGA	0.5	0.988	Y	Y	0.444444	Y	Y
BARCPV_1.0_Chr03_11867243_A_C	715649411	A	C	Chr03	11867243	CAAGCTTGTCAGATGATTTGTTGGCAAAGGCAACAGTTGAAGTTGTTTCTAACTTGAAAA[A/C]TAAAGTTGCCAAGTCTGAAATGATCCGTACAAATATACAGATGATCGGTGCTTTGAGGTT	0.222222	0.988	N
BARCPV_1.0_Chr03_12044695_C_A	715649868	C	A	Chr03	12044695	AATCTGATCTGTTTAATCTTTGAGCAGGTAAAGCCTTGTTAGGCACCTCTGCAGGGAGTT[C/A]TACCTATGTTTCTAGTTATGAAGCTCTATGTTTTTGTCTCAATCTTGCCAAAAACCAGAG	0.3	1	Y	Y	0.235294	Y	Y
BARCPV_1.0_Chr03_12067795_A_G	715649869	A	G	Chr03	12067795	GTTCGTTTTCTGAGTTAGTGTGCGCTGAAGCTGATTACGTATCTACATGCGTGTTCTGTT[A/G]TTTTCCGATATTTGTTGAAACATCGATCAGCATTCAGCATTCAACCGCATGATCCGATTC	0.2	1	N
BARCPV_1.0_Chr03_12074350_A_G	715649870	A	G	Chr03	12074350	AGGAAGCTTCCCTTCAAGTCCCCTCATGTATAGTCCTGATCTTGGTCAGAGGATTGGACG[A/G]ATTGATTTGGTCCCACCGTTAAGTTTGGATGGTCAATTGGGAAAAACAGTTGCATCACCC	0.272727	0.976	Y	Y	0.222222	Y	Y
BARCPV_1.0_Chr03_12085055_C_T	715649871	C	T	Chr03	12085055	TTTTATTTTTtATTTATTCCATTTCTTGGCGTGACAATTTTCTTGACTTGAAAATGATTG[C/T]AATGGAACCTTCAAATCTAGAAAACTAAAATCGGAGTGGTGATTTGCATAAAGATCAAGT	0.25	0.935	Y	Y	0.235294	Y	Y
BARCPV_1.0_Chr03_12198383_A_G	715647585	A	G	Chr03	12198383	CATCACTAGCACTTGAATCTATATATTTTGTAATTTGGGACAACAGAGTGAAGGAAGGGA[A/G]TTAGAACAATTTAAATAACAAGAAATGCAACTTAAGGACTCTTTAAAGATATCAGGCCAC	0.181818	0.935	Y	Y	0.222222	Y	Y
BARCPV_1.0_Chr03_12210806_C_T	715647584	C	T	Chr03	12210806	AAAATCCAAATACACTACCAATAAACGTAAAACACTAGGCGAATTATCAGTTCTTGAAGT[C/T]GAGCAATATTTATTGGGATCCTACTAACTTTATTCGAGAAAAAaTAAATTATTAATTTCG	0.285714	0.935	Y	Y	0.235294	Y	Y
BARCPV_1.0_Chr03_12225509_C_T	715647583	C	T	Chr03	12225509	AATTTACCTTCCTCCACGATCCGTACTACGATTCTAGAACATCCTTCCAAAGGCCAGTCT[C/T]AGGGGATCCCATTTCCCATAACCATTTTTCCAAAAGTGCCTTATTAAATAGATCAATGTG	0.2	0.976	Y	Y	0.235294	Y	Y
BARCPV_1.0_Chr03_12277338_C_T	715647582	C	T	Chr03	12277338	GTGCGCGTTCGGGGAAATTCTtGGGTTTCATGCTGACCCACAGGGGAATCGAGGCCAACC[C/T]TGACAAGTGTAAAGCAATAACTGAAATGAGGAGCCCGAAGAACCTGAAGGAGGTACAACA	0.2	1	Y	Y	0.235294	Y	Y
BARCPV_1.0_Chr03_12305661_C_T	715647581	C	T	Chr03	12305661	AGACATAAATATAAGATAGGCCACAACATATAGCTGATTAAAACAAGAGGTGATTTACCT[C/T]TTATTATATCTCTAATAGCTCTAATCAATAGGGATAAAAAaGAAGAAAACATAGCATTGA	0.2	0.935	Y	Y	0.235294	Y	Y
BARCPV_1.0_Chr03_12371146_C_T	715647579	C	T	Chr03	12371146	GGTTCACTCATCAATTGTACGCTCACCCATGTGTTGCAAATCTCTGTGCAGATCTTCGTT[C/T]GCTTTGCGTAGTTCCTCATTGTTCGCGCGTCACGCAGCCAAATCAACCTGGAATCGGTCC	0.214286	1	Y	Y	0.235294	Y	Y
BARCPV_1.0_Chr03_12384518_A_G	715647578	A	G	Chr03	12384518	TAATTGGGAGAGAAATGGAATGAACTAACCAGGTAGCCACCATGTTATTGCAACGCGACC[A/G]TGTCGAAAAGGTAGGGTTATTCTTTGGTGGACAAGGATGGGTTCCAAGGATGAATTCAAC	0.153846	1	Y	Y	0.222222	Y	Y
BARCPV_1.0_Chr03_12394984_G_T	715647577	G	T	Chr03	12394984	TCTATTTTAATGTGCTTGGTTCGTTCCTAGAAAACTTGATTGTCACAATATAAGGTAACT[G/T]ACTATAAATTCTATGTGGAGTTCAATGAGGAGGTAAGTCAGCCATTGTAATTCACATGTG	0.272727	0.965	Y	Y	0.235294	Y	Y
BARCPV_1.0_Chr03_12426080_C_T	715647588	C	T	Chr03	12426080	AATTAAAACTTGACAATTTTCAGCAACTACGTAAAGAGAGAGGGGAATAAAATATACATA[C/T]CCACCAATCAGCTTTTTTTATTAAGCGGTAAAGAAGGAGATGCAAGAAGTGGAAGAGAGA	0.285714	0.988	N
BARCPV_1.0_Chr03_12430742_C_T	715647587	C	T	Chr03	12430742	GTCTGTTCTTCAAGGTTTCTGAATTTTCATTGCACTACTTGTTTGGTTTATAAGGCTGCA[C/T]TCCACAAAGCGTTTTCATCCTCCCCACAACGCAGGTGAACTTCTTTCATCCTCTCTACAG	0.272727	0.996	N
BARCPV_1.0_Chr03_12452996_A_G	715647586	A	G	Chr03	12452996	ATAAGAGATCCAGCAACAACCAACGAATCTACAGATTTCTTGATATCTTGAAGATAGACC[A/G]AAATTGAACAAACTCTTTTAGGTGTATGTATGAGCATTCTGAGTTTCTTGACACGAATAC	0.181818	0.988	Y	Y	0.222222	Y	Y
BARCPV_1.0_Chr03_12483803_G_A	715647580	G	A	Chr03	12483803	GTTGATATATGGTGGATTTAGTTTGACAAACATGGAAATGAAGAAAAACCTATCAAAGTA[G/A]TGATAGCTGTGACAGAGAAAATGTGAGAAACAAAGAACAAAGAGCCACATTTATCAGGTA	0.181818	0.988	Y	Y	0.235294	Y	Y
BARCPV_1.0_Chr03_12533044_G_A	715650570	G	A	Chr03	12533044	GGAGGAGTGTTGGACTTTGCCATGTTAGAAGGATGAATGAAGGCTTAGGAGGTTTATGTT[G/A]CGGTTATGATGGTAGCATGGATTATCTGAGAATGAAGGGGTATTATGGTCCCAATGCAAC	0.181818	1	Y	Y	0.235294	Y	Y
BARCPV_1.0_Chr03_12552901_A_G	715650571	A	G	Chr03	12552901	AAGCTTACCTGTTGCAACAAAATACCTAGCCTTATTCAGAAaCTTAAAATTGTTTCAATT[A/G]CAATTTTACATGCAGGCGTTAGATCAATGTGAGAAAATGCTTAGTGATTTAGGTGTTGTC	0.272727	0.935	Y	Y	0.222222	Y	Y
BARCPV_1.0_Chr03_12558807_G_A	715650572	G	A	Chr03	12558807	GAAAAGCATTGCCCCTTTCACTCTTTCAAAATTCTTTTCATCTCCAAAGGAGGTGATTTG[G/A]AGTATATTATCATAGTTTTGACAGTGGAGTGAATGCTGGCAATGTCAACTCTGGCTCCAA	0.166667	1	Y	Y	0.235294	Y	Y
BARCPV_1.0_Chr03_12579888_A_C	715650402	A	C	Chr03	12579888	ATACAGTGAAGGGCGTAATATCCATTCCAGGGTACACATAAGCGACTTGAGCAAGAGCGT[A/C]TCTGAATCACTCGTCATAAGCATTGAGAACATCCCCGGTCAGCTCAGCCTCCGCTTCTTC	0.181818	0.976	Y	Y	0.222222	Y	Y
BARCPV_1.0_Chr03_12589547_G_A	715650401	G	A	Chr03	12589547	GAAGGCTCGACCCGTCAACTTTGCATACTCGATCAAAGCAACATCTTCAGCACCACTGCA[G/A]AGCCACCAACATTAATTTTTTAACGCCAATGCATAAACAATAATCAAAATATCAATTCTT	0.214286	0.996	Y	Y	0.235294	Y	Y
BARCPV_1.0_Chr03_12614335_C_T	715650400	C	T	Chr03	12614335	AAACACATGATACGAATCATGTAAACAATTGTTTTTGCTCCTGTGAGGTCCATGCCCAGT[C/T]ATGTGGTGAAACGATCTTAATGTCGATTTCTAGATTTAATGAAAAAGATCACATTTACTT	0.25	1	Y	Y	0.235294	Y	Y
BARCPV_1.0_Chr03_12627332_G_A	715650399	G	A	Chr03	12627332	ATTAGTATTTATATTGTGATATAATATTATTTTTTtGAGTAAAAAAAaTATGAGTATGTG[G/A]TGGCAGATGATTGTTGCTACTTGAGGTATGTATTACATCATCGTCAGACGTAGGTTCTAA	0.333333	1	Y	Y	0.235294	Y	Y
BARCPV_1.0_Chr03_12647142_G_T	715650398	G	T	Chr03	12647142	CGATGATTATAAATAATATAACATATCAGAACGGATTTATCAACATGAGTATGAACTAAT[G/T]AGTTCCTACTTTCTAAAGACCCGGGTCCTGTGCACAAACTGCATGTTAGCAGAAAAAACA	0.181818	0.996	Y	Y	0.235294	Y	Y
BARCPV_1.0_Chr03_12667875_T_C	715651189	T	C	Chr03	12667875	GTGATATCTGAGGTCAGCCTCTGAACTGATGACCGAGGACTGGTCGGGACAGTTTATTTT[T/C]TGTAAAAAGATCTTACAATAAATACATTAAGATTCCTATAAGCCTACTAATACCCAATAC	0.272727	0.976	Y	Y	0.222222	Y	Y
BARCPV_1.0_Chr03_12743153_C_T	715651169	C	T	Chr03	12743153	TTCGGGCCGAGCAGGTAGCCAGTCAAGATCGATTCCAGGTCGATTTAGATGCGTCACGAA[C/T]AGACAACGAAGACTTACGCAGGGCCAATGAGGAACTACGTAGCGATCTGCAACGTATGGC	0.153846	0.976	Y	Y	0.235294	Y	Y
BARCPV_1.0_Chr03_12790910_T_C	715650646	T	C	Chr03	12790910	CCAAGAAATGAGGAATGGCTCTCTGAGGTAGTTATAGACATTGATAATCAAGTTGTCATT[T/C]GTAACAGCGTCTATTTGGGGCCCCGGAAACTGGCCATTAaTCAAGATCCCCTGCAAAATT	0.2	0.965	Y	Y	0.222222	Y	Y
BARCPV_1.0_Chr03_12806237_T_C	715650645	T	C	Chr03	12806237	CAGATAaTAATAATAATAATAAAATGAGGTTGTTTATCACATACCATGCACCCAGAATGA[T/C]ATAAAGACCATATCGCTACATTTTGTAGATCTAAATATCAATTTCACTAAAAATACGGAT	0.2	0.858	Y	Y	0.222222	Y	Y
BARCPV_1.0_Chr03_12844999_C_T	715649826	C	T	Chr03	12844999	TGCAAATCCGTTTCATTGTCTCCGCGACACTATCTAGCGTCACTGAGCCTCCTCCGCGTT[C/T]GTTGTCGCTCAGTAGTTGTTCACCTCCGCGACGTCGTAGTGTGAGTTTCACTGCACTGTG	0.2	0.949	Y	Y	0.235294	Y	Y
BARCPV_1.0_Chr03_12858696_C_T	715649827	C	T	Chr03	12858696	TGCCTTTGATTTTCCAAATATATTCATCAAGTGCATCCATTCTAAAACAATCTCTATGGT[C/T]AATCGGATGTTTCATAACCTCAAACACATCCAAACTAACTTCTTCATCCTATACCCGATC	0.272727	0.965	Y	Y	0.235294	Y	Y
BARCPV_1.0_Chr03_12891417_T_C	715649828	T	C	Chr03	12891417	TTCTTTGGTGCGAGTCCAAATTCTCATGGATTGCTCCAATAGCTTTCAAATTGGCCATGT[T/C]TACAAACCATGGCCTCTCCTTGATTACCAGTAGATTCTCATATGGAAATTCAGTAAGAAC	0.272727	1	N
BARCPV_1.0_Chr03_12925613_C_T	715649824	C	T	Chr03	12925613	AGGCTACAGGAGGATCATCGGCTTATCCTACGTCCAACCATATCTATTTTTCTAGTGAAC[C/T]GAGCAGTGTGGGTAGCTCGATGTCGGAGAGGAGAGGTTCGACCAATGAAAAAGCTATCGC	0.181818	1	N
BARCPV_1.0_Chr03_12930803_T_C	715649825	T	C	Chr03	12930803	ATAATAGATACCATCCTTGTTGATGGGCAACTATGGAATCTAGCTAAGGAGGCAGGGGTG[T/C]TTATACACTGAATCTGTATAGTAGTGAGATGTACTGGCTAGTGGTTGGGTTGATGGAATT	0.166667	1	Y	Y	0.222222	Y	Y
BARCPV_1.0_Chr03_12965158_C_T	715648360	C	T	Chr03	12965158	TGAAATTTCAAAAGACATTTGTGTTTGTTTGAAACAATTAAGGACCTTGGAGAGTCATGG[C/T]CATTGTATTGAAAATTGAATAATCATCAAGAATGTTATAGCAGTTGCTTTAGTGTATGAT	0.1875	0.965	Y	Y	0.235294	Y	Y
BARCPV_1.0_Chr03_12978102_A_G	715648361	A	G	Chr03	12978102	GGAGGTATCCATTCATCACATTTTCACCATCCTAAAATTGGGTCCCTTCTCCAAAAATTT[A/G]TGCATGAAACTGACATTTAACCTGGTCGAACTCAAGAAGAAAGTTGTTAATTTCATGCAA	0.25	0.965	Y	Y	0.222222	Y	Y
BARCPV_1.0_Chr03_12996017_A_G	715648362	A	G	Chr03	12996017	AAAGGTGTGGAATAGGGATATTTTTGGGGATATAAATAAGGAGTGGGGAAATATTCATAG[A/G]AGAATCCAAGAACTAGATGCGAGGGTTGACGAGAGCAATCTTGAGGAGGATGGGAAGGAG	0.272727	0.996	N
BARCPV_1.0_Chr03_13222089_G_A	715650038	G	A	Chr03	13222089	AGTACAATAAAAGAAATCATTCATAAAGATGACAAATTAAAAATGTTGTAATATGGAATA[G/A]ACACAATTAGGACCCCAAATATTATAGTGGACTAAAGCAAATGGTGACACAACAAACACA	0.428571	0.988	Y	Y	0.294118	Y	Y
BARCPV_1.0_Chr03_13303237_C_T	715648912	C	T	Chr03	13303237	TGTTGATATTAAGTGAACTAAAAaTATCTAAAAATATTTTCTATATCGGTCGGTACTGGA[C/T]GAGTCAGTCTTGGACCTGGTGATTGACCGAATGAGTAACATTCATATATCGAAATATGTG	0.222222	1	Y	Y	0.411765	Y	Y
BARCPV_1.0_Chr03_13944272_A_G	715649844	A	G	Chr03	13944272	GTGAGTCAGAATTTATGTCTACTTAATAAGTGTGATCTGAACTGAAGGAAGGATCAAGCT[A/G]TTTTATAATCTTAACTCATAAGGGAGTTAAGAATGAAGATGAGATGAGTAGTATACTTGT	0.285714	0.935	N
BARCPV_1.0_Chr03_14217891_C_A	715649207	C	A	Chr03	14217891	AGTTATTCAGGTTTCATTTTAAAATAACATTCATCTCTCTAAAAGCTCTTTTCTCCTTTC[C/A]TTTGCCCTCTCTCTAAGATTTTGACTTCCTCACTCATCAGTTTGACGATCGGAGTCCGTC	0.285714	1	Y	Y	0.25	Y	Y
BARCPV_1.0_Chr03_14341487_C_T	715649758	C	T	Chr03	14341487	TTTTTtATTGAACCGTAAATATTTGTTTTATGAACTTTTTAGTTAAACCTCTTGGTTTTt[C/T]GTAAGACCAATTTGACAATTCTTATGAGTTGAACTTTTGGAGTTGATATTGAAATGCCAA	0.222222	0.858	Y	Y	0.285714	Y	Y
BARCPV_1.0_Chr03_14900403_C_T	715649957	C	T	Chr03	14900403	ATCCACATCCAATCCAATCATATAAAACACAACTTACAATTAAGATATTtAATTAAAAAT[C/T]GAGGATATCTTGCTTGAGTGAAACACCTTATTTGAACATCTTGTCTTCACCAACGAGGGT	0.4	0.988	Y	Y	0.277778	Y	Y
BARCPV_1.0_Chr03_15034497_C_A	715650828	C	A	Chr03	15034497	TAAATAAAGAAAGGAAACATTTCAAATTGTCTCACATGTTCAAGACGCACATAAAATGAT[C/A]TAGATAAGAAGTTTCCCTTCTAAGCATTTTTCCACTATGTTAATATATGCAACACTCTTG	0.25	0.899	Y	Y	0.235294	Y	Y
BARCPV_1.0_Chr03_15067481_G_A	715650827	G	A	Chr03	15067481	GGAGTTGATGCTGTAGTAAAAGTACAGGTGTTAGCATAAATGTGACTGCACTGCCAAATT[G/A]GAGATCTTTTAGTTATTAACATTAATAAATATGCTTAGCATGCCTTGTAGCCACCCTGTA	0.2	0.988	Y	Y	0.176471	Y	Y
BARCPV_1.0_Chr03_15714048_G_A	715649518	G	A	Chr03	15714048	AGCCATTAGGAAGATTATGGCATAAAGCTATAATTATCGACATACTTTGATGCTGTCTTT[G/A]TCTACCTCCTTACAAAATCAGGTTGGTTGGTGACAGATCTGACCCACGACCATTTATGAT	0.230769	0.996	Y	Y	0.294118	Y	Y
BARCPV_1.0_Chr03_15811443_G_A	715649934	G	A	Chr03	15811443	AAGAGACTGAATCCCCAGCATCCTTTCCATCGCTGTTTAGACAGGCATTTGGTTATTCCT[G/A]AAGCGGTGAGCTGAAAGGCCTAGACAATAATCTTTTTCGGGACCGCATGGCTGAGTTCTT	0.272727	1	N
BARCPV_1.0_Chr03_18524010_C_T	715650386	C	T	Chr03	18524010	AATTTTCAAAAAGATATTAAGGTGTGTTTGTTCTTGTTTACTAGAAGCTAGGTGGAGGTG[C/T]TGTCACTAGTTTTTGCAATCTTTTTTGTtGTTCTTATCAGAATTCGGCAGTTTCTTtCTT	0.25	0.988	Y	Y	0.125	Y	N
BARCPV_1.0_Chr03_19062430_G_A	715650452	G	A	Chr03	19062430	TCAATTCTATTTTTTAATTCCAGTATAGGTTTCCTCTGTTTCATGGAATCTGTGTTGGCT[G/A]AAAGCGTTTGTGAAAATTAATTTTGTTGGTGAAAAATTCTGATATTTTTtATTTAAACAG	0.25	0.965	Y	Y	0.0588235	N	Y
BARCPV_1.0_Chr03_19163761_C_T	715650964	C	T	Chr03	19163761	TATTTACTATACTCTCCAATAAATTCTTCTCATGTGCATGTCTTACAACACTTGCTAGTC[C/T]TTCTGCAATAATAAGGTACAAGAATAGAGTAAGAGGATCACATTGTCTTAAAACCTTTTT	0.166667	0.988	Y	Y	0.235294	Y	Y
BARCPV_1.0_Chr03_19496483_C_T	715645815	C	T	Chr03	19496483	AAGCACAAGAATCATCTCCTTCAGCCAAGTCACTCCAAGACCAAGAAATTCCTCTCCCTT[C/T]TGATGGTGGTTCTCATTATTCATCATTTGGGATTGGGGCAACACCAAAAACACAAATCAC	0.384615	1	Y	Y	0.333333	Y	Y
BARCPV_1.0_Chr03_23260586_A_G	715650851	A	G	Chr03	23260586	TCAAAATCTAATTCATATGAGTCACATTATAaTATTAATTAACATAATTTCTAACACATT[A/G]TTCATGTTCTATTACTTAACTATAAGAGAGTGTACAAATAGCACAAACGTCAACAGGCGA	0.444444	0.858	Y	Y	0.470588	Y	Y
BARCPV_1.0_Chr03_23446222_C_T	715649515	C	T	Chr03	23446222	TCATATGCTTCCGCCACCATCATTCAAGTTTCATCACACATGACGGAACTTCTTCCATCA[C/T]CTGGTCTCTCTAAGGCAACTCTAATTCTACATGATTTTGTATTGGACGATTCGTCCACAC	0.25	1	Y	Y	0.363636	Y	N
BARCPV_1.0_Chr03_23530608_G_A	715650211	G	A	Chr03	23530608	TTTCCATTCAAAAGAATGCAGTGAGAAGGTAGGCAAGGTGTTCTTCAATTTGATATCAGG[G/A]GAGGAGGAGAAGTCACATGGCCTCATCTCCTTCTTCTCCTGCATATGCAAAAACCTAAAC	0.454545	1	Y	Y	0.444444	Y	Y
BARCPV_1.0_Chr03_24224621_G_A	715650702	G	A	Chr03	24224621	CCAGGTACTCCTCTTCGTCTCTACTTTGCAGTTACAGATCGAGCGATCAACTCGTTCATC[G/A]TACAGGAACAAGATCATGTTCAGAAGTCCATATACTTCGTGAGCAAGGTGTTGTAAGGGC	0.363636	1	Y	Y	0.294118	Y	Y
BARCPV_1.0_Chr03_24456471_G_A	715650688	G	A	Chr03	24456471	CCGATGATCTGCAGCCTTCAATTTAGGCAATAAACGGTCCAACATTTCAAGTTTCCCACA[G/A]AGTCGAATAATTGGTGGCAGATAATGTGTAGGTATGAAGTTATCCACCTGCAAACAGCCA	0.363636	1	Y	Y	0.333333	Y	Y
BARCPV_1.0_Chr03_24612637_C_T	715650153	C	T	Chr03	24612637	GTAACTTTCCATGTTCTCTTGACTCCATATCAAAATAAATAACATGGCCAGGCCACATAA[C/T]GGGCATGAAAACTCCTCTTCGCACCGCACCATAAAAACAaTACAAAACCTTCTTAAACAA	0.333333	0.965	Y	Y	0.235294	Y	Y
BARCPV_1.0_Chr03_24794214_G_A	715648785	G	A	Chr03	24794214	ACTTAAAAACATGACCCCCTATGGAAGACTATATGGTACACTGTATAATATTTCTTTACT[G/A]CGTATTTTTAGCTATCTTTGTTATTCCAGTACTATCACTTCTCACATAAATAAATTAGAT	0.25	0.935	Y	Y	0.125	Y	N
BARCPV_1.0_Chr03_25168803_T_C	715648428	T	C	Chr03	25168803	CAATTCCAAGTTTCTACAAGAAGGCACGTGAAATAAAGCATCGTTTCATCATATtCGTTT[T/C]TCTTGTATATTTTATGCACGAATTGCTTGCACTGAGTACAATTATTACATTCTTATACTT	0.2	0.858	Y	Y	0.222222	Y	Y
BARCPV_1.0_Chr03_25468871_T_C	715649258	T	C	Chr03	25468871	CATTCATCTTTGAAAGTAGTTATGAAGTGTTTAGTGTATTAAAGATCCAAATATAAGTAC[T/C]TTTTTCCAAATACCCATCTACTGAACATGGAGAGATACAATATGGGCCCATTTTATGAAA	0.333333	1	Y	Y	0.470588	Y	Y
BARCPV_1.0_Chr03_25477571_G_A	715649257	G	A	Chr03	25477571	TCTTGGGAAGGAATGAATTCAACTCCAACAGTTGAACTACTCTCTTTATTGACCAAGACA[G/A]CATGTGAAGGTTATGTCTGTGTGTGTGTACATATAAAGTGAAAGATAATATAAGAATGTG	0.454545	0.965	Y	Y	0.444444	Y	Y
BARCPV_1.0_Chr03_25632114_A_G	715651129	A	G	Chr03	25632114	GATCGTTTGGTTCTTCTTGAAGGTAATCTTTCAGGAAACCGCTCTTTACTAATTCATCTA[A/G]TTGATGCGCCAATGCCAGACAAGAGTTCTTGTTTGGCCCCATCTTCCTATCAGTTTTCGC	0.230769	0.996	Y	Y	0.166667	Y	Y
BARCPV_1.0_Chr03_28543342_G_A	715649632	G	A	Chr03	28543342	CAAATATCAATATCAGCGAGTCTTTTACATGTCTACAAACTTAAACATATACTCTTGGTC[G/A]AAATTTTGATGCAAATGTTTACATTAATGGGTCTTCTATATCTTTATGGGTCATAGTCAC	0.333333	0.935	Y	Y	0.294118	Y	Y
BARCPV_1.0_Chr03_28619018_C_T	715649924	C	T	Chr03	28619018	ACATTTTACCTTATGTTTTCATCCATGTTTACGATTGGACCTATGCAAAGGCTAATATTT[C/T]CTCTACATCAACCTTTGCTTGATTGAAAACTGACCTGTTtCTGTGTTTtCAATACACCAA	0.2	0.899	Y	Y	0.294118	Y	Y
BARCPV_1.0_Chr03_28777675_A_G	715649349	A	G	Chr03	28777675	AAGCTGAAAAACGGACACTTATGCGTCTGATTATCGTCCGTTCCACATCGCACGAAAAAA[A/G]CCTGGAAGCAAATGAAAACTAGCGTGGGCCAGAAAGTTCGACGCATCTTGCGTGGGCCAA	0.2	1	Y	Y	0.294118	Y	Y
BARCPV_1.0_Chr03_28823353_T_C	715649348	T	C	Chr03	28823353	CATTACATATTTTGACTGTTTCAGATCCCGTGTATAGAGCTTCAGTAGTTAGTGTGGCTT[T/C]AACACGAGTGAAGTGATGTGAGGCACCACTGTCTGGGTGCCAAAAAGAATTTGTAGATGT	0.454545	1	Y	Y	0.294118	Y	Y
BARCPV_1.0_Chr03_29082189_C_T	715648370	C	T	Chr03	29082189	TTTATTGAAGTTAGATGCAATGTGGCGTATGTAATATAATGATAGGAGACCATCTCCTTC[C/T]CAAGCAACTTCTGAAGATTTTAATGTTGATAAAATGGTTATTtCTCCATCAGTTATCATG	0.363636	0.988	Y	Y	0.294118	Y	Y
BARCPV_1.0_Chr03_29385260_C_T	715650579	C	T	Chr03	29385260	ACCCACTAAATCTCCACTCTCTAACTAAGTGGCTGCCGAGGAGGAGCTCTACTACAAAGT[C/T]AGCATAAATTTGCCCTTGATAGGTCCTTTGGACTCGTACTGCACATCAAACTCGGACAGC	0.363636	1	N
BARCPV_1.0_Chr03_29710258_G_A	715647571	G	A	Chr03	29710258	GGTTAGGGCAAAAGAGAAGTGGCCCAAAAATGTTAGAAAGCAGTCCTAGCATCAACAATC[G/A]AAGTTCCTAAACACCCTAAGTAGGGAAATAAGAGAAACCAAAAGCACTATATTCTCATCA	0.3	1	Y	Y	0.444444	Y	Y
BARCPV_1.0_Chr03_29939522_A_G	715649412	A	G	Chr03	29939522	CCATGATGGGTTGTGAAATGTGGGTATGCAAGCTTTCAATCATTTATCATCAGGAGGCAG[A/G]TAATTGTACAAGGAGGAAACTCTCGATACATTCATGAGTTTTTtCTATGGAAAAAGTTGA	0.3	1	Y	Y	0.222222	Y	Y
BARCPV_1.0_Chr03_30025240_G_A	715649394	G	A	Chr03	30025240	ATTTTGAATCTCTTCCAAGTGATAAGAGGTTTAAGAATCATGTCTGACCATCTTGACAAC[G/A]AATACAATTGAATTTACTTTGATTGATATTTTCTTAAAAGAAGTCAATTTGGTTTCTAAG	0.333333	0.988	Y	Y	0.214286	Y	N
BARCPV_1.0_Chr03_30207762_G_A	715650409	G	A	Chr03	30207762	CTTTAATTTGATATACCTATTAAATTGGATGGTCCATTTGGATGTGATTAGGGCTATTGC[G/A]CCTGTAGCAAGGTTTACCAAAGGAACTAGTGATGGAGTGGAATTAATAAATAATTCTGGA	0.428571	0.988	Y	Y	0.294118	Y	Y
BARCPV_1.0_Chr03_30251280_A_G	715649919	A	G	Chr03	30251280	AGTTGAAAGGGAGTTGGTTGTCTCATTGATAACCCTCAGTTGACAATTCCCATAGGAACA[A/G]TTTCATCTATCCTCTATTAATGCATGTCAACCATATCTTATCTCACTTGGAGCAACTTCA	0.428571	1	Y	Y	0.411765	Y	Y
BARCPV_1.0_Chr03_30464059_G_A	715649630	G	A	Chr03	30464059	AGTGTGGACCTTATCCTTTGGAGGTCGGTGAAAGACCTGCCGACAGGGTTGGTCGATTCA[G/A]CAGACGATCCCCTTTCCCTGAGCTTTTTCTTCATCTCTTCATTATCCTTTCAGAGAGTTA	0.428571	1	Y	Y	0.235294	Y	Y
BARCPV_1.0_Chr03_30552593_A_G	715649631	A	G	Chr03	30552593	AATACTGACCTGATCTTTGACGATGAGTTCCCCTACTCTTAAATTATCTTGGCTGAAGAA[A/G]CCAGGAATGTGTCCACGGCCATAAGGGATCCTACAAGATGTTCCTGGAGTTTCCAAACAA	0.333333	0.988	Y	Y	0.222222	Y	Y
BARCPV_1.0_Chr03_30667031_C_A	715650516	C	A	Chr03	30667031	TAACGATACCGATTTGTTCGCATGGACAATCATCGACGTGCCTGGGGTGAGTCCTAACAT[C/A]ATTACACATCATCTCTCTGTTTACAAAGAAGCAAGACCCATAACTCAGAAAAAAaGAAAA	0.272727	0.976	Y	Y	0.294118	Y	Y
BARCPV_1.0_Chr03_30930184_A_G	715650379	A	G	Chr03	30930184	CTAACTAGAAAAAAaGTCACTTGAGTTCTTGGAGAAGAACTGTGCGCAGCAGCAAGAGCC[A/G]GACACAGAGTCGTTGTTGTCAAAGTACCACAGCCATTGCCGCAACGCGCACCCAGAGTAG	0.333333	0.915	Y	Y	0.277778	Y	Y
BARCPV_1.0_Chr03_31088295_G_A	715650200	G	A	Chr03	31088295	TTCACCATATTGATGGTCTTGCCTCTGAGCTATTTACTTTTATGATTTTCAATCCTAACT[G/A]GTTTTACTTCAAAAGACAAGCTATCCTTGATTTGCACATTATCCACTTCCAATGTGTGAC	0.3	0.965	Y	Y	0.133333	Y	Y
BARCPV_1.0_Chr03_31289399_G_A	715650097	G	A	Chr03	31289399	AAGCAAGTTTtCAAAAAAAaTTGAGAATAATGAGGAATGATGTATGAAGGGAAGCAAAAC[G/A]CGGGGTTTTTATTCTGAAGGATAATTGTGACAGTTCAAAATGATACATTCTGAAGGATAA	0.285714	0.935	Y	Y	0.235294	Y	Y
BARCPV_1.0_Chr03_31836895_A_C	715650332	A	C	Chr03	31836895	ACACCTACAAAGTTTGAAGTTATAGTACAAACCTTCTCACATTGAATATCTCCTGGAGAA[A/C]GGTACATGTAGAaCATTTCTCTTtGATCAAGATCATGCCCGGATGCAGATTCCAAAACAA	0.363636	0.842	N
BARCPV_1.0_Chr03_32295076_A_G	715648169	A	G	Chr03	32295076	TTCATCATTTCCTCCAACATAAACCATACTTCTTATTACTCACTGCTCACTTCAGCTACT[A/G]CTTCTGCTTGATTGCATTTCGATTAATCCGCTTCTTAATACTTCACAAATCTCAATACCC	0.416667	1	Y	Y	0.411765	Y	Y
BARCPV_1.0_Chr03_32355353_C_A	715650615	C	A	Chr03	32355353	TAAAGTGGTGGAGATTTTTACCATGTCTCAGTGAGGCCATGTGCCAAGCCAGTGGAAAAG[C/A]GTTAAGCTTTTTTAACTTTGCTTTTCTCATCGGGTAGGAAAAAAAAaTGAATCTACTTTT	0.222222	0.996	Y	Y	0.117647	Y	Y
BARCPV_1.0_Chr03_32369163_C_A	715650616	C	A	Chr03	32369163	GGACGAGCTATGCACGTAAGCATTTTGGCTTCGTAGTGATAATAAAATTCAATTAAATCT[C/A]TGCAAAAAAaTAAAAaTAAAAGTAAAATTAGAAAACCAAATTCCACTACGCTCGCATTGC	0.375	0.858	Y	Y	0.5	Y	Y
BARCPV_1.0_Chr03_32753137_C_T	715647431	C	T	Chr03	32753137	TTTGCAAAACATATAAGAGGAACAATCATCTGATTTGGAGAAATATCAATGGTAATTGAA[C/T]GACTAAATTCATTGTGGTAATAAGGAGTCCATAAGAATTGTCAAGAAATTTTTCGTTAAC	0.2	0.858	Y	Y	0.235294	Y	Y
BARCPV_1.0_Chr03_32787282_G_A	715647432	G	A	Chr03	32787282	GGCATATGAAGGTGGTATTAATTAGAAAATATTGGAGAATCGATTTGCTAGGAACTCACT[G/A]TCCTCAACATATTTTTCATGAGGATAAAACCTTCTGTATGTAGATGTAGAGTGGTCCAGA	0.4	0.935	Y	Y	0.444444	Y	Y
BARCPV_1.0_Chr03_32941132_G_A	715647755	G	A	Chr03	32941132	TCTGCACTGAATCTCTTCGTTTTGCACTTGCAAATAGAAAAGCTGCAATCAAATGTCATA[G/A]AGAAAAGAAGAGAAAAGAAGAAACAAATACTGATCAGTATATTTTAAATGATCCTCTAAC	0.454545	0.935	N
BARCPV_1.0_Chr03_32959486_G_A	715647754	G	A	Chr03	32959486	TCTCCCTCTCTTCGATGGGCTCCCGAGGAAACTTCCATTCCCACGTGGAAGCTCATAATC[G/A]TGTACTAAGAAACAACGACCTTTAATGGTATGATGGTTTTTTTATAGCTTCGACCAGTAA	0.2	0.949	Y	Y	0.277778	Y	Y
BARCPV_1.0_Chr03_32971322_T_C	715647753	T	C	Chr03	32971322	AAGCATTTTTCAGTAACAGTTGGGAGCAAGTGTTGTAATTTGGAGGTGGAGGAAGAGTGT[T/C]GGGAAGCAAGTAGTAGCAAATAGCAATGGCGTACATGAGCATGGGGGAAGCTCACAGAAG	0.181818	1	Y	Y	0.235294	Y	Y
BARCPV_1.0_Chr03_33006503_T_C	715647752	T	C	Chr03	33006503	CAAATATGAAGGGTTAAGTTCAACAACTGGCAACAGCAATCATTTCCGATGGTTATCTGG[T/C]TTTGTATTTACCAATTCGTTGTTGCTATTGAACCGAATTGTTATGTTAAAAAaCAAAAaG	0.363636	1	N
BARCPV_1.0_Chr03_33046573_G_A	715647751	G	A	Chr03	33046573	TTTTACCTTTCAGTCTTACCAGGAAGTCCGTGGCATTAAACCTTCAAGTACAATATGAAA[G/A]ACGTTGATGAGGCATATATGAATAGTTAATTTTTAAACTACTAAAAGATGCAGAGCAAGG	0.272727	1	Y	Y	0.277778	Y	Y
BARCPV_1.0_Chr03_33069642_C_A	715647757	C	A	Chr03	33069642	TTTTCTTTTCCAGGGCTTGGTTTTGTTTATTTAATAAATTATTAATTGTGTTGACTATAT[C/A]GTCCTGTGGCGTGCATTAAATTTCAGAGATGTTATTATATGTTTAAATATCATAATTAAT	0.333333	0.858	Y	Y	0.277778	Y	Y
BARCPV_1.0_Chr03_33130641_C_T	715647756	C	T	Chr03	33130641	GCAAAGGCCCCAAGATCGAGTGCTCTGATACGAACTAGAAAAGAATTAATATGATTAAGA[C/T]AAGATTTAAATCAATTCATTAATTTGAAACAATACATCAACCACTATATATAGAGAACTC	0.166667	0.899	Y	Y	0.277778	Y	Y
BARCPV_1.0_Chr03_33169793_T_C	715651181	T	C	Chr03	33169793	TGAACTATTATTGAGAGTTGATCATTGTATTATAGGTGATATAATTATCTCGTAGTAGAA[T/C]AAATAATCCAAATCACAGTTGAATGAAGATTAAATCTTTGAACTTGTTCATTGTTTCATG	0.25	0.813	Y	Y	0.25	Y	Y
BARCPV_1.0_Chr03_33190260_T_C	715649168	T	C	Chr03	33190260	GTTATTAATATGAGAAATGAGTCCCTCATACAACAAAAGTCAAGGGCATCATGGTTTAAA[T/C]AGGGAGACTCCAATTCCAAATATTTCTATGCGACAATTAAATGGAGGAGGATGAGAAACA	0.3	1	N
BARCPV_1.0_Chr03_33503791_C_T	715647848	C	T	Chr03	33503791	GTCGACCTCGAACTAGGTTGAGTCAACTCAGCCCAAACTTAGGTTGAATTGAGTCAGTCC[C/T]AACCCAAGTCCAATCACATTGGTCTTGGTCAAGCTGAGTCGGCCTGGGCCCAGGTCGAGC	0.444444	1	Y	Y	0.357143	Y	Y
BARCPV_1.0_Chr03_33546228_A_G	715647849	A	G	Chr03	33546228	ACAAAAAGTTCAAAACCAGTCCCCTAAAATAAAAATAAAaCAAAAAaCACTAAACAAAAA[A/G]TATCCAAACCAATTCAAACTTCAAAACTCAAAAACCACAATACCAAACAAATAAATGAAA	0.333333	0.858	Y	Y	0.235294	Y	Y
BARCPV_1.0_Chr03_33557280_G_A	715647850	G	A	Chr03	33557280	GTTCTGTATGCTGGGGTCAAGCTCATCAAGACTCTTGATTTTCTTTGCATTTCCATTGGA[G/A]TCAATTCCATCCTCCTTCGAGTCTGAAGATTTTTTAAAATCAAAGTTGTAAGAAAGATCA	0.375	1	Y	Y	0.411765	Y	Y
BARCPV_1.0_Chr03_33994213_C_T	715649832	C	T	Chr03	33994213	CGCTTAAGAGTCTTTATCAACTCAAGTATTTTCCACATTTTCAGGTATACAAGTATTTTT[C/T]ACCTCTCTATGTAACAAGTATTGAACACCTCTCCAAACTGCAAGTATTGAACACCTCTCC	0.222222	0.988	Y	Y	0.411765	Y	Y
BARCPV_1.0_Chr03_34685062_G_A	715650524	G	A	Chr03	34685062	GGTGGATCATCAATGCAAGAGGAAGCCAGACAAAGACCGACGACGATGATCCGTAGAAGG[G/A]ATAAGAAACAAGTTGTCACTACTATTGATGTTGACGACTATGTTGCACTATGTTGTCATA	0.2	0.949	Y	Y	0.0588235	N	Y
BARCPV_1.0_Chr03_35144660_T_C	715648317	T	C	Chr03	35144660	TGGAGATCTACGCTGGTGTTGACAACACGTAGATGGATTGTAAAGGGGGCCAGCAAAGAA[T/C]TATGCAGGGAAATGTAAAATAAGAGAAGGGATGTGGGACGATTTTTGAGAGTCCGCTGAA	0.222222	0.988	Y	Y	0.0909091	Y	N
BARCPV_1.0_Chr03_35509497_T_C	715649363	T	C	Chr03	35509497	GGTTAGCAACCCGCTCTTCAATTCAAATATCAATCTGTAACGGCTCATCATAAAATTTGA[T/C]ACGAAAACTTTACAATTTTAGATGCTACAATCGCAAAGAAGCTAACACATATTCTCTACA	0.4	0.899	Y	Y	0.352941	Y	Y
BARCPV_1.0_Chr03_35987818_T_C	715646165	T	C	Chr03	35987818	CTATTTCTTCGACAAAATCGGAGAAGTAAACCCTACGGTTCACGGAACTGGTTGTGACAC[T/C]AGATTCAGCGATGTCCTTCGACGCAGATTTCTAAGACAAGGTATAATCATCGTCGTCATT	0.333333	1	N
BARCPV_1.0_Chr03_35999879_A_G	715646166	A	G	Chr03	35999879	TCCCTCTGTGGATATTTGGCCTTGTACGCGTGAGATTAAAGAGTCTCCCAACTAGTCTTC[A/G]ACATACACTTGGATTGGATATATACAGTTTTTtCCAAGCAATTCATTGGGGTGGAAATTG	0.4	1	Y	Y	0.444444	Y	Y
BARCPV_1.0_Chr03_36100742_C_T	715646167	C	T	Chr03	36100742	CAGAAAATATCTGTCGAAAGGCTTATGGTACAATGAATTTATCATCACAGCATAACAAAT[C/T]TTCATACTATAAATTTGGATGGAATGAAAGAAGATGGAAAAGAATACGAACCAGTATTAG	0.272727	0.935	Y	Y	0.176471	Y	Y
BARCPV_1.0_Chr03_36540836_A_G	715650380	A	G	Chr03	36540836	GTGGCCGATTCTCTGGCGTTTCTTTAGCTTTTGGATGATTTGAAAACTAGAACGACCAAG[A/G]GCTAGGCATAACCTAAGTCTTTGTTGAGTTTCCCTTCTTTAACTTTTTTTCTGCTATTGA	0.285714	1	N
BARCPV_1.0_Chr03_36635373_A_C	715648025	A	C	Chr03	36635373	CTCCATTCCGCATTAGAATAACAATTTTGGGTGCTTCATTGAGGATGTTCTGGAAACCAA[A/C]GGATATCaTAATACAAAACAAACATTCTTTGGCCTTATACGCAATACTTTTTTtttCGAA	0.333333	0.965	Y	Y	0.352941	Y	Y
BARCPV_1.0_Chr03_37063835_A_G	715647671	A	G	Chr03	37063835	TTGAAGTAAAATTGGGAAGGTTAAACTTAAATTTCTTCAGGTATGCATTTCCCTCTTCAC[A/G]CTATGCATGTTGTTTGTACCAGAAAATAAAACGAGTCGTCCAAAAGCCACTTCCCAATAT	0.285714	1	Y	Y	0.166667	Y	Y
BARCPV_1.0_Chr03_37725343_A_G	715647090	A	G	Chr03	37725343	GATGCCCTCCTGTACTCGCCACTGCAAAGTTATATTGAGCTTTGCTCATCCTCTCTGACA[A/G]CTTTCTTGGCTCATAATGCTTCAACTCCGCACGCGTCTTTTCCTTCACATTATTTGAGAG	0.25	1	Y	Y	0.222222	Y	Y
BARCPV_1.0_Chr03_37740758_G_A	715647091	G	A	Chr03	37740758	TTtGGTCATGCCGACCTTCCATGTAATGAAATTACTTGTTAGTTAGATTTAGGCTATTGA[G/A]TACTTAGAATCGTATTTAGCTTTACCTTTTTCTTTAATTTTTTTtAATCAAAATCTATCC	0.333333	0.935	Y	Y	0.444444	Y	Y
BARCPV_1.0_Chr03_38185459_T_C	715649522	T	C	Chr03	38185459	TTAGGCAACAAGCAAGAGACCTAAACTCTCACCCTGCATTTAAATATTATGATAACTCTG[T/C]TATCTTAAATAGTATTTTGAATTACTTTGAAaTTAAAAAAATGTCAAAGACATTGAAGAT	0.4	0.965	Y	Y	0.294118	Y	Y
BARCPV_1.0_Chr03_38268628_G_A	715648538	G	A	Chr03	38268628	TCCAAAGAGAGGTTCAAGATTACACTGAGGTATTTACAAGACGGCATTGACATATATATT[G/A]TTAATGAAATAATTTTCTGAGCATTCTTTTATCTATTATTCACAAAGGTATCCATCTATG	0.222222	0.935	Y	Y	0.277778	Y	Y
BARCPV_1.0_Chr03_38799776_G_A	715647689	G	A	Chr03	38799776	AAATAAAATAGTAAGAATTAACCTGAAGGGAGGTCAACGCAGAATGCAGACTTTTAATCA[G/A]CTCAAACTCTTCCTTTCCCACAGATTGTTCTTCAGACATTGTGCCAGAATTATCATGAGC	0.272727	1	Y	Y	0.444444	Y	Y
BARCPV_1.0_Chr03_38978428_G_A	715647688	G	A	Chr03	38978428	TAACCCGGGAAAACAGGAGGGAAGGTATATCGAATTAAATGAATTCATCTTGCATTTACA[G/A]TGCTGTGTTTCCATTTTACCCTCTTACCATTTTCGATTGTTCCACTTCTCTTGTACACAA	0.2	1	Y	Y	0.176471	Y	Y
BARCPV_1.0_Chr03_39239024_T_C	715646623	T	C	Chr03	39239024	ATGATACGAAGTGAACCTGATTATTCTGTTTTGTCGTCATTCTTCCCAAGGGTGTGTTTG[T/C]CTCATTGTATACCTGGACGACATTGTTACCATAGGCTACGATAAGAAGGGTATTGTACAA	0.222222	1	Y	Y	0.277778	Y	Y
BARCPV_1.0_Chr03_39412340_C_T	715646622	C	T	Chr03	39412340	GAATGTTAATGGTGCTGTTGAAACTTGTCTCGAAGCCTTTCATCGATACTACAAGTATGT[C/T]AACTTCTCAAATTCGGTTATTAGCTCGAGATTCGATCCACAGGCATGTGCATGGGCATTT	0.272727	1	Y	Y	0.411765	Y	Y
BARCPV_1.0_Chr03_39435514_G_A	715646621	G	A	Chr03	39435514	TAAGTTTGGGATCCCTCATTCCTAAATTAAGGTTACGATGCTTAACACTAGATTGTTGCC[G/A]ATGTGTAACATTAGTTATGAGACTGCTGATAAATGTCTCATACCAGCCTTTGTTGAGAAG	0.230769	0.988	Y	Y	0.166667	Y	Y
BARCPV_1.0_Chr03_39489270_T_C	715646620	T	C	Chr03	39489270	ACATTGCTTGGGAACACACTTTCTTACAATAGAGTTGTCATGAAGATTCAGGATCATTCC[T/C]ATTTTCACTAAAACAAAAAaTGAAGAAACAAGAAATGTTTTTTtGGGACTTCTGAGATTC	0.416667	0.988	Y	Y	0.5	Y	Y
BARCPV_1.0_Chr03_39501748_A_G	715646619	A	G	Chr03	39501748	ACTCCTGGAATGGATTCTTGCAAGGATGGTTTTACATCCTGAAATCCAAGCGAAGGCTCA[A/G]TCTGAAATAGACTCAGTTGTTGGGTGTAGACGCAGTGTGAGTGATAAAGATCTTCTCAAC	0.4	1	Y	Y	0.5	Y	Y
BARCPV_1.0_Chr03_39583268_C_A	715646618	C	A	Chr03	39583268	GTGGTTTtGGCCTCAGTATCCTGAAATATATTGCTGTCTGTTTCAAATGAAGCAGCCAAG[C/A]AGGAAGTGAATTAGAGCAAGAaCCATTGGATCTGAGGACTTGAGCAAAGAAGCAGCAGCT	0.2	1	Y	Y	0.166667	Y	Y
BARCPV_1.0_Chr03_39662131_A_G	715646624	A	G	Chr03	39662131	CAATTTCTGTAAATTTATGGAAAGTTTTTtCCTTtCCTGTTtGTTTCTGATGATATACAG[A/G]AAGAGGATTATATGTTTTGTGGGGTTTGGGTAGTGATCATGTGTGTGTCTTGAAGAGGTA	0.4	1	Y	Y	0.388889	Y	Y
BARCPV_1.0_Chr03_39765257_T_C	715650182	T	C	Chr03	39765257	TGGTTCTCTGTCTCAAGGTATAAACAGTGGATTAAATATGGATAACTTGCAGCAAGTAAA[T/C]TCTGAGCAAAGAGATGTACAAATTGAAGATTTTAATGGGAGGCAAGAACTTGGTGGATCT	0.444444	0.965	Y	Y	0.470588	Y	Y
BARCPV_1.0_Chr03_39786455_A_C	715650183	A	C	Chr03	39786455	AAGCACTCATGTCTCTATAAAAAATGACCATACACTACAAGTTTGCCCTTCTATTGGTAT[A/C]CATGAAAGACTCCAACATTGCAAATATAGTGCTCTTGCTTGTTGGAGATATACTCTTTGA	0.4	0.988	Y	Y	0.470588	Y	Y
BARCPV_1.0_Chr03_40296134_G_A	715646946	G	A	Chr03	40296134	AGCGAAAATTTCAACCTGTTTAATCAAATTTGTGGGAACTTGTCTCTTTTGCTAGATCCA[G/A]TTCCCATTCATATACCATTCACTGTTATAGTTATGTTCTGATTTCATCCGGTGAAATAAT	0.333333	0.965	Y	Y	0.176471	Y	Y
BARCPV_1.0_Chr03_40428726_T_C	715649510	T	C	Chr03	40428726	TGATAAGGAAAGGTATTTATTCTGAGACTAACATCCTCATGGAAGAAAAACCTGCTGTTC[T/C]GTTTGACCTAAAAATATTGCAGAAATGGAAAAAAGTTATTAGTATATAAGTTATTTTCTT	0.5	0.988	Y	Y	0.166667	Y	Y
BARCPV_1.0_Chr03_40606245_C_T	715650234	C	T	Chr03	40606245	TTCTGAAAATGGCCAACAATATAATGCTTGTATGAAATTATGAACCCCGTTTTCTCCTCC[C/T]AATACTCAATTATGTATCTTCCTTTTtCTATTAGGGGATCAGCTAGCTATAGGAAAGGAA	0.4	1	Y	Y	0.235294	Y	Y
BARCPV_1.0_Chr03_40827910_A_G	715647039	A	G	Chr03	40827910	TATTCCTGCTACGAGTTGCTCTTGTAATCCTTGCATTTTCACTCGGCGTTGTTGACCTTA[A/G]CGATATTATCTCAATGAACATAAGGTCGAAACATTGGTGTCATATGTGGTAATCGTAAAG	0.333333	1	Y	Y	0.5	Y	N
BARCPV_1.0_Chr03_41035685_C_T	715647040	C	T	Chr03	41035685	CTTGAAGATAAGTATGAGTTGGTGTGACCATGAATTGACTGAGTTATTGGGTCACAAAGG[C/T]TATATCAGGTCTAGTGCTAGTTAAATATATGAGAGGTCCCACCAATCGTCGATATGAAAA	0.428571	1	Y	Y	0.214286	Y	Y
BARCPV_1.0_Chr03_41099211_C_T	715647041	C	T	Chr03	41099211	CAGATTATTTTGGCCTTGGCCACGAATAGCGAGGTTCCTATGTGGgTGCCTTGGTCTTTT[C/T]CTTGGAGTTTGACAAACACAGTGTCTTCATTTGGCTATATCATATTTCATCGTTGGTCCT	0.272727	0.935	Y	Y	0.235294	Y	Y
BARCPV_1.0_Chr03_41150761_C_T	715649525	C	T	Chr03	41150761	TGCTTGTAACCCTTTTTTtATTTATCATGGAGAAATTCATTTTTTACATTTATCTTTGGT[C/T]CCGTGTGGTGTCATTGACTACCATGAGTCATTTAATCATGTGCTGACAAAAGTTGTGAAC	0.2	1	Y	Y	0.117647	N	Y
BARCPV_1.0_Chr03_41199330_C_T	715649526	C	T	Chr03	41199330	AAGTTGAGTCATGTTTATATCATGCCAAGTGGGTCGACTTGACCCATATCCAAGTTTGGT[C/T]GAGTCGAGTCTGACTCTTGTCGGTTGAGTCATGTTAAGTCCATGTCAAAGTATAGTTGGA	0.2	1	Y	Y	0.117647	Y	Y
BARCPV_1.0_Chr03_41216241_C_A	715649527	C	A	Chr03	41216241	GTTTGGGTAAGTTTGTAATTGTGAAATGGTAGTAGGTGTTTGTTCTATATTATTATTATC[C/A]AATTTCGTGTGGTGGTGGCAACAGAAGAATGAAAGGATGCAGTTACGTCTCATTATAATT	0.3	1	Y	Y	0.176471	Y	Y
BARCPV_1.0_Chr03_41293611_G_T	715648039	G	T	Chr03	41293611	AACCTAACTTTGTGCAGAGGAAAGTCTCACGGTGACAGGCACGCATTCGACAGAAGAGAC[G/T]TGGTCTCCAGATGATGCATTGTGAGTCACGATTGATACAAAACCGTTCTCAGCATTTGGC	0.230769	1	Y	Y	0.176471	Y	Y
BARCPV_1.0_Chr03_41360289_T_C	715648038	T	C	Chr03	41360289	GTACCCGAATCGTTCTTTCCTACTTGTGAATAATGTCTAATATGATCAACATAGATAAAA[T/C]ATCTTGTTATGAATGTCTAATTGTAACCGTTATGAATTAGATTAGTGTGAACAAAAAaCT	0.333333	0.813	Y	Y	0.5	Y	N
BARCPV_1.0_Chr03_41396555_C_T	715648037	C	T	Chr03	41396555	CTTGATGTGATAATAGCCATGTTCTTCCACCGCCTTCACCCTAACCTCTCTTTTCTtCCT[C/T]AGCCCGTTACCGTTTCTCTCACAAAATCTGTAACACACAACCCTCGTGTTCCTCTTTCCT	0.285714	1	Y	Y	0.117647	Y	Y
BARCPV_1.0_Chr03_41599506_A_G	715649506	A	G	Chr03	41599506	CAACACATCCTTGTTTTCCTCAAACCCAGCAAACACGTGATGTAGGGAGAGGGGCAAATA[A/G]CTTTGAGTGCAGGGATGGAAAAACTATCGTACTTACAATATTAAGAAAGGAATCTTTATT	0.333333	1	Y	Y	0.222222	Y	Y
BARCPV_1.0_Chr03_41630764_G_A	715649507	G	A	Chr03	41630764	GTGATATCATGACTTGGTTCGTTTACACACTAGATATCTTATCAACATAAATGAATCGAC[G/A]AGACGTGAAAATTGATACATTTTACCAATAATTTAAATATGCATTACATTATTTATGTAC	0.222222	0.935	Y	Y	0.117647	Y	Y
BARCPV_1.0_Chr03_41665705_C_A	715649508	C	A	Chr03	41665705	TCATAGTATACCATCAATTGAATGAAGTTAAGGGAAAGGAAATGATATATTCACCTGCTA[C/A]AATATATGATGATATGAAGAAATGGTATTTTTGTTTtCATATTTCATGTAAAAAAGTGAA	0.25	0.935	Y	Y	0.235294	Y	Y
BARCPV_1.0_Chr03_41751062_G_A	715648896	G	A	Chr03	41751062	ATACGTAGTTATCCATGCTTGACAACTACTATAAAGGGGCCCTGAGACCCTAACCACTAG[G/A]TAAGTTGACTCTACGCCACTTACACTATATTATAATATATAAGTGCTCTCACTGACTTGA	0.25	0.996	N
BARCPV_1.0_Chr03_41798652_C_T	715648897	C	T	Chr03	41798652	TTACATGCGCGATTTATAATCTTAGTATAAGAAGTGTGCTGAAGATCTGACATGTAGAAA[C/T]ATTTTATAACATATAAAATAAAGATTAAAATCTTATCTTATGAATGAGTCTGTCCTTAAA	0.25	0.858	Y	Y	0.117647	Y	Y
BARCPV_1.0_Chr03_41995508_C_T	715650027	C	T	Chr03	41995508	AAGATTCCATGTCCTCCAGTACTTTACATGCTTCTTCAAGCCTCCTCATCTTACAAAATC[C/T]AACAATCACTTGACCATATGTGATGTTATCAGGTTCATGACCAGCATTTCTCATACGATT	0.222222	1	Y	Y	0.176471	Y	Y
BARCPV_1.0_Chr03_42028475_C_T	715650028	C	T	Chr03	42028475	TAAATATTCTGATTACCTTCGTGCAGACCTAGTTCTAGAGAGAGAGTCTCTGTGGTCCAA[C/T]GAGGAAAGGGGTGAGGGTGGTTGTGCTGCTGCAAACCTTGGGGACCCTGAAAGACGACCC	0.25	0.996	Y	Y	0.294118	Y	Y
BARCPV_1.0_Chr03_42242437_A_G	715645953	A	G	Chr03	42242437	AGTGTTTGTGCATTGAAGTAGAATATGCCAAGGTAGAATTTTTATCTTTCTCTATGAAAA[A/G]GTGTAACAATGTATGGTGTATAATTTGTTACTATATTAATATATTTTTtATTGGATCAAG	0.4	0.813	Y	Y	0.5	Y	N
BARCPV_1.0_Chr03_42472303_A_G	715645951	A	G	Chr03	42472303	TAATGAATTAATGGTTTCTGCAAATCCTCTAAACACAATAAACCTTACAATGACAATGGA[A/G]ATGAATGAAGGGTAACTGATCTAACCAAAATATCTTAGCATTTAAAAGCGGGGGTCTTTC	0.2	0.935	Y	Y	0.166667	Y	Y
BARCPV_1.0_Chr03_42698194_T_C	715645950	T	C	Chr03	42698194	TTATATTGCGTATAATCTCCTTTTGAATAATCAACTTCCTTTATTTTCAGATATGCAGTT[T/C]TCATTCTTTCTGTTATCTGGTTATGTTGGGGTTTCACTTCTTAGCCCTGTGATGCACAAT	0.363636	1	Y	Y	0.235294	Y	Y
BARCPV_1.0_Chr03_42704323_T_C	715645949	T	C	Chr03	42704323	ACTTTAAGACTAAGCATGACATGATTATTATTTTtCTTGAATTATTTAATAATCCAAATG[T/C]TTTTCATGTGGTTTCTTGAAACAATAAGTGAAGTTTGACAACCTCTTCAAAAAGTTGAAT	0.3	0.899	Y	Y	0.235294	Y	Y
BARCPV_1.0_Chr03_42720549_C_T	715645948	C	T	Chr03	42720549	ACGGTGGCTACCCTCACCGAAGTTGGTGATCTTTGTTACACATGATTCCAGCCAAGGGTT[C/T]AAGGGAAAAGGTGCAGAATGAGACACCACTTCAGAAGGAACAAAACAAACCCTCTCTTCC	0.222222	1	N
BARCPV_1.0_Chr03_42747941_C_T	715645947	C	T	Chr03	42747941	TCATTTTTCACATGTCAGACTTCTACTACTGACTCACAACACATAGACACTTAATCTTAC[C/T]CCCATAAGACTCGTGTATTAAAATCAGCATATTGAGACTTGCACCTATTATACTATTAGT	0.333333	0.988	Y	Y	0.4	Y	N
BARCPV_1.0_Chr03_42765121_T_C	715645946	T	C	Chr03	42765121	tAACAGTCAGAAATAAaGAATATATCAAATTAATTACGTAATTGGCATAAAAAAAaCAAa[T/C]CAGATTGCAACATATCCATGATGCTACATTCTGCATGAAACGCTAGCCTGGATTTTCATT	0.375	1	N
BARCPV_1.0_Chr03_42790080_A_G	715645945	A	G	Chr03	42790080	GAGAGATCTGAAGAAAGTCTGGAAATCAGATGGATGAGGGGTGAGTTTGAAGATGAAGTC[A/G]ATTGGGTGATTGGGGATGGGAAAGAAATCAGGTTTTGGGAGGATAAGTGGGTTGATAATG	0.285714	1	Y	Y	0.235294	Y	Y
BARCPV_1.0_Chr03_42797391_T_C	715645944	T	C	Chr03	42797391	GGGGAATCCAAGCACCAATCTGAGTAAGATAAGTCCTCCAATCTTTCCTTAGTTGTAACC[T/C]AATACCAAGATTTCCTTTGAGTCACATTAAAAACCTCCAAAAGACTTACTCTCACATTCT	0.25	1	N
BARCPV_1.0_Chr03_42803104_A_G	715645943	A	G	Chr03	42803104	GTCTATCTTTCTCACAATTGTTTGACTTTTAGTTATCCACAAAATTCACTCAAATTTTCA[A/G]TACTTTTTTATTTTATCACAACTTGGATTAATTACACATGATTCTCATTGTGCATAGTTT	0.333333	0.813	Y	Y	0.235294	Y	Y
BARCPV_1.0_Chr03_42982727_C_T	715645941	C	T	Chr03	42982727	TCGTCCTTCATTTCTAGAGCTTGCAGTGCCTTTGACTCTATCTCGTTGAAACaGTTAAAC[C/T]CAAAATCATGAATACCGAAGTCCTGACAGTCCAATAACCAACCACAATTGTCCTCCCAAG	0.285714	1	Y	Y	0.117647	Y	Y
BARCPV_1.0_Chr03_43041101_C_T	715645940	C	T	Chr03	43041101	GAGATGATGACGTGTCTCAGTCTCTCAGTCCGAGATGATCGAGACACATGTTGGTATATT[C/T]CAATTTATCTGATCGAGTCGGTCGAGACACCACGGGCGGTCGAGCCGACCAACACGTATA	0.272727	1	Y	Y	0.222222	Y	Y
BARCPV_1.0_Chr03_43103488_T_C	715645952	T	C	Chr03	43103488	AAaCATATTACACCGTCCAAGAATTAGAACTAGTGATGCAAAATATGGGTTACGAGATAA[T/C]TATCTTCCATAAACATGTTAATTAAATCCAAACTAAGAAAAaTATTTCTTTAATGGAATG	0.363636	0.988	Y	Y	0.235294	Y	Y
BARCPV_1.0_Chr03_43177576_A_G	715645942	A	G	Chr03	43177576	ACTGTGTGTTGTTTGGCAAGGTGAGGTCCAAAGTCCAAGTTGACATCAGGTCCTCTTTTT[A/G]GTCTTCTCACATCAACCAACGCTATTTAGTACTACTTAGTTGATACATGATGCAATGCAA	0.375	1	Y	Y	0.235294	Y	Y
BARCPV_1.0_Chr03_43205644_T_C	715650566	T	C	Chr03	43205644	TGCAAATATCTTCCACACTCCTAAATTCCCTCTCACACCGCCCCATTCTGCTTTTAAGAG[T/C]ACGATTTTATCAAACCCAAATTGTATAGATTCCTTCTCACGAGGCTCCCCAGACACAGCA	0.285714	1	Y	Y	0.235294	Y	Y
BARCPV_1.0_Chr03_43979310_C_T	715646440	C	T	Chr03	43979310	CACCCAAAATTTCATTATAGGTCTCGCTTGAGTGATTTACTCGCTTGAACGAGAAGGGAT[C/T]TGAGAGCATCTCATTTTTTATTTATTTTATTCTCGCTTGAGCGAGATATGCGGAAATTTT	0.4	1	Y	Y	0.1875	Y	Y
BARCPV_1.0_Chr03_44265575_A_G	715647036	A	G	Chr03	44265575	CCCAATATGAATTTATTAATGTGATAAAACTGATTTGTAATTTTTCACATACTTTTATCA[A/G]TTTGATGAGTGCAAGCTCAAGCACAGCTTTCTGTATATGTTTGGTAGCGTCAAGAGCAAA	0.375	1	Y	Y	0.444444	Y	Y
BARCPV_1.0_Chr03_46033095_G_T	715650250	G	T	Chr03	46033095	GGTAGTGGAGGGATAACTGGTTGCCTGCACCTTCGACCCATAATCAACTAGATGTGCCAA[G/T]CATATGAACCATCATTTTTTAAAAAAAaTATATCAATGAAAATTAACTAATTTTTtATTT	0.2	0.996	Y	Y	0.428571	Y	N
BARCPV_1.0_Chr03_46154279_A_G	715650580	A	G	Chr03	46154279	CTGTAACAACTAGTTGGGTCCATCATGATTCTGCTGCTGTGACGAGCTTATATGTCCTCA[A/G]TTTACAGGTTTACATGCATCACCTTTTGTtATTTCTCAATCATACACACATTGATAAAAG	0.25	1	Y	Y	0.166667	Y	Y
BARCPV_1.0_Chr03_46173722_G_A	715645972	G	A	Chr03	46173722	CATACCATGCGTTATTTGCCGTGACTTCTCTGAGTAACAACAAAaTGAACTCCATCTCAT[G/A]TCTTTGATGGACCATACCGTCACCAATCCCACGTTATTACTGTCCCACTATGCCTAtGTT	0.363636	1	Y	Y	0.352941	Y	Y
BARCPV_1.0_Chr03_47785326_G_A	715646442	G	A	Chr03	47785326	GTAAACAAGTCACTCTTAATTCCAAACTACTTCTAGTTAAACACAACTATTGTTTGAAAT[G/A]CTTTCACTTCTATCTAAACATGAGTATTATTTGAAATAAAATATTTGTTAAACTCAACTA	0.2	0.813	Y	N	0	Y	N
BARCPV_1.0_Chr03_47811412_A_G	715646441	A	G	Chr03	47811412	CATTGATCACAATGGTGTCCTTGATTTCGATGAGTTTTACCAAATGATGGCTTAGTCAAT[A/G]ATCCCTTCATTTCTATGTGCTGTGCCTCTTTTTCATTTCAATCCAAACCGATTGCAGAGT	0.2	1	Y	Y	0.333333	Y	Y
BARCPV_1.0_Chr03_48328083_C_T	715648884	C	T	Chr03	48328083	TTAAATTTGTGAGGTTAACCTAAATAGACGGTAGATATATTCAAGCTCCGAGAAATGTTG[C/T]ATTTTGTAAAACGGTTTTTTTttAAAGTATACTCAGATTATTAAAAAGGTTCTGGTTTCA	0.333333	0.988	Y	Y	0.388889	Y	Y
BARCPV_1.0_Chr03_48475205_C_T	715647430	C	T	Chr03	48475205	AGTCCATCAAGCATCTCATGCTACTCCATGTGGAATTCAAACTCTCCATAATACACACGT[C/T]CCGATCATAGCACCGCCCcTAAAAGGCAACATCTCGGTAGCTTTTCACTTTTATGACACA	0.375	1	Y	Y	0.333333	Y	Y
BARCPV_1.0_Chr03_48571537_A_G	715647429	A	G	Chr03	48571537	CTTAATACAGCTATTATATTGAGATTCAAAGAGTACAATATTTTAACTCTAGCGTTATCG[A/G]TTAGGTCAAGTAATACATGTATGATTTTCTTTATGCAAAGTCTTAAATTGTTTTGAAGGT	0.444444	0.813	Y	Y	0.4	Y	Y
BARCPV_1.0_Chr03_48878510_C_T	715648316	C	T	Chr03	48878510	GTAGCTGTTCTTAGTCTTTAAGCCCCAGAGGCTTAAACTTGTTTTTGATTTGATGGTTTC[C/T]TTTATTGTGTAATTCAGTAATTGACACTTTGACTTGCTGACTTGGTTATGCAACTTTAAG	0.222222	0.965	Y	Y	0.111111	Y	Y
BARCPV_1.0_Chr03_49236025_C_T	715647338	C	T	Chr03	49236025	AGTTTTTCTATAAGTTGCTTGAGCCAAACTGAAAATGTTCAAAAACAACATTGGAAACAA[C/T]AGATACAGAAGCATGAGTCTTCTCTGTTCTCAATGGTTTCTAGTGATTCTCATGTGTTAT	0.285714	0.988	Y	Y	0.176471	Y	Y
BARCPV_1.0_Chr03_49319961_C_T	715647339	C	T	Chr03	49319961	TGATTTAAGGTTTATCCCAGACGACATGGAATTCAAACACCCACCTCGGGATGTTGCTAC[C/T]GAGGTATTTAAGATGCGATTGTAGTTGACATCCAATAGTATGCCAGATTAAAAAATCCAA	0.428571	0.996	Y	Y	0.411765	Y	Y
BARCPV_1.0_Chr03_49680568_G_A	715647986	G	A	Chr03	49680568	TGGGAGCTGTTGTTTGGATTTTAGAGCATAGGCTGAATGATGATTTCAGGGGAACTCCCA[G/A]ACAACAACTAGTCACAATTTTGTGGTATGGGAATCTGGTCTTTCTCTCTTTCCTCCCTTT	0.375	1	N
BARCPV_1.0_Chr03_49728839_T_G	715647987	T	G	Chr03	49728839	CCACAATACAACATGTTCTTCTAAAACTGAATTTGCCTTCCTCTTTTGACAGTGCATTGT[T/G]TGTAGGTACACCTTGCTCCTGGAAGTAAATTTAACTTCCAAAAGTATATCAAAAGATCCT	0.333333	0.965	Y	Y	0.444444	Y	Y
BARCPV_1.0_Chr03_49994293_T_C	715645581	T	C	Chr03	49994293	ACGGTTTGTTAGATTTGATTTCCAGTGAAGTTTCTAGGGTGATCTAATTCAGAGTCCTAA[T/C]GAGAAAAaCAAAAAaTGCCCAAAAAaTAAAAaTTAAAACTTTGAAAGAGGAAGTGTTAGG	0.428571	0.965	Y	Y	0.294118	Y	Y
BARCPV_1.0_Chr03_50004446_T_C	715645580	T	C	Chr03	50004446	ATGAAAAaTTGAATAAGAAaTAACAGAAAAAAaGAAAaTTtGGTACAAaTATTATTGCAT[T/C]GACAATGAAGTAGGGACTCTATGTATGTACCTGATTGAAGTAAAGAGAACTACAATTGAC	0.4	0.988	Y	Y	0.277778	Y	Y
BARCPV_1.0_Chr03_50011132_G_A	715645579	G	A	Chr03	50011132	GGACTTCATAATACCCCTCATTGTTCGTGGTCTCTTACTCCTCCACTCGAAATAAAAGGA[G/A]TTCCCTCTGATGCATTAGCTGCAAATGCAGGATTTGTCACATTTGGTTGGTGTCAGGATC	0.333333	1	N
BARCPV_1.0_Chr03_50018570_A_C	715645578	A	C	Chr03	50018570	ATTAACAATAAAATGTCATCGGTGTCTGAAACAAATATACAACTTAACATCAATAAAACG[A/C]AAATATGGGTTCCTAGATAGGAATCTTCAATCAACATCTTCTAAATCTTAAAATAAAGTT	0.333333	0.858	Y	Y	0.277778	Y	Y
BARCPV_1.0_Chr03_50026474_G_A	715645577	G	A	Chr03	50026474	CTCGCTTCGATCTTGCAACACCGCCAGAGGGATCCATGATACTCCTGCAGTCTCATTCAA[G/A]ATTCTTGCTCCAGACCTTGTTGAATCGGGCACAGAAGTACGTTCTTTCTTCTTCTTCTTC	0.333333	1	Y	Y	0.294118	Y	Y
BARCPV_1.0_Chr03_50082823_A_G	715645576	A	G	Chr03	50082823	CAACTTGGTAAGGTATTCCATTTGGGTTACCTGTGTATAATGCATTATTTTATGTTCGTA[A/G]TAGTTGTGTTGTGTCATTTGAAGAAGAGTGTTATGGTATTTTTtGTCAGTTATATTTGCT	0.166667	0.899	Y	Y	0.0555556	Y	Y
BARCPV_1.0_Chr03_50120639_C_T	715645575	C	T	Chr03	50120639	ATCATGCCCTATGTATTTAAAGAAAGCGAGATGAAAAATCCAACCACCAACTACATGAAA[C/T]ATGTGAACAGCGTCACTTACAGCAGAATGTTCTGCATGACGACCGTCACGCCAATGCTCA	0.25	0.976	Y	Y	0.235294	Y	Y
BARCPV_1.0_Chr03_50130001_T_C	715645574	T	C	Chr03	50130001	TCAGTGTTCTTTCAGGCTCAACACGCTACAACATTCAATCAAAACACAGAAAGTTATAAA[T/C]ATGTGAAGATCACGAGAGTGTTGTTGAGAAATAAATTCCACCTAATTGAAAATACAACAA	0.333333	0.935	Y	Y	0.294118	Y	Y
BARCPV_1.0_Chr03_50143102_C_T	715645573	C	T	Chr03	50143102	ATCACGACTAAGACATGTTGCACACTCTTCACGTCCTATGCATTTTTTtAATTCAAATCC[C/T]AGTTCTTGATCCTGATACAAAAATACCTAACATCAGAACGCATGGCTTCCAGAAGTACAT	0.272727	1	Y	Y	0.294118	Y	Y
BARCPV_1.0_Chr03_50166830_C_T	715645572	C	T	Chr03	50166830	AAGACAGGGCTAGTGCATATGGGACAAAAACGGGCCGATGCATTTGGGACAAAGACAAGG[C/T]TAGTGTATTTAACATAGGATTTGTCAATGGAAAAGCCGGTGACGATGAATAACTACGAAT	0.214286	0.996	Y	Y	0.235294	Y	Y
BARCPV_1.0_Chr03_50232902_G_A	715645571	G	A	Chr03	50232902	CACCACCACAGTGCAACCGAATTCATCCACAATTCTTCATGGCATCAAGAATCACGGGGA[G/A]ACAACAACCAATACCACAATTTACAACCTTAAAACTTGCACCTGGGAGACTTTGATTAGT	0.375	1	N
BARCPV_1.0_Chr03_50312851_C_T	715645570	C	T	Chr03	50312851	AGAAAAaTAAGGTAGCAATTATATCTTTGAACAGGTAATGACTCCAAAAGCCCGTTCTGA[C/T]ATCAAAATGAATCTTCCAGCACTTCAGAAGCTGGACTCAATGCTTATGGTAGGTCGTATC	0.444444	1	N
BARCPV_1.0_Chr03_50406387_G_A	715645569	G	A	Chr03	50406387	TGTATGCTTTCAATATGCAATATATCATAAATTTGTGGAAGCATACAACATAATTCTGAT[G/A]TACATGTTTTTtGTTCATATTAAACAACAACAATAACCTTATCGCACTAGGTGAGGTTAA	0.461538	0.765	N
BARCPV_1.0_Chr03_50468457_G_A	715645583	G	A	Chr03	50468457	ACTTTTCTTAGAGCTTTAACTTTTAGAGCTTCCCGGTCATAAGTCCCCTCTGGAACAAGG[G/A]GAGGTTCTCTGTAGTAATGGAGGTTTATTAGTCTAAAAAaTGGTATGAAAATAGTCACAA	0.444444	0.996	N
BARCPV_1.0_Chr03_50857266_T_C	715645582	T	C	Chr03	50857266	TTGGTGATTGTTGAAAACTACACATCTATTGGGATGTGCTGCATTAAAAGTTTAGGTTCA[T/C]GTAACTTTAATTTTACTTAAGTTTAAATTTCAAATAAGGATTCTAGAAGATTCAGGTAGT	0.375	0.935	N
BARCPV_1.0_Chr03_51720347_G_A	715646086	G	A	Chr03	51720347	GACTAAATCATATGGAAGTCCAGTTTCATTAATTTCATTAACCcACCTTACAGCAGTCTT[G/A]CCAACTTTGTCAGCAAAGTATTTGCATGCAAGAAATTCACCTAATCTGCCAGTAACCTTC	0.428571	1	Y	Y	0.5	Y	Y
BARCPV_1.0_Chr03_51734389_C_A	715646085	C	A	Chr03	51734389	ACCGAAGGTTGCACCATGCATGGTACTAATGGGTCAAAATTGACATCTTCCTACTACTTT[C/A]TTGAATAACAAATGCAATTAGACTCAAAAGAAGTGACTACTGAGTGTTTATTTGTGCCAC	0.181818	1	Y	Y	0.176471	Y	Y
BARCPV_1.0_Chr03_51832400_A_G	715646084	A	G	Chr03	51832400	TCATTACCCAAACACATAACTCACTCTGTTCCAGTGCAGCCAACAACATCAGTTACTCTT[A/G]GAATATCCCTTAGAGTACTGTCATAATCAAGACAAATTTCTTCTTTTTtAAGGTTTCATG	0.285714	1	Y	Y	0.222222	Y	Y
BARCPV_1.0_Chr03_51861822_G_A	715646083	G	A	Chr03	51861822	GCTGTTAGCTAGAACTTTATGTTTAACAAAGCTGTGACGAAAAATTGTATAAAAAAaCTT[G/A]TAAATTACCTTCAACCCATCGATTTCTCCTTTCCCAAGTTTATCCACCTTATTTTGTTGA	0.333333	0.988	Y	Y	0.388889	Y	Y
BARCPV_1.0_Chr03_51914701_G_A	715646082	G	A	Chr03	51914701	TGTTCCAGCAAACTCCAAAACCAGATAAACAAAGAAACTTGATTCCGAAAGAACTGCACT[G/A]AATCAATTTATCAAACACCTTCTCTGCATGTTGCCAATCGCAAACTCTGTCACTGATTGA	0.375	0.988	Y	Y	0.294118	Y	Y
BARCPV_1.0_Chr03_51920390_A_C	715646081	A	C	Chr03	51920390	CTTTTCTACCTCTATCAAGCTAGCTTTCTTCACAAAACAAAAGGGTCACTGATTTTGGTT[A/C]ATTTTATGACCAAAACTTTCTTGTTAACTACTGATATAATATGTACAACTTGTGTTTTTA	0.333333	0.965	Y	Y	0.277778	Y	Y
BARCPV_1.0_Chr03_52133838_T_C	715646080	T	C	Chr03	52133838	AAAAATGATTGAATAACTTTGAATTTTATTGGTTGGGTGCGTGgTGGGCATGTTATAATA[T/C]AGTTGTCCAAATAATTTAACTTTCTCGAACACACCCACTTGTAAACAATTTTTGTTTGTA	0.2	0.899	N
BARCPV_1.0_Chr03_52141173_A_G	715646079	A	G	Chr03	52141173	TCATGCTTCTAGCATAGTTTTTGTTGTCATTtGGGTGGCAAAATATAAATATAAAACAGT[A/G]GATACTAATTTTAGTGTCCATTTAAAAATATAACGACTATGACAGGCATTAAGTAATATA	0.272727	0.813	Y	Y	0.277778	Y	Y
BARCPV_1.0_Chr03_52218635_G_A	715646087	G	A	Chr03	52218635	TGTCCTATTATTCTTCCAGGTGTTTTTTtATATTAATTAATAAATTTAAAAGGATGCTAA[G/A]GACAAAATGATCTTTTGGAAGTGCTAGGACCATTATATTTTACATAATATTTTCCATCAA	0.25	0.813	Y	Y	0.294118	Y	Y
BARCPV_1.0_Chr04_3592_C_A	715649769	C	A	Chr04	3592	AGACCAACCCCATACGGACGTTTCCATGACCGCTGGGTGCAAACCTGCAACTCAAAATTG[C/A]ATCACAAACATTGATAAGATATCCTTCCAGTTCTGATAAATTTTGCAGACAATTCTCAGT	0.4	0.976	Y	Y	0.294118	Y	Y
BARCPV_1.0_Chr04_11168_T_G	715649768	T	G	Chr04	11168	TCATAAGAAAAAGGCCATAGAAGCTTTGAAACGGATGGAGAGCTGGAATCTATTCAGTGA[T/G]ACACAAGAGGTCAGCCAGTTAATCTTGGTTAATTTAGTAAATTACTATAATGAGTGGTGT	0.5	1	Y	Y	0.333333	Y	Y
BARCPV_1.0_Chr04_16765_A_G	715649767	A	G	Chr04	16765	TTCATGGGGACCTGCTGTTGGTGGAGAAGGTGTGCGTACGGAAGCAAGTTTGCCAAGTGT[A/G]GAAAAAaCGATTGGTTCAGCTTCAGGTAGTTATGATTTGATGTGTGTAATTTATCCAGCT	0.454545	0.915	N
BARCPV_1.0_Chr04_25475_G_A	715649779	G	A	Chr04	25475	GTTTtATTTTATTTTTAATAGCTAGTTCTTGTGGCCTCTTAACATCCATGTGATAAGTTT[G/A]TCATTTCTGCAAATAAAGACATTCATAACGCTTATTGTGATTTTTATCAGTTCTTAATAG	0.25	0.899	Y	Y	0.294118	Y	Y
BARCPV_1.0_Chr04_33308_C_T	715649778	C	T	Chr04	33308	AACCTTGATAGAACCTTTTATCTGAATGAATATTGAAAACTCAATTGAATCTGTTTTATA[C/T]ATTGTGTTTATATACAGAGGTTGTCTAACTAACTGAAAGTTAGTTAGAGTTTACAGCTGT	0.333333	0.858	Y	Y	0.5	Y	Y
BARCPV_1.0_Chr04_46027_C_T	715649777	C	T	Chr04	46027	GTACTTGTACTATTTTATATATAACATGCAATAGGAAGGATACAGTAACGCATTATGTGA[C/T]TTTCTTACATGTATCTATGGCATGTACTGTGACAGCTTGCTGGGTTTAGATTGGAGATAG	0.416667	1	Y	Y	0.333333	Y	Y
BARCPV_1.0_Chr04_55042_T_C	715649776	T	C	Chr04	55042	TAaaTTTAATCCCAACCAACTACACCCAAAGCCCAGAATACAACGAGCATATTCACAATA[T/C]GTAAGAACAAGCCTAAGTAAAAGAAATGGAAACGATGATGTCATGATGACACACTAAGTA	0.375	1	Y	Y	0.333333	Y	Y
BARCPV_1.0_Chr04_60799_G_A	715649775	G	A	Chr04	60799	TAAACAGTCTCAAGACACCTAGCATAATTTAAGCCTTTCAAAGATGTAGAAATACCTTGC[G/A]TGGAGCTTACAGAAGCGGGGAAATTATTTCTATCTGCAAAACTACTTAATTCATTGCCCT	0.3	0.965	Y	Y	0.294118	Y	Y
BARCPV_1.0_Chr04_70941_G_T	715649774	G	T	Chr04	70941	TGAGAAGGATAAGGAAGATATTCTTGAATGGGGTGTACCCAACAAGATTGACATGATTGC[G/T]CTTTCATTTGTTCGGAAAGGCTCAGATCTTGTTAATGTCCGAAAGGTTCTGGGTCCACAT	0.428571	1	Y	Y	0.352941	Y	Y
BARCPV_1.0_Chr04_80183_T_G	715649773	T	G	Chr04	80183	AGTCTCAAACATGATTTGGGTCATCTTCTCACGGTTAGCCTTAGGGTTAAGAGGAGCCTC[T/G]GTCAAGAGAACGGGGTGCTCCTCCGGGGCGACACGAAGCTCATTGTAGAAGGTATGATGC	0.428571	0.996	Y	Y	0.333333	Y	N
BARCPV_1.0_Chr04_90666_G_T	715649772	G	T	Chr04	90666	TATTCTTATCTGAGCAATTTGATAGAGTGTTCCACACTGAATGAGTTCCTACCTTTATTT[G/T]ACAAAGCAGGTTCTGACCTTTTGATTAGGGAACTTCCTTCTATACTTGATGGATCAGCAA	0.444444	0.988	Y	Y	0.352941	Y	Y
BARCPV_1.0_Chr04_96165_C_T	715649771	C	T	Chr04	96165	AAGAGAGTAAGTGAGAAATGTGCGAATTATAGAGTTAATTGCATTGAGGTAATAGGAATA[C/T]GAAGCGACAAACCAAGTGTTGGAAAATGTCGTTTCGAGCAACAAAATCGGTTTCGCAGTT	0.272727	1	Y	Y	0.352941	Y	Y
BARCPV_1.0_Chr04_101676_G_T	715649770	G	T	Chr04	101676	CTCCTtCTTCAAACTTCTGAACCTCCCcACTTGGAAATACCACCTTTATGCCCCTCCAAT[G/T]CCTGTTCCCTGCTGCTGATAGAGTGCAAGAAATGTAGTTCCCCATCTTCAACTTTGCTTA	0.357143	0.996	Y	Y	0.294118	Y	Y
BARCPV_1.0_Chr04_218204_G_A	715648682	G	A	Chr04	218204	TAGTTAGACTTTGTGCTATTTTGTTACATGGTTAGGTATAGTTGTACTTAGTTTATATAT[G/A]CTCGACCTTATTTAAATAGTTCAAAGTTGAATTTATACGTGGTTGTGTAATTTGTATTCA	0.272727	0.858	Y	Y	0.3125	Y	Y
BARCPV_1.0_Chr04_227060_T_C	715648681	T	C	Chr04	227060	TCTACTAACCTCTTTCTTCCAATCTGTTAGTGCTGTTACCAAAGCAAGAATAATTACTTG[T/C]AGAACAGACCCTGATAGAGTTCCCATCCAAAGTCCCTTGGCTTTTAGTTGTAGATAAAAA	0.5	1	Y	Y	0.333333	Y	Y
BARCPV_1.0_Chr04_236736_G_A	715648680	G	A	Chr04	236736	TTAGAGCATTTGATAACAGCATTGTTTTTATCAGAAGAGCTCTTCAAAAGCAAAAGAACT[G/A]CACAGAGCAAGAAGGGATATTGCCATGTACAAAGAGAGCAAACAGGCTGCGGAATCTGCG	0.333333	0.996	Y	Y	0.294118	Y	Y
BARCPV_1.0_Chr04_262191_C_T	715648679	C	T	Chr04	262191	TCCCATGGTGCGGTAGAAAGTCAGCAGATCAGACAGCTGCTCCACTGACATCTTTCCCAT[C/T]ACATTTTTGGCCATTTTCTCTCTTCCCTCATTCACCTTCACTCTCTCCACATATGACCCT	0.3	1	Y	Y	0.294118	Y	Y
BARCPV_1.0_Chr04_290440_C_T	715648678	C	T	Chr04	290440	ACTCAATGTTGGTCAAACATTTAGTTTCAACTTTTATCCTAACTTCTTTTTAACTTCGAC[C/T]TTGTACTTTTGTCATTTTGTATGGTTGGAAGGAGATCGCTATTTTAACATATATGAAGAA	0.4	0.899	Y	N	0	Y	N
BARCPV_1.0_Chr04_297698_C_T	715648677	C	T	Chr04	297698	TTTAAAATCTTTTTGGAACATTAGTTTAAAAGAGAAGTTATAGTTTATTCTATAATATTT[C/T]AATTTTTTCGTTCAATAACTCCATTTTGTTGAGGGTGTATAAACACATGATGATTAATGA	0.333333	0.858	Y	Y	0.277778	Y	Y
BARCPV_1.0_Chr04_328788_A_G	715648687	A	G	Chr04	328788	ATTAAAGTAAGAACTTTTGCCTTTCTTGAATCATTTGACTTTAATAATTTCTTCTAAATT[A/G]TGGTTTGGGCAAGGTGCTAAAGTATTTTTTGCCTTATACGTCATTACAATATTTTTAAGG	0.444444	0.965	Y	Y	0.470588	Y	Y
BARCPV_1.0_Chr04_354682_G_A	715648686	G	A	Chr04	354682	CTGATAAGGTGCAGAATACACACTGATTTTACATCCATTTTATCTTCATAACACTTCACA[G/A]CCTATTCAACCAAGGACCATTATCTTAAGGAAGTGTTTAAGTAGCTTCTTTGAGGTCTTT	0.444444	0.965	Y	Y	0.411765	Y	Y
BARCPV_1.0_Chr04_361766_A_G	715648685	A	G	Chr04	361766	ATTTATGCAGATAACATGTGACAGTGGTGAGAAAAAGATACCCTGTGAGAACTGAATAAA[A/G]GGGCTGCATTGTGCATTGGGGTTCATTTCAAGATTCTGTTTGGACCAATCATTGGGTGTT	0.3	1	Y	Y	0.333333	Y	Y
BARCPV_1.0_Chr04_370519_C_T	715648684	C	T	Chr04	370519	TAGCTCGGGTTGCACGCTGTCGTTATCTCGAGCTACAAAATTTGCAAATTCAAAAGAGTA[C/T]TCAAGATCAAATCATACCTTGTAACCAGACATCAAATCCATCCTCATAGATCACAAAATG	0.454545	0.988	Y	Y	0.5	Y	Y
BARCPV_1.0_Chr04_381360_T_C	715648683	T	C	Chr04	381360	TCATTGCTGTCTTCTAGAATGATCTTGCTTAACTATGACTCTAAGAGAGATTGAATGAAT[T/C]TGCAGTGAAGTGCGCATTGAGGGATTGGAGACACTTGATTtCTTTGACAATCTGATGAAC	0.307692	0.899	Y	Y	0.333333	Y	Y
BARCPV_1.0_Chr04_459198_A_G	715650924	A	G	Chr04	459198	TATCACATGTTGACGGTCTTACGATCAGGACCTTTTGCTGACAGCTTGGGCATGCAGTCG[A/G]CTGCAAGTTTAGACGAGCTTAGGCGGAGAGCCGCCAAATTTATGTAGCTGGAGGAGTTGA	0.285714	0.976	Y	Y	0.3125	Y	N
BARCPV_1.0_Chr04_487659_T_G	715649436	T	G	Chr04	487659	TGAATAAATAAAATTGATAGAAAATAGTGAATAATTATAACTATTTTTCTAAGGATCTTT[T/G]GCTAAAAATAGGTTGGTAGCTGGGAGAAAAGATGTTCATAAGTGCCTAGTGCCTACCCAT	0.25	1	Y	Y	0.111111	Y	Y
BARCPV_1.0_Chr04_507568_T_C	715649429	T	C	Chr04	507568	TGGGTTGCTAGAAAACCTCATGTCTTCATCAGAGAGTGCACTATGTGAGGCTGCTAGTAC[T/C]ATGGGAGCAATCAGGATACTGGTTGAGACTGTTGAAGATGGTTCTTCACTGAGCAAAGAG	0.222222	1	Y	Y	0.3125	Y	N
BARCPV_1.0_Chr04_513972_T_C	715649430	T	C	Chr04	513972	ACAAGAACATCAAAAGAAATCAATGTCTAAATAATTACCAGAAGGTTTCACACCAAGATC[T/C]TTCTCTGTTTGAGGAAGATTGATAACTTGCCTTGGAACCTCTGGAGGAGTGGCACAACGG	0.357143	1	Y	Y	0.294118	Y	Y
BARCPV_1.0_Chr04_521032_C_A	715649431	C	A	Chr04	521032	GGACTCAAACACGTGCATTGTCTCCAATTATATGCCTATCTGCCTCTTTTGTGATTGCAT[C/A]TTTGATCACCCTTTTATATGTTCTCATATAGCCAAATAGTTTGCAACTGTATTCATTTCT	0.5	1	N
BARCPV_1.0_Chr04_532254_C_A	715649432	C	A	Chr04	532254	TATCATGTATATGACAGGTTGCATGTGTTACAAAAGACAAAACACTAATCCCTATTTATA[C/A]TTGTATTTTTAGGCTTTTAATTCTAATTAAATAAGAAAACAAGTCTAGATGTAATAAGGA	0.333333	0.899	Y	Y	0.235294	Y	Y
BARCPV_1.0_Chr04_547509_T_C	715649433	T	C	Chr04	547509	ACAAAAAaCAAaGGAAAaCATAGAACAACTTATAAGGACCACAAATAATAGCCAAGCTCA[T/C]TGGTCTTGATTCTTGAATGCAAGACAAGAAAACCAACCACAGGCATCTGAAATCAGCCTC	0.285714	1	Y	Y	0.411765	Y	Y
BARCPV_1.0_Chr04_554477_A_G	715649434	A	G	Chr04	554477	AACAATCTCATCAGCTAAATTCTTTAACTGTGGCTCAAGCAAACGCACTGACACAGTCTC[A/G]TGACCAATCTCAATTCCCTTTACTACAAACAGATCTGAAAATACACCCTGCAAAACAGGA	0.272727	1	Y	Y	0.411765	Y	Y
BARCPV_1.0_Chr04_563681_T_G	715649435	T	G	Chr04	563681	TTTATATCTCGTAGACTTTTTAGCCCTGAACCATATGTGCTTGGAGTTAGGCATGTTATG[T/G]TATATTGACTGTCTAATTGTGTTTTGTGGATCAGAAGAGGGAAGACATGGGTGCCAACGA	0.454545	1	N
BARCPV_1.0_Chr04_575006_C_T	715649437	C	T	Chr04	575006	TTGCAAGAAAATTTACTCGGACTGCTGCTTTAAGGCTTCTTGATTTGGTAAGTTTATGTA[C/T]ATTTCATGGTTTTCTTCAAGTGTTATAGTTAACTTTCAAACATTTTTTGAAGGGTCTTTT	0.428571	0.965	Y	Y	0.333333	Y	Y
BARCPV_1.0_Chr04_580673_C_A	715649425	C	A	Chr04	580673	TGTGATTGCCAGCATGGAGCATTGCAACGATTTCATGTTGCTGGGAACTGAAGCAATATC[C/A]CTTGGTCGTGTTGGTAAGTGAAATGTACACAACATAACATAAAATTAACTATATTATTAG	0.416667	1	Y	Y	0.294118	Y	Y
BARCPV_1.0_Chr04_586619_T_C	715649426	T	C	Chr04	586619	TTGTACTACTTCGATCCTAGCTCCGACAAGCCGGGAAAGCTCCCAACTTCTGTCAACAAC[T/C]TCGTTGTCGGCGTCGCCCTTGTCGGAACCCTTTCCGGCCAGCTAGTCTTCGGCTGGCTCG	0.333333	0.915	Y	Y	0.277778	Y	Y
BARCPV_1.0_Chr04_593836_G_A	715649427	G	A	Chr04	593836	TTTCTTTCTTTTTTtCCTTTACACCTCTCAAATTGATGTTACTTCTCGGGTTAGTTTGCT[G/A]TGAAAATGCTTCAAATGGAGAATAGATTTGATTAGAATATCAACCACTTAAAATTGTGCA	0.428571	0.813	Y	Y	0.411765	Y	Y
BARCPV_1.0_Chr04_607533_G_A	715649428	G	A	Chr04	607533	TCCAAAACCTGAATCTGTTGCACCGTCTGATTGTGTCAGTGATCCAGAGGAAAaGGAAGT[G/A]AGTGAAGAAGATGATGATGATCGGAATCATAAGCATCGAAGGAGGGACGCTCGCTCTCAA	0.2	1	Y	Y	0.176471	Y	Y
BARCPV_1.0_Chr04_1023350_C_T	715646901	C	T	Chr04	1023350	AATGTGTGCAAATTTCGCAGTCTGCGAGAAAAGATAAACAAGGAGTTCAGGTTATAATAG[C/T]AGTTTCATCACAACGTTTGATATTGTAGAATATTGCAGCAAACAAATGCAGCCAACGCAG	0.222222	0.965	Y	Y	0.333333	Y	Y
BARCPV_1.0_Chr04_1038110_T_C	715646904	T	C	Chr04	1038110	ACACAAAAGTCATAAACACAAGCGTGTTATATTGTACATGTGTGGGTCAAATTGTCTAAC[T/C]AGTCTAAAGCTACCTTACCCATGCAAAAGAAAAAATCTTTtCAATAGTTAACATCATTGG	0.375	0.965	Y	Y	0.444444	Y	Y
BARCPV_1.0_Chr04_1052201_C_T	715646914	C	T	Chr04	1052201	ACCGTCAGGTCCATTCTTCCTCTCTCTTTGTTCTATGTTTAGGTATTCAATTTGAATGAA[C/T]GAAATTGGTGGTTCATGTTGCAGCATTGATTTTATGGTTTTAGTtACTTTTGAGTTTAAT	0.2	0.899	Y	Y	0.333333	Y	N
BARCPV_1.0_Chr04_1058238_C_T	715646915	C	T	Chr04	1058238	ATGTTAACCAATTCAATTCCTACAAATAAAAAAaTGACGTTAGGCAATGGTGTTAACCAA[C/T]GTTGGTTGACGAATGTGGAAGCGCGATTTGTGTCCTTCAACCAAAGTGATCCAGGATTTA	0.454545	1	Y	Y	0.411765	Y	Y
BARCPV_1.0_Chr04_1086023_A_G	715646916	A	G	Chr04	1086023	ATTAGGCACTAATGTTCTTACTGTTTGCAAAAGGGAATCAGAATCCTCACGGAAGACATT[A/G]TTCTTCCTGCCACTTGCAGTCTCCAGAACAAGTACTCCAAAACTATACACATCTGCTTTA	0.5	1	Y	Y	0.352941	Y	Y
BARCPV_1.0_Chr04_1099511_T_C	715646886	T	C	Chr04	1099511	AAGTCCTAATCAGTTATGTATTGACATTTTGAAGGGAAATGTTATAAAGAGATTGTATTG[T/C]GGAGGTTTAGCCATTTTTCAAATATGAGATCACAATTTTTTTTGGATAGTATTTGTATGT	0.25	0.858	Y	Y	0.277778	Y	Y
BARCPV_1.0_Chr04_1105555_A_G	715646887	A	G	Chr04	1105555	GGTGAATAAATTTAGGGTATTGCCCTTACTATTTGGTGGTTTTGGATTTGCTTTTAACAT[A/G]GTGGTTTTGTGTACTGCAGCTTATATTTCCTTACCTGGATTTGAACATAAAGTATTTTGA	0.25	0.965	Y	Y	0.5	Y	Y
BARCPV_1.0_Chr04_1126285_G_A	715646888	G	A	Chr04	1126285	TTATTAACTTAAAATTATAATATAGTTTATGAAGTCAAAGTTGAGATGAAGTCTTGTAAT[G/A]AAACACTGATAAAGCATGAACACCATGATGTGAGCAATGAATCTAGCTCAAGAAAAGAAC	0.25	0.988	Y	Y	0.117647	Y	Y
BARCPV_1.0_Chr04_1134467_G_A	715646889	G	A	Chr04	1134467	CTTCCTGCACCATATTACTGCACCCAATTATAGTATGAAAAGATGCCCTTAAATAAAATG[G/A]GGGTACATATCAAAACATTCCAGACCCCTTTTTCCAGAATATGTTTCTGGATATTTTTTT	0.444444	1	Y	Y	0.352941	Y	Y
BARCPV_1.0_Chr04_1140628_A_C	715646890	A	C	Chr04	1140628	CTTTGATCAACACAGTGGGTAAAGAACACATTTTCATATTTTATGGGCCCCAGAATAAGA[A/C]AAAaTTATAATAAAAGTAAGAATTAACAACCTAATGTCCTTGATATCAAGTCCCCGTGCA	0.4	0.988	Y	Y	0.277778	Y	Y
BARCPV_1.0_Chr04_1147939_A_C	715646891	A	C	Chr04	1147939	CCGATGAAGAGCTACCTCAGCCCCACCAATTCCAGAAAAGAGAGAAAGAAGATTGATACC[A/C]TCAGGATACATCTCCTTCAGAACTGACAAGTGGTATGCCACAGTGTCAACCTGAAATGAA	0.3	1	Y	Y	0.111111	Y	Y
BARCPV_1.0_Chr04_1155846_G_A	715646892	G	A	Chr04	1155846	GTGATGGTTGTTCTCAAAAGAAATATGGCAGAAGTACCGTCAACATCAAGAGGTGTGAGC[G/A]ATGTTGTATGACCCCATGATTCAACATTCTTTCATCAAACCCTAGCTTCTCACACGATCC	0.272727	1	Y	Y	0.222222	Y	Y
BARCPV_1.0_Chr04_1165722_C_T	715646893	C	T	Chr04	1165722	CTCTTCTTCTGTTTTTGATGTGTTATTTTTtAAATACAAGAACAAGAAaTGAGGATTTTT[C/T]TTTGAAAAATTAGAGTCTTTGGTATGGCCCTCCACAACGTGGTTCTATAAGATTCAACCC	0.222222	0.988	Y	Y	0.176471	Y	Y
BARCPV_1.0_Chr04_1178006_G_A	715646894	G	A	Chr04	1178006	TGTCTAAATTAGTTTtAGTAGTAAATTTGATAATAAAACACATTATAGTGTAAAAAaTTG[G/A]TTTTACATGTTATCTATTATCTAAATGGGTACCTAATTGCTCCTTGGATTTGGACTTGAA	0.4	0.858	N
BARCPV_1.0_Chr04_1216789_T_G	715646895	T	G	Chr04	1216789	TAAAGCATCACATACAAGCTCAGTGGCTGCTGTTCTGCAATATCCTCCAGTTTATATGGG[T/G]AGGCTTTTTGATAGCTCAAATTACCAAACCGAGGAAGATGATGGGAAAAAGGTTATTGAT	0.285714	1	Y	Y	0.333333	Y	Y
BARCPV_1.0_Chr04_1224240_C_A	715646896	C	A	Chr04	1224240	TTATCAAATATTGCAAATCAAAAAATGTAGTAGAAATGGTGTTTGGTTTATCAGGTTACC[C/A]ATATATTCATCAGTAGATGTAATATGCAGGATTGAAACATTTCTAAAAGGTGTTTCTTTT	0.307692	0.899	Y	Y	0.1875	Y	Y
BARCPV_1.0_Chr04_1248989_C_T	715646897	C	T	Chr04	1248989	GTGCTGAATGATAATGTCTGTGGTAACAAGCTATTCGATAAAATGCATAAACTGCAATTA[C/T]ATTTGGATGACCTTCAGAATTGAAGCACATCATGATGTGGCACTATTTTGTAGCATTTGT	0.272727	0.988	Y	Y	0.277778	Y	Y
BARCPV_1.0_Chr04_1270861_A_G	715646898	A	G	Chr04	1270861	TTATTATCTAATTCTTTTACTCATATTTCGATTCTtGTTTTGATTCAGAGAATCAACTTG[A/G]ACTTTGATTAATTAGGCTCACCTATAGTAATAGACGTTTCCTTCATGCCGTCTAGTCTAA	0.4	0.988	Y	Y	0.4375	Y	Y
BARCPV_1.0_Chr04_1278699_C_T	715646899	C	T	Chr04	1278699	GACCAGTAGCACTGTTTGAAGGACCCTAAATGAGTAAAAGAAATGGCAATGGTTACAAAG[C/T]ATTCAACCACAATTCACCTAAGTTCCATCTTTGATAATTAATGAAATCAAACATTCAAGC	0.2	0.965	Y	Y	0.117647	Y	Y
BARCPV_1.0_Chr04_1284794_G_A	715646900	G	A	Chr04	1284794	AGTATCTATACACCTAGAAATCAGTAAATGGAAGAAGATTATCTATGCTTCTTTGTGTGA[G/A]TTAAAACCAACCTAATCATGGAACTCCAAACTAGTGATTCAAAGCTTGATAAGTAATTCG	0.25	0.935	Y	Y	0.0625	N	Y
BARCPV_1.0_Chr04_1425710_C_T	715646902	C	T	Chr04	1425710	GTATTGGGGAGGTGTGTTGGAGGATTCCAAGGCCAATAAAGAAGCAAATCCAAACTACTA[C/T]AGAAGAAAAAGTCCATTCAAAATTAAACACATTTCCCAACCAAATTAGCAGCTAATTAAT	0.333333	1	Y	Y	0.444444	Y	Y
BARCPV_1.0_Chr04_1433996_G_A	715646903	G	A	Chr04	1433996	TGTTGATTATTACTATTCAGACAAACTTATGAGTTATTATGATACACAAGTTACAATGAA[G/A]GTTGTACAGACAAAAGCAAATAAGATATTTAATTTGACTCTTTCCAGAGTGCCCAAATAT	0.333333	0.858	Y	Y	0.277778	Y	Y
BARCPV_1.0_Chr04_1462898_A_G	715646905	A	G	Chr04	1462898	AGCAGTGCAGGTAAGCAGCCCCCAAAGCATTGTTGACATTACCATATACAACAGAGCAAT[A/G]AAAGTGGTTCTGGAACTAACACTTGTAATGGCTACATTTCAGCAACTATACAATGAAGGG	0.153846	1	Y	Y	0.111111	Y	Y
BARCPV_1.0_Chr04_1469118_G_A	715646906	G	A	Chr04	1469118	ACCAATGCTGCAATCCACTGAAGCCACATCTGCTTCATGGCCATTTGCAGCCATAGCCAT[G/A]CTTGCCAACACATAATGCTCTAGAGCAGCTTCATAATCACCCTTTGAGTCACAGATAAGC	0.266667	1	Y	Y	0.235294	Y	Y
BARCPV_1.0_Chr04_1479744_G_A	715646907	G	A	Chr04	1479744	TCACTTGACCACTCTCAAAGTAAGGTCTTAATTTGTCTAGGATTGATCCTTTGGAAGTTA[G/A]CACAAAAGTGATTGCTGGTGGATATCCAGGTGGTACTATTGTCACAACTTTTCCATCTTC	0.5	1	Y	Y	0.411765	Y	Y
BARCPV_1.0_Chr04_1485804_T_G	715646908	T	G	Chr04	1485804	AATGTCTTCTGTGTTTCCATATTCAGAATAAACCCAAGCTTTTATGTGTGATGGAATGCT[T/G]GGAGTAGTTGCCATTGTGAGAGTGGCTTCAAGGGAAAAGAGTAAGAGGATGTTAGAATTA	0.5	1	Y	Y	0.333333	Y	Y
BARCPV_1.0_Chr04_1497419_A_C	715646909	A	C	Chr04	1497419	CCAATTACTCACTTTCTTGGACACTCCATCACGTGCCCCTTCTTCAACATCTTCCACATC[A/C]ATCACTGTCACACTCTTCTTGTTCACTTCCTTGATGGCACCATCGCTGATGGACTGAGAG	0.375	1	Y	Y	0.294118	Y	Y
BARCPV_1.0_Chr04_1503482_T_C	715646910	T	C	Chr04	1503482	CTGATGATCCAAAATGGGGGGAAGTCAATATTCCACAATCACGGATCCCAGAAATTCCTA[T/C]GCAACAGCACTGGTAAGGTAGCTATTTAACAACACTGATTTTACATTATACAGATAAATA	0.363636	1	Y	Y	0.411765	Y	Y
BARCPV_1.0_Chr04_1522502_G_A	715646911	G	A	Chr04	1522502	TCCTGGATTAGAGAAAGAGATTGGAGCAAATTTTGAGGAGGACCTTGATGCCATGCTTCC[G/A]AAGTGTGATGTTATTGTTATCAACACACCTCTTACTGAGCAGACAAGGTATAGTCTCAAT	0.5	1	Y	Y	0.25	Y	N
BARCPV_1.0_Chr04_1535160_T_C	715646912	T	C	Chr04	1535160	CATCTTATTGAATCGTACGCCTTTTCATAGTCCACCACCTTTAAGCACAAACTTCTCCTC[T/C]CGTACCTCCTTAACTCCTCAACAACCTTATTGACCACCAAGACACTGTCTAACAAACCTT	0.4	1	Y	Y	0.333333	Y	N
BARCPV_1.0_Chr04_1543869_A_C	715646913	A	C	Chr04	1543869	TCAAACCATTCTTTATTGAGGTTAATCAGCTCCTCGATTCTTTATTGAGGTTAATCAGCT[A/C]CTCGATGTTATTCCCTTCTTATAGAGTAAGAAGGACAAGGTTATCCCCCTTATACCTCAT	0.4	1	Y	Y	0.4375	Y	N
BARCPV_1.0_Chr04_1575721_A_G	715649973	A	G	Chr04	1575721	GATGAAATAGTGAGCATTGGCGCTGAATTTTATGGGAGCAACTCTTCATTTCCATCATTG[A/G]AGAGATTGGAATTCGACAAGATGAAGGAATGGGAAGAATAGGAATGTAAAACCACTTCTT	0.222222	1	Y	Y	0.388889	Y	Y
BARCPV_1.0_Chr04_1627690_A_G	715649971	A	G	Chr04	1627690	ATGTTTGCTCTATAATTTGCTAATACTGAAGTTGAACTCATGTGGGTTTTTGGAGGAGCT[A/G]CCTTCAAATTTGTATAAACTCACCAAATTGAGGTGCTTGGAATTTCAATATACAAAAGTG	0.375	0.965	Y	Y	0.1875	Y	Y
BARCPV_1.0_Chr04_1721502_G_A	715647820	G	A	Chr04	1721502	TAAGATGACCCTCATTTTtCTGTGAGTGAACCAAAAGACTAAAGCAGCTTAGTTTCTGAA[G/A]TATAATTTCATATTATGCAGTGGAAACCACAGGCTTCTCATTGTTAAGTCTCACTATTTT	0.5	0.935	Y	Y	0.294118	Y	Y
BARCPV_1.0_Chr04_1728453_G_T	715647821	G	T	Chr04	1728453	TTGCGATTGGTAATCTTATTTTTACCATTTTTAATACAATTTTGCATTTAATGATCTAAT[G/T]TACTTCATTTTTCTCTGCATTTTCCCCTCGTAATGTTCAGAGAAAAGTTGTACTTCTGTC	0.444444	0.965	Y	Y	0.388889	Y	Y
BARCPV_1.0_Chr04_1739357_G_A	715647822	G	A	Chr04	1739357	TTCTTTGTGGAACTGCAGAATCTGAGGCCAGAGATTCCACGATGTTGTCCTAGCTCTCTG[G/A]CAAATGTGATGAAAAGATGCTGGGATGCCAATCCTGATAAGAGGCCAGAGATGGATGAAG	0.2	1	Y	Y	0.117647	Y	Y
BARCPV_1.0_Chr04_1745263_T_G	715647823	T	G	Chr04	1745263	ACCATTTGGGACTGAGGGAAACACAGTAGTGGCAGGGGATAATGGCTGCCATTGAAATGA[T/G]GCCAACAACAATTTCAGAGAACAAATTTCATGTGACACAAAATTGGAGAGAAAGAGACAG	0.2	0.996	Y	Y	0.388889	Y	Y
BARCPV_1.0_Chr04_1804842_C_T	715647804	C	T	Chr04	1804842	TATTTTGGATAGTACAAATCAATAAGTAATGTCAGATCCAGATTTATCATTAATACGTAT[C/T]CTGGGTGAGGGATTTTGATTTGTATTACTACTTGTATTGTGATTTGTAACAGTGCGTGTA	0.272727	0.935	Y	Y	0.222222	Y	Y
BARCPV_1.0_Chr04_1821421_G_T	715647805	G	T	Chr04	1821421	ATTTGGTCTTCTTAGTTTTCTGTTGATACCCTTTTGTGTATTGAAAATTTGGATTTGAAT[G/T]GTATGTTGTGGAGTAGTTTTtGTTTGTTATGGCTTACTTTTtCACAAGTACTTTGGTGTT	0.222222	0.813	Y	Y	0.111111	Y	Y
BARCPV_1.0_Chr04_1827663_C_T	715647806	C	T	Chr04	1827663	TGCAGCACTTGCATCAACAACTATTCGTGAACGTCCTCCAGGCAAAGTTGAAGCCCAATA[C/T]AATCGACCGATGGAATCAATGCCCAAAAaCTCCCGACGAACAGAGAGCCTCAACAGCTGT	0.272727	1	Y	Y	0.411765	Y	Y
BARCPV_1.0_Chr04_1833878_A_G	715647807	A	G	Chr04	1833878	ATTGACCACTGCAGATCTTGTTGACTTTTTTTTtCTAGACAGAGACCCACTTAAAGACGC[A/G]AGAGACCTCTCATTTCTTAGTTCAGACTCAACAGAGTTGAAGCCAGACATTAGCCCCAAA	0.3	1	Y	Y	0.428571	Y	Y
BARCPV_1.0_Chr04_1845589_T_C	715647808	T	C	Chr04	1845589	CAGGTTGTTACCTATTTGCAAGCACAGTTTTCATGCTCAGTGTATGGACACATGGCTTCT[T/C]AAGACACCCTTATGTCCAATTTGCAGGTCCACTGCTCATTCTCATAGTGAAAACCAAGTT	0.333333	1	Y	Y	0.388889	Y	Y
BARCPV_1.0_Chr04_1851567_G_A	715647809	G	A	Chr04	1851567	AAAGGGTACTGTCCCCATGCTCAAGCTTTAGATCTTCTGGTCACTGGATTGTGTGCAAGG[G/A]GTTTGGTGCATGAAGCTTTTGAGTGCTCCAAACAAATGTTGGAGAGAGGAAGACATATGA	0.333333	0.976	N
BARCPV_1.0_Chr04_1857545_A_G	715647810	A	G	Chr04	1857545	AACATTTGCAGCCTGTTCATAAGGCTTCCCACTATCCCATGTTTCAATTGCTGCAACTTC[A/G]TCATTGTGTTTCTCCAATATATCAGCACAACGCAAAATTATTCGTGATCTTTCCTAGAGG	0.25	1	N
BARCPV_1.0_Chr04_1865273_G_T	715647811	G	T	Chr04	1865273	ATTAAGTGTAATAATTGAATTGGAGAAAACTAAGCAAAGAACGTGTTTAGTGTCAGAAAT[G/T]GGAGAAGGTGTTAAGAATGAAATTAATAGTTTGATTTGAAAAATAGTTCAGAAAATAACT	0.375	0.858	Y	Y	0.357143	Y	Y
BARCPV_1.0_Chr04_1883748_C_T	715647812	C	T	Chr04	1883748	AAGATACAAATACGTAGTTCATTCGTCTTTTCATCTGTATATTGATACAAATACGTAGTT[C/T]ATCTGTCTTTTCATCTGCATGAACGACATTCACTTGATACAAATACGTAGTTCATCCATC	0.428571	0.965	Y	Y	0.466667	Y	Y
BARCPV_1.0_Chr04_1889393_C_T	715647813	C	T	Chr04	1889393	TATTTATCTTTATCCCTTTAAAATCTTAGAGCATGTTGATCTTCAAAAGCTATGCATTAA[C/T]ATTATAGGCATAGCTGTGCTTGCTGCTGTTGGATTCTTTGGCTATATGTTAGCATTGCTG	0.454545	1	Y	Y	0.470588	Y	Y
BARCPV_1.0_Chr04_1898833_A_C	715647814	A	C	Chr04	1898833	TGAATATGAAACTCATATTCCATGTATCCTTGAAGAAATTATAAAGACCAGGCAAAACAA[A/C]ACCTCAAATTCAGTTATGCCTACTACAATAAGATCTCAAAGGATGAGATTTCCTTTAACC	0.2	0.935	Y	Y	0.277778	Y	Y
BARCPV_1.0_Chr04_1904372_G_A	715647815	G	A	Chr04	1904372	cACTGAAACCTTCCCATCTTCATGTTCCATTCCTTTGGTGAGCCTTGTGACTTGACCTTT[G/A]TCAATTTCATGGTTTAAGGCCACTCTGAGGTCAGAATTGCCAACCACATATTGGTAAGAC	0.142857	1	Y	Y	0.0555556	Y	Y
BARCPV_1.0_Chr04_1914230_G_A	715647816	G	A	Chr04	1914230	TTATAGATATAGCTACACAGTCACAGTCACAATGACGAAAGAAACATAGCAGAAACTTCA[G/A]CAATGGTGAACTCAACCGTTGTTCTTGTTCTCTCAATCTTCTTGTCTCTCTTTATCTCCC	0.454545	1	N
BARCPV_1.0_Chr04_1918812_C_T	715647817	C	T	Chr04	1918812	TGATTTATAAGATCATAAACTGTTGAATTTAGTTCATTTGCACTTTACTCTCAAGATATG[C/T]TCCTTACTTTAGAGGATCCACATTATTTTTGTGAACAAATTTCTTGGTACTTTATATGGA	0.4	0.899	Y	Y	0.333333	Y	Y
BARCPV_1.0_Chr04_1953313_T_C	715647818	T	C	Chr04	1953313	TCTTTAACTTGCATGGATTTGGTTGGTGAATAGGGaTGCAAGTGCTGTATATGGAAGCAA[T/C]GGAGAAGTTTTACAGAAAGTGAGAACTTTCAAAGATGGAAAGGTAAAGATATCAAAAGAT	0.444444	0.935	Y	Y	0.235294	Y	Y
BARCPV_1.0_Chr04_1982297_C_T	715647819	C	T	Chr04	1982297	TAATATCAAGTATCTCAATTTTACTGAATTTCTCTATTTCCAAGTTCTGACAACCAAGTG[C/T]CTCATGCTCATATCAAAGCATATTGAAACTCATTTTATGTCAAATTTATCAACCTAATGA	0.444444	0.899	Y	Y	0.235294	Y	Y
BARCPV_1.0_Chr04_2000276_A_G	715650013	A	G	Chr04	2000276	TAGTCAAATAATTCACATCAAAATTTATAACATGTAGCTGACTAAGTCAAGTAATGTGCA[A/G]AATTCTTTGTTCATAATTAATAAAACGCTTCCTTAGGGATTAAGAGTCAAAACATCAAAC	0.25	0.858	Y	Y	0.444444	Y	Y
BARCPV_1.0_Chr04_2007584_T_C	715650008	T	C	Chr04	2007584	CTTTCACTGAGATGCAAAGCAATGGCTTTAATAAAAGGTTCCTGACTAATATAATCCTTT[T/C]CAGTTCAAAATAGGATTTAAGATTTACATGTCAACAAGCATCAGATCAAATGGTTATGTA	0.5	0.858	Y	Y	0.294118	Y	Y
BARCPV_1.0_Chr04_2013445_C_T	715650009	C	T	Chr04	2013445	TTAATTAGTAGACATGATGACAGGTATAACATAATAATTTTTCTGTGATTTTCATCTCTT[C/T]TACATCTAACACACACGTGTATATATATATACTATAATTACTGATTATATATGAAGTTGT	0.333333	0.813	Y	Y	0.411765	Y	Y
BARCPV_1.0_Chr04_2026101_T_C	715650010	T	C	Chr04	2026101	TTAAAAGCCAACAACAGAGGAAAAAGTCTCATTTGGGAGTGACCCTTTTGTTTTTtGTTT[T/C]GGATACATTTATGATGTTGAGGAAAACTATCTGATTAGTTTCAATTGTCATTGGTGAGCA	0.4	0.858	Y	Y	0.5	Y	Y
BARCPV_1.0_Chr04_2032440_A_G	715650011	A	G	Chr04	2032440	AAAGTGTAAAATTCACAAGGGCAATTTAGTCTTTTCAACCAATTAAGGGGATGCATATCT[A/G]AAAATGGGAGTGGAGAAAGGAAAAGTCTTGATATAAGGATTATAGATCCAATTAGAACCC	0.333333	0.965	Y	Y	0.294118	Y	Y
BARCPV_1.0_Chr04_2042216_A_G	715650012	A	G	Chr04	2042216	AATCCCTATGGCATAATTGAATTGTTGAAACACATTATATTCCTGAATCCCCTTGCCATT[A/G]AGCTTTTTATATGCAGAATATGGCTATCTAATTGTCCAATGAGTCTAGTTTTTCTGCAAT	0.357143	0.935	Y	Y	0.294118	Y	Y
BARCPV_1.0_Chr04_2059126_T_C	715650014	T	C	Chr04	2059126	AAGTTATAAGTCTGAATGCATGAGTATCTGGTTTGATCAAGTTGCTGGTGCACTTAATAA[T/C]CGAGTGATGATCATCATAAATTACAGAAGTAATCGTGTTGATCCATTGGTTCAACACTGT	0.363636	0.988	Y	Y	0.294118	Y	Y
BARCPV_1.0_Chr04_2064654_G_A	715650015	G	A	Chr04	2064654	ATTTCATTGCACGTGTCACCGACTTGAAATTCCAAATTTGATTAGAGAACAATATCTAAG[G/A]TTCTGCATATGTATGCTTTACTAAATCTTATTAGCCTTGAGTGTAACTAGAGTAGAATTT	0.375	0.935	Y	Y	0.333333	Y	Y
BARCPV_1.0_Chr04_2072060_T_C	715650016	T	C	Chr04	2072060	TGAAGCTTtATCCAAAGCTTGCGCCGATTACAGAACCAACCCCACCCTTTCCGTCTTCAA[T/C]GACATCATGACTCCGAACAAGTTCGACAATGTGTACTTCCAGAACCTTCCCAAGGGTTTG	0.428571	1	Y	Y	0.294118	Y	Y
BARCPV_1.0_Chr04_2112520_G_A	715646250	G	A	Chr04	2112520	GTGCAGTCCTTGAAACTAAAGCAGCCAAAAaCCGATTCTTCCATCCACCATTAGCAGCAG[G/A]GGATGAGGAAGAAGCTGAAACTCCTCTGCTACAAGCATGATCAGCAGGGAAACGGTGCTT	0.4	0.976	Y	Y	0.444444	Y	Y
BARCPV_1.0_Chr04_2136250_A_G	715646249	A	G	Chr04	2136250	TCAGTTCGATGGAGTTAGTGATTCTTTGGTTGATACTGAGCATAGCGTCTCAATTAGCGA[A/G]GTAATGGAATCATCAATCATGTCATCGAAGAGTCATGCTGACCTATCAACTCTGGTGAGA	0.272727	1	Y	Y	0.388889	Y	Y
BARCPV_1.0_Chr04_2142286_C_A	715646248	C	A	Chr04	2142286	GACTAACGGCTTTACAAATTTCCTAACAGTTGGAAATCCAATTCTTGCTATTTGCAATCA[C/A]ATCTGTGTATAATTTATCTTTtTTTTTtCTGGTATAAAGTTAACAATTAATACATGACTA	0.5	0.858	Y	Y	0.352941	Y	Y
BARCPV_1.0_Chr04_2147821_A_G	715646247	A	G	Chr04	2147821	GAGTATTTGACTAGTAGAAGCTTAGTAAGAATTATTATTGCATTGTTGTTACTGGTATTA[A/G]GTCTCTAAAATAGTATCTGAAATAGTTtATGGCTCGATTCAAGGCTACAGGCAAaCAaGA	0.25	0.813	Y	Y	0.222222	Y	Y
BARCPV_1.0_Chr04_2153405_A_G	715646246	A	G	Chr04	2153405	AGTTCTGTTTGTTTACACAGTTTTCTTTTGGCTTTCATGGATACTCATTCGTGAAATTGG[A/G]TTAAGCTTTTCAAAAAATTTGTTTATCAACACTATGTTTGAACAGAAACTAATAAGAAGA	0.333333	0.965	Y	Y	0.294118	Y	Y
BARCPV_1.0_Chr04_2178809_A_G	715646244	A	G	Chr04	2178809	TTAACTATCAGGAATAAATGTGGATTAAAAGAGGATGTAAATAATGTTGACCAAACTCAT[A/G]AGCGGATGCAAAGAAAGTAACATGCAAAAAAAAAaGAaTACAATTTTTAAAAAAaTAaGT	0.428571	0.858	Y	Y	0.444444	Y	Y
BARCPV_1.0_Chr04_2192408_A_G	715646243	A	G	Chr04	2192408	CTCAAGTGGAGTAGCTCTGGTATTGGTAAATCCAAAGAACTCGGTCATATCAATAGGTTC[A/G]GCCGAAGGATTCGAGATGTCAAAGCAATGCAACATGTTAGCCAAACTGAAATGGATCACG	0.25	1	Y	Y	0.285714	Y	Y
BARCPV_1.0_Chr04_2232295_G_A	715646242	G	A	Chr04	2232295	CATGTCTATTTGGCTTATGATTTCTTCCTGCAGGTTTGAAAGATATAATGTGTTTGTGCA[G/A]GTTTTTTTGGTCTTTTCTACTTGGCAGGGTCAGGTTGATGATTTTGTTCCTGGATTGCTG	0.181818	1	Y	Y	0.117647	Y	Y
BARCPV_1.0_Chr04_2268535_C_T	715646240	C	T	Chr04	2268535	TGTCACACCTAATTTAACAGTTCTAGCTTCTCTTTTTGCTGAAACAAATACACAATTTGA[C/T]CCAACTCTTGTGCTGGTTTTGCTTCAGCAACTTTTCAATGAAGGAGCCAGGTACTTCTGG	0.333333	1	Y	Y	0.388889	Y	Y
BARCPV_1.0_Chr04_2276976_T_C	715646239	T	C	Chr04	2276976	CACAGTGATTTGTGACTGAGTGCCAAAACATGATCATGAGGAAGCACAACGCACTTTGGT[T/C]TGTGGTGCTCTTGTTGCTCTCTTAGGCTCTTTTGGTGAAGTTCAGAGAGCAGGTTTGGTT	0.5	1	Y	Y	0.388889	Y	Y
BARCPV_1.0_Chr04_2283510_C_A	715646238	C	A	Chr04	2283510	TCTGATCCTTTTGATTATTTCATAAATACCCTAATTTGGAACACATTGCCAAATTAAAGA[C/A]CTCTTGATTGATTGTCCCTTTTGGTGGAAATTAAAGTTGGTGTAGCCTAGAACACCACCT	0.333333	1	Y	Y	0.352941	Y	Y
BARCPV_1.0_Chr04_2294146_T_C	715646237	T	C	Chr04	2294146	CATGTACTAACTGTTTGCTTCAGTCTAATTTAGCAATGGATTGATGTAACAGTGTAAGCC[T/C]TTAGGCTTTGATTTCACCTAAAATTGGTGTAGTTCAGATATTTTGTGGTACCTGCTCCTA	0.444444	0.988	Y	Y	0.416667	Y	N
BARCPV_1.0_Chr04_2301065_G_A	715646236	G	A	Chr04	2301065	CACTGGGTGGTGCATGTGATAACAAAAGTGGTAGACCTTGAAATTTGATAACATTTGCAT[G/A]TTAGGATGTAGTGCAGGAGAATATAAGCATCAATGAAATGGAGCTTATAAACCTGTCAGT	0.333333	0.935	Y	Y	0.333333	Y	Y
BARCPV_1.0_Chr04_2338326_A_G	715646235	A	G	Chr04	2338326	aCCCCATGGCATCATACTGCACAGGTACAGATTCACCAAGATTAATCTTTTTGGTTTAGT[A/G]CTTTTATCTTTTATGTAATGATAATTGTGGTATTTGTTATGTAAGCATGAGTAATCTTTA	0.333333	0.935	Y	Y	0.294118	Y	Y
BARCPV_1.0_Chr04_2363525_G_A	715646234	G	A	Chr04	2363525	CTGCTAGCTTTAACTGATAGGTTATCATTGCTTTCAACAGAATCGATTCCAAAGTGATGA[G/A]CCTGTTTACAACTCAATCTTGGAAATTCTGAAAATGTACAAGGAAGGGCTTAAGGACATT	0.363636	0.988	Y	Y	0.333333	Y	Y
BARCPV_1.0_Chr04_2377297_C_A	715646232	C	A	Chr04	2377297	AAGAAGAAGGAGCCACAGGGTAGAGCTCAGAGAATCTCACTGTTGGTTGTTTCTGAGGAA[C/A]TTAACTAAAGGGTTGCACCAAATGGGTGGTGGTGGTGGTGGTGACCATAACAGTTCTGGT	0.5	0.996	Y	Y	0.294118	Y	Y
BARCPV_1.0_Chr04_2389964_T_C	715646231	T	C	Chr04	2389964	TGGAAAGTATTGATTAAGATACTCAGAATCGGGATTTACTCATAATTAGTTCACCAAATA[T/C]GGGGACCAAACCATATATGTGCACATAAACAAATAAACGAAACTCCCTTACAAGCACTAT	0.444444	0.988	Y	Y	0.294118	Y	Y
BARCPV_1.0_Chr04_2400863_C_A	715646230	C	A	Chr04	2400863	AGCTTTAGTTTATCCCTTCACTTCACATTTAATGTTTAATGAAAATATTGATAATGATAC[C/A]ATCATTCTGCAATACTCTTCTGCACCATCATATTAATATACAAAAGAGTAAGCTAATTAA	0.454545	0.858	Y	Y	0.333333	Y	Y
BARCPV_1.0_Chr04_2426195_C_T	715646229	C	T	Chr04	2426195	CTGCAGGTCGGGTAATGGTCTCGGAAAAGAGAGCACTTATGTTCCAGCAGGAGCTCACTG[C/T]GGCCAAAGAAAATGCTCTTCATATGTTAATGCGTCTGAAGAAGATGATGGATGCTAAGGT	0.272727	1	Y	Y	0.333333	Y	Y
BARCPV_1.0_Chr04_2460588_C_A	715646227	C	A	Chr04	2460588	ATATCATCTCTGTGTGATCAATGCCACAATGTTGCTGAAACATTCTCACCCTCTTGCCTT[C/A]ACTTGCCATGGAAAGTCACACTCATAAGAGGGGTGAAGATATGGGTGCTGGTGGTGTTAT	0.25	1	Y	Y	0.333333	Y	Y
BARCPV_1.0_Chr04_2467815_C_T	715646226	C	T	Chr04	2467815	TTTTTGCTAATTAACTACTGATGTGGGACATATCATTTAGTCTGTACAATTTTATTGCTG[C/T]TACTTTCCTGTTTATACTAATAATTTCATTTTTAAATACTAAGGCAGCTGGTGGCTGTCC	0.4	0.899	N
BARCPV_1.0_Chr04_2483880_A_G	715646225	A	G	Chr04	2483880	TtCAACAGCAAGTGCATTGGAGGATAGGCAAGGCAAACAGGTATTTGGCAGAATCCCACA[A/G]TGATCCAGGGTCAGCTTTCTGTCCTCTCCAATATCATCTGCATGACCTGAAGATACTTCT	0.5	0.996	N
BARCPV_1.0_Chr04_2544483_C_T	715646223	C	T	Chr04	2544483	TGTTCCAGTTTAACCGGGGGACCAACTGGGACAAGCTTGTTCCGGTTTAACTTGGATCTA[C/T]TAGTACTAGATTTGTTCTAGTTTAACCGGTTGTGTTGAATTTCTAATTCTGGGGTTTGCA	0.2	0.976	Y	Y	0.117647	Y	Y
BARCPV_1.0_Chr04_2570704_C_A	715646222	C	A	Chr04	2570704	TGTAAAATTACTTTATTTATAGGGTGCAGGTCAAAATGATACGGTGTAAGGAGAATTTAT[C/A]TTACATTTATCAATAATTACCCTCTACTTCCATTTAGGGTTTACAAACTAGGTTGTAAAC	0.333333	0.935	Y	Y	0.388889	Y	Y
BARCPV_1.0_Chr04_2577028_A_C	715646221	A	C	Chr04	2577028	GAAGCCAAAACCGTGAATTCTCAAGAAACTGATTTCTCATCTCTTCATCCATCTGTCACA[A/C]AAATTGAGCTAGCTGGCAACTCATTCACCCTTTTGTTTCCCAGATGGTATCTCATCCAAA	0.363636	1	Y	Y	0.352941	Y	Y
BARCPV_1.0_Chr04_2596653_T_C	715646220	T	C	Chr04	2596653	GTTGTCATAATGCAACTTCATCTATTCATTTTCACAAAATCTCAATTCTTGAAGGAGTTG[T/C]CACATTAGTCCACATGTAGCTAGGGCCATAGATCTATATTCAGCTTTTGCATTAGAACAT	0.4	1	Y	Y	0.277778	Y	Y
BARCPV_1.0_Chr04_2602410_C_T	715646219	C	T	Chr04	2602410	AATGAAGTTAACTGTTTCAAAACTCCATTGGTTGTCAAAGGATACACTCAGATCTATAGT[C/T]ATGATTATAGTATTACTTTATCTTCAGTGGCCAATATGACTATTGTTTGTCTTTTCTTTG	0.333333	0.965	Y	Y	0.294118	Y	Y
BARCPV_1.0_Chr04_2608903_A_G	715646218	A	G	Chr04	2608903	TGACTATCAGCTTTATTtATATTtCAAAACAGCTCCAATAGTTATTCCTCAATcTCCCCT[A/G]AATAGCTCACTATATTTATTTCATGAGGATTAGGTGAGTGTGGATACAACACTCACAGAG	0.3	0.935	Y	Y	0.294118	Y	Y
BARCPV_1.0_Chr04_2646743_T_G	715646216	T	G	Chr04	2646743	TATGATGAAGAATGAATATGCATATATGGTTTGGTAGGATATGTTGGTGCACCACATTTG[T/G]TTTTtGTATAATTGTTTTGGTCAATGTAATTGAAGAGTTATTAGGAGCACTAACACTATA	0.285714	0.965	Y	Y	0.166667	Y	Y
BARCPV_1.0_Chr04_2670845_A_C	715646215	A	C	Chr04	2670845	CAACAATATTTGCCCTAAATTTCCCACAATACAGGAACAAAGATAAAACAGCAACCACAA[A/C]TGCAATTTAAAACCTTGTTTTCTACTGTTCCAGTTTTCATCTTCTCAGCAAAAGCAACAC	0.272727	0.988	Y	Y	0.294118	Y	Y
BARCPV_1.0_Chr04_2676413_C_T	715646214	C	T	Chr04	2676413	AGCATGGGACCTAACCAACGCACTTCGGTAAACCAACAGAGCACAAAAATCTTGAACTCA[C/T]TCACAAGTCATCAAGCCATTTCAAAGAGCAAAAACTTGTGCCAATCTACGGAGCATGTGA	0.375	1	Y	Y	0.277778	Y	Y
BARCPV_1.0_Chr04_2702160_G_A	715646212	G	A	Chr04	2702160	TATGGAGACAATACTATTAACATGAAGGTAAGACATTTGAATGACAGAACACAGTTTTAT[G/A]ACTAATTTGATGCATTGACAGTATGATAGTTTGTCAACTTTTAATTACATTTTAGAGGAA	0.333333	0.813	Y	Y	0.176471	Y	Y
BARCPV_1.0_Chr04_2708039_T_C	715646211	T	C	Chr04	2708039	TTTGATTGTGAGTGAGTATTTGGATTCGAAACGGTTGCACCAGATTTTGTCTGATTCTGG[T/C]GATGAGTTGAGGAAGCTGGCTGGCGTGCCGGAGGAGGATTTTGGTAGGGTTGTGCCTGTG	0.222222	0.9	Y	Y	0.166667	Y	Y
BARCPV_1.0_Chr04_2715056_G_A	715646210	G	A	Chr04	2715056	AGAGATTGGTTTTGAAGTAAAGTGATTTATGTTTGAATGTTTTATATTCTAAACGTAAGT[G/A]AAGTTTAGTGGTTTTGTCTATCCAAAGATCAAACTACCTAGAGTACTGAATTAATTTTTT	0.375	0.935	Y	Y	0.235294	Y	Y
BARCPV_1.0_Chr04_2723047_A_G	715646209	A	G	Chr04	2723047	AGTAACACATTCAATTTGAATTATGTTATGCTCTTAACAAAACTTATCGGACCGTCTAAT[A/G]AATATATGTTATAGACTCTCATATCATCTATCTGACCATCTAATGAATATTGCAGTTATA	0.333333	0.858	Y	Y	0.2	Y	N
BARCPV_1.0_Chr04_2730233_A_G	715646208	A	G	Chr04	2730233	TATTTGAATTATTTAATGATTATTTGATAATATTTAACAAAGAAAAAAAAaTCTCACTTT[A/G]GTGAAGCCATTTGAAATATTATTATGTTCAACACAAGTGGGAAACCTGAAATATGAGTTA	0.285714	0.935	Y	Y	0.166667	Y	Y
BARCPV_1.0_Chr04_2736679_C_A	715646207	C	A	Chr04	2736679	TGCTGATAGCAAAGTTTGAGTTGGGCCAAAACCCTGCAGTTTTGTTGTGAATCCAGGCTA[C/A]AAACCTGATCAGATCAAAGAaCCAAAAATACTTGTTTAATTAATAAAATAATTTATTTGG	0.375	1	Y	Y	0.1875	Y	Y
BARCPV_1.0_Chr04_2745535_T_C	715646206	T	C	Chr04	2745535	AAATGCATTCTATAGGAGAATATGATAACCATAACATAGTTTGTAAAGATGAAATAACAA[T/C]AGATGCAGAAAATTGAAATATGACATCATTCAGTTCAATGAAGCAAGGCCAAGTTTGCAT	0.166667	0.965	Y	Y	0.166667	Y	Y
BARCPV_1.0_Chr04_2752047_T_C	715646205	T	C	Chr04	2752047	AAATTTAGGTAAGAATGTCACTCCTATACTTTATACTAGAATTTCAAATATTGTTGTTAC[T/C]TGTGTTCATCAATCCCACTTTTCTTATGCCATATAGCTATATATTCATTTTATTGTTTTT	0.5	0.858	Y	N	0	Y	N
BARCPV_1.0_Chr04_2758051_G_A	715646204	G	A	Chr04	2758051	TAATATACTTCACCAACATAATGCATTACAACCAAATTGTGCATGTGCTTTGTGCCTACT[G/A]GTTAACCAAATACATTTTGTTGCACCTGGTTCTTGAGTTTGCAGGCTCACcAAGAGTGTA	0.375	1	Y	Y	0.388889	Y	Y
BARCPV_1.0_Chr04_2763833_T_C	715646203	T	C	Chr04	2763833	ACATAAAACTGTACAAGTTTAATATCTCTCAACCTTTAATGATCCACTCAGATCACACTT[T/C]CTACTACCCATGGTTCTTTTATTAATTAAATAAACTTCTACGAGATTCAATTTCAGTACA	0.222222	0.935	Y	Y	0.166667	Y	Y
BARCPV_1.0_Chr04_2769356_G_A	715646202	G	A	Chr04	2769356	TTTAGTTGTTTATGTATATTTGTTGTCTACTTTTAATGTTAGGTAGGTCAAGTCACGATC[G/A]AATTGTGATGTTTGAACTATTATACTCTTAAATAGAAGCAATTGTGCTTTAAATGTTAGC	0.333333	0.899	Y	N	0	N	N
BARCPV_1.0_Chr04_2780607_C_T	715646200	C	T	Chr04	2780607	AATAATAAATGTTTACACATTGACCCATATTAGTTAAACATCTAAGCATCCTTTGTTAAT[C/T]ACAGGGTCTATATAAACATTCCCTTGCTCTTCTTTCTTGCACATCTCAACTGAAGCATCA	0.333333	1	Y	Y	0.411765	Y	Y
BARCPV_1.0_Chr04_2788387_C_T	715646199	C	T	Chr04	2788387	CACTTGGAATAAAGACATATCACTTTTAAGTGAATAGAGTGTGATTGTTGCTTAAAGTGA[C/T]AAACATGCCTTTGGAGCAATACATGAAACCATAGTCACTTGGAGCAAAGAGCAAGTCTTT	0.272727	1	Y	Y	0.352941	Y	Y
BARCPV_1.0_Chr04_2798776_T_C	715646198	T	C	Chr04	2798776	CACTACCATGGACTCCTTCATTAGCATCAAGATTCCCCACTCACCTTTAAACATATATTC[T/C]TTCTTCTTAAGTTCACTGAGAGATATTAGGTTACATTTCAAGCTAGGTGGAAGCCTAACT	0.25	0.988	Y	Y	0.333333	Y	N
BARCPV_1.0_Chr04_2804913_G_A	715646197	G	A	Chr04	2804913	TAGGCCATGTAAGTAGAAGAGTTTCTGCTCATACATCACAATATAACTTGTTAATTCAAT[G/A]ATTTATCTAGCATGTATAATAATAATTAATCCTGTTTTAATCAAAATAAaTTTGAAATGG	0.285714	0.813	Y	Y	0.2	Y	Y
BARCPV_1.0_Chr04_2821555_A_C	715646252	A	C	Chr04	2821555	CAAGTAATGTGATCATTTGGACTCTATGTTTGGAATTAAACCAACTTTTAACCAAGGCAA[A/C]TTAtATTTTtAATTtCTTATCAATTAATTCAAGTAAGTCGAGAATTAATACTCCTAAAAC	0.333333	0.935	Y	Y	0.333333	Y	Y
BARCPV_1.0_Chr04_2828015_C_T	715646251	C	T	Chr04	2828015	ATCATCATCACCATCCCTCTTTCTGAAAACTCTGTCACCATGAGAGTGAGAGCCAAACTC[C/T]TGTGATCGCCACCACCCTCTTCTTCTAACCCTTCTAGCAAACCCAACCTCAAACAAAGAG	0.5	0.996	Y	Y	0.388889	Y	Y
BARCPV_1.0_Chr04_2833536_A_G	715646245	A	G	Chr04	2833536	AAATGTACCCTTATATTAAATTTTCATCAACCACATTAACTCGTGATGATATGACACACT[A/G]AATGTCACAAGTATGCACACGTGGACTCTGGAGTTAGGTACACATGAGACATATTTATAG	0.444444	1	Y	Y	0.294118	Y	Y
BARCPV_1.0_Chr04_2841054_C_T	715646241	C	T	Chr04	2841054	CTAGGCTTAGTGCATGTGGAGGCTTGGTGATACTGGTTTTATATAAGGGTTTGAGTATCC[C/T]TGAAATACTCCTCTTTAATAATTTCATTCTTAGCCGATAAAAAAaTGACTATTATTGTGT	0.181818	1	N
BARCPV_1.0_Chr04_2854887_T_C	715646233	T	C	Chr04	2854887	TCACTAGTTTGGGGAACCATGCCCTCATCATTCATTCATCCACACTTTCACCTTTTCTCT[T/C]CTTCTACATTTTCTTATATCAATAAATAGTGTCTATGCTTTTCTTTTGGGCTTCACTTTT	0.5	1	Y	Y	0.294118	Y	Y
BARCPV_1.0_Chr04_2862612_G_T	715646228	G	T	Chr04	2862612	GAGGAAAACATAATTTAATAGTATTCAAGTAATATGTTAAAAGATTAGAAAAAGTTATAT[G/T]ATGATACACAAACTCCACTCTTCAGTATGAAAAGACTAAACAAAGATCTTTTGGAAGGTT	0.4	0.899	Y	Y	0.333333	Y	Y
BARCPV_1.0_Chr04_2880210_A_G	715646217	A	G	Chr04	2880210	TTGTACTTTGATGACTTATTATGATAAGTGGAGGCTATGCTAAATTTTTCTTAAAAAAAT[A/G]TTTGTTAATGGAGGCTATGTATAAATATAACAAGAACACTATGCATAGATATATGTGATT	0.333333	0.813	Y	Y	0.294118	Y	Y
BARCPV_1.0_Chr04_2886459_T_C	715646213	T	C	Chr04	2886459	GGTCGAGCTGAGTCGACCTGGGCTCTGATCAAGCCCAGGTCGAGTTGACTCGACTCGAGC[T/C]TGAATTAAGACCAGTCGATCCGGGTCCATTTAGAGTTGAGTCGGTCCAAGGTAGAGACAA	0.333333	0.996	Y	Y	0.294118	Y	Y
BARCPV_1.0_Chr04_2894249_G_T	715646201	G	T	Chr04	2894249	ATTATATTTAGTCTTGTCTGAGTTTTATTTGTTGTCATGGGTTGTTTTGGAATTTTACCC[G/T]CAGACCATTTTtCTGAGTGATTGGATTAGGTAAGAGTGTATAGTTTTAATTCTTTTTtCT	0.333333	0.965	Y	Y	0.277778	Y	Y
BARCPV_1.0_Chr04_2903307_C_T	715646224	C	T	Chr04	2903307	TCTTGTTGTTTAAAGAATACTTATGTTAGGCAGAAGTAGCTTGTTGTCAAACAATAATCA[C/T]ACGAGTTAGTTAAGAGTGACTACAAGTTGAAAGAATACTCTTGTATCTTGCAGCTTAGTC	0.5	0.935	Y	Y	0.5	Y	Y
BARCPV_1.0_Chr04_2918400_G_A	715649004	G	A	Chr04	2918400	GCAGAAGCAGAGGATTGCCATTGCTAGGGCAGTGCTCAAGGACCCTGCAATTCTCCTTCT[G/A]GACGAGGCCACAAGTGCCCTAGACGCTGAGTCGGAGTGTGTGCTACAAGAAGCCTTGGAG	0.230769	0.949	Y	Y	0.176471	Y	Y
BARCPV_1.0_Chr04_2924089_G_T	715649003	G	T	Chr04	2924089	TTTAGTATCATGGGAGAAAACCTCACCACAAGGGTCAGAAGAATGATGCTTGCCGGTATG[G/T]TTTATTTtATGTCTTGGTGTGTGTTTGAGTGAGATTAAACTGCATTCTATTTCAACACTT	0.230769	0.976	Y	Y	0.176471	Y	Y
BARCPV_1.0_Chr04_2966427_A_G	715649002	A	G	Chr04	2966427	TGGTCGGGACAATCCAGGTATTGCCCCCAATGGAAAACGTAGTCAAGGGGACAACCCGGA[A/G]GGTGCTGGGCTCCCTTGAATAGTCATTCCCTCTCATTCGATTAAGTTGTATAAGGAGATT	0.333333	1	Y	Y	0.3125	Y	Y
BARCPV_1.0_Chr04_2981879_A_G	715649001	A	G	Chr04	2981879	TTCAAATGACGGTAGTAATGAATGCAATTTAGAGATTGTTGATTCTTTGGAAGAATGTAG[A/G]AGTATTGGTAGTGGTAGTGATAATGACAATGAGTTAGGGAAGAAGAGTGAGGAATTTGTT	0.307692	0.988	Y	Y	0.352941	Y	Y
BARCPV_1.0_Chr04_2988609_C_T	715649000	C	T	Chr04	2988609	TTCCTCTCTCTATAAAAtCTAGAAAAACAATGTGTTTTTCCGCATTAAAACATAAAAGGA[C/T]CATCAACCATGAAACCTTGTCATATTAAAGATATCACAGCATGTCATGGCAGATGATTGT	0.363636	0.988	N
BARCPV_1.0_Chr04_2996143_C_T	715649011	C	T	Chr04	2996143	GTGGAACAACATACAATTATACATAAGTGGTCAAATTTGGTTTTATTCAAGATGAAAAGT[C/T]CAAATTAACTCTTCACATGATAAGTGTAGAATGGTGAAAGTTGAAAAGAGTTAATTTTAA	0.272727	0.899	Y	Y	0.277778	Y	Y
BARCPV_1.0_Chr04_3006244_C_T	715649010	C	T	Chr04	3006244	CCTAAATCATTGATACTATTTTTGTGGCACATAGCTTCATCCATGCATGAAGGGCATCTT[C/T]TGAAAAGGTAAAAACATGAAATTGAGAAAAGAAGAATTACTTTTCAGAACATCTCCAATT	0.428571	1	Y	Y	0.277778	Y	Y
BARCPV_1.0_Chr04_3018176_G_A	715649009	G	A	Chr04	3018176	CCACTAGTGGGTGTTAAATCCTTGATGGATTGACTTATATGTGCGTGTGTGGTTGCATGT[G/A]TGGTGAGATATGCATATAAATGTGATATTTTTATGGTATGTGGTCTTTTATGGGGGTATG	0.3	1	Y	Y	0.375	Y	Y
BARCPV_1.0_Chr04_3027795_C_T	715649008	C	T	Chr04	3027795	TATTTCTGATGTTATATTCAACAAATTTCAGTGTTAAGGTCTTCTATGAACACATGATAA[C/T]AGACACACCACTTCAACCTCTTAATGCAGGTGTCTAATCTCACTGCCACACCACCATCTG	0.375	0.813	Y	Y	0.333333	Y	Y
BARCPV_1.0_Chr04_3041884_T_C	715649007	T	C	Chr04	3041884	ACTATTGAGGGTACCTAAGCAATGAATTGAACAaGAATGATTACGATAAACACACACATA[T/C]ATATGCTACTTTACTGCAATGCTCATACACACAGAATTTATCTGGAACAATTTTTGCATT	0.4	0.935	Y	Y	0.352941	Y	Y
BARCPV_1.0_Chr04_3054966_A_G	715649006	A	G	Chr04	3054966	AAACCACTGAAAAAGATGTGCAATAATGCAGAGTTTAATTATGTGTGATGTATAATGAAT[A/G]TAAGATCCGTATAAACTACTGAAAATAAGACCCTGGATTCATGTCACTGACACCAGAACC	0.307692	0.965	Y	Y	0.294118	Y	Y
BARCPV_1.0_Chr04_3085453_T_C	715647287	T	C	Chr04	3085453	TCACTTGGTCTTATATGAACACATGTTTTGAATTTAAAATGTGTGTGAATAACATGAACT[T/C]CACTTGATTTGATTTGATTCCTGATTTGGGAACCCTAATTGTGCCTAATTAGTAGCTAAA	0.428571	0.965	Y	Y	0.294118	Y	Y
BARCPV_1.0_Chr04_3092260_G_A	715647288	G	A	Chr04	3092260	CATTATTATCACATCTTCAATGTATTGTTTTAATTATTTTTTTCTCACTCTTCAATGAAG[G/A]AACACAGAAGCATCAGATATATTTTCCTATCACCCTGATATTCAAAATAGGATGCATTGT	0.5	0.899	Y	N	0	N	N
BARCPV_1.0_Chr04_3101275_C_T	715647289	C	T	Chr04	3101275	TCTAGGGTTGAACTCTTATGACATTTGATAAAGGACTATCTATTATCTTCAACCCACATT[C/T]ATTCAAGCATAACTCAACAAATTTAGTCATAATCTCTCTTATATGACTTATTATTTGACA	0.25	0.858	Y	N	0	N	N
BARCPV_1.0_Chr04_3109241_A_C	715647290	A	C	Chr04	3109241	GTTGCACTCTCTTCCACACTCATTAACACCCTCCAACTTCCCTCTCTACCTAAGAACATG[A/C]TTATTATTTGGTAATGTCATTCTCAACTTCTTACAAAACTAACCACTTAACCATAAAACT	0.363636	1	Y	Y	0.166667	Y	Y
BARCPV_1.0_Chr04_3121574_A_C	715647291	A	C	Chr04	3121574	TGTCGTTCTTGGTATGAAGTGAAACTCTGAACAATAAATTTTGGTGCTAATTAAGGTATC[A/C]CTTGCAACCTTCTTCTATAAATGCTCCTTCATTCATCTCTCTCATTCATGCATAACTCTT	0.333333	0.988	Y	Y	0.166667	Y	Y
BARCPV_1.0_Chr04_3128913_G_A	715647292	G	A	Chr04	3128913	TTTAACCTTATGAGATGCTAGCAGCTGCTCATCTCGAGTTGTTATGATGATTCTACTCCC[G/A]GAACCAAACCAGTCAGATCTGCCAACAATAGCCTGCAATTGCTCATGCTTGTCAGCATCA	0.363636	1	Y	Y	0.176471	Y	Y
BARCPV_1.0_Chr04_3135346_C_A	715647293	C	A	Chr04	3135346	GTCTGTTATTTGTTATATGGTGATTTTAAGTTTTtCTGGAAGTGTTTCTATTCCGTCCAC[C/A]TCTTTTGATGTTTGATCTACTTCTTTTCAGGGTGAAGTTGAGCAGATTTCACTTATGAAA	0.285714	0.965	Y	Y	0.277778	Y	Y
BARCPV_1.0_Chr04_3143476_A_C	715647294	A	C	Chr04	3143476	GTGCATGATATATTTtCTTTTTtATAGGTTGAATTTATTTTATGCCTTGCATTTTGGCAA[A/C]AATGTTATCTGACTGTGTTATGGCAGATTGGACGAGTTTATGGAAGGGTTTAATGCCATA	0.333333	1	Y	Y	0.294118	Y	Y
BARCPV_1.0_Chr04_3149101_A_G	715647295	A	G	Chr04	3149101	CACTATCAATGGGACCCTTTCATGTCACCATTTTGTTGTCATCTTCTTAAGCTCTGCTCC[A/G]GACAAACCATCACTGCATGCTCTTTTTTTtCCTTCACCATTTTCAGTTCTGAAAGAAAGT	0.333333	1	Y	Y	0.294118	Y	Y
BARCPV_1.0_Chr04_3155133_G_A	715647296	G	A	Chr04	3155133	TGTATGTGAGTGCAAACATTACCTTACAAGCTAGTTTTGTAAGATTGAGTTAAACTTGAA[G/A]TCTACTTTTTGTGATATCTTGTTATGTCTAGTCCTTGACGTGAGAGAGTGTTCAAGATTT	0.166667	0.988	Y	Y	0.176471	Y	Y
BARCPV_1.0_Chr04_3170316_A_G	715647284	A	G	Chr04	3170316	TtCTAATAATGTATAATGAGTTTTCTATCATTTCAAACTTTTCGAGACTCATCTTTCATA[A/G]CTTAGTACCAAAATTCATCCTTTAATGTTTGCGACGAGATTATCTACTTATCCTTCCCCT	0.333333	0.899	Y	Y	0.294118	Y	Y
BARCPV_1.0_Chr04_3176573_G_A	715647285	G	A	Chr04	3176573	TAGTGGGCTTGGTACCGTGTGAGTCTAGAACCTTTTGGCTAGTGGGAGAGTTATTTGACT[G/A]GCTTACAGTTGGCTGTGAATTTGAAAAAGCATGGTGCGGTGAGCGATTTACAGCTGGAGT	0.333333	1	Y	Y	0.277778	Y	Y
BARCPV_1.0_Chr04_3199273_C_A	715647286	C	A	Chr04	3199273	TTCAGCTTGCAGGAATAACATAGAGGGGTCTAGTATTAATAATGTTATAACTGAATGAAT[C/A]GAGTAAATTTCAATTTGCTACATATTAGAACAATATATATCAATTTGTCGCATATTAATT	0.5	0.813	Y	Y	0.277778	Y	Y
BARCPV_1.0_Chr04_3246419_C_T	715650369	C	T	Chr04	3246419	AGTTGAATGGTGTATGTGGTTTGAAGCCATGGCATAAAATAAAATTAACTAGACCTTACA[C/T]CTTGTACATGTATTAGTTATCCTCAATAAGTAGAATGGGAGTGGGTTATAGTAGCTACCT	0.285714	0.935	Y	Y	0.388889	Y	Y
BARCPV_1.0_Chr04_3254820_G_A	715650368	G	A	Chr04	3254820	CTCATAGTGATATCTTAATTTACTCTCGTACTTTAAAGAAACACATAAAGCATCTTAGAC[G/A]GTTTACATTAAAATCATTTTAATTTGACACTAAAATGACAACAATTAGATGCTCTATCAT	0.5	0.813	Y	Y	0.388889	Y	Y
BARCPV_1.0_Chr04_3272916_G_A	715650367	G	A	Chr04	3272916	TTTGAAAGTATTCTCATAAAATTAATTATTCATTGCCTGCCTTTGATTTTTCTTTTTGTT[G/A]CATTTGTAGTGTTTTCAGCTTTAGGGCATTTTTATGTCTTTGTTAACTCTGAAAAGTAAT	0.375	0.899	N
BARCPV_1.0_Chr04_3279111_G_A	715650366	G	A	Chr04	3279111	TGTTTCAGCAGATGGATCAGATGGCCTAAACTTTGATGGCAGAGATGGTAAAAGACATGG[G/A]CGTGGACATTCATATTCAAGTGGGTATGGTGGCTCAAGTGATTTAACAGGTGGTGACTTT	0.2	1	Y	Y	0.222222	Y	Y
BARCPV_1.0_Chr04_3315474_T_C	715650365	T	C	Chr04	3315474	TGATTTTCTTTGGTAAGATCCCAATTAGAACACGGTTACTTTTTAGCATTATTATTCCTA[T/C]TAATGTGTTATTCTACACTTTTTAAAACTATGTCTCATTCATAAATATTATATCACTACG	0.444444	0.899	Y	Y	0.352941	Y	Y
BARCPV_1.0_Chr04_3323528_C_T	715650364	C	T	Chr04	3323528	AACCAAATTCTATTTTGGGAAGACATATGTTAGGAGAAACTCTATTATAAGGGACAAATA[C/T]CCTAGAGTTTACTCTAATTCAAATCAAAAGGGTGTAAAGGTAGTGGAGGTTGTATAATGG	0.25	0.988	Y	N	0	Y	N
BARCPV_1.0_Chr04_3331454_G_A	715650370	G	A	Chr04	3331454	GTAACCATAATAATAAGGTTGTATAGGAAAAAaCCCTAAAAaGCCTTGCATTTGAGGTGA[G/A]AAAGGAGGAACTCCTATGTAACCTGTAGTGTGAACCATAGGGTTGCTTTGTTCAAGAGGA	0.5	1	Y	Y	0.333333	Y	Y
BARCPV_1.0_Chr04_3492292_A_G	715646816	A	G	Chr04	3492292	CATGGAACGATGTCGTTTAGCTGGTCCACCATCGCAGTATAAAGCAGAAACTCGGATCTA[A/G]AATCATGATCAATCACTTGTACCCATTTCCCAATTGAGCGATCCCAAACCGAGAGAGTGA	0.375	1	Y	Y	0.294118	Y	Y
BARCPV_1.0_Chr04_3506478_T_C	715646815	T	C	Chr04	3506478	TGCGAAAGGAGGGGTGAATGTTGAAGTTCCAAACATATTTGGTGGACTAAAAAAaGTATC[T/C]AGTTGAGAATGATAAATATTATATGTGTAAGGAACATGTTAGTGTGGAGAATGAAATGAG	0.5	0.858	N
BARCPV_1.0_Chr04_3511749_G_A	715646814	G	A	Chr04	3511749	GCTCTGCAACTTCTTCAGCAATCGATGCTGGCAAGGAACCATGAAAAGGCTTGCCATAAT[G/A]TGTAGCTTTATGTATATCAGATGATGATGCCTCTTCAACACAGCAAAGTATTCTCTATTT	0.454545	1	Y	Y	0.388889	Y	Y
BARCPV_1.0_Chr04_3517558_T_C	715646813	T	C	Chr04	3517558	CATTATGCTTGCATGGTGGATCTTCTTGGTCGAGCTGGACGATTGGAAGAAGCTGATGTT[T/C]TGATGAGGAAGATGCCAATTCCTCCAAATGAAGTTGTTTtGGGGTCCCTTTTGGGTGCTT	0.416667	0.976	Y	Y	0.411765	Y	Y
BARCPV_1.0_Chr04_3523277_T_G	715646812	T	G	Chr04	3523277	TTCAGAATTGCAATCTGCAAATTCTGCATTTCCTGATGTTGTAAGCTCTGTTTTGGAGCA[T/G]AAACTGCATTCTGTTGATTTTGGACATTTGGTTAAAAAAGGTTAACAGTGGCTATGTAAA	0.4	1	Y	Y	0.411765	Y	Y
BARCPV_1.0_Chr04_3532372_G_T	715646811	G	T	Chr04	3532372	TTTAAGATAGGATGAAGTGGAATAACAGTGAAGGGTTTGAGCAGTTTGCATCAGGTCCTA[G/T]GTTTCAAACCTTGTTGTCACCATTGTACAACTAAAAAAAaGTGGAATAGAGTCTAACAAA	0.5	1	Y	Y	0.388889	Y	Y
BARCPV_1.0_Chr04_3544877_G_A	715646810	G	A	Chr04	3544877	TGTGATCAGCTCCCCAATATTCAAGTGCAAAAGAACCATACTTACCACAATTGTAACCCT[G/A]TAGTTTtCTTTTATCATGAAATTTCTTGGATTCATGATCTTGACTCCCTCTGCCAATAGC	0.444444	0.988	Y	Y	0.333333	Y	Y
BARCPV_1.0_Chr04_3555672_C_T	715646809	C	T	Chr04	3555672	TGTTGGGTTTCACATCTAGAAATTATTTTATGGTTATTTCTTGATTGTTATTTAAATTCA[C/T]ATTATGAAGACTTAAGTTCTATTTTACCTTTTGTCACGAGACTTGGTAATACCATTGGAT	0.5	0.858	Y	Y	0.388889	Y	Y
BARCPV_1.0_Chr04_3569236_A_G	715646808	A	G	Chr04	3569236	CCTTATTTTTCGGGCAGTCTTAGTTAGTTATGATTAATCAGGCTGCTTCATCCTTGTCTT[A/G]TGTATTCCTATCTTGATTACATTATCCTTTTCCGCATCCCTTTCTATCTTTTCCACCTTC	0.444444	1	Y	Y	0.444444	Y	Y
BARCPV_1.0_Chr04_3575468_T_C	715646807	T	C	Chr04	3575468	ATATGAGAACATAAGACTCTCACTATAGTCTCTTTTATCTATCTCAAGTTGGTATTAGAG[T/C]GGGTTGATCTCGCTCTGCTGCTCTTAGTCTCCGGTGGAATATCTATTGTACGCTTCGCTG	0.285714	0.996	Y	Y	0.294118	Y	Y
BARCPV_1.0_Chr04_3584215_G_A	715646806	G	A	Chr04	3584215	TTATTTGTAATAAATCTTATTATTCATTGTGTATATTAGACAAGACTTAGTGCAAGTTTG[G/A]ATTATTGTTACTCTTCTTGTAAAAaTATGTTTAGAATTAAACTTATATAAAGTATATATT	0.285714	0.765	Y	Y	0.4375	Y	Y
BARCPV_1.0_Chr04_3592631_T_C	715646805	T	C	Chr04	3592631	GCATTTCAGGTTTTATAAGATGAGATTTGCATCTGCGATTCCCTTTTGTCGTAATTCTTC[T/C]ATTTGTGCTTGGAGGACATGAATAGTTGATGTGTGTTCTTCTACTATATGGTCATTATTT	0.5	0.965	Y	Y	0.4	Y	N
BARCPV_1.0_Chr04_3598273_T_C	715646804	T	C	Chr04	3598273	CATTCACTGTGTCAGAAATGAAAATCTGCACCACCTTGTGCATGCTGCTGCCCATGGTTT[T/C]GGTGATGATGATGAGCTGCAGCTTCATCACCATCATGGCAGTGACTGAGAGCCACATTCC	0.363636	0.996	Y	Y	0.444444	Y	Y
BARCPV_1.0_Chr04_3608290_A_G	715646802	A	G	Chr04	3608290	AGCTGCATAGACAGGGACTTCATAACGAACGTGACAAGAGGAGGACGTGACGTGGTGCAG[A/G]TGACAGAGGGAAGGACCTATTACTACCTCTCAGGTGGAGGCCACTGTTTCCATGGCATGA	0.428571	0.949	Y	Y	0.444444	Y	Y
BARCPV_1.0_Chr04_3616577_A_G	715646801	A	G	Chr04	3616577	AACATCAGATGTATAGATTTTAGCTTTGACCAACTTGGGCAAACTGTGGAATTCTTCTAC[A/G]TTACTAGAAACTGCATCCGTGACTTTCAAGTACTCGAGATTAGGACTCCCAGAAAGGAAC	0.4	1	Y	Y	0.444444	Y	Y
BARCPV_1.0_Chr04_3627152_T_C	715646800	T	C	Chr04	3627152	AACATGTTTCATGATTGTtCCCAAGCATGATCTAACATCATAATTATCCAATTCAAATTG[T/C]TCACCAACTTCAATCAAAATTGCAACCAAAAGATATAGGTAGAAAAGAAACACTTTTTAA	0.444444	0.858	Y	Y	0.444444	Y	Y
BARCPV_1.0_Chr04_3715072_C_T	715649005	C	T	Chr04	3715072	AATTGTTGGTTGTACAACGTCATTGGGTCGTCTGCTGTGGATTCTTCTACTATGGACCGA[C/T]ACCAACAAATTATGTTGTTCTGGGATCGATCAAAGTCAAATTCACTTATCTGAAACATAA	0.444444	0.996	Y	Y	0.277778	Y	Y
BARCPV_1.0_Chr04_3737765_G_T	715646799	G	T	Chr04	3737765	AATATAATTAGCTTAACATGACACATCAAGTCAAAGAAAaCATCACTCCAACTCATCATG[G/T]GTTGACCATGGTTAATTACTACAATGGAATTCAACTTAGCATCACACCATTCTAGTATCC	0.428571	0.868	Y	Y	0.277778	Y	Y
BARCPV_1.0_Chr04_3748566_C_T	715646798	C	T	Chr04	3748566	ACTCCAGATAAATAGTCAACTTTTAAAATCTCCATTTTCATCTGATTTTCAGGTGTTTCA[C/T]TATCCACCTCTCAACAGCCCACTAGGTAGAAATATTTCTAGCCCCGTCAAAGTAATATAT	0.333333	1	Y	Y	0.333333	Y	N
BARCPV_1.0_Chr04_3760300_G_T	715646797	G	T	Chr04	3760300	TAGGATCACTTCCTCTATGAAAAAAAaGTTAAGTTTTGATCTTTATAAGCTTTTATTAGT[G/T]CACATTGGTCCATGTTGTTACTGTGCTGCTGAAGTTTGAATTCCTAACAAACTTAATGTC	0.428571	1	Y	Y	0.277778	Y	Y
BARCPV_1.0_Chr04_3768718_C_T	715646796	C	T	Chr04	3768718	GTACAAGTGAAGACAGAAAATGAAAACAGAAAACATTTTCTCAAACTGGCCCATAATCTT[C/T]GTGCTAGAACCTGTGCTTGACGATGGGCTATGACTCTATGAGTATCTGTACATGCAATGT	0.363636	1	Y	Y	0.277778	Y	Y
BARCPV_1.0_Chr04_3778168_C_T	715646795	C	T	Chr04	3778168	CTGTTTCCTGTGATTTCAGTTGTTGCATAACAGAACACCACTCACTTCTTCCTTCATCTC[C/T]CTTTTCACTCAATTTCTCTGATTGACACAACTGCCACCCAGATCAGTGATTGACCCAATT	0.416667	1	Y	Y	0.277778	Y	Y
BARCPV_1.0_Chr04_3788581_A_C	715646794	A	C	Chr04	3788581	GTTCTACTTCCTAATCTCAAGGTCAAACACTCACCCCAAATTTCTCTCTCCTCCCTTTCT[A/C]TCCCTCACAGACAGACACACACACTCTAACCCAACAAGGTTTTGACTCACAAAAGCTTTT	0.4	1	Y	Y	0.294118	Y	Y
[truncated: 4,127 more rows]
