# Supplementary material for: SNP Assay Development for Linkage Map Construction, Anchoring Whole-Genome Sequence, and Other Genetic and Genomic Applications in Common Bean
Source: G3 (Bethesda). 2015 Aug 28;5(11):2285–90. doi: 10.1534/g3.115.020594 (PMC4632048; doi:10.1534/g3.115.020594)
Supplement: Supporting Information [file supp_g3.115.020594_TableS3.xlsx]

## Sheet: Supp. Table 3
Table S3. BARCBean6K_2 SNPs and analysis: SNP ID, NCBI submitted SNP ID number, SNP alleles, Chromosome and SNP position in the v1.0 P. vulgaris assembly, 60nt of SNP flanking sequence, Minor Allele Frequency (MAF) of the SNP in the sequence analysis of the 17 cultivars, Illumina SNP Design Score, Inclusion of SNP in the BARCBean6K_2 beadpool (Y/N), Polymorphism of the SNP in the BARCBean6K_2 ana…
SNP ID	NCBI ssID	Reference allele	Alternative allele	Chromosome ID v1.0	SNP position in chromosome v1.0	60 nt of SNP flanking sequence	MAF based on initial sequence alignment	Illumina SNP design score	Included in the Beadpool (Y/N)	Polymorhism (Y/N)	Observed MAF among 17 cultivars based upon BARCBean6K_2 analysis	BeanCAP population analysis, MAF >0.05	BeanCAP population analysis, ambiguous allele calls <10%
BARCPV_1.0_Chr01_463296_A_G	715639516	A	G	Chr01	463296	TAGGATTGATCTCAAGCACCCTCTtGCCACGCATGTATGCTTGCTTGCTAGCATCTGACA[A/G]AGTTTGAGACTGCATGATTCGCTCCATGTTTGCACTCCAACCATATTTTGATGTCACCAC	0.4	1	Y	Y	0.411765	Y	Y
BARCPV_1.0_Chr01_497265_T_C	715639517	T	C	Chr01	497265	CACACACACTAAAGAAGTTATTAATCAGATCATCAAGTTCAAGAAATGAATCAACGGTCA[T/C]GCTCTTCTGAACGGCTATTCCCAAGGACATAATCCAACGGCACTCAATACTCTGGCGGTC	0.454545	0.996	Y	Y	0.411765	Y	Y
BARCPV_1.0_Chr01_522402_A_C	715639518	A	C	Chr01	522402	GAAAGCCTTTTCCTTTCAAATACCCTTTTTGAAAACTACATTGACCCAAATGCTGCTTTT[A/C]TCTATCCTTCAGAGATTCAGTCTCCTTTTGATCCTTTCATTTCACTCCCTCATCACCACA	0.454545	1	Y	Y	0.411765	Y	Y
BARCPV_1.0_Chr01_546382_A_G	715639519	A	G	Chr01	546382	TTATATCGATATATAGAAGACAATAAAAGTGATTAATTAAGGACATTTGTGTCTTCCTCC[A/G]TGAGTAGTCATATTTGCATAGCATGGACACTCTTCATAGTGACCATTAGTACCCGAAGGC	0.333333	0.988	N
BARCPV_1.0_Chr01_901271_C_T	715644942	C	T	Chr01	901271	TTTACACTCTTGTGCCCATATTCCTTTCAAATATCTATCCAACATTCCACCTCCAACCTC[C/T]AATATtGGTCCATTTAGAGCTTTATTCATATACCACTGTATATATTATTATCAGAATCAT	0.375	1	Y	Y	0.352941	Y	Y
BARCPV_1.0_Chr01_901307_C_T	715644943	C	T	Chr01	901307	ATCCAACATTCCACCTCCAACCTCCAATATtGGTCCATTTAGAGCTTTATTCATATACCA[C/T]TGTATATATTATTATCAGAATCATTTTCGAGTTTATATCCACGAATGTTTCTTGAACTTA	0.333333	1	Y	Y	0.352941	Y	Y
BARCPV_1.0_Chr01_1839087_A_G	715639284	A	G	Chr01	1839087	GCATCATAAGATATATTTCAAAGTCAAAaCATTATTTGAATTTTATTCATACATATGAAT[A/G]GAGTATCATTTGTAAATTGTAACATATTTATTTCAATCTCTCTTCTCCCAATTTAGACTC	0.166667	0.813	Y	Y	0.235294	Y	Y
BARCPV_1.0_Chr01_3044239_A_C	715645089	A	C	Chr01	3044239	AGTTTGGTTCCTCTGAATTTATATTTATTTTATTACATGAGTTTTTTTTttAtAATAATT[A/C]ATGCACATGAATCTTAATATTCAAAGTAGAAACTAATCTTGATACCACATATTTAAAGTG	0.4	0.813	Y	Y	0.375	Y	Y
BARCPV_1.0_Chr01_3780990_G_A	715644931	G	A	Chr01	3780990	CTTGTGAAATAAGATAGGTAGAAGAGTATTTATAGCTAAGCTCCAATGGAGGAGATAGGT[G/A]TTAGCAATAACAAAAAGCTTGATTTAATTGATACAAGAGATAGTTGTAAGCAGTAGCTAA	0.375	0.988	Y	Y	0.333333	Y	Y
BARCPV_1.0_Chr01_3808113_T_C	715640553	T	C	Chr01	3808113	AAAAGCACCTAAAACACCTATGAAATTGTATCTAAATTTTATCCAAAATATATACCTAAG[T/C]CCATGAAAGACCAAGGCTAAGCATAGAAAACTGTGAGGTGCACGGACATGTGTTGAAAAT	0.375	0.996	Y	Y	0.352941	Y	Y
BARCPV_1.0_Chr01_4623674_T_C	715639223	T	C	Chr01	4623674	TTGGGTTGTAGTACTGGATTCAACGGTATTAATCACTGTGGAAACTCCTTATCCATGTGG[T/C]TGTGATATTTCAATCGAAGGAACGTCTTGACCAGTCACAAATGGAGGgAAAGTTAATGTT	0.363636	1	Y	Y	0.4375	Y	Y
BARCPV_1.0_Chr01_5307130_G_A	715639222	G	A	Chr01	5307130	ATATGCCCTGCATCCGAGAAGCGCTCAAAGAAGATCAGGATAGGTGCATGGAGGTCGACG[G/A]AAAAGACGCAACAACGGAATGACACTCTTTGGGTTTGTTATGCATCATCGTTATAAAAGG	0.222222	1	Y	Y	0.176471	Y	Y
BARCPV_1.0_Chr01_5309040_T_C	715639221	T	C	Chr01	5309040	CACTTCTTATTTtCTTTCCCTCAATTCAAACCATCTCATTTTTCACTCTCTTTCTCTCGT[T/C]TTTtCACTCCTTCAAATACATTCTTTGATGAGAACAAAGCATTAGTGTACATGTACGTTC	0.333333	0.965	Y	Y	0.333333	Y	N
BARCPV_1.0_Chr01_5312173_A_G	715639220	A	G	Chr01	5312173	AAGAAGTGTGATGGGTGAATAAAGTGATGGTCCTGGTGAAAGAAGTAAAAGCTTATTTAA[A/G]GGGGAAAGTCGAATATTATCAAAATTAGAATTCAAAGCAAAGAAATCCTTATTAATACAA	0.333333	0.935	Y	Y	0.176471	Y	Y
BARCPV_1.0_Chr01_5400423_A_G	715645182	A	G	Chr01	5400423	GTTCGAAATTGGTTGATATTCCGTTGGTAGGCAAGAAGTTTACCTGGTATAAGTCAAACG[A/G]GTTAGTAAAGAGCAGAATTGACAGAGTGTTGGTGTCAAAGGAATGGTTGGATTTCTGGCC	0.375	1	Y	Y	0.352941	Y	Y
BARCPV_1.0_Chr01_5975376_C_T	715639794	C	T	Chr01	5975376	CAGCGTTATAGTATAAGATCTGGAGTTACCGTGGTCGTATGATTTCGGCAGAGGTGAGGT[C/T]CGCGACTGGGCCGTTGAGGTTGATCAATGCTAGGACTTTAATCACGAGAACAGGGTTGGG	0.428571	0.996	Y	Y	0.333333	Y	Y
BARCPV_1.0_Chr01_6035647_G_T	715639795	G	T	Chr01	6035647	TCTATCATTATTGAGTGGGAGCGGGTGAATTCCCTATGTTTTTAGTCATTATTTCTGAGC[G/T]GAACTAAATGATCAACTCGCTTATCTTGTTCAATTCTGATGTATTTTTTCAGGAAACATG	0.4	1	Y	Y	0.333333	Y	Y
BARCPV_1.0_Chr01_6874248_A_G	715639334	A	G	Chr01	6874248	ATCATAATTTATACACTGCTCTCTTATACTTAGATTCCATCGCGCCTTCTATTtCCTTTT[A/G]AGTATGTAAACATCTCCACAAGATGGTGCTTTCCAAAACCTAGTTGTTGTTGCTCTATTG	0.111111	0.988	Y	Y	0.176471	Y	Y
BARCPV_1.0_Chr01_6881475_T_C	715639333	T	C	Chr01	6881475	AATATAAAAAaTATTCTCCTAGCTTGAGTTTTTATTATAGGGAATGTCTTCACCATATGT[T/C]GTTAAGGATTTGTGCTCAAGACAAGTCAATAATAAGATATCTTGGAGTTCGAGTGAAAGT	0.125	0.935	Y	Y	0.277778	Y	Y
BARCPV_1.0_Chr01_7026852_T_C	715639332	T	C	Chr01	7026852	GTCACACTTGACAGTCTAATCTCTCTTATTGCAGACGACCTAGTAGTTGCATGGAGCAGA[T/C]AGTATGAACTCATATGCTAAGACTTAGTTGAAGAAAACACCTCAGCAATATCAACTTTAA	0.4	1	Y	Y	0.352941	Y	Y
BARCPV_1.0_Chr01_7027526_A_G	715639331	A	G	Chr01	7027526	AATGATATTTTGAAATAAAAAAaGGAGTTGAATTATAATGCTTACCTACATTTGTATATG[A/G]ATGTATTTCCCATTTCTCCTATACTTTCGATGGTCTAAGCCTTTTTTCCCCTCATTTTTT	0.4	0.988	Y	Y	0.352941	Y	Y
BARCPV_1.0_Chr01_7202597_T_C	715639330	T	C	Chr01	7202597	TGGATGACGAACAAGAACAGTTGTCTCCACCACTTGACTTTGAGGACAAGGTCAGTTTCA[T/C]GGGAAAGAGTTATGATGCGGGTAACAAATATTCATGAGGTGAGAGAGGAACACCTGCAAA	0.384615	1	N
BARCPV_1.0_Chr01_7337702_A_G	715639329	A	G	Chr01	7337702	TGAATTCCAAACAATATTTGTTTGTTTAACCAAGACTAACTGTGTTCTAAATAATGCCCA[A/G]TTTTAATCATGAATAGTTGAAGTCCATAAAATACCTGTCCTAGTACTTTGCAAAATAGTT	0.5	0.858	Y	Y	0.352941	Y	Y
BARCPV_1.0_Chr01_7467142_C_T	715639336	C	T	Chr01	7467142	GTTAAaTAGATGTAGATTATACAAGTTTAGGACATGATATAAGGTCCATTTCTAGATACT[C/T]CATTTTtATAGGAGAGAATATGATAATTTGGAAGAATAAAAAaCAATAAGTGATAGGAAG	0.5	0.858	Y	Y	0.333333	Y	Y
BARCPV_1.0_Chr01_7481685_G_A	715639335	G	A	Chr01	7481685	ATTTTCTGACACCTTTTTACCACTTTCCTCAGCAGCAATTTCAGATGGATTTTGTTGATC[G/A]TTTTTGGCGATATCATGAGCGTCATTGGTTTGTTGATCAGGGTTATTTtGTTCTGAAGGA	0.5	0.988	Y	Y	0.333333	Y	Y
BARCPV_1.0_Chr01_8438926_G_T	715642324	G	T	Chr01	8438926	TTCTACACCCCGAAATACAAAACAAAAGACTCATAGCAATGCAAGATAGGATTGCATAAA[G/T]AAATCTAATAATATTTAGGAGACTCCTAACACTATAAATAAATTTGGTTGTCTTGTAGTA	0.1	0.899	N
BARCPV_1.0_Chr01_8443476_T_G	715642325	T	G	Chr01	8443476	TGACCTTCCATAATTGTCATTTATGTCATTTCTTAAGTGCCTTTAATATTTATTAATGTT[T/G]TCGGTCGGTCACCAAGACTAAGTGACATGGCTTGTTTGGTATCGACCGATACACTTGTCC	0.363636	0.609	Y	Y	0.352941	Y	Y
BARCPV_1.0_Chr01_8477922_G_T	715643343	G	T	Chr01	8477922	ATTAATGTCGTTTGTGGTAATACGATAATTGCTGAAATTGTTCAGAAATAATAAAAAGTA[G/T]AATTGAATGAGTTTCTTTTCTTAATTACATCTTTAGTATTTAGTGTCAGAAACATATATT	0.333333	0.714	Y	Y	0.444444	Y	Y
BARCPV_1.0_Chr01_8505442_A_G	715643209	A	G	Chr01	8505442	GTGAATTGTCTTAGTAGAACGTCTAGTCATTTTGATATCTATTAAGACTAGTTCTATTTA[A/G]AGAAATTGCCTTAATGACATTTCTACTCAAAAGTATGAAGCATTGTTCTCATCTTCTATG	0.461538	0.765	Y	Y	0.352941	Y	Y
BARCPV_1.0_Chr01_8570313_C_T	715639994	C	T	Chr01	8570313	ATTTTGGAAGGTCCAGATAAGGCATGCAATACCTTGGCCAACTATGAAGCAAACCTGTTA[C/T]GATGAAGAAGGCTTGAAATAGTGGATGGAAATGGGTTGGTTGAAGGGCATGTGACATGGT	0.333333	1	Y	Y	0.4	Y	N
BARCPV_1.0_Chr01_8570356_A_G	715639995	A	G	Chr01	8570356	ATGAAGCAAACCTGTTACGATGAAGAAGGCTTGAAATAGTGGATGGAAATGGGTTGGTTG[A/G]AGGGCATGTGACATGGTACAGTTGCTTCCATGGATAGGTGATGGTACTGTGTAGAGCATA	0.333333	1	Y	Y	0.25	Y	N
BARCPV_1.0_Chr01_9071828_G_A	715639893	G	A	Chr01	9071828	AAATTCACACATAAACCTATAAATCTtATGAAGACGGATATTAATGAAAGTCGTAtATTT[G/A]CCATAAGTCTAGACGTGTGAGATGGACTTTTGGTtACaTTCTAAAAaTGAACTTGTAATA	0.428571	0.965	Y	Y	0.5	Y	N
BARCPV_1.0_Chr01_9249824_T_G	715639892	T	G	Chr01	9249824	AGTAGCAATAGCGTCATCAATGCAGAATCACGTCGGAAGACCAACACACGTTTTCTTACT[T/G]GAAAACAGCTGTtATTTTTTAACAAACAAAGCAGGGTGCCACTTTTAGTTTATGCTAACA	0.25	1	N
BARCPV_1.0_Chr01_10399415_A_G	715641703	A	G	Chr01	10399415	TCCATTCAGAATGTTTTCCCATAGTCATACTCATAGCACAAGTGGAAACAGCTCGACATG[A/G]CTTTGTGTGCTGGATCTGGAAAAGTGATACAAAAGGAAaTAAAAGTTGTATAGATGGAAA	0.444444	1	Y	Y	0.352941	Y	Y
BARCPV_1.0_Chr01_10649699_G_A	715642703	G	A	Chr01	10649699	AGTGTTATTGGTGgCCATAATCCTGATGGCACCaTAAGTGTTATtGGTGgCAATAATCCA[G/A]ATCGTACCATCAGTGTTCTTGGTGGCAATAATCCTGATGGTACCATCAATGCTATTGTTC	0.5	1	Y	Y	0.444444	Y	Y
BARCPV_1.0_Chr01_10663493_G_A	715642702	G	A	Chr01	10663493	GATGGTACCATCAGTGTTATTGGTGACAATAATCCTGATGGTACCATCATtGTTATTGGT[G/A]GCAATAATTCTGATGGTACCACTAGTGTTATTGGTGGCAATAATCCTGATTGTACCATCA	0.142857	0.988	Y	N	0	N	N
BARCPV_1.0_Chr01_10683929_G_A	715644096	G	A	Chr01	10683929	GAGGGTTGCAGAGTCGTATTCACGTGCTATCAACTCGGCAGTATCTAAGACCCCCACACT[G/A]GCCAAAATCAAGCCCACCTCTCGATCTGTTGAGGGTAGTTCATCCAAGGACTTGGGCTTG	0.285714	0.976	N
BARCPV_1.0_Chr01_10720464_C_A	715644487	C	A	Chr01	10720464	AACACTGATCGTAGCATCAATATCATTGCCACCAATAACACTGATGGTAGCATCCGTATT[C/A]TATCGACCAATAACATTGATTGTACGATCAATATTATTGCCAATAATAACAATGATGGTA	0.375	1	Y	N	0	N	N
BARCPV_1.0_Chr01_10777721_A_C	715644854	A	C	Chr01	10777721	GGTACCATCAATGCTATTGATGGGAATATAACTGATGGTATCATCAGTATTCTTCGTGGC[A/C]ATAATTCTGATGGTACCATCAAGGTTATTGGTCGCAATAATCCTGATTGTACAATCAGTG	0.125	0.988	Y	Y	0.111111	Y	Y
BARCPV_1.0_Chr01_10797419_G_A	715642717	G	A	Chr01	10797419	CACACGCATAATCTAGCATTCAGTTTATTCAAAACCGGTTTCCAGAACACTTTCTtCCTT[G/A]GGTTACCTCCCACTTCTAGACCCAGATATTTGAACGGATGACCCATCTGGGTACAATTCA	0.461538	0.976	Y	Y	0.352941	Y	Y
BARCPV_1.0_Chr01_10798399_C_T	715642716	C	T	Chr01	10798399	CTATAAACAGATGCTGGCACGATTCCTCCTTGATCTTACACAACACACATACTGTTGTAT[C/T]CATCAGCACACCTCTCCTACTGAGCCCCTCCTTGGTTGGCAGTCTATCTATAAGAATTCT	0.5	1	Y	Y	0.352941	Y	Y
BARCPV_1.0_Chr01_10821996_A_C	715643807	A	C	Chr01	10821996	ACCAAAGATATGGTGGCACACGAAACACCACACCTGTAAGTAGTGACGTTTATAAATGAT[A/C]AAATATACAAAAaTAATCGTCATCACACATACATTTTTtAATGTTAATGTAACTCTCATA	0.5	1	Y	Y	0.411765	Y	Y
BARCPV_1.0_Chr01_10827285_G_A	715643806	G	A	Chr01	10827285	TTATGTCTTTTTTtAAAGTGGATAATCGATTACGGATGGGTTATAACATGTAAGATAATC[G/A]ATTAACTGGTATATTTTTtAAGCAAAAATCTATCATGCAAGACATTTTATTACATGCATA	0.2	0.772	Y	Y	0.444444	Y	Y
BARCPV_1.0_Chr01_10835914_G_A	715643808	G	A	Chr01	10835914	CATACACAATGGGTTAGCTAGGATTTGTCGAGTTCAAAAGAAAaTACTTGTATTAGCCAC[G/A]AGTGGTTGTGTTACAAAAAaTACTTGGGATGTTATGTTGAGACCCAAACGGTTTAAGACC	0.1	0.988	Y	Y	0.117647	Y	Y
BARCPV_1.0_Chr01_10872315_G_A	715641184	G	A	Chr01	10872315	TTTTCCTTTTGCCCAATTATCTCCATTCTTCCCTAGAAACCTGAAATTAACACAATTTTA[G/A]GAATAAATGTTCTTATTTAAATTAAAATCATAAAATATGTAAAAAGGTATAATTTCATAA	0.375	0.935	Y	Y	0.444444	Y	Y
BARCPV_1.0_Chr01_10873122_G_T	715641185	G	T	Chr01	10873122	CAACCACTATTGAAAATTTGTGGTCTATCTCTTATCTAAAATGTATTTAAGGTTGTAATG[G/T]TATGTTCTGATAGTAAAATGGCGATTCAATAGGTAATGTCTCCATTTTTGCACCGCATAG	0.272727	0.899	Y	Y	0.444444	Y	Y
BARCPV_1.0_Chr01_12056143_A_G	715645107	A	G	Chr01	12056143	TGACATTTTGGAAAAAAAAAaTCGAGCTCGTGATACTATGCAAGGAAGAAAGAGGGGAGA[A/G]AGAGAAAAGACACCAAAGAAGCAAAACATAAGAAATATTATTTATTTAGTCATTACAACA	0.5	1	Y	Y	0.352941	Y	Y
BARCPV_1.0_Chr01_12077324_T_C	715644748	T	C	Chr01	12077324	ACAGTCAAATCTACTTCAGAACGTCATGAGAATATATGAATTAGAAAGGTAATTAATGAT[T/C]TTGGAATTTTAAATTTCGAAAATCTGAAAAATTAAATATTTGATGAGTAATGATAATAAT	0.25	0.813	Y	N	0	N	N
BARCPV_1.0_Chr01_12289009_C_T	715644968	C	T	Chr01	12289009	GCATCGATGAAGAACATAGCGAAATGCGATACTTGGTGTGAGTTGCAGAATCCTGTGAAC[C/T]ATCAAGTCTTTGAACGCAAGTTGTGCCCAAAGCCATTAGGGTGAGGGCACGCTTGCCTGG	0.5	1	Y	Y	0.352941	Y	Y
BARCPV_1.0_Chr01_12354878_C_A	715644470	C	A	Chr01	12354878	TCACTACAAACGCATGCACCATTTAATTTTAATAAATTTTCTAAAATCAGTGTTCAGAAC[C/A]ATCTGTTGTAGCGTCAGGATTGCACACTATTTTTGTAATATTTATCTTTTTTttCTATTT	0.5	0.858	Y	Y	0.388889	Y	Y
BARCPV_1.0_Chr01_12578787_T_C	715643237	T	C	Chr01	12578787	CTCACGTAAAAAaGATCGTAAGAGTTGGGTGAGGGAGCACGATTCGCAATGTAATGCTCC[T/C]TGAACAGGTTCGACAACTGCGTGAACGAGGTCACGTGGCCTTCTGAATGTAGCTGGTATC	0.428571	0.949	Y	Y	0.444444	Y	Y
BARCPV_1.0_Chr01_12585890_C_T	715645169	C	T	Chr01	12585890	GGCCATTGAATACTTCACAAAGTGGATAGAGGTTGAGCTAGTAGCGCAAATCACATCTCA[C/T]GAGATACAACACTTTGTGTGGAAGAATATAGTATGTCGCTTTGGTGTGTCGAGGCGTCTA	0.333333	1	N
BARCPV_1.0_Chr01_12723642_C_T	715644816	C	T	Chr01	12723642	GATTTTGTTTCTAAGGCAATGGATCAAGTTTCACACATATCTAATGGAGGGATAAGGTGT[C/T]CGTGTGTGAAATGTGGTTGTAGAAAATTCTGAAATCTTTTCATGTCAAGAGTCATTTGCT	0.3	1	Y	Y	0.352941	Y	Y
BARCPV_1.0_Chr01_12797129_T_C	715643920	T	C	Chr01	12797129	ATGTTAGTTAAACAAAaTTATTCCCCTATCCTATTCCCGTTTTTATTTGTGCTTAGATTG[T/C]TTTTGTACAAAACTTGTAAATCACTAAATTTTTAGATATTTTTAGTTAATTTGAGTTTTA	0.4	0.899	Y	Y	0.375	Y	Y
BARCPV_1.0_Chr01_12807348_G_A	715643921	G	A	Chr01	12807348	GGAAAAGACAATTGGTGCTAGTGCATTAGAATTGGCCCATTGCACTTATTTATTCCTCTT[G/A]CATTTTCTTGGCATCAAAATTTACTCTTAATTATATCTAAACATGCTTCCACATTTTACA	0.333333	0.988	Y	Y	0.411765	Y	Y
BARCPV_1.0_Chr01_12822807_C_T	715644864	C	T	Chr01	12822807	GTGAAATAGGACAAAGCCTCCACACTTGGTCAAAGATAATTCACCACTTGGACAAAGCCT[C/T]CACACTAAAACTTTAGGAAAGAAGAAAAGACAAACAAGAAAATGTTAAAACAAGAAAGGT	0.5	1	N
BARCPV_1.0_Chr01_12855381_G_A	715643287	G	A	Chr01	12855381	TTTGTGCTTCTATTGTCATCACTCCTCTAGCATATTTCTTGTGCTGGGAGGCATCCTGCA[G/A]GGGCTGCTGACGTCGGGCCCCCTGGGGTTCTTGTAGGTATTCCTTCAAGAAACCATTCCT	0.454545	1	Y	Y	0.388889	Y	Y
BARCPV_1.0_Chr01_12855543_C_T	715643286	C	T	Chr01	12855543	CCAGAACATCACATCAGTCGAGTTTCCTTGGTCGACAAAGACGCTATACCTTTCTGCCCA[C/T]TGTCACTACTAGGATCACCACTGGGTCATTGTCGTgTGGGACCACATCCTGCAAGTCGGT	0.461538	0.996	Y	Y	0.411765	Y	Y
BARCPV_1.0_Chr01_12875184_T_C	715641876	T	C	Chr01	12875184	GAGCTTCGCACACTGATTGAGGTTCAATCTTTGAAACGAATGCAATGTGATTGTAAAAAT[T/C]TGCCATATtCCTTATGGTGGAAACTCCTTtGTGGATTTGACCTATGACGATGTCAAGAGA	0.454545	1	Y	N		N	N
BARCPV_1.0_Chr01_12875678_T_G	715641877	T	G	Chr01	12875678	TTTCTTCCATTCAACAACTCATAAGGAGTTTTCTTCATAAAAGGCCGAATCAGCACGCAA[T/G]TCATCATGTAGCAAGCAGTGCTCATAGCGTCAGCCCAAAAGCATTTTGGTAGAGCAAAGT	0.444444	1	Y	Y	0.352941	Y	Y
BARCPV_1.0_Chr01_12920225_G_A	715643263	G	A	Chr01	12920225	TGTCAACTTTGCTCATTCTGGGAGGAGAGCTGCCTTTAACGGATCCTCCTCTGCCTTCCC[G/A]GAGCCTTTAATCTGAAACAGCTTGATCTTGACCACTGTTCCCTAATCTGGGGGTAGAGAT	0.222222	1	Y	N		N	N
BARCPV_1.0_Chr01_13023705_C_T	715644744	C	T	Chr01	13023705	CTTAATATTACTTGCTATGCTCATTAACATAAACATAACGTTAAGTCTATTTGACCTTTT[C/T]TAAGCCCTATAATGAGCTTTCACTTCAATGTTGCTAGCATCAATAACAACATGTTTCCAA	0.454545	0.965	Y	Y	0.352941	Y	Y
BARCPV_1.0_Chr01_13058609_G_T	715641377	G	T	Chr01	13058609	GGACTTCGACTTGTAGTAATTGAATTTTCAAAGTAAGAGAAGCTAGTATGTATGATCTTT[G/T]TTGATATATTTGATATAAAGTTCGTTTGTTGTGAAAGTTCCAGTGGAATAATGTTGTGTT	0.3125	0.813	Y	Y	0.388889	Y	Y
BARCPV_1.0_Chr01_13095913_G_A	715641376	G	A	Chr01	13095913	CACCCAAAAATGGGTTACACGCTTATTTAATATTTTCCTAATTCAACTTGGAGGCAGTTG[G/A]CCAATAACAATGGCAATATCAGGAGTTGTATACAGAATAATAAGATATTTCTGATATATA	0.444444	0.868	Y	Y	0.411765	Y	Y
BARCPV_1.0_Chr01_13152038_T_C	715643780	T	C	Chr01	13152038	ATTCCATCATTATTGATTATCACAAATCTCGCTTGTCAATTTCATATTTTTCCTATTAGA[T/C]GTCGAGAAATGAGACTTTTGCTTCTAGCTTTGTGTGTACCTTTAATTCCCTTTGATATTT	0.333333	1	Y	Y	0.444444	Y	Y
BARCPV_1.0_Chr01_13170233_T_C	715640355	T	C	Chr01	13170233	ATCAAGGCACATGGAAAGCATGGGCTCCACTTGGCACATTTTCATTGCCTCTTGTAGATC[T/C]AGGATTATAATTTGAACTTGTGAATTTTGGCTCTCTTTTGGGTTGATCCTAGCACTAAGT	0.5	1	Y	Y	0.444444	Y	Y
BARCPV_1.0_Chr01_13238224_G_A	715640356	G	A	Chr01	13238224	ATGTGTCCTCGAATCCAGGTAGGGAAACTCATTGGTGCGTTCGAGGTGCATGAATGTGAC[G/A]TGCTGTCAGGAGGCGCAGAGTCGCGTGATCTGAATCATTGATGCCGAGTTTATCCAACGG	0.454545	0.976	Y	Y	0.388889	Y	Y
BARCPV_1.0_Chr01_13312864_G_A	715643386	G	A	Chr01	13312864	CTAGGTTCATCATATTTTTGCTTGATGATTCGTGAGATAACATTGGAAGGTCCATTTGCT[G/A]GTGAAAACTATGTTCAAAACATATTGTCAAAATGATAAATGAAAATTAGATCATATTCAT	0.5	0.965	Y	N	0	N	N
BARCPV_1.0_Chr01_13367974_A_C	715640243	A	C	Chr01	13367974	AGCATTCAATTTATACATCAAGTTATACTTAAGTATAAGCGAGCATGAACATTATTCTAC[A/C]ATCCATCATAACATAATCTAAGCATTGTCTTCTATGAGTTGGAATGACACATTTAATCGT	0.454545	0.935	Y	Y	0.444444	Y	Y
BARCPV_1.0_Chr01_13498681_G_A	715640242	G	A	Chr01	13498681	CTTAAAAGTTGAATATAATTGATATTTTCTATTGTGTTAAATTTTATATATCCTGTTTCT[G/A]CTTCTAGGTTAGTTGGTGCAAATTTGAAGTGACCGTTGACTCTCCTAAACATAAAGACTT	0.428571	1	Y	Y	0.388889	Y	Y
BARCPV_1.0_Chr01_13517955_C_T	715639958	C	T	Chr01	13517955	aCTTTAATGTGGAGGGCAGCTACCAGCACATATCCCCTGGGAGAGGGAGATGAGGGTTAT[C/T]AAGGAAGTCAATAATGACGCATTCAAACATCTTATTGCATTACCTCCCAGGCAAGCATTC	0.444444	0.988	Y	N	0	N	N
BARCPV_1.0_Chr01_13702955_A_G	715639959	A	G	Chr01	13702955	TCCACCCAGAAAAGGTGTAGGAAGTTTTAGATTGGCCTATtCTTGAGTGTTAAAGGAGTC[A/G]GGGAGTTCCTTGGGTTGACCGGGCATTATAGGAAATTTATTCGAGATTATAGGAAGGTGG	0.363636	1	Y	Y	0.444444	Y	Y
BARCPV_1.0_Chr01_13767180_A_G	715643236	A	G	Chr01	13767180	GAGTGGCCTTTCTTCATGCAGTAAAAGCATGTAACAACCAGCTGTTTCGTCTTAACAATC[A/G]GTTGTTTTTCTGATTTTCTCAAAACGCTTTTTGAAAACCTATCTTGCTTGTTCTGTGGAT	0.333333	0.988	Y	N	0	N	Y
BARCPV_1.0_Chr01_13855756_G_A	715644488	G	A	Chr01	13855756	ATCTTCAACACTTACCAGAGATGGGTTGGAATCATTCGAGGTGGATGTTCGAGTTGTTTG[G/A]ACTGAATGACCTTTTCGTTTAAGGGTTACTAAGTGGTAATCCACCTATAGAAGACTCTTT	0.4	1	Y	Y	0.388889	Y	Y
BARCPV_1.0_Chr01_13949970_G_A	715643496	G	A	Chr01	13949970	AATGCGTCAAAGATCGAAAAAGGGTAAGACCAAGCATATTGGTAAAGAAGCGTGCTACTC[G/A]GGTACAGACAGTCATAAAGGCGTTGATTAGCAAGGTTAAATCCAAGGCAGATGAAGTAGC	0.272727	1	Y	Y	0.388889	Y	Y
BARCPV_1.0_Chr01_13954508_G_A	715643497	G	A	Chr01	13954508	TTCATTGCAGAAATGTTTTtATTATTTAGTTGATTATTTATATTATACTTAAAAaGAAAT[G/A]TAAAGTTGAAGTATATATATAATAATAATCTTCCTGAATGTAATTACACTTAATATTTCC	0.4	0.609	Y	Y	0.388889	Y	Y
BARCPV_1.0_Chr01_14145735_C_A	715643091	C	A	Chr01	14145735	GGTACTAGAAGTAGGGgTGGCCCTTCTCACCTCCAGGAGACACGAACCTTGATAAGGTTG[C/A]TGTTCGCCCCGTCAATTGCTGAACTTCTTTCACTGAGgTGGGgCTCCTCATGGCGATGAC	0.333333	0.915	Y	Y	0.25	Y	N
BARCPV_1.0_Chr01_14150602_C_T	715643090	C	T	Chr01	14150602	GTACTCTATATTCGTCTCTGTTTTCTTTATCATGTCAAAGGCATAATTGGTATCTATTTT[C/T]GATGCGCGTTTCACCGATTTGCTTCTAACCCTTTAGGTAGCATGTAACTTCCTCTTTTAC	0.375	1	Y	Y	0.117647	Y	Y
BARCPV_1.0_Chr01_14152486_T_C	715643089	T	C	Chr01	14152486	CATAGCTTGTGAGTTCAACGCGCGCACCCTGTCTTCATAATTTGGTAGGgAATCTAGCCC[T/C]TTGCCGGTCTTCTCTATAACCGATTCTTAATCGTGCTTTCTCTGATTATCGTAAGCAATG	0.222222	1	Y	Y	0.25	Y	N
BARCPV_1.0_Chr01_14217390_C_T	715643676	C	T	Chr01	14217390	CAGTGTTGTACCAGTGAGGGTACTCATGAATACTTTGCAATAAACTGCATTTGAACCACC[C/T]GAGAGCATCATTTGCGTGTGAAACGCAGTGAGATGAGCCTCCGGATCCTCTATTCCGGTG	0.5	1	Y	N		N	N
BARCPV_1.0_Chr01_14396877_T_C	715641865	T	C	Chr01	14396877	ACATTCCCTTTCTGAACGCGTAGACGATCATAGGCTCCTCCGTGGTGCAACCCTTCACCA[T/C]TTGCGCTCCGAAGCGATTGATGTATTCCTTCAAGGTTTCGCCTTGATACTGCTTTACGTC	0.25	1	Y	Y	0.352941	Y	Y
BARCPV_1.0_Chr01_14398148_C_A	715641866	C	A	Chr01	14398148	TACTCCGCCGTGAATACTTGAAaTGAAGTGAGCAAAAGGGTGCCCTCGCGGCCGTTTGAA[C/A]TTCGACTATCAAGTCAGCAAGCAAGAAACATCAAACACCTCCGTATTAGAGCACCATAAC	0.222222	1	Y	Y	0.117647	Y	Y
BARCPV_1.0_Chr01_14471594_C_A	715643080	C	A	Chr01	14471594	GCAAGTGGTCAACAAAATGTGGCCACTAATCATCCAACTAGGGAGTAGATTCCCTATGAG[C/A]AGACAACGTAGATTGGGGGACAAGGGATGATTTTCATGTATGCATACTAGCATAATGCAT	0.333333	1	Y	Y	0.444444	Y	Y
BARCPV_1.0_Chr01_14629747_T_G	715644206	T	G	Chr01	14629747	AAACCTAAACAAATTACGACAGAGGACGACAAAGTTCATGCATTTGGAAGAATTCAAGAA[T/G]TATCGAAACAAAGTTTGGGCAAAGCTAATGCCCGAGAAGGAGGAGGTGGATAAATCCTCC	0.363636	0.996	Y	Y	0.470588	Y	Y
BARCPV_1.0_Chr01_14995194_G_A	715645055	G	A	Chr01	14995194	AAaGAAAACTTACTTAAACTTTAATTATGAAGATTTTGGAATTTCTTAGAAATTGAGAAA[G/A]TAAGAGGGATTAAACTCCACATTTATGAACACAATTTGCCATATACTTAGAATCCTCCTT	0.166667	0.899	Y	Y	0.277778	Y	Y
BARCPV_1.0_Chr01_15142667_C_T	715644894	C	T	Chr01	15142667	TTTTTtCTTGGATAAATAAAATTAAATTCATTTATAATAATTTGTCAGTTGGTTAATTTA[C/T]AATAATTTATTTATGCTATTTGAGCTCTTGGCCAACAAGTTCTTCTAGTGGTACACAATA	0.444444	0.809	Y	Y	0.428571	Y	N
BARCPV_1.0_Chr01_16272430_G_A	715640764	G	A	Chr01	16272430	TTGTCGGTCGCCTCTGTTATCTCAGTCATTTCGGCCGCGCTGAGGAGACCTCGTCCGCCT[G/A]GGTGGATCCGCCCGGGCGGGTGAGTCTCGGCCATTCCTGACGAAACGACGGAGATGCCCA	0.333333	0.58	Y	N	0	N	N
BARCPV_1.0_Chr01_16392962_C_T	715643313	C	T	Chr01	16392962	ATAGATTCCTGAAGAAGAAGAATTAGGAAACAACACAACCAAAAGAGATGTATTCTAAAT[C/T]GAATTAATCAAATTCTTCCAATTATACTTGTTTTGGTTGTGGTAAGCCAGTTCATATAAA	0.428571	0.858	Y	Y	0.375	Y	N
BARCPV_1.0_Chr01_16397851_A_C	715643312	A	C	Chr01	16397851	TAAACTCAACAACAAATGCAATACCAGATGAGTCTACACTAGTCAAAATATACAATTCTA[A/C]TGAACAATTTCCTACATATGACACAGGTAGACAAACCAATTTTCAAGTTTGATTATAACA	0.444444	0.899	N
BARCPV_1.0_Chr01_16428143_A_G	715644102	A	G	Chr01	16428143	TTATTATTTCTGACATGGTACACTTGCCGTAAAATAGTAATTAGACACGTAACTTAAATC[A/G]TAGATGAGCTCATGAACCAAATGATAGCTTGAAACCTCCATGGATTGGCTTAGATCTTGG	0.363636	1	Y	Y	0.294118	Y	Y
BARCPV_1.0_Chr01_16458491_T_C	715644001	T	C	Chr01	16458491	AAATTGTTTCTATTTTAGCTTCTATAAAGGGGTGAGTTTGTTTTCTGAAAAAGGTTCCGA[T/C]CATTGCTTACACAAAATACACTTTTACAATTTTTTAGAGTTCAAGAGTGAGTTGTGTTTT	0.25	0.935	Y	Y	0.454545	Y	N
BARCPV_1.0_Chr01_16537279_G_A	715641458	G	A	Chr01	16537279	TTTTGGTATTAAAAGTGTCCTACATGGTCAAGAAGTCAACATTTCTCTAAGTTCACTCCC[G/A]TGAAAGAGAGGTGAGTCACTAGAACAAGCTTATAAACCAGGGCTTTCCTAGCCAGAGATC	0.375	1	Y	Y	0.444444	Y	Y
BARCPV_1.0_Chr01_16546226_T_C	715641459	T	C	Chr01	16546226	ATCCTGCTCTACCAAGTGGTCTTCCTCTAGGCCCTCTAGCTTCTCCTTGGTCTTGGTAGG[T/C]AGCAGGTTCTTCTCAAGGTaGGAAGGGGCATCCAAGTTGGGATACCACAGTCCTTCCTCT	0.285714	0.949	Y	Y	0.294118	Y	Y
BARCPV_1.0_Chr01_16571571_C_A	715643166	C	A	Chr01	16571571	AACCCATGAGTGAAAAGAGCCTGAGGAGCTTGGAACCTTTGGGTCCCTACTTTAATGACC[C/A]TTCCATTTGGAAGCTGATTCAAAAAGAATACATCAGCATGCAGGGAAAAAGGGGATGATT	0.5	0.996	Y	Y	0.117647	Y	Y
BARCPV_1.0_Chr01_16576052_A_C	715643167	A	C	Chr01	16576052	CCTGGCCACACCTGCTCAAGCAAGCAATTCCTTCTTCTGGATAATCTTCCCTGTTCATCC[A/C]AAACTCTGGTCCATCATGATATTCAAATATGCCAACAGTCATCACATCTGCATCGACACA	0.111111	1	Y	Y	0.111111	Y	Y
BARCPV_1.0_Chr01_16608749_T_C	715642066	T	C	Chr01	16608749	TGCTAGATGACATATCTCTAGCCTAGTCACTACATTCTTTGGTATTTTCTTATAATTCAA[T/C]AATTCAGAGTTATGTACCCAAAAAaCAAACTGACTCCTGAGGGACTTTAAAAGCAAAATA	0.444444	0.965	Y	Y	0.294118	Y	Y
BARCPV_1.0_Chr01_16619700_G_T	715642065	G	T	Chr01	16619700	CATGCTCGCGCACAAATCAGACGCCGCTCCGCGCTCGCAGACGCTAGTTTTGATATTCTT[G/T]GTATTATCCAAGAAGTGCATGTTGCATCCCAGTGAACTTGTGCAATACACCACAAATAAG	0.428571	0.949	Y	Y	0.444444	Y	Y
BARCPV_1.0_Chr01_16669970_C_T	715640882	C	T	Chr01	16669970	AAAAAACATATTTTtGGGTTCTTACATGTTCCATCTTTAGAGAGAATCCATCATGGAGAC[C/T]CTAAACACTGAATATAAACAGCAATTTTAAGGAAGATTCAAGTCATAAATTTACCACATT	0.4	0.988	Y	Y	0.444444	Y	Y
BARCPV_1.0_Chr01_16692839_T_C	715640883	T	C	Chr01	16692839	CAATCCAGATTTCTCCCACAACCCCAACCCAAATAGTATTCCAAACCTCATTAATCAAAG[T/C]AGAGGACGTGTTCATCCTGAACTGTGCAAAGTTTGACATGGGATCATTGTGAGGTACGAA	0.4	1	N
BARCPV_1.0_Chr01_16748236_T_G	715640884	T	G	Chr01	16748236	AATCAGAACAGCATCGATACCAAAAGAAAACAACACATGGCAGCGTCGGAACAACAAGAG[T/G]TGGTGCATGAACAAGAAGGTAGTGAACAGGATACGAATTTCCCGGGGTACTCGGAGGAGA	0.416667	1	N
BARCPV_1.0_Chr01_16785441_G_A	715644976	G	A	Chr01	16785441	CATTCAAATGGTTTACATCAAGAAGCTGAAAAACTTCAAGCTGAGAAGACCAAAGAGGCA[G/A]CAGACCAACCCAAGAGGCAACAAGCATGGCCGAAGAAAGGAACAAACTCTTGGTTTAAGT	0.0714286	1	Y	Y	0.117647	Y	Y
BARCPV_1.0_Chr01_16785684_G_A	715644975	G	A	Chr01	16785684	CCAGACTTCGACATCCAAACATATGGTGAAATGGCCTTCCTTCCCAGCGAGGACAAAGAT[G/A]GGCTCATGGCCCGTGATGAAGATCATCTGCTTCGTGACACCATAAAACAATTTGGGCAAG	0.375	1	Y	Y	0.230769	Y	N
BARCPV_1.0_Chr01_16792978_A_G	715642417	A	G	Chr01	16792978	CCGTATCTTTGACTTTGACTTTAGTGAACGCCCGGGGACGGGACGGTACAATTAAAGTTC[A/G]AGCTTCAACAGGAGATCCGACcTTACTAGACGGATTTCCCCTTTACTGGACCACTGAACC	0.25	0.996	Y	Y	0.333333	Y	N
BARCPV_1.0_Chr01_16826903_T_C	715639811	T	C	Chr01	16826903	TACTATGGTAACATTAGTTCTCTATAAATTTGACAAACCTCAAGTGTACTACAGTTGACC[T/C]GCCCCGCTTGTTAAGTGAAAGGAAACAGGACTTAAACAATCCGTCGTCAAGTTTTCTGCA	0.444444	1	Y	Y	0.470588	Y	Y
BARCPV_1.0_Chr01_17109114_T_C	715644099	T	C	Chr01	17109114	GTCTTTTTAATTTTAAATTCTTCCGCCTTAATGTGCGCCACGACTCTTATTTTAATGGCA[T/C]CCATATGTCGGGCTCTCAATCAATGAGTCGCCAAACGACCTCGATTGTAACCCTCTAATG	0.25	0.996	Y	Y	0.333333	Y	N
BARCPV_1.0_Chr01_17159280_T_C	715642648	T	C	Chr01	17159280	TGGAACTGAGTAAACTTCCACGATGAACGGTGAACTGAACCAAACTTCAACAACGAACAA[T/C]GAAACCTTGAATTGGACCGAAAGAAACAGGCGAAAACTGCGTACGCTTCACAATAAACGG	0.454545	1	Y	Y	0.352941	Y	Y
BARCPV_1.0_Chr01_17177606_A_C	715641135	A	C	Chr01	17177606	TGATTGATTCAATTTTGGATTAATCTAAGAGTGCATTGTCAAATTCTAACAGTTTGATTA[A/C]CTCGTTAATTTCATTTGTTTTtTtAATTGGTTGTATTTTATTAATATACATAAGTTTGTT	0.428571	0.688	Y	Y	0.352941	Y	Y
BARCPV_1.0_Chr01_17227458_C_T	715641137	C	T	Chr01	17227458	TGTTTAGGTTTTGGTCATTTAGCCGCAAATTGTCCAACCAAACATACCATGATGGTAAAA[C/T]GGGATCAAGTAGTAAGTGAACATAATGAGAACTCTTTTAGATCTAATCACCTTCCCCTTC	0.333333	0.988	Y	Y	0.117647	Y	Y
BARCPV_1.0_Chr01_17232606_T_G	715641138	T	G	Chr01	17232606	AACAAAGAGAATACGTGAAGCGCAAAAAGAAAAaGAAAGAAAAGTATGAAAGCGTAAGTG[T/G]CGCGCTTCAAAATTAGGGTAAGAAATTAATTTAAAAAATGTCACTACGTTTTGAATTACA	0.142857	0.935	Y	Y	0.111111	Y	Y
BARCPV_1.0_Chr01_17237291_T_C	715644805	T	C	Chr01	17237291	GATGTGATCAAGTTTTATCGGGCCCCACGGTGGGTGTCAAATGTTCTCGTCAGTTGACCT[T/C]AAATGAATTGAATGGGCAAGTTCCTTTTCTGAATTGTCTCCAATTAGTGCTTCGAGGTAC	0.307692	0.949	Y	N	0	N	N
BARCPV_1.0_Chr01_17258084_C_T	715643584	C	T	Chr01	17258084	AAAAGGTTTGGTAGCTTCCTTTGGTTTTTCTCTAGATGTGCTACCTTCTTTTTtAAAGTC[C/T]TTCTTGGGATAAAAGTGCGAGTAAGAACCCACCCTTTGACTTGAAGTTTTGCACAAATTT	0.2	0.965	Y	Y	0.277778	Y	Y
BARCPV_1.0_Chr01_17264490_G_T	715643583	G	T	Chr01	17264490	TTTCAAGTTGGTGTAGAAAACCCGAATAAGATCCGGATAGATGTTTCCTGTCATCTCCAA[G/T]AACCTTTTTAACAACTGTTCTTTGAGAAGCCTCCTCACATCATTCAACTTTTGGCTCTTC	0.444444	1	Y	Y	0.411765	Y	Y
BARCPV_1.0_Chr01_17298924_C_T	715644885	C	T	Chr01	17298924	GGGGGAACTAGTCGTCCTCAGCCTATGAGGGTACATGATGCCACgACGGAGAAGAAAGCC[C/T]TAGACCAAGGCGCGCACgATCCCCACCAGACACAGACACAGTtgTTGGgTGGACCTTAAG	0.444444	0.877	Y	N	0	N	N
BARCPV_1.0_Chr01_17347262_C_T	715639556	C	T	Chr01	17347262	TATATTAGTTCATTTTGGTTAAACAACCAATTTTTGTCACTTTTCTGAGAGAGACACTGA[C/T]CAATAAGCGATTACATTTAAAAAaTAAGTGGTAGCTTAACATACCATAATTACATGACCA	0.454545	0.935	Y	Y	0.444444	Y	Y
BARCPV_1.0_Chr01_17364926_A_G	715643192	A	G	Chr01	17364926	CTTCGTAGTTACAGAGAAGCCGATTAGTTCGGTTCTGCTATAAGAGCAGGACCAGATGCA[A/G]AAGCTGATCTACTTTGTTAGCAAAGTGCTGCAGGGGCCAGAGGTGAGATACCAGGCCTTA	0.333333	0.996	Y	Y	0.294118	Y	Y
BARCPV_1.0_Chr01_17436849_G_A	715643655	G	A	Chr01	17436849	AGAGTAGAATTGACCCGATCTTAGTGTCGAAGGAATGGTTGGATAAGTGGTCGGACAACA[G/A]CTATTAGGTTATAACACGTCGGTGTCTGACCATTACGCCTTGGTTTTTAATACGACTATC	0.4	1	Y	Y	0.444444	Y	Y
BARCPV_1.0_Chr01_17469040_C_T	715640293	C	T	Chr01	17469040	TATATTTCCAAAGGGGTCAAAGAATAGAATGAGGAACAAATTTGGGAAAGAGAAATGGTA[C/T]GAGGGAACGAAACACGAGAGAATTTATATTTCGAAGGAGAATTCTGACGAATAACCTTCA	0.444444	1	Y	Y	0.444444	Y	Y
BARCPV_1.0_Chr01_17558835_T_G	715640295	T	G	Chr01	17558835	ATATTAGGCAAGTCACTCAATGGAGTTGTAATTGTATCTGATATGATACATCAGATGAAA[T/G]AGTTATAGTTTGACCGTTTTGATAAACTAAACTATCATTCAAGTATTGTCAATCGAACGA	0.5	0.899	Y	Y	0.294118	Y	Y
BARCPV_1.0_Chr01_17600891_C_T	715640294	C	T	Chr01	17600891	AATCTTTGTGTCCACTTTTAGTGCACTCTAGATAGAGTTGAGAAAAATCAAGGTCATCAA[C/T]ATACAACTCCTTTATGTGATCAAAGCCAAGAAATTGGGAGTTCAAAATATTTAGCAAGGT	0.2	0.965	Y	Y	0.25	Y	N
BARCPV_1.0_Chr01_17654361_T_G	715641531	T	G	Chr01	17654361	TTTtCTCATCAATTGGTATCAAGAGTTTGGTTCATTTACACACTAGATATCCGATTAACA[T/G]AAATtAATAGTtGAGACGTGAAAaTTGTGGTTGCAGCGaGGAAAgAGGGATAGTGCCTCT	0.25	1	Y	Y	0.294118	Y	Y
BARCPV_1.0_Chr01_17695661_C_T	715641532	C	T	Chr01	17695661	GTTCATCATCATCATTGTCGGTAACAGAAAGATCAGAAGCATTTTGGATATTTTTACCCT[C/T]TCAGTTGGCATGCTGTTGCTAATATGTTCGGTAATGAAGCGAGTATTCCAGCCAGCACTC	0.375	1	Y	Y	0.277778	Y	Y
BARCPV_1.0_Chr01_17765784_T_C	715644693	T	C	Chr01	17765784	AGTTCTGGCCGCTTCCTCATCTGCAAAAGTCGTCCTTAAATCGATGTAGCCTCAAACCTC[T/C]ACTTGGTCCCCTGCGAAACAAACTAAGCACCCATCATACGGCCTCATCTGATCGGGGGAT	0.333333	1	Y	Y	0.352941	Y	Y
BARCPV_1.0_Chr01_17793827_A_G	715644590	A	G	Chr01	17793827	TGCACGAAAGGCTGATGCTTCCAGGGTGGAGAAAATTGAAAAAAGATCAGCAGATAGGGA[A/G]ATCCTTTTGGGGAAGGTCGAGGCAAAAAGGGATAAGCCTCTCGCTGAGCTCTCCCAAGCT	0.5	1	Y	Y	0.363636	Y	N
BARCPV_1.0_Chr01_17844565_C_A	715643624	C	A	Chr01	17844565	GGCCCTACAGGTTCAAATTCGTACATAGCTTTTGTGATAAGTGCATACCATGTAGGAAGG[C/A]AAAGTCTAAAGTGCAACCCCATGGTTTATATACCCCTCTTCCCATCCCGGACATGCCTTG	0.333333	0.996	Y	Y	0.333333	Y	Y
BARCPV_1.0_Chr01_17895680_A_G	715641599	A	G	Chr01	17895680	TTGCTTTATGCTGACCTCTGTACACAGCTTGCCCAACTGCTGGCTGGCGAACTGTGTGTC[A/G]TTTTCGAAGACAAGACGCCTTGGTACACTAAAGCGGCACACAATATTCTTCCATACGAAA	0.25	1	Y	Y	0.352941	Y	Y
BARCPV_1.0_Chr01_17922071_T_C	715641600	T	C	Chr01	17922071	AGATCGAAGGGCCGCAGTAGTTGTTAGAGTCAACCGGCGGAGTGAGTCAACCGGTAGGAA[T/C]AGTTGGTGCCCACCGTGGGCACGTTAAATCAAGGTCCCACTCATAAACACGTTAGAGAGT	0.375	0.949	Y	Y	0.352941	Y	Y
BARCPV_1.0_Chr01_17944110_G_T	715641601	G	T	Chr01	17944110	GGTATTGTTTTAACTGTTTGTTGTTGAAGTTATGTGCTACTTAATTTAATTGAAGTAAAG[G/T]CCCAGTGTGCGGGAGTGTGCTGGTTGGGGCTGCGTTTTTGCCGAACCGTGTGTGCTTCGG	0.5	0.765	Y	Y	0.333333	Y	Y
BARCPV_1.0_Chr01_17961753_C_T	715643817	C	T	Chr01	17961753	TTATACTGCATGAGCTGTCGTGGTTATAAGAACTCGCTTGCTTCGTTTGAACCCCTATGG[C/T]TATCTGCATGTGTTTGGCTATAGATACTCCCATTCTGTTTTATCTGAATTGATCTTTGCT	0.285714	0.996	Y	Y	0.333333	Y	Y
BARCPV_1.0_Chr01_17987698_G_A	715644107	G	A	Chr01	17987698	ATCTTAAAACAACATATTCATTTTTtAAaCCAaTATTATAGATTTTCATATTGAAGAGCA[G/A]TGATTATGAGGAAAGAAAAACACTCACGAATTTATACTGATACACTCAAAACTGAGCTAC	0.2	0.858	Y	Y	0.333333	Y	Y
BARCPV_1.0_Chr01_18050354_A_G	715644731	A	G	Chr01	18050354	TGCACCATTGACGGTTACTGCCACCTCCATTGACTGTCGCTGACCGCCACACCGACCACC[A/G]TCACTTTCGCCGCTCACCGAAAACTTTCACCGCTCGCCGGAACTGCCACTGATCGCCAAA	0.4	0.834	Y	Y	0.352941	Y	Y
BARCPV_1.0_Chr01_18133684_C_T	715642280	C	T	Chr01	18133684	TTGTTGAAGGCACAGCTCCTATCTTGTTGAGTGTTGGCCTACCCAACAGGATATTGTATG[C/T]CGACAAAGCGTTTACGACGAGATACCTTATCTTCTTTGTGCGCGAGACCAGACCGTCTGT	0.333333	1	Y	Y	0.2	Y	N
BARCPV_1.0_Chr01_18143330_G_A	715642232	G	A	Chr01	18143330	GAGCGCCAACGCGCAAGGCCACGTAAGTCGCCGAAAATTTAACCCTATAGCCCTTTCGCT[G/A]AACAAGTCGCAGCTCAAGACTGGGGGGCTTGTGTACTGACCAGGTCATCGATTGTGATGA	0.166667	0.949	Y	Y	0.117647	N	Y
BARCPV_1.0_Chr01_18165930_A_G	715642231	A	G	Chr01	18165930	CCAACTTGGAGGCATCAATGCGGCCAAGGTGGAAAACCTTGAAAAGAGGTCAGCAGATCA[A/G]GAGGTGCTCCTCGGGAAAGTTGTGAAGGAGAGGGATGACACCAAGGCCGAGCTTGGCAAA	0.5	0.976	Y	Y	0.352941	Y	Y
BARCPV_1.0_Chr01_18199005_T_C	715643937	T	C	Chr01	18199005	TTTGGTTATACCTCGATAAGGCGTCTAGAAAACTAAGAAGTTGGCAGCCTGACGCGTTAT[T/C]CACTAAGGCGTCGATGCTAGGCAGCGAATATGAATCCTTCGGACAAGCCTTGTTCAAATC	0.416667	0.996	Y	Y	0.352941	Y	Y
BARCPV_1.0_Chr01_18223815_T_C	715644424	T	C	Chr01	18223815	ATTCATCGCCTTTTCCAAAGAATTCTCACGTCCTCTGTATGTGTGTTTTGCTCCTTATTA[T/C]TGTGTTTTCCAATAATTTTTtGGCTGATGTGTTGCCTTTGCACCCTGCTTATCTGCCTCA	0.444444	1	Y	Y	0.352941	Y	Y
BARCPV_1.0_Chr01_18228706_G_A	715644423	G	A	Chr01	18228706	TGCTGCACTTCTTTCACTGACGTTGGGCTCCTCATGGCAATGATAGATGCACACTTATCA[G/A]GGTTCGCTTGTATCCCTCTCTTAGTGAGCATGAATCCTAAGAACTTCCCTGCCTCCACGC	0.428571	1	Y	Y	0.352941	Y	Y
BARCPV_1.0_Chr01_18334205_A_C	715641607	A	C	Chr01	18334205	GGCTAAAAGAACTGTGAAACATCCTTATGGTGTGGCAGAAGATGTCCTTATGAAGGTAGA[A/C]AAATTCATGTTCCCCATGAATTTTGTTATCTTAGACATGAAAGAAGACGAGGAGGTCCCT	0.4	1	Y	Y	0.352941	Y	Y
BARCPV_1.0_Chr01_18336063_G_A	715641608	G	A	Chr01	18336063	GTTTTAAGAAAAATAGTAATAAAAATTAaCACGTGCAAAATTAAAAGTCAGAATTGTGTG[G/A]TGCTGCAAACTGCAATAAGCACCCTCGTGATCCGTGCGCCAATATTATATTTGAGAAGTG	0.25	1	Y	Y	0.333333	Y	Y
BARCPV_1.0_Chr01_18359589_G_A	715641610	G	A	Chr01	18359589	AGTTGTTGAGAGTAGCTTGTAATTGGAGATATTAAGAGAGCCATTTTGGTCACTAATTCA[G/A]AGCTTATTTCTGGATAAATTGTGGGGGTGAGTGAACTTTATTGAATAAGTTATATAACAG	0.2	0.935	N
BARCPV_1.0_Chr01_18369959_C_T	715643590	C	T	Chr01	18369959	ATTTGGTGAGTGTTTCGTTCGCAAGTATGTTTATCAATCGATTATAGTGCATTTAGCGAC[C/T]GAAGTTGGTGGTCGCTAAAAGTGATTTTTTTGGTAGTGTGAGGTGTGTGTAAAATGACAT	0.363636	1	Y	Y	0.333333	Y	Y
BARCPV_1.0_Chr01_18381080_T_C	715643591	T	C	Chr01	18381080	GGGGAATAGAGGCGAACCCTGATAAGTGTGCAACTATTATAGCCATGGGGAGCCCAACCT[T/C]ATTTAAAGAAGTTCAGCAATTGAGGGGAAGGATGGCAGCTTTGTCTAGGTTTGTGTCTGC	0.4	1	Y	Y	0.352941	Y	Y
BARCPV_1.0_Chr01_18426722_A_C	715644815	A	C	Chr01	18426722	tCCcACCAATAACACTGATGGTACCATCAGTATTATTACCACCATTAACACTGATGGTAC[A/C]ATCAGTATTATTCCCACCAATAACATTGATGGTACCATCATTATTATTGCCACCAATAAA	0.4	0.899	Y	N	0	N	N
BARCPV_1.0_Chr01_18463266_C_T	715644409	C	T	Chr01	18463266	TGGTACCATCAGTATtATTGCTACCAAGAaCATTGATGGTACCGTCAGTATtATTTCTAC[C/T]AAGAACACTGATGGTAGCATCAGTTTtATTGGcACCAAGAATACAGATGGTACCATCAGT	0.333333	1	Y	Y	0.352941	Y	Y
BARCPV_1.0_Chr01_18619627_A_C	715641390	A	C	Chr01	18619627	GAGGGTGGTGGTGAAAACGAACATCAAACTCCACCAGTGCCTCCAGCACCGGCCTGAAAC[A/C]TCCCAGATCCTTTGAAGAGACCTTGGGACCCTTCACAGCTCAACTAAAGACCATGGCGGA	0.428571	0.915	Y	Y	0.352941	Y	Y
BARCPV_1.0_Chr01_18626881_A_C	715641391	A	C	Chr01	18626881	TCTTTCTCTGTGCATTCTATTAGGGGACTGACAACTTGCTTTATTACAACTAAAAAAaTT[A/C]TTTTTCTTAGGGAAAATAACCCTCTAAATGCCAAATAATGAAACTGCTTTATTACCTATA	0.428571	0.858	Y	Y	0.352941	Y	Y
BARCPV_1.0_Chr01_18743911_A_G	715643428	A	G	Chr01	18743911	TAAGATCGACCTAAGCCCTTATTGCCGAGTAAGTGATTTCGTATTTAACGTTATTGTTTC[A/G]AATTAACTGTTTGTTTAAGCTAAGGTAGTTCGCAGAGAGTTAAGTACCGGTTGGTACAAA	0.428571	0.988	Y	Y	0.352941	Y	Y
BARCPV_1.0_Chr01_18762595_T_C	715641389	T	C	Chr01	18762595	TAATACTAAACTACTCTTAGAATTATATGATTGATCACAACCCTACCAACATTAAATGTT[T/C]CAAAATGTGCAACAAATTAGAAAGGCAGGTTTTATTGTCATTCATCCCAAACCACCTTCT	0.4	0.686	Y	Y	0.352941	Y	Y
BARCPV_1.0_Chr01_18802964_T_C	715642579	T	C	Chr01	18802964	CACACCTCGCCCTCTGTGGCGATGTGCTCCAACGCGCGACGCCTTATTTTtGCAAAGCTT[T/C]GGGGGCGGCTTCTGATGATTGACTCACAGAATGGTCCAGGGCACATCCCCTTTCTGAACG	0.444444	0.787	Y	N	0	N	N
BARCPV_1.0_Chr01_18861671_T_G	715644079	T	G	Chr01	18861671	GAAAGACAAATAGGGGGTAAGGTGTTCAAATTAGGGCGTTTGCTGAGCTAAGGaGAACAA[T/G]AAGAGGTAGCTGCAGTAATCTCACGTCACCTAGATGCTTTCGCGTGGACTGCGGCGGATA	0.375	1	Y	Y	0.352941	Y	Y
BARCPV_1.0_Chr01_18874808_T_C	715640034	T	C	Chr01	18874808	TTTTCCCACCATACCCTTGCTTCTTGTTTTCCTAGGCACCATCTCCTATAAATACGGTGT[T/C]ATACTCCTTGTATTTTTCATTTTGAAATTTATAGAAGAATGAAAACTCTGCACAATTTGT	0.5	1	Y	Y	0.294118	Y	Y
BARCPV_1.0_Chr01_18988090_C_T	715640035	C	T	Chr01	18988090	TTCCATAGAATGTCAAAGAATCATTCACATCTTGCTATTGATTTCATATCAAGAGATAAC[C/T]TGGGAGAGCGAATCTTATCCGTTTGGCAATCCAGGGGAAAGAGAGATTGGAGGAAAGTTC	0.4	0.976	N
BARCPV_1.0_Chr01_19118959_C_T	715641553	C	T	Chr01	19118959	GTGAAATTGATTCAATTTGAGGTTCCACTTCATCAACTCATTGGAATTAGTTATAATGGG[C/T]ATCAGTTTGCAATCAAAACAACAACGAATTTTGAAAAAaCTAACAATCTTTGAAAAAaCC	0.428571	0.935	Y	Y	0.444444	Y	Y
BARCPV_1.0_Chr01_19225049_A_G	715640371	A	G	Chr01	19225049	TTACAAGTTTAGAAAGACCTCTAATGAGAACTTCCTCTGCAAGACAGAAAAACCTTGTCT[A/G]AGCCCTCTACTACAAGGAAAAAAAaTTCATCAGACTGACATTTATTTTGATAGAAAGCAT	0.428571	0.9	Y	Y	0.294118	Y	Y
BARCPV_1.0_Chr01_19276503_T_C	715644565	T	C	Chr01	19276503	CTAATGGCTTGTCGAGTCTTTGCGTGTTTGCGTGAGACCTGATTTTCTGAGAGGCTGAGA[T/C]GCCGATGTGACAGATATATCTCGACCATTTAGGAACTCGACAATACACTATTTTTCCCAA	0.5	1	Y	Y	0.352941	Y	Y
BARCPV_1.0_Chr01_19329093_A_G	715641239	A	G	Chr01	19329093	AAAaTTAACCAAGTGGTTAAGTAAGTGTGAAGGTTCACTTTTGGGAGGCAAAAaGAAAAA[A/G]CACAATACGGTGATTATGGTATGAAAGTAAATTGCGGAAATGGAAGGAACACAAGTTGAA	0.5	0.988	Y	Y	0.470588	Y	Y
BARCPV_1.0_Chr01_19365334_G_A	715641240	G	A	Chr01	19365334	ACAAGTCTAACATGAAACTATTGCAATGTCTAAACTAGGAGACGTGGTTGAACTAAAAAC[G/A]TGTTCTCAAGACATCCAAAGTAAAAAaTAAAATTACAAAGAAAAATTGTCACACAGAATT	0.4	0.965	Y	Y	0.444444	Y	Y
BARCPV_1.0_Chr01_19380163_C_T	715643971	C	T	Chr01	19380163	TGGCTGCTTATTTGTTGGGAGTCATGGTTGTCCAAGATCTAGTTGAAGTGAGTGAAACTG[C/T]AATCTCTATATTCACAGTTATTCTCTTGTTGATCCTTGTTATCCCAATTGTTATTCCCAT	0.428571	1	Y	Y	0.277778	Y	Y
BARCPV_1.0_Chr01_19389025_T_C	715643970	T	C	Chr01	19389025	GACAAGAAAGTTTCCATAATTGATCTTGACATTCTTAAAATGTTTAATGACACTGGCTAT[T/C]TAATTATAAATCTTATTTGATAATTCTTGAATGATATTTTACAAATAAGATTATTGGATT	0.4	0.813	Y	Y	0.470588	Y	Y
BARCPV_1.0_Chr01_19409379_T_G	715642918	T	G	Chr01	19409379	CTGATGTCCGAAGACTGACCAATACCCTGATATGTGTGACTGGTGGGCCCGCTTTACGTG[T/G]CCCACCTTTCTATCAGGCACCGATGTGCGATGTTGAAGGTCAGTCACTCATCGATGACCG	0.3	0.949	Y	Y	0.294118	Y	Y
BARCPV_1.0_Chr01_19435965_C_T	715642917	C	T	Chr01	19435965	TTTCTTAAAATAAATAGACAACATTTTTTTTtCAAATATTTTGATAAATAAACCTTATTA[C/T]GTGGACAACAATAAAAAAAAAaGGTTATCCTACTTTAGACAAtATTTTTTTAGTCGTTAA	0.4	0.714	Y	Y	0.333333	Y	Y
BARCPV_1.0_Chr01_19444094_T_C	715642173	T	C	Chr01	19444094	GTCCCACAAAAACGAGGACGATCTCCCACTCGGCGTTCCGGACGGCACATGTCCCGTCGT[T/C]AGATGATAGCCCTTGTCGACCTCGACCCTCGTATGGACGATCCCCGTATGGAAGCAGGAG	0.5	0.877	Y	Y	0.3125	Y	Y
BARCPV_1.0_Chr01_19486036_A_G	715642172	A	G	Chr01	19486036	GGGTAATCATCGTTGGAGTTTTCCTCTTTTGCGTTAAAGATTCCTTGGGCAAGGCTAGCA[A/G]TCGCCCTCATCTTTTTAGCTAGCTTGGCTATCTCCGCTTTGCTGATGATGGATAACATTC	0.5	1	Y	Y	0.352941	Y	Y
BARCPV_1.0_Chr01_19514143_T_C	715644770	T	C	Chr01	19514143	CGGAGTTATTGGAGATTTCCACATTGCAAATCCTTTAGGTTGTTCCCTTATCTTGATTTG[T/C]TGGTTTCCCCACTTCCTTCGAGTAAGCTAGGTATTGGGTTGTTCCCGGTTTAATGGGTTT	0.375	0.976	Y	Y	0.411765	Y	Y
BARCPV_1.0_Chr01_19529519_C_A	715640563	C	A	Chr01	19529519	GGACTAGGAGGATTTCATTGCTTAAACTCATCAAACTGTGATGTAAGTTGGTTTCTAATG[C/A]TGAACATTGTGTTAAAAGTATCTGTGATTTGCTATGTAATTTTCTTTGAAAACGTTGACA	0.357143	0.899	Y	Y	0.277778	Y	Y
BARCPV_1.0_Chr01_19557411_C_T	715640564	C	T	Chr01	19557411	ATTTTACCCTAATCAATGTTGTTGATTGGTAGGGAAATGGTGTTGCAATTTTTTGCTAGC[C/T]ATCATAGGCAATTTGTGAAGGGAGGCGGTGACACCTTAGATATCATTGGTGTTGGGAAAT	0.428571	1	Y	Y	0.444444	Y	Y
BARCPV_1.0_Chr01_19570750_T_G	715640565	T	G	Chr01	19570750	CTTAGCATAGAAGTCTTGATTGTTGAAGTTCTTCTTGAAGGTTTTCCACTTGTTGATGGA[T/G]CTCAACAACCTCGTGAGACTTCTTGTCAGTCGACCCTCTCCAATCTTTCAACTTGGTGAT	0.25	0.996	Y	Y	0.294118	Y	Y
BARCPV_1.0_Chr01_19619629_A_G	715640566	A	G	Chr01	19619629	TTGGGGTGTAGCTGGGCAGCACATTGACTTCAGTGAGGAGGGCGCGCTCTTGAAGATGAT[A/G]GAGTAAAAGAAACATAAAGGGCCCTCTGGTCCGAGGACTCATCCGCACACATGGATTCAC	0.5	0.949	Y	Y	0.352941	Y	Y
BARCPV_1.0_Chr01_19650665_A_G	715640562	A	G	Chr01	19650665	ACTTGTTCTACGTAGGTTAGTTAGAAATGATATGTACATTGTAGATTAGCATTTGACCCA[A/G]GAGGAAACATCAAATAAACAAAGGTTGCTGTCATTGAGCATCATTCAGATTTGAGGACAA	0.428571	0.965	Y	Y	0.470588	Y	Y
BARCPV_1.0_Chr01_19705677_T_C	715643739	T	C	Chr01	19705677	TGTTTTGCAATTCTTGGCCTAACGATGTGTCGAGCTTGAACTTCTTCCCCTAAATCTCAC[T/C]AGCAAGCCCAGGTCCCCTTTCGTTGGTGACCTCATCTCGGGTGATCACCTCTGGCATCCG	0.333333	1	N
BARCPV_1.0_Chr01_19971387_A_G	715642285	A	G	Chr01	19971387	CTCCCCCATTGCGCGcTCCCCCATGCGTTGCAGTTCTCTGCGCAATTCCTCATTATCCCT[A/G]CACAGTTCTTCATTGCTTGTTCATGACGCATCCAAATCGATCTGGAATCGATTCTGACTT	0.363636	1	Y	Y	0.3125	Y	N
BARCPV_1.0_Chr01_19998689_A_G	715643870	A	G	Chr01	19998689	TAACATCTAAATGAATTGCAAAAATTTAAAAAaTGTTATGGAAATTCTGAAACTAATGAC[A/G]AAAAAGTTTAATCTAAGCATTAATTACCAAATGGAATACTAGTAATCTCATGTAGGGTTG	0.25	0.714	Y	Y	0.25	Y	N
BARCPV_1.0_Chr01_20005880_T_C	715643872	T	C	Chr01	20005880	TTAACCAGTTTTTCCCTAAAAGACTTGGTCACTCCCACTGTACTTATCATAACTCTTGTT[T/C]TATCAAAAGTAATTATGTTCATTTGCTTTACAAACCATTTTTTtAGGTGTATGTGAACCA	0.307692	0.988	Y	Y	0.294118	Y	Y
BARCPV_1.0_Chr01_20012108_A_G	715643871	A	G	Chr01	20012108	TTAGAAGAAAACCTTCACACTTACTTAACCACTGGGTTAACTTTGTGTCCAATGGTAATA[A/G]TCTTCTTTGGGTTTCTTGCCACATTCTACTTAAATCAAAAACTCATAAACAAAGTGCAAA	0.5	0.988	Y	Y	0.470588	Y	Y
BARCPV_1.0_Chr01_20027194_G_A	715641477	G	A	Chr01	20027194	CAAAAAACTGTTATGAAAACACACATTTAACCGATTGAAACCACGATTTAGCCCGAGATT[G/A]TTTTTAGCCCGACCTAGATCCAGACCCACCTTTGTCTACATTCGACCTCCACTCCCTATT	0.4	0.976	Y	Y	0.375	Y	N
BARCPV_1.0_Chr01_20063399_G_A	715641478	G	A	Chr01	20063399	TTAGAGGTGTATCTTCATTGGATACATAAAAGGAGTGAAGGGGTATAAGTTATGGGGGTT[G/A]AAGCCTAAGGCTAGATGCTTTGTTAGTAGGAACGTCGTATTCGATGAGACTCAAATGACA	0.5	1	N
BARCPV_1.0_Chr01_20100077_G_T	715641479	G	T	Chr01	20100077	TCTTGTTGGGCCCGAGCCTCTTGTCGGTCTTGGGAGGTACCTTCAACCTCTCAGCTACGT[G/T]TGGGATAGCGATCACGTCCTTCAATTCTACCACGAAGTCGTGCCTTGGCAGCACGTTATC	0.2	0.949	Y	Y	0.277778	Y	Y
BARCPV_1.0_Chr01_20132354_C_T	715643877	C	T	Chr01	20132354	ACATTGCAGGCCATCAAGTTTTCTTCCCACACGTCAGCCGTTAGTTCTAATTTATCCTCC[C/T]ACTCCAACATTGAAAAAaGCTTTGACAACAACTCATAGCTTCTTCTATACTCGTGACTTC	0.111111	1	Y	Y	0.117647	Y	Y
BARCPV_1.0_Chr01_20133022_C_T	715643878	C	T	Chr01	20133022	ACACCTCTCCATGTACTCCAAGTACACCAATCTCTCCAAATTCTACAGTACGCCAACCTT[C/T]CCAGGCACATTAGTCTTAATCTCCGACTGAGACTAAGACATCTCAATATATAAGAAAAAC	0.0769231	1	Y	Y	0.117647	Y	Y
BARCPV_1.0_Chr01_20160180_G_A	715644120	G	A	Chr01	20160180	ACACGCAATCGTGAAGTGGTTGAGAATGAGAAGTGAAGAGTGTAGGTGTGGTAGATATTT[G/A]GGGTTGGATTTGTCTAAGGTTGTTGTTAAGCGAAAGCTGGTTGTGACCACATTCGTGCCT	0.4	1	Y	Y	0.444444	Y	Y
BARCPV_1.0_Chr01_20172472_T_C	715644121	T	C	Chr01	20172472	TTTTCGACCGACTTACCCTGTGGGTTGGTTATCCTTAACAAGTCGTTTCAGGAGGTATTA[T/C]TTTTACTCACTTCACTTCGTTCAATAAACACTTCATGGAGAGGCACTTCAAAATATTCGT	0.333333	1	Y	Y	0.470588	Y	Y
BARCPV_1.0_Chr01_20217958_T_G	715642959	T	G	Chr01	20217958	ACACTTAAAAAATGCTTTCACTAAAAAGAGATGTGTTTCAATATGGAAGAGTCTCACATT[T/G]GTTAGAAATGAGTAAGATGGACAATATATAAGTAAAATAATCATAAACTTATTCCCTTAA	0.375	0.899	Y	Y	0.294118	Y	Y
BARCPV_1.0_Chr01_20220994_T_C	715642958	T	C	Chr01	20220994	TCTACAGCCTTTCTACCTCTTTGTGTAGCCTGGAAATCTCTTGAGCTTGTTCATCCTCTG[T/C]TGCCACCCTTTCTTTCAATCTTGTAGTAGCCAAGCAGTTGGTTGCAAGGGCTTGGTCAAA	0.444444	1	Y	Y	0.352941	Y	Y
BARCPV_1.0_Chr01_20249504_A_G	715643407	A	G	Chr01	20249504	GGAACTTGGGGCCACGAAAGGAGACCAGGTGTGAGTTCATAAGGGGTTTGGGCATGACGT[A/G]GAACATTGCATAGCTCTGGGCTATTAGAGAAATGTGTGTTTGGGGTGGAAGCAGGGAAGT	0.307692	1	Y	Y	0.333333	Y	N
BARCPV_1.0_Chr01_20253881_G_A	715643113	G	A	Chr01	20253881	TCAATAAGTTTTTAACCTAACAAATCAAGGCAAAAAGACCTTACAATAAAATGTAAGATC[G/A]TTATTCAAAGCCCTCTTCAACAAATATTGATTTAGAATCTTCACCTATTGAATCTTCATA	0.444444	0.858	Y	Y	0.277778	Y	Y
BARCPV_1.0_Chr01_20338262_C_T	715641622	C	T	Chr01	20338262	AAGGGTTGAGCGCAAAACATTCTTAATCATGAAGAAAGTCCAATTTCTCTTAGAAAGAGG[C/T]TTGAGCCAACTTGCACCAAGTTCGAGAACAAAAGGATTTCGTTTAAAGCCTAAGCCAAGC	0.444444	1	Y	Y	0.444444	Y	Y
BARCPV_1.0_Chr01_20372567_C_T	715641623	C	T	Chr01	20372567	GCTAAGACAATTACAAAATTAGAATCAAATTATTGAAAAGAAAAAAAaGAAAAAGATTCT[C/T]ATCTTTCAATTTTAGAGGAGGAGTTAAGATTGATTAGGGAAAAAGATGATTATATTGTAA	0.375	0.686	Y	Y	0.470588	Y	Y
BARCPV_1.0_Chr01_20406140_C_T	715644515	C	T	Chr01	20406140	TCATGAAAGAGATATTGAAAAAGGAGGTGCTAAAGTTGTTAAATGTTGGAATGATTTATC[C/T]TATTTCAAACAATGCCCAAGCTCTGTACAAGTTGTCCATAAAAAGGGAGGAATGATTTTC	0.5	1	Y	Y	0.444444	Y	Y
BARCPV_1.0_Chr01_20407941_T_C	715644516	T	C	Chr01	20407941	GTTAAAACGTTTCAAAAACGTGTGTTTCATGCACTGTTCCATCACTCAAAACTTCTCTTG[T/C]ACTATTCATCTTCTTCTTTGAGCGCTCTCGTTTCCTCTGTCGCAAAAATCACAACTTTCG	0.454545	0.988	Y	Y	0.411765	Y	Y
BARCPV_1.0_Chr01_20450707_G_A	715639810	G	A	Chr01	20450707	GGAAGCCCCTACCAAGGATGAACAAAAGGAGGAGGTTTTGCTCAGGTTGCTTCATGGATA[G/A]CAAGTTCTATGTCCTTGGAGGGCGAGATGAGCATAAGAGGAACCTCACTTGTGGCGAATT	0.307692	1	Y	Y	0.277778	Y	Y
BARCPV_1.0_Chr01_20704795_T_C	715640454	T	C	Chr01	20704795	TTATATGTGCGAGGAGAGGTTCAACTAAGTTGTCACATAGGCCTTCATTCACAATAACGG[T/C]GCACCTGAAGGAGGTGAATTCAATGTTAACAAAGACGTATATGATGGGTGGATAATCCTT	0.363636	1	Y	Y	0.352941	Y	Y
BARCPV_1.0_Chr01_20821510_T_C	715640452	T	C	Chr01	20821510	ATGGCGTAGAAAACTCCCTTGGTGGGGTGAAGGGCTCGGGTTCATCTATGTCGCGTTGTC[T/C]CGTGGGGTTGCGCCACTCGTGGCGCAACTAGTCATTCATGCGGTGGAGCTCCTCGTTTCT	0.454545	0.877	N
BARCPV_1.0_Chr01_20822249_G_A	715640453	G	A	Chr01	20822249	TGGTCAAAATAACTGAGTAACTAGTGCTTTCTGCCCTAATTGCTTGTGCGTATAGTGGGT[G/A]TGCTCACAAGACAACTAGGGTTTCTATCTGTGTGTAAAACTGCGAGAATTAGGTCAAAAC	0.333333	1	Y	Y	0.352941	Y	Y
BARCPV_1.0_Chr01_20886419_G_A	715642151	G	A	Chr01	20886419	AATAGTTGGGCTTTTGTTCGAGTATATCTTATGTGCTTATTTTGATGTCGTCCCTACTCA[G/A]AACACCTTCTTCTATTTTTTTGAGTATAAGTCTAAGCAATCCGGTTGCTAATTATGGTCG	0.5	0.965	Y	Y	0.333333	Y	Y
BARCPV_1.0_Chr01_20903465_T_C	715642996	T	C	Chr01	20903465	TTTCTAACAATTCTAACATGGTTCCAACATAATTTtAAAaTGGACAAATACAGTGATTTT[T/C]tAAAAaCACAAACTCATTGTATAAGTTTTtATTATGATTATAGAAATAAGGAACAAATCT	0.5	0.688	Y	Y	0.352941	Y	Y
BARCPV_1.0_Chr01_20914512_T_C	715642994	T	C	Chr01	20914512	AAGTTCAAGACATCCAATACCATGTGTCTACAACGGGCCAGGATGTGTAATGAACTCTCT[T/C]GTCAGCTTGTCACCACCCGATGTTATAACATAGGAATCAATACATAATACAAAAATCAAA	0.384615	1	N
BARCPV_1.0_Chr01_20928180_C_T	715642995	C	T	Chr01	20928180	AGAATCAACTGTTTGAAACATTTTATTAACTCATAAGTGAGAAAAATAATCACACATATT[C/T]GTTTACTCTTTTATTTAGTGTACTCTCAGACATTTATATTCTTCTCCTTCTTTTTGTCAT	0.428571	0.858	Y	Y	0.333333	Y	Y
BARCPV_1.0_Chr01_20932576_A_G	715639587	A	G	Chr01	20932576	GAAACTTTAACCAGTTGTATCATTGTACTTTGGAAAATGTTGAAATAGGTCCTTGTAAGT[A/G]ACAAGGGTGTGGTTTTAACCAACCAACTTCTTTATATGTTTGGCAAGTGAATGGAGTCAA	0.454545	0.988	N
BARCPV_1.0_Chr01_21023359_A_G	715639586	A	G	Chr01	21023359	GTTGAGTTACTTAATTAACAAACTTTATATTTTTATATGTTGTTTAAAAGATCCTTCTTT[A/G]TTAGTACAGATAAAACTTACATAAAGAGATATGGAAGAAAATAAGTACACAATGTATTTT	0.333333	0.765	N
BARCPV_1.0_Chr01_21090549_C_T	715639585	C	T	Chr01	21090549	TTAAGTAAGTTTTAACCAGTAATAGACTGTTTTAGGAAGAGTGTTTTCTAGAGCAAGAGA[C/T]TGTCTTAAAATAGAGTGTTTTATGGAGTAAGTGCCTGTCTTAAGAAGAGTGTTTTATAGT	0.5	0.935	Y	Y	0.333333	Y	Y
BARCPV_1.0_Chr01_21105003_T_G	715639584	T	G	Chr01	21105003	GTTCTATTTGTTGCGTTTCATTTCCCAATGTTATGTTTCAATATGTTTTCTGTCTCCAAA[T/G]TAGATCTTTTACTTATGATGAAAAGGCAATTATAGAGTTGAACACCCAATCACACTTTCC	0.4	0.899	N
BARCPV_1.0_Chr01_21115558_G_A	715639583	G	A	Chr01	21115558	AAATGCACTTATAACGACGGTTGGAACCGTCTTCAAAAGCCCTCTATAGGTACTTATAAC[G/A]ACGATTCCATACTAGAATCGTCGTTATAAGTGTATTTTTTATTTtATTTTTTtAATTTTG	0.461538	1	Y	Y	0.333333	Y	Y
BARCPV_1.0_Chr01_21213484_A_G	715639582	A	G	Chr01	21213484	TGTAAACCAGGTCAACATCTCTGAGGCTATTCAATGTCATAGACTACCTATTTGCTTTCA[A/G]AATTAATGGGAATCAATGTATTCTAAAATCGATACCATAGAGCAAAAACTTTATGAAAaT	0.5	0.988	Y	Y	0.352941	Y	Y
BARCPV_1.0_Chr01_21317939_G_T	715639588	G	T	Chr01	21317939	AGAGATGAAATTCAAAATCAAAGAAGAAACAACAATATACTATACATAAATGAATGAAAa[G/T]TACTGAAAGTCAAGATTCTTAAATCAAAATACGAGTTTAGAATGGTTTATAGATCCTCGT	0.5	0.765	Y	Y	0.333333	Y	Y
BARCPV_1.0_Chr01_21346392_A_G	715640906	A	G	Chr01	21346392	AGAAAAATGTGAAAGCCGCTTCCCAATCATTGCGAGTTTTTGAAATGACCTCCACAACCA[A/G]CTCTTGTGATAGCGCCACACTGCAATGCTCAAGCTTCTGCTTAATGTCAGATGCTCCAGA	0.4	1	Y	Y	0.352941	Y	Y
BARCPV_1.0_Chr01_21351967_T_C	715640907	T	C	Chr01	21351967	AAaCCTTAAAATTCTTATTTGACTCTTTTCATTTTATTTTATAAAATGTTGTATTTATCT[T/C]GTAGTCAAATCAAAACCCTATAATTAATTTCCTTTTtGATAAAATAATTACATAGCAAGT	0.375	0.609	Y	Y	0.352941	Y	Y
BARCPV_1.0_Chr01_21512660_C_T	715645099	C	T	Chr01	21512660	ACACACAAAAaTTTATACTAGTTCACTTTACAAAGAAAGTTACATTCAATTTCTCTATTA[C/T]ATTTAGTAAGCTTATCCACTAAATTCAAGTTTGTACATGTTACTTTACAAGAAAAACAAG	0.5	0.662	N
BARCPV_1.0_Chr01_21609395_C_T	715640030	C	T	Chr01	21609395	ATTGTCTAATCCAGAACATGTTTTCGAATTGGTCATTTTGTAACACCTTTTTTAGATTGT[C/T]AATCTAAAACATGTTTCTAGATGACGAATTCTAGAAATATGCTTCGGATTGAACAATCCA	0.454545	0.899	Y	Y	0.352941	Y	Y
BARCPV_1.0_Chr01_21710642_C_T	715640858	C	T	Chr01	21710642	GCCCAACTGACACTCAATGTGAGTCATATGGTGCCCAACCTTGGCACTAATTTTTCACTT[C/T]TGCCTTTATGGCGCTCAACGACGATGATCTTTTTAAGAATTCAACCTTTGACCTTTTATT	0.285714	1	Y	Y	0.333333	Y	Y
BARCPV_1.0_Chr01_21780966_A_C	715643345	A	C	Chr01	21780966	AACACTTCGAAATGATTGAGGCAAGGTTTGAACACCTTGATCAACATATTGAAGCAGTAC[A/C]TGAGCAACTTGCCGTGCTCTATCATCATGATAATTAAACTTGTGTTGATCTTGTTATAAT	0.5	0.988	Y	Y	0.352941	Y	Y
BARCPV_1.0_Chr01_21796956_A_G	715643344	A	G	Chr01	21796956	TTGGTGTGTGCCAACTACTTGTATTGAATGCGACACAAAGTCACGTGAAGGTGCTGCAGG[A/G]AGTTGGTGACGTGGCACAGTATGGGTCATTGATGGAGATGGCGTGACGTGTTCTGATGGT	0.5	0.996	Y	Y	0.352941	Y	Y
BARCPV_1.0_Chr01_21824943_A_G	715641431	A	G	Chr01	21824943	CTTGATTGCTCGGTTATTTGGTAACTCGACCGACATTCAAGTTAGTTTTGGTTCGAGTGG[A/G]TGTACTAATTAAGGGTTGGATTTTTCATACCTTGTTGTGTCTTGGGATGCATTTCTATTT	0.363636	1	Y	Y	0.352941	Y	Y
BARCPV_1.0_Chr01_21851000_G_A	715641430	G	A	Chr01	21851000	AACATGGTAAGATTTCCATCATCATATCATCTAAATAACCAATCAATCTTAAGAATCTAC[G/A]AGTTTATGTATAGGTCTTATAGTTCTAATGTTCTAAAAAGCTAGAAATATATAGAACTCA	0.333333	0.813	Y	Y	0.333333	Y	Y
BARCPV_1.0_Chr01_21888077_C_T	715641429	C	T	Chr01	21888077	TTCTTGAGCATACTTAATGGACTATGGAATTTGATGCAAATATTAATTTCTGGCATGACG[C/T]GTAATGCTCTTCTAGATGTTTTTtATTtATTTTTGGTGTTCCTTATCATGAAAGAATTAA	0.444444	0.899	Y	Y	0.333333	Y	Y
BARCPV_1.0_Chr01_21901749_A_G	715641225	A	G	Chr01	21901749	GGAGTACAGTCTCTGCATCATGAACATCTAATCCAAAACTTCCACCAATTTCACCTCACG[A/G]ACATGTCTGAAAAACAAAATGGTGTTTAGAAAGAAATGTGGATAACAATTGTATGGACAA	0.416667	1	Y	Y	0.352941	Y	Y
BARCPV_1.0_Chr01_21991023_C_T	715641154	C	T	Chr01	21991023	CACTTATTCAACTCGCGAACTCGAATTTGGTTTCAAAGGTCATATCTCTTTTAAGGTTTT[C/T]AACAGTTTTCCTTGATAAATTACTTCTTGAAATGATACACCTCTATAATATCTACGTAAC	0.416667	0.965	Y	Y	0.333333	Y	Y
BARCPV_1.0_Chr01_22022525_C_T	715641152	C	T	Chr01	22022525	TTTTTAATAAAAGAATTTTGTGGCGTGGTTGTTTTGTGTGATGATTTGAGTAATGCAGGA[C/T]CATAGTTTAGCAAAAGGAGAGGTGGAATGATGAATGATGGAAACGGAAATGTCCCAAATC	0.142857	0.988	N
BARCPV_1.0_Chr01_22023373_G_A	715641153	G	A	Chr01	22023373	GCTTATGTTATTATGTTTTGATGAAAACGAAAATTAACTGGATGACATGTATATTACAAA[G/A]GTGGTTTGATAAACGATTTGAGGATCCACATCATAAGTTCACGATAGACGGTCTGATAAG	0.352941	0.714	Y	Y	0.333333	Y	Y
BARCPV_1.0_Chr01_22029451_G_T	715639950	G	T	Chr01	22029451	TCCAATTGAAGACAAACATTGTGCAGTTGATGTATTAAGGTTAGTCTAAGTTGGCTAGCT[G/T]GGGGAAAGGAGTTCGGCAAAGGTCGACAATCCAGGAGACCTTGAAATTGTCCAGGACAAC	0.352941	0.988	Y	Y	0.333333	Y	Y
BARCPV_1.0_Chr01_22282212_T_G	715641398	T	G	Chr01	22282212	AAAaGAAAAAAGAAATAACACATCAAATTTAACTTGAAAATCTTTTCGAACAGTGTGAGG[T/G]TGTTTTGTGCTGTGTGTCGATGCTTATCTTTTTCTTTTtGGATTGCTGATCAGTAGAAGA	0.444444	0.965	Y	Y	0.352941	Y	Y
BARCPV_1.0_Chr01_22341841_C_T	715644930	C	T	Chr01	22341841	TTCACATAAAGCACCCCGTATTAAATAAATATAACAATGACGATTATGTTATAAATTCAT[C/T]AAAAAGAGAAAGCATAATGGAAACAATGAATAAAGATATGTTGAGATTAATGTCAACCTA	0.4	0.765	Y	Y	0.333333	Y	Y
BARCPV_1.0_Chr01_22342616_G_A	715644929	G	A	Chr01	22342616	ATATTCCAAACAAAAaGAAAAaGAAGAAAATAACTTAGTTTTTCCCAAGTAATACACACT[G/A]CCATCTCATCACAAGTTGTTCACGATTTTCAGCCAGATTATCAGACAAGTACTCAAATCA	0.333333	1	Y	Y	0.333333	Y	Y
BARCPV_1.0_Chr01_22371345_T_C	715642236	T	C	Chr01	22371345	TAAGTAAGATGTGGTTCCATAACATAGGTAATTTAATTTTGCTGTTCTTtAAACTTTTTT[T/C]CCCAATTAAGGTACACCCTACCAAAACCAATCCCTAAATATCAGAGTGAAAACGAAGACT	0.428571	1	Y	Y	0.352941	Y	Y
BARCPV_1.0_Chr01_22379639_G_A	715642235	G	A	Chr01	22379639	CAAGTCTCACAAATGTCATCGAGTTCTAATTGACCAACATATTCAAAATGCATTAAAGTC[G/A]TATGAAAAATTAGGTAATACGTCTTTCATCACAATCAATATGTTAATTTCAGTCCAACAA	0.428571	0.858	Y	Y	0.333333	Y	Y
BARCPV_1.0_Chr01_22396181_T_C	715642237	T	C	Chr01	22396181	AGTGAAATCCTCATTGTCCTCTCTTCACTAATTTTGGCTTTAAGCCCCTTTTTTAGCAAA[T/C]TTTGGCTTTCTTCATAGTTAAGTACTCTATTCGGTCAGCCCTTTTTTTtCGTTtCGCTCA	0.444444	0.965	Y	Y	0.352941	Y	Y
BARCPV_1.0_Chr01_22418137_A_G	715640256	A	G	Chr01	22418137	GATTGAAGGCGTTTTATCTCTTTGCAAAGCTCCACATTCTCTTGGATTCTCTAGTCCAAC[A/G]TTGCTCTCCGATCTCTCTTCTTAGAAACGACCAAGCAACCCATGGCAAAGGCTTGCCCAA	0.4	1	Y	Y	0.352941	Y	Y
BARCPV_1.0_Chr01_22428208_T_G	715640255	T	G	Chr01	22428208	TAAAGTTGCCATATTCAGCGTTTAACATAAAGAAGATTATGAAAAATGCATGAGAAAGAA[T/G]GATACCCAGAGATTACAATATTAAAGAATCAACATTCACATTTGTACTGAAAGAAGAAAC	0.4	0.858	Y	Y	0.352941	Y	Y
BARCPV_1.0_Chr01_22443310_A_C	715644657	A	C	Chr01	22443310	TTGCCTTTGTGTACCAAGGTCAGGAAAAGTATGGTTCTTAGTGAACCTCCTCCTTGGGTG[A/C]AAACACCAAGGTCGAGAAAAGTAAGGTTCCTAATATACcTTCCCCcATTtAGGTGAAAAT	0.333333	1	N
BARCPV_1.0_Chr01_22516443_T_C	715644541	T	C	Chr01	22516443	TAATCTGGAGTATCTGATATCATATCCTTCTTCATTACGCATTGTTAATCATCTTCTTCG[T/C]GTCAGACATTGAATATGACAACTTCTACTTTCATTTGATTATGCACGTCTTTAAGTGTAT	0.416667	0.935	Y	Y	0.352941	Y	Y
BARCPV_1.0_Chr01_22517138_T_C	715644542	T	C	Chr01	22517138	ATGATGCTACACAAAGTAACATATGATTACAAAACGCAAATAAACAGTAAGCTAGAAaCG[T/C]TAAATGCTTAAATGAAAAGTGTTAGACCATAAGATGCACTCAGACGTTAACATGAATAAG	0.333333	0.899	Y	Y	0.352941	Y	Y
BARCPV_1.0_Chr01_22535608_T_G	715642047	T	G	Chr01	22535608	TTTATTTTtATTAAAATGAATTATGATATGTACACCATTTAAATCAAAAGTGGAAGAGAA[T/G]AAGAGGATTTGAAGGTGATTTCGACATGGCAAAATAAATTGTCTTTTAGGTCAAAGAAGC	0.5	0.935	Y	Y	0.352941	Y	Y
BARCPV_1.0_Chr01_22626295_C_T	715643273	C	T	Chr01	22626295	TTGTCAAGTGTACGCATAATGTTGTAAAATAATATAACAATATTAATAAAGTAAACAACT[C/T]ATTCCGTCCTAATCCAAATGGTAGCACGCGTACAGTCATAATGGGTGGAGCCCCATGTTT	0.5	0.996	Y	Y	0.333333	Y	Y
BARCPV_1.0_Chr01_22651817_G_T	715643058	G	T	Chr01	22651817	CTCTGGTGTTCAAATCACTCGTGCGTACAAGGTGTAAGCTAGCAAATGATTTGAGTGTGT[G/T]CAATGCGTAGAATGTCAGAACGTACCTTACTAAGCTTTCAGAAAAGCTTATATACCTTGG	0.4	1	Y	Y	0.333333	Y	Y
BARCPV_1.0_Chr01_22691877_A_G	715643182	A	G	Chr01	22691877	TTAATTAGCTTTGCACTGTGGTTTAATCATTCTCATGAATTTTGGGCAAGATATTGATCA[A/G]ATAGTTTGTAGTTCGTAATTGAAGATGTTGTCTTCTAATTCTACTTGATATATCGGTACT	0.4	0.813	Y	Y	0.352941	Y	Y
BARCPV_1.0_Chr01_22695239_C_T	715643183	C	T	Chr01	22695239	TCACAGTTGTTCAGAGAGCAGTATCTAGCCAACAGGGCTCCACCGCCTGTTTTGTACAAC[C/T]TGTTTGACTTGAAGCAATATCAAGGTGAGACCTTGAAGGAGTACATAAATCGTTTTGGGG	0.444444	0.965	Y	Y	0.333333	Y	Y
BARCPV_1.0_Chr01_22742272_T_C	715643202	T	C	Chr01	22742272	AGGAGATTTCCCAGGTTGAGGAAGAAGATGCAAAGAGTCTGAGAAGTGGCGCGGGAGCTT[T/C]GTAGGGGAGAAATAAAACAATACAAAGTGTTGAAAGGTTTCGAACGTTAAGAAATACAAT	0.375	0.935	Y	Y	0.352941	Y	Y
BARCPV_1.0_Chr01_22764741_G_T	715643203	G	T	Chr01	22764741	TGAACGGCTTAATAGGTGGGCAGAAGATTTGGGTTCGTGAGATTCTTTGATGTAGGAGAT[G/T]TTGTGAGCCTAGAGAGGGACCTATATCGTTGTTATATTGGAAACATGAAGCTTCATGTTA	0.2	1	Y	Y	0.333333	Y	Y
BARCPV_1.0_Chr01_22778516_T_C	715644522	T	C	Chr01	22778516	GAATAAAGCTTGTCCTAAGGATTCATACCCACTACCCATCATTGATTCCTTAGTGGATAA[T/C]GTTTTCGGTTGCCGACTCTTAAACTTTCTAGACGCGTTCTCGGGTTACAACCAGATCCGC	0.285714	1	Y	Y	0.352941	Y	Y
BARCPV_1.0_Chr01_22818604_T_C	715643727	T	C	Chr01	22818604	TAGTCATGGGTCAGAGGAGGTACCTTGATTCAAAAGGCGAGTCGAGGCGAGGAGCTTTCC[T/C]AGGTTTAGGGAGAAGGTGTAGAGAAATTGGGGGGGgAGgCGCGAGAGCTTTGAGAAGGAA	0.444444	0.915	Y	Y	0.352941	Y	Y
BARCPV_1.0_Chr01_22842181_T_C	715644882	T	C	Chr01	22842181	CCAACCTTTtCTCTCATCTCCCCCTCCATGCGAACTCTCTTGCTCCGCTCTTCGCTCTTC[T/C]GCACTTCCAAAATGTCGATCCTCCACTCCAGATCGCGCACCTTTATATCGCACTCTGCTT	0.5	0.976	Y	Y	0.352941	Y	Y
BARCPV_1.0_Chr01_22881076_T_C	715644561	T	C	Chr01	22881076	CTCTTGTGATACAAAAaTACCCGTCTCTTTTtGTCTAACCTCTAAACCAAGGAAAAaCTT[T/C]ATCAATCCCAAATCAGTCATCTCAAATTCTCTTGTCATTGTGCCCTTAAAATCTTCTATC	0.5	0.965	Y	Y	0.352941	Y	Y
BARCPV_1.0_Chr01_22885950_G_T	715644559	G	T	Chr01	22885950	GTGCAATTCGTAGAGACACACGAAGGTGTTCGAGTCAACCGGCGGGAACACCCACATAAA[G/T]AGCAACACATATCATGTTACCTCTACTATTCTTTGGTCATAAAGAGCATGCTCGTAAGGA	0.5	0.965	Y	Y	0.333333	Y	Y
BARCPV_1.0_Chr01_22885985_G_T	715644560	G	T	Chr01	22885985	CAACCGGCGGGAACACCCACATAAAGAGCAACACATATCATGTTACCTCTACTATTCTTT[G/T]GTCATAAAGAGCATGCTCGTAAGGAAAATGCTTGAACCCGTTCTCCTTGAATTATGTATC	0.333333	1	Y	Y	0.333333	Y	Y
BARCPV_1.0_Chr01_22917120_A_G	715644373	A	G	Chr01	22917120	GTACAACCCAACAACGATGCAAACTCAAGTACTATTGACTTTCCCATATCTTCTCAAGGT[A/G]TCCAATATCTATAATGGATATCAGCTATATGAAAAATGGACTTAATGCTTTACAAAATAA	0.333333	0.988	Y	Y	0.352941	Y	Y
BARCPV_1.0_Chr01_22980948_C_T	715645069	C	T	Chr01	22980948	GGTATTGTTTAACATTTTGTATATGGATCAACGAATCACCTATAAGAATAATATTATCAA[C/T]GTATACAAGAAGAGTTGTGAAGGTCGACGATATTCTTTTAGTAAACAAAAAaTTATCAGA	0.428571	0.719	Y	Y	0.333333	Y	Y
BARCPV_1.0_Chr01_22992807_C_T	715645100	C	T	Chr01	22992807	TTACTCCAACTTTAGTAGGATGTCTCAGTCTCCTAGAAGTTTGTATTTTTTtCTCTTCTT[C/T]GGTTAATGATTCCTCTTTATCCATTTTTTTAAGCCCAAAACTTAGCGACCAAATTGACTT	0.416667	0.965	Y	Y	0.333333	Y	Y
BARCPV_1.0_Chr01_22992890_T_G	715645101	T	G	Chr01	22992890	ATTTTTTTAAGCCCAAAACTTAGCGACCAAATTGACTTCTTTTAAGAAAATATCAGTCGA[T/G]GTAGATTCAACTATATTCATTTCCAAGATGGTCGAACATGACTCATTAGCCTCTTGATCA	0.5	0.965	Y	Y	0.352941	Y	Y
BARCPV_1.0_Chr01_23018700_G_T	715640289	G	T	Chr01	23018700	GACTTTTGCTTTAGATTTGTAGTTATTGTTGGTGGAACAAGATCAAAATTATTGCATCAA[G/T]TATTTAGTTGTTGGCTACTAGTAATCAAACATAACGAATCACTGTTTATGGATTTCAAAA	0.444444	0.858	Y	Y	0.333333	Y	Y
BARCPV_1.0_Chr01_23039385_G_A	715640288	G	A	Chr01	23039385	ATAAGGTGATTAATGTTTTTGTGTTGGCATTGGTCTATGAAACTTGGAAGAATCTTTTGG[G/A]AAAATAGTAAGTTGTTCTCTTGAGAAAATGTATATTTTAATGTTGGTGGGCGTTGTCATC	0.428571	0.935	Y	Y	0.333333	Y	Y
BARCPV_1.0_Chr01_23048477_C_A	715640287	C	A	Chr01	23048477	AGAGGCTTGGGTTTCACAGGAGATGGATCACGTGGATTAAAGGTTGTCTGGAGTCGGCAA[C/A]TGTCTCAGTCTTGGTTAATGGTAGTCCCACATCGGAGTTCAATGTCACAAGAGGGTTGAG	0.4	1	Y	Y	0.333333	Y	Y
BARCPV_1.0_Chr01_23053280_T_C	715640286	T	C	Chr01	23053280	TGGGTACGATGAAACTATATGTCAATATTCCGTGTTACAGAAGGGCAGAACAAGAGCGAC[T/C]AGAGTACCAGTCCAGAGCTAAGGGGGTgCAATCAGTGGGTAAGgTCAATGTAGAAAGGAC	0.444444	1	Y	Y	0.352941	Y	Y
BARCPV_1.0_Chr01_23057119_C_A	715640285	C	A	Chr01	23057119	AGAGTCAAAACCAGAGCTATAAGGTCTGGAGGAAGGCTAGAAGGCTGATTTTCTGGAGAC[C/A]ATGATCTTATTGAGAGGTATAGGAATGAAACAAGTATCAAAAAGATAAACAACCCCAAGG	0.5	0.976	N
BARCPV_1.0_Chr01_23063204_G_A	715640292	G	A	Chr01	23063204	TGAAGTTATTTAAAAGTAGGGATGTCACATGGAACATGTCACTTAAAGGTTATTTTTtGC[G/A]CCATCCTCTACCTCTGGATGTCCAACATTGTTTTTtAGTCCCACATTAAGTTGGTCAAGC	0.454545	1	Y	Y	0.333333	Y	Y
BARCPV_1.0_Chr01_23098114_G_T	715640291	G	T	Chr01	23098114	AGAATCAGGTTCAGAGGCCTATATACTTCGTGAGCAAGGTGTTGCAGGGCTCGAGGTATA[G/T]TATTAGGCCATCGAGAAGGCAACCTTAGTAGTAGTATTCGCAGCTCAACGACTCTCCCAC	0.4	1	Y	Y	0.333333	Y	Y
BARCPV_1.0_Chr01_23155761_T_G	715640290	T	G	Chr01	23155761	TTACTCCCATTTTTTtCATTATGTTGTATTCACAAAGAAGATAATTACAAAGACTTACTA[T/G]ACTTATACAAAAGTTAGTTAAATTCTATAAAAGGTTAGGCACTAGACAAGCGAGATGCTA	0.5	0.813	Y	Y	0.352941	Y	Y
BARCPV_1.0_Chr01_23172712_T_C	715642282	T	C	Chr01	23172712	TAATCCATAAGATAGTTACTTAATATTGAAACTTACAAACTTTATAATTTGTTGATCTGT[T/C]TAATTAGCCTATCCAAAACATGAAAAATCAACGACACACATGCGTAAGAAAGTTGAAAAC	0.444444	0.748	Y	Y	0.352941	Y	Y
BARCPV_1.0_Chr01_23174906_C_T	715642281	C	T	Chr01	23174906	GGGGACTGTGGGATCCTAACTTGGATGCCCCCACCTTCCTCGAGAAGACCCTACTATCTG[C/T]GTAAGCCAAAGAAAAGCTAGAGAGCTTGGAGGAGGACCAGCTGGTGGAGCAGGCAGTGAG	0.142857	0.915	Y	Y	0.333333	Y	Y
BARCPV_1.0_Chr01_23209293_T_C	715644520	T	C	Chr01	23209293	CCCTTcAGGAGGCAGTAGCGGCGTCCAGGGTCGATCAAGACCGTTTCCAGGTTGACCTAA[T/C]GGCGTCGCAAGCAAGCAACAGGGAGTTACGCAGGACCAATGAGGAACTGCGCAGGAATTT	0.428571	0.834	Y	Y	0.352941	Y	Y
BARCPV_1.0_Chr01_23211270_T_C	715644519	T	C	Chr01	23211270	CTAGAAATCAAGTAATGGAAGTCAGTATTTGAGTAACAACAATCACCTTTTAGTTTAAAC[T/C]CAACAACCGAAACCGTGTTGGTAGTGGACGAAACCTGGTGATGCTTACCAAACATTGAAC	0.428571	0.878	Y	Y	0.363636	Y	N
BARCPV_1.0_Chr01_23241787_A_C	715640373	A	C	Chr01	23241787	TTGAGTTTCACCCTCATATGTGTTTTGTTAAATCTTAAGGAACAAATAAAGTCCTTTTTA[A/C]GGAATTGTTGGTGCTGATAAAATTTATTGATTTCACAATCTTAAGCATAAAGATCCATCC	0.454545	0.813	Y	Y	0.352941	Y	Y
BARCPV_1.0_Chr01_23260781_A_G	715640372	A	G	Chr01	23260781	CTATTTATATACTATAGTTTCACTTTATCTTTACTCAATACAGGCTTATAAGTAGTACTA[A/G]AAAAGATGTGCATGATGTGTTTGCATAAAATCCCTTCACAGGATTTGAAAATCAAGCTTT	0.5	0.935	Y	Y	0.352941	Y	Y
BARCPV_1.0_Chr01_23269266_G_A	715640376	G	A	Chr01	23269266	ATGGAGCTTAAAGATTGGAAATGTTAGATGGAAAGATTATACTGAGAACATGGAATGCAA[G/A]CCATCTGAAGTTTTATTTtAGTTAAGTACATTGTAAAGACTAATGTCTTTTTtGTGTATA	0.5	0.899	Y	Y	0.333333	Y	Y
BARCPV_1.0_Chr01_23311369_G_A	715640375	G	A	Chr01	23311369	GATAACCTTTTAATTGAAATTAACTTAATCGATGTGATTATAAACATGAGTTCCCAAATT[G/A]TCATAGATATTATTGACCATACCTCTCGGTTAATATGACGAACTTGAAAGGTTGTTTCGT	0.285714	0.842	Y	Y	0.333333	Y	Y
BARCPV_1.0_Chr01_23335572_A_C	715640374	A	C	Chr01	23335572	TTTTGTAAAAATTGAAAGAAGTCGAGGATGTGCAAACTATCAACATATTACAGTTTGTGC[A/C]GTACTAAAAAGTGTGTATATGTGACATCAAATACTTGGTTCTGGTGATTCATATTGAAAT	0.375	0.965	N
BARCPV_1.0_Chr01_23477576_T_C	715639850	T	C	Chr01	23477576	ACAGTTCTTCTACAGATCACCTATTTGAAGTGAGACATACCTCTACCATTGGACAAAACT[T/C]TGCGGTTAACTCGGACACACATGAGTGCACCTACCGAAAATGGATGTTGACTAGAGTACC	0.166667	0.996	Y	Y	0.352941	Y	Y
BARCPV_1.0_Chr01_23794758_G_A	715641326	G	A	Chr01	23794758	ATTGTCGGGGGAATCGTCAAGACTTCTGGGGCGGAAGCCTGTGTAACAGTTTGTATAATC[G/A]TGGGTTGCCAATGTGGTCCTCCACATCTCCAGCAGTGGTTAGGGTTGTGCACTCGGCTAG	0.333333	1	Y	Y	0.333333	Y	Y
BARCPV_1.0_Chr01_23841432_T_G	715641327	T	G	Chr01	23841432	TTATTCTGGTTAATTACTTTAGTTTGTTGTTAGGATAGGATTTATGCTTTTTCATAAAAA[T/G]TTGAAAAGTTTCGTGTCAGGAATCTCACCCAAACGTGATATACCATGCCCAAGCGAGTTG	0.444444	1	Y	Y	0.352941	Y	Y
BARCPV_1.0_Chr01_23849035_G_A	715641328	G	A	Chr01	23849035	TACTCAAAGGTCTTGAGACTACATCAAGTTTTTTtATCTAGTTGATTTGTTGAAACAACT[G/A]GTTATTTGACACTTAATGTTTTTCAAAGGTTTTGAAAAAGTTTTGTTCTCTTTGGTCTTT	0.166667	0.765	Y	Y	0.352941	Y	Y
BARCPV_1.0_Chr01_23907250_A_G	715642946	A	G	Chr01	23907250	GTGTAATATATTGTAGTTTTtAGTCATACACCCATATTACACCGGTTTAGCCATGTAACC[A/G]GTGTAAAATATGTGAATAtAAAtAATTTTTtATGTCAAATTAAGTCATGTTGCTTTCTCT	0.357143	0.988	Y	Y	0.352941	Y	Y
BARCPV_1.0_Chr01_23930011_A_G	715642828	A	G	Chr01	23930011	GGGGCTTGTGTACTGGACCAGAGCTCAGGGTTCGTTGGTCAGAGCTCAGCATCTGCCTCA[A/G]AATCGTCAACTCGGCTATTGGGCCAAGTTGATGGGCCATGTGGTTGGGCTCAAGATGTGT	0.363636	0.915	Y	Y	0.352941	Y	Y
BARCPV_1.0_Chr01_23933101_C_T	715642827	C	T	Chr01	23933101	CGGGCTTAACCTGGGAAACATGACCTGACTCGGTAAGATTCTGAGTCCCGACACCCTAAA[C/T]GTATACCATGAGGTGGTACGTTCTCTCCTCAGTAAGATTCTAAGTCCAGGAGGTGCTAAG	0.384615	0.976	Y	Y	0.333333	Y	Y
BARCPV_1.0_Chr01_23935354_T_C	715642826	T	C	Chr01	23935354	CAGTAGTTTGATATGGTTCTTTGTGTAGAAACTCCTTTATTAATTTACCCAATGATCTTG[T/C]CCACAGACAGGTATCTAGGAATCCTTCATTCCTTGGGTAGCTCATCCTGTTGCAGAATTT	0.5	0.996	N
BARCPV_1.0_Chr01_23997129_C_T	715642663	C	T	Chr01	23997129	AAaTACCAATAACAACACTAACTAGATCTAGTGTTCTTTCACCATCTAGTAATGTCTTGT[C/T]TGTTATAGGGGTGACACGACTTTAGTGCATTGATAATGCGGAGAAGTAGTGCATGATTAT	0.444444	1	Y	Y	0.333333	Y	Y
BARCPV_1.0_Chr01_24004684_C_A	715642662	C	A	Chr01	24004684	GAGAGACCACCAGGTCGTTCCAACCATTTGGACTTCCGATTTCGTGGTATAAGACAAACT[C/A]TTTCAAGTTTTAATCTAGTTAATCAATTTTTTAAAACGTAACCATATATAAGAATTTCAT	0.375	1	Y	Y	0.333333	Y	Y
BARCPV_1.0_Chr01_24006261_A_G	715642661	A	G	Chr01	24006261	TGATTCCGGAATCTCGCTCCTCGTACTTCCTCTCGTCTTTCCCCtCCTTTTGTACAAAGC[A/G]TCTCAGGTGTCCGGCCCGCACTAATTCCTCGATCTTATCTTTTAATGCAGCGCACTCCTC	0.363636	0.996	Y	Y	0.352941	Y	Y
BARCPV_1.0_Chr01_24034983_T_C	715641413	T	C	Chr01	24034983	AATTTTTCCTCCTCTACTCCAAACACACTTTTCTCGGTTCAGTCTCATGTCAAAATCGTG[T/C]AGTCTTTCAAAAACTTCTAGTAGGTCTTTAACATGTTGCTCGGGGCTTTCAGATTTGACA	0.25	1	N
BARCPV_1.0_Chr01_24043933_G_A	715641412	G	A	Chr01	24043933	TAGCACCCTATGTACCTtCCTCCCTGCAATCACCACCGAGATCACCATAGGGTCGTTTTC[G/A]TGTGGAATGACATCGTGAAGGTCAACCTTCGTGAAAGCAAGGTCGACGTCCATCTCGTCA	0.5	0.976	Y	Y	0.333333	Y	Y
BARCPV_1.0_Chr01_24093809_T_C	715641411	T	C	Chr01	24093809	TCTCTTTCTCAGCTTTGACAAGGGCTTCAGCTTTCTCTGAAAGCTCTTGTTTGGTCTCCT[T/C]AAAGTTTTTGGCCTGCTCAGCTAGTTCAACCTTGATTTTCTCAAGGGCCTCAGTTTTTGC	0.5	1	Y	Y	0.352941	Y	Y
BARCPV_1.0_Chr01_24094160_T_G	715641410	T	G	Chr01	24094160	ACAGTATGAAGTTAGCATCAGAAGTGTTGTTAGTAAAGGAGGCGAGTAAAAACGCAAGAA[T/G]AAATGAGCAAAGTAGTTAAGTTAAAAAGTGCAAAGTTACATTCAAaGTATGAAATGTtCT	0.5	1	Y	Y	0.352941	Y	Y
BARCPV_1.0_Chr01_24113290_G_T	715644683	G	T	Chr01	24113290	TCCTCTTCCCTTCGTACCCTCATTCCTTGTTCGCCAAGGCTCTTCCTCTTATAAATAAGA[G/T]GCCTCCCATTTGTATTTCACAAGTTGAATTTTGAGAAGTAAAGAAACTTTGCACAATTTG	0.285714	0.899	Y	Y	0.5	Y	Y
BARCPV_1.0_Chr01_24115124_A_C	715644684	A	C	Chr01	24115124	ATGAAAAATTCGTGAGGATGGTGCCCTGTAGAGAGGGTGAACCGGTGTGTGCCGATGAAT[A/C]TTCAGACCCCGAGTGTCCCTTCTGTTTCATCTACTCCACGGTTTTCCGAAGGCTTGGACT	0.454545	0.976	Y	Y	0.470588	Y	Y
BARCPV_1.0_Chr01_24157646_T_C	715643088	T	C	Chr01	24157646	CCTGGCGATACCCTCTCCTAGCGACGCCTTACTTTGGCGACGCGTTCTCTTGGCGACGCC[T/C]CAAGCGGTCAGTCTGTTGACTTCCTTCCATGGACTCCTCGAGTGGTCCCACTATATGTTG	0.125	0.877	Y	N	0	N	N
BARCPV_1.0_Chr01_24170390_C_T	715642525	C	T	Chr01	24170390	GAGGCGTCACCGTATCTTCCTTCTGTGCGTGCATCTTCTATAGGCGTCGCCTCGCAGGTA[C/T]GGCCTCGACAAGCATGAACTCCACGGGCGTCGCCTCTTTCAATGGTTCTAACTCCATTCG	0.375	0.915	Y	Y	0.333333	Y	Y
BARCPV_1.0_Chr01_24235538_G_A	715644724	G	A	Chr01	24235538	AGAGAATGGGCCCCTCATACACTTATCGGCATAAAAACTCCAAAGCATCAGCTATCCATG[G/A]CCTTTTACAATATGGGGGATGGATGTTGTCGATCCTTTCCCCCCTGCTTCGAAACGGTGA	0.416667	1	N
BARCPV_1.0_Chr01_24236756_T_C	715644725	T	C	Chr01	24236756	CCACTGATGCGAGAAGACTCAAAGGAaCACTCGAAACTAAACGAATTAGTATTCGAGAGA[T/C]GGACAACCTCGTGATACAACATGGTGTTGGCAAGCTTAGACTCTCTCAGAGTAAAGCTAT	0.266667	0.996	Y	Y	0.277778	Y	Y
BARCPV_1.0_Chr01_24289837_A_C	715644583	A	C	Chr01	24289837	AGAGGAAAAGTATAGACAATGTGTGAAAGTGAAAAATGCAATTGATGACTTTTGGAAATA[A/C]CACACAAATCACAAAAAGAAGATTTTTTATTGCAAAATATATTGTTCATTCGCATTACAC	0.307692	0.813	Y	Y	0.352941	Y	Y
BARCPV_1.0_Chr01_24311366_C_T	715641401	C	T	Chr01	24311366	CCATTTCTCTTTGGTCAATTCCAATCTTATTTTCTTTTATTGTTTCCTTCACTACCCAAA[C/T]GTTTCTGCAATCTCAAAGCAGGAATACCATCATTGCATTCTTGGCAGCTTTCTCATTAAT	0.416667	1	Y	Y	0.333333	Y	Y
BARCPV_1.0_Chr01_24389570_T_C	715643045	T	C	Chr01	24389570	GCCCTTACGAGCCTCGAAGGGACCAGAATGGGGGGCGCACGAGGGAGAGCAACGCACCCC[T/C]CAGGTTTGAGGTTGTGGTGGAGCTGACAGAGCTGATCGACATTCCAGACATAGCAGCAAG	0.333333	0.949	Y	Y	0.352941	Y	Y
BARCPV_1.0_Chr01_24409074_A_C	715644730	A	C	Chr01	24409074	TTCTGATGCTAGACATAGATTAGAATGTATCATTTGATATGCAAATTTGTTCTTAATGAT[A/C]ATAATGTTTtCTAAAGATGCGAGACATCGATGTTTAGGAGACAATCTTAATAATTTtATA	0.5	0.899	Y	Y	0.352941	Y	Y
BARCPV_1.0_Chr01_24432420_A_G	715643819	A	G	Chr01	24432420	TCTGGGGATGTTGATCCAGATGCAGTGGCTGCTGATATTCTCAAGTCACTTAACCCATTG[A/G]TTTTCGAGGTATTAAATCAACCGGAAGGTAGCAGGGACTCAGCTGCATATACACTCATGA	0.444444	1	Y	Y	0.352941	Y	Y
BARCPV_1.0_Chr01_24438871_A_C	715643820	A	C	Chr01	24438871	TTTTCAAGTTTTACAATAACCTCTTAGAAAACAAGAAAAACAATACACACAAAATAAGAT[A/C]TTGAACCTACAATATCTTCTACCATCACTAATGAAATCCTATAATAAGTAACACACTAGA	0.444444	0.813	Y	Y	0.352941	Y	Y
BARCPV_1.0_Chr01_24488534_T_C	715645051	T	C	Chr01	24488534	AGGGGGTGGATATTCTAATCACCAATGATCTGTGGGCTACCATAACTCGACTAAAGTTCT[T/C]TGGATTAAGGATTAACAAAGGAAATCTTGGGGTGATTGAAAAGTTCAACAAGATACAATT	0.454545	0.988	Y	Y	0.352941	Y	Y
BARCPV_1.0_Chr01_24498663_G_T	715644989	G	T	Chr01	24498663	AAATATTTAAAGGGTCAACACAAGTTAAACAAAAGACATGTAAAGTTGATGGGATTTCTT[G/T]AGCAATTTGCATATGTTATCAAATACAAGAAGGCCAATACAAATATTGTGGTGGATGCTC	0.444444	0.935	Y	Y	0.333333	Y	Y
BARCPV_1.0_Chr01_24744217_C_A	715643138	C	A	Chr01	24744217	CAAGATAGGTCTGATTAGCACACGGTTCATCACGTAACAAGCAGTACTCACAACATCAAT[C/A]TAGAAGCATTTAGATACGGAAAAATCATTCATAATAGTCCTTGCAAGCTCTTCTAGAGAT	0.454545	1	Y	Y	0.333333	Y	Y
BARCPV_1.0_Chr01_24825959_C_A	715644822	C	A	Chr01	24825959	ATATCTACACCTTTTACATGAGAAACAATGTTGTTTCCCTCAAACTTGAGATTTGTGTAG[C/A]AAACTCTTATCAAATTTGGGTAGATATTGCCCTTCATCTCCAAGAACTTTCTAAGGGATT	0.333333	0.935	Y	N	0	N	N
BARCPV_1.0_Chr01_24850952_T_C	715643217	T	C	Chr01	24850952	TATTAAATCATTTATTCAAGTTGCAGTTTCCCTTACTAAACCATCAATGGAAAATGTGTT[T/C]TCCAGAATTTTTTtAAACTTTAGGAAAAAAaTTTCGAAATATATGTTAAATATCATGTGT	0.2	0.899	Y	Y	0.352941	Y	Y
BARCPV_1.0_Chr01_24853441_G_A	715643218	G	A	Chr01	24853441	GTTTATTTAGAAGTCGTTCATCCATTTTATTAGAAGTATATTAATGCTAGACACATgAGG[G/A]AGTCAGCTTCATCTGATGTATTTATTGTTACTAGCTAACTTGAATAATATGTCAAACTTT	0.428571	0.899	Y	Y	0.333333	Y	Y
BARCPV_1.0_Chr01_24944500_A_G	715645007	A	G	Chr01	24944500	CTACTGTTCATCTCTCTTTCTCTGAAaTTCTAGTGATCGTTGCTCCCTCTGCGCTTCCTC[A/G]ACAACCACCGACCCACACGTTCAAAGTTATGATTTTTCTACCTCCATGGCTCTTCTTCTT	0.25	1	Y	N	0	N	N
BARCPV_1.0_Chr01_24981200_A_G	715643022	A	G	Chr01	24981200	TCGTAGACCCTAGCAGGTTGTGTGCGTATCTGCGCCCTTGGTCGCGCGGGTGCAGTAGTC[A/G]TGCACTTCTCGTATGCCTCGCCCTCCGATCGCCAGATGGCGATGAATGTTCTTGTCGGTT	0.5	0.877	Y	N	0	N	N
BARCPV_1.0_Chr01_25091369_G_A	715644596	G	A	Chr01	25091369	GTCTATTTTTTtGTATAAAATGGTTTGGTTGAGTAAATATGTAAGAATTAATGAGAAAGA[G/A]TAAAAGAGAGAGAACTTTATTTTTATCGAAGTATTAAGAAAAGATAGAAAAAAaGGGGAT	0.444444	0.714	Y	Y	0.352941	Y	Y
BARCPV_1.0_Chr01_25108052_C_T	715643431	C	T	Chr01	25108052	TGGTAATAGCCGCACTTGTAAATGTTATACCCCTAAACCCTCTAACTTGATTGAGAAGTA[C/T]ATACAAGTGCGACTACCAAAAATAGCTGCCCTTATCAATAGTATTTACAAATGCGGCTAC	0.2	0.988	Y	Y	0.333333	Y	Y
BARCPV_1.0_Chr01_25149220_A_G	715644531	A	G	Chr01	25149220	GTCTTCCTTCCATGTTTCAATTGTTGAGAAACACTATAACCTGATAAGTTACCATATCCT[A/G]GAAAGTCATTGATGGTGCACAATAACATGGCATGAAGCTTGAAAGTTTGATTAGCAAATC	0.375	0.988	Y	N	0	N	N
BARCPV_1.0_Chr01_25180417_C_T	715644532	C	T	Chr01	25180417	ATTAGGGTAAAAATGATTTACGAGCGCGGCTATTTGTGAAAATCGCACACGTAAATCAAG[C/T]ACTTTGATAGTCGCACTTGTAAATCAAAGCGCTTGATTTACGAGAGTGGCTGTTACAAAT	0.428571	1	Y	Y	0.333333	Y	N
BARCPV_1.0_Chr01_25192690_C_T	715643902	C	T	Chr01	25192690	GCGTAACACGAAAACCCGATCGATCATCGCTCACTCAGATGACCGATCGGTCCCCCATAG[C/T]GCCACGCCTTTTGCTTCCAGGCACTTATCTAGGCGCTGATCGCGCATCCTCTCTGACCAC	0.5	0.915	Y	N	0	Y	N
BARCPV_1.0_Chr01_25384518_A_G	715644514	A	G	Chr01	25384518	TGCATATGAATTGTCTGTTTGCCTCATGCTTTGACTTAGCCTGTGTCTAACTTCTGCTCT[A/G]TTTGCTTTCTTGGTGCAGATTCAAAAATAGACCAGAACAAGAGGATGAGGCTTGTCAAAG	0.363636	1	Y	Y	0.352941	Y	Y
BARCPV_1.0_Chr01_25386090_G_A	715644513	G	A	Chr01	25386090	GAAGGTGGGAGACGCTTAAGCTTGGTGACGCCCACACCTGGCGACGCCCAGGCGGTCAAC[G/A]CTTACTTtCCTCCTTGGAGCCCCTTGATGGGTCCCATTGTATGTTTGACTTTGGTCAATG	0.333333	0.996	Y	Y	0.333333	Y	Y
BARCPV_1.0_Chr01_25407048_A_G	715644130	A	G	Chr01	25407048	AAGGGTTTTGGATTCTTCAAAGCTTGAACACCACTTGGTTCAACAAAATGTGCTGGCAAG[A/G]CTTCTGATCGAGATTTGCATACAATATTCACACCATGTAAACATTTACTTGTAGAACGCC	0.333333	1	Y	Y	0.352941	Y	Y
BARCPV_1.0_Chr01_25408728_C_T	715644131	C	T	Chr01	25408728	TTTGCGTTTCTCATATACAAACTTACGCGCCTCCACTGTTCCATCACCTTCTCCAATACT[C/T]CCTCTCTGAAACCTCTCGAACTTCCTCCTTGCGATTCGTTTTCCCCAATCTCAAGCTTCC	0.5	1	Y	Y	0.333333	Y	N
BARCPV_1.0_Chr01_25458764_C_T	715643744	C	T	Chr01	25458764	TTTCAATCCTTGGTTCCCATCAGATTACTCTGGTCTGTTTCGAGGTTTCTTATCGAAGCT[C/T]TTTGGTGGGTTCGATCATTTGCAAAAAAaCGAATGACAGAAGCGGACTTGATTTCGTCAA	0.375	1	Y	N		N	N
BARCPV_1.0_Chr01_25548044_A_G	715642915	A	G	Chr01	25548044	TTTTGCTTAATTCTGTCAAGAACGAAATCTGTTCATTTGAAATCATATCTGTTAATTCCG[A/G]GCTTAATAAAAACAGTTCTTCTTAATCTGGAAAAGTTCTCTAATCATAAACAAAGCTGTT	0.444444	0.899	Y	Y	0.352941	Y	Y
BARCPV_1.0_Chr01_25556208_T_C	715642916	T	C	Chr01	25556208	AGTAAACGAGAAAGAAAAACCATACATTTGAGGTTGGTACGTAGAAGGCGAGAGCTTTCA[T/C]GGAAAAAGAGAACACGAGAATCGCAAGTTGCAGAGAAAGCTCTGAGAGGATGAACAGTAG	0.333333	1	Y	Y	0.352941	Y	Y
BARCPV_1.0_Chr01_25643931_C_A	715644790	C	A	Chr01	25643931	TTTTTATATTTTTAATGAAAATGTATTATTTTtGTTCTTGGGCACTAGTTAAGATGATTT[C/A]AGAAAGTATTGACTATCGTGGAATAGTAGGTGCGAAATGAGAAACATGAAATCAGGAGTG	0.428571	0.965	Y	Y	0.333333	Y	Y
BARCPV_1.0_Chr01_25694283_G_T	715644841	G	T	Chr01	25694283	TTGGGGAACAAATTTTTTGTATTTGGGATCAATTTGTATCTTAAAAGTATAGGATCTTTA[G/T]GTTTGGCTAGACTTAGAATCCTTTTAATATCGGTATAATTTACGAATTTTGCTCGAATCT	0.5	0.813	Y	Y	0.352941	Y	Y
BARCPV_1.0_Chr01_25720528_T_C	715643369	T	C	Chr01	25720528	GCCTCATCTTGAATCTCTCCCATGTTTCACAGAAAGATTCCTCTGCTCATTATCTAAACA[T/C]AAAGATTTTAGACTTAGTTTTAATGTAACGAGAAATTGGAAAAAATCTCTGTAGAAAATT	0.333333	0.889	Y	Y	0.352941	Y	Y
BARCPV_1.0_Chr01_25776013_T_C	715641042	T	C	Chr01	25776013	TAGGAGTCAACATCCATGTGACAATGAAGCCAATAAGCCTTTCATTTAGCTTTAGTCCCC[T/C]AACAGAAAAATTTCTCACTCTAGAATGAGGATCCTTCAAGCAACTCTTGTAGAATTGCAT	0.285714	1	Y	Y	0.352941	Y	Y
BARCPV_1.0_Chr01_25810162_T_C	715641043	T	C	Chr01	25810162	TGATCTGCTTCTTGCCTGTACTCGCTCAGGGCGAGGAGGACTTTAATCTTTTCTCGCTGA[T/C]ACTCGCTCTAGGCGAGGAGGTCTTTTTGATCTCTTTCTTGCCTGCACTCGCTCAAGGCGA	0.444444	0.949	Y	Y	0.352941	Y	Y
BARCPV_1.0_Chr01_25812974_T_C	715641044	T	C	Chr01	25812974	GGCGTATCCGAAACGGGGgTCCGCTCAAGTACCATGAACATGCCTCTCTTCGTCTTCAAG[T/C]TATTTTCATAACATTTCCGGGCCTCCTCTTGATCAGATTTTATCACAATTACCTTACCAC	0.444444	0.949	Y	Y	0.352941	Y	Y
BARCPV_1.0_Chr01_25865606_A_G	715643175	A	G	Chr01	25865606	CAAACCGACGCATAGGCGATATTTTAATTTTGCGTCGGTTTGCCCCACGCATAAGCCGCC[A/G]ATTTTGCGTCTATTTTGCGTAGACTTAACTCACGCAACATGCATCGCGTCCGTTTttGTC	0.416667	1	Y	Y	0.352941	Y	Y
BARCPV_1.0_Chr01_25913084_A_G	715641746	A	G	Chr01	25913084	ACTATCTGTAGTTCTGACATCCAACTTTATTTATTTAAATGCCATTCGACTCTTATCTTT[A/G]TATTCTTGTTCGCCTTTAACTTCACTTGCATCTTTATCTGCTTCTGCTTTCTTTACTATA	0.5	0.965	Y	Y	0.352941	Y	Y
BARCPV_1.0_Chr01_25978875_T_C	715643837	T	C	Chr01	25978875	CCACTACTTTCTCCCCCTGCTTTCCATGGTCCCATGCTACTTGCATCTTACGCATTTATG[T/C]GCTTTGTAATTTTGCATAGTTGCTTTGGCCCTAATTTCTGTTGTTTGGTTTGTTTTGATG	0.285714	0.976	Y	Y	0.352941	Y	Y
BARCPV_1.0_Chr01_26003538_A_G	715643274	A	G	Chr01	26003538	GTTGACTCCGTGGGCGTCACCTCAATCAAGGGCTCTATCTCCATCATCGTGTCTGCACCT[A/G]GCGGACGCTCGAACACCATGAACACGCCTTTCCTCGTTTTTAGGCTATTCTCATAACATT	0.5	0.949	Y	Y	0.333333	Y	N
BARCPV_1.0_Chr01_26068106_T_G	715643675	T	G	Chr01	26068106	ACTGCTAACAAACCAGGACTTCACTCTTTCACCAAATTTGCTACGAAGGCATAAAACCTA[T/G]GCCAAGCCACCAAACTTGGTAGAGCCAAAACCCAACTAGGATCAATTCCTTTTGCAACCA	0.5	1	N
BARCPV_1.0_Chr01_26117647_T_C	715644855	T	C	Chr01	26117647	ATCCTCCAACAGAGCTAAACCAAATTGAACATGCGCCAATCTAATTCAACTCAAGCTCAC[T/C]AGTAAAGCATGCGTCCATTGATTTAATCAATACCCACTTTGTTCCATGCGTATACTCCAT	0.2	1	Y	Y	0.444444	Y	Y
BARCPV_1.0_Chr01_26232726_G_T	715643829	G	T	Chr01	26232726	ATCAAGCGGTCAATTCGTTGACTTTCTTCCTTGGGTCCCTTGAGTGGCCCCACCATACGT[G/T]GACTTTTACTTTGACTTTGACTTTGTCAACGCCCGGGGACAGGACGGTACACAAGCCCCC	0.5	0.976	Y	N	0	N	N
BARCPV_1.0_Chr01_26282739_G_A	715643271	G	A	Chr01	26282739	CTCGGAAACAaGTGCCACAAAGATGGAAACATAAACACCATtgTCACTGGGAATCTTGCC[G/A]TCTGGGTAGAAGTATATGGTCCACTGGTGCCCTCCCACTGTAAATGTCTCGCTTGCAATG	0.357143	1	Y	Y	0.333333	Y	Y
BARCPV_1.0_Chr01_26300190_A_G	715643272	A	G	Chr01	26300190	GATGTTAAAAAATAATCAAGCAAGGTCAAAGAACATTAAGATCGAGTTTAGACATTTCCT[A/G]ATGCGTTAGACCATTTAAAGCGTAAAGTTGATGTGTTTGTCTAATATGTAGAAACCAAAG	0.5	0.899	Y	Y	0.352941	Y	Y
BARCPV_1.0_Chr01_26351114_C_T	715639829	C	T	Chr01	26351114	TCTCTTCAATTTATCTCCCATACCTCATCTATTCCAAAATCTGATCCCATCATGTTATAG[C/T]TGAGGAGTCAAGGAACATTTCTACCTTATTAGATTTTCAAATAGAGTAAGTTCATTTCTA	0.5	0.965	Y	Y	0.333333	Y	Y
BARCPV_1.0_Chr01_26354073_C_T	715639830	C	T	Chr01	26354073	CAGTGGAGAACTCTCACGGATGCAAGGGTTGTGGAGAAATGTATGTGCAATTTAGGAGTC[C/T]ATACATTTGGAAGAAATGATTTTCAATGATCTCATAAGTTCTCTTGAAGCATATGAACAA	0.4	1	Y	Y	0.333333	Y	Y
BARCPV_1.0_Chr01_26359515_G_A	715644410	G	A	Chr01	26359515	TATTACATCAAAATATTCTTAGGTAATGCACATAGTTATCACATACAAATTATTTCATAA[G/A]TAATGCAAATCGTCAATACATACAAATTATTCCATAGGTAATGCATCTAATTATTAATTA	0.416667	0.813	Y	Y	0.352941	Y	Y
BARCPV_1.0_Chr01_26384475_A_G	715642202	A	G	Chr01	26384475	GCTAGGCCTCACAATTCTCCTAGGCCCACGCCCACGCACACGCCCTCCTGTCTGCCTGTT[A/G]ATAATCACCATGTCGGAACCAAGAAAGCGATGGAGAATTCACTCTGCAAGATATATCAAG	0.375	1	Y	Y	0.352941	Y	Y
BARCPV_1.0_Chr01_26496869_G_A	715645141	G	A	Chr01	26496869	TAATGTGTTGGCATTTCTAAATATGTTCAACGCTATAAGAATTGTCAGTATATTAAAAAA[G/A]TCATAAACTTGTTTCATACTCTTTTTCTATTTTATATATTTCTTCTAAATTATGAAATAC	0.333333	0.714	Y	Y	0.333333	Y	Y
BARCPV_1.0_Chr01_26722656_G_T	715641567	G	T	Chr01	26722656	TGTAGAAAAATAAATATGCCTTTCTAACTTTAGGAACAACTAGTGTGGTAACCATGTACC[G/T]GgTATATGTCTTAAAAaTAATTTATACATGATAACATATGTAATTAAATAAAACTATCTT	0.444444	0.965	Y	Y	0.333333	Y	Y
BARCPV_1.0_Chr01_26753370_T_C	715641435	T	C	Chr01	26753370	TAAAGAaGAAGTGGTTGGAAGAAGAAAGAGTAGTGACAGTGAGAAACAAACGACTTTCTT[T/C]CTTAGTTGCTAAGTTTTtCTTGCATTCTCTTCTCTTTTTtAATTCTCATGACAACAACTA	0.2	0.772	Y	Y	0.111111	N	Y
BARCPV_1.0_Chr01_26754377_T_C	715641434	T	C	Chr01	26754377	GGTACCTTTGCAGATTTCCCCACACTCATCTCGATGAAACGAAGAACCAATCGGAGACCA[T/C]TGTGCCTGAAAATCGAGAAAACTGGAAGACAAATACAGAAGGAGTCACTTTAGGAGAAAT	0.454545	1	N
BARCPV_1.0_Chr01_26762563_T_G	715641433	T	G	Chr01	26762563	TGGAGCATGGATGCATCTTGATACTTGGAAAAAaCCTCTCGAACCTAATCGGCCTCTCGG[T/G]TTTTCTCCCGCTCGTATGCACTTAGGGAAGAAGAAGACGACATTGCAGACTCTAAGTTAT	0.3	1	Y	Y	0.352941	Y	Y
BARCPV_1.0_Chr01_27149600_C_T	715639775	C	T	Chr01	27149600	CTTGATTCTTTCAAAGAAACTTATGAGTAAGCTAACAGGCTGGCCCTATTAAATAACATG[C/T]TGAAAGGGTTAAACAACTAGTTGAGAAATAGAGTTAAAACCTTGGAAGAAGAGTTAAGTA	0.428571	0.965	Y	Y	0.294118	Y	Y
BARCPV_1.0_Chr01_27184338_G_A	715643887	G	A	Chr01	27184338	GAAAACTAAAGCGTTACCAACAATGTAATGTTTtGTATGAACAATAATGTTAAATAAAGT[G/A]GGAACACATGATAATCTACATCATAGGGGAGTAGTTATAGGAAGGCAAACATGTGTAATG	0.363636	1	Y	Y	0.294118	Y	Y
BARCPV_1.0_Chr01_27309360_C_A	715640010	C	A	Chr01	27309360	ACCAATGTAAAATATGTGTTTGTAGTAGTGTAATTTTAAAAAAaTTCATATTGAATTGAA[C/A]AAGTATAACTATATTCCCACTAACATATGTCCTCACTGTAATTAGAGTTGTGGTTGATAC	0.444444	0.899	Y	Y	0.333333	Y	Y
BARCPV_1.0_Chr01_27360325_T_G	715640013	T	G	Chr01	27360325	AAACATTACCAGATGCTATAAATAATATTTATTCCATTTCTTTTAATGTTTGATTGGTTA[T/G]AGTTAATTTTGACTGGTTGAACTAGCGTTTATTTGGACTTCGGACACGCGTTTGTAACGC	0.357143	1	Y	Y	0.352941	Y	Y
BARCPV_1.0_Chr01_27394800_G_A	715640012	G	A	Chr01	27394800	AGATAGTACACCTACCATTAGTAATATCCTTTTTTtCTTATCTTACATCCTTTCCTTGTT[G/A]GGTAGCTCATTCCAACCCAACAATCCAACTACCTCATTCACAATGCTTCCTTACTCTTCC	0.5	0.9	Y	Y	0.333333	Y	Y
BARCPV_1.0_Chr01_27449787_G_A	715640011	G	A	Chr01	27449787	TCCTGTGTAGGAGAAGTTGTAAGTTTGGCTTTAAATCTAAACAAGTTTTAACATGTAAGG[G/A]AAACTCTTATGATTTTGATAGTACCTTATGGTAGATGATATGAATGTGAAGGTTACTTGG	0.444444	0.858	Y	Y	0.333333	Y	Y
BARCPV_1.0_Chr01_27640891_A_C	715644658	A	C	Chr01	27640891	GCCTGTCCCGCATTGTCACCCCTAAGAAGTAGTGATAGAGATTATGATAAAGGTGATTAT[A/C]ATTGATGTGAGTTGGATTGACACTAAACAAGAAACAACACATTAAGGAGGCTTAAGGACA	0.363636	0.965	Y	Y	0.352941	Y	Y
BARCPV_1.0_Chr01_27766347_A_C	715640627	A	C	Chr01	27766347	TTGCAAATATGGGTCTAATTGGGCTTTTGTTAATTTTTGTAGGACCAATCAAGAGGACAA[A/C]CCTAGGATGAAGGAATGTACAAACATATTCAAGAAGATCTCCAACTCATCAAAACATAAA	0.2	0.988	Y	N	0	N	N
BARCPV_1.0_Chr01_27956869_C_A	715641748	C	A	Chr01	27956869	CTCATGAAGTATATGTACCATTAACTTCTCAATTTCTTCTTTTTtACTATAAGAATAACG[C/A]TATGGTTTCACCTTAACGAGTAACTTGTTTCGTTAAAGGAATAGAATGATCATGGAATTG	0.5	0.899	Y	Y	0.333333	Y	Y
BARCPV_1.0_Chr01_27985523_C_T	715641747	C	T	Chr01	27985523	TCCCATGAATGAGTTTGTTGTATCCATTGACAATGCTAAAAAAACCATCACTTAGCTTTT[C/T]GATAAATGAATCCACAACGCAAAAAACATAATTCCGCATCCCTAAATCCAGAACACATAC	0.4	0.965	Y	Y	0.333333	Y	N
BARCPV_1.0_Chr01_28023950_A_C	715640299	A	C	Chr01	28023950	ACGTTGCCAATATCACCGTAATTATGGACACACAACCGAGGGGTGCCAAGCATTAAAGGA[A/C]AAAaTAGAGGAACTCCTCCAGGCGGGACACTTTCGTCAATTCATCAAAACCGACTCCTCC	0.444444	1	Y	N	0	Y	N
BARCPV_1.0_Chr01_28035739_G_A	715644600	G	A	Chr01	28035739	CATCGTCGCTTCAAGGGCGACGATCTTGGACTGACGGAACGATACTTGCTCAAGAAGCTC[G/A]GTAAGCCGTTTGCAGGCTTCAGCATTGTTCTCTCGGGCATCTCGCAAGGAGGCCTTGTAG	0.333333	0.949	Y	Y	0.277778	Y	Y
BARCPV_1.0_Chr01_28066510_G_T	715643485	G	T	Chr01	28066510	TGCAAGAACCTAGCAAAAGCGAGGAATAGGAAGGTCATAAGGGGAGTTGCACACACATAT[G/T]TATTTTTCCAAGGCCCCGGCATTGTATTCCAGGCTTATCAAAGCAGCAACGTCAAAACCC	0.285714	1	Y	Y	0.294118	Y	Y
BARCPV_1.0_Chr01_28071307_A_C	715643484	A	C	Chr01	28071307	GTTCTCGTCGAGACGTGTCACTATCCGAGAGAAAGACATCGCCTAAGCTGACATCGCCCA[A/C]GTGGACATCGCCTAAGTAAGACATCGCCCGAAGTGTCAACCCGAATGACGTAAGCATTTC	0.333333	0.949	Y	Y	0.3125	Y	Y
BARCPV_1.0_Chr01_28082414_C_T	715643486	C	T	Chr01	28082414	GCCTTTGTGGTTGAGGCTCAAAaGAaGAAGTACACAGTGAGAACTAAGCTAGAAGAGTTT[C/T]GGGCGATGACGTAGAAATGTGCATAAAACTTAGCAGTTCAGACGAACGTTATTCCGGATA	0.444444	1	Y	Y	0.333333	Y	Y
BARCPV_1.0_Chr01_28136901_C_A	715644265	C	A	Chr01	28136901	ATTTTTtATTAGTGACTATTAAATATGAAATAAACATTTCGGTTTAGAAATGGGTTCAAG[C/A]ACTAGCCAGAAGACAGAGTTTAGGGAGTTGTTGAGTATTGGACCTGACCCGAGACAGAAG	0.4	0.996	Y	Y	0.333333	Y	Y
BARCPV_1.0_Chr01_28142769_C_T	715644264	C	T	Chr01	28142769	TTTCAAAAGTCAGAAGTAAATATTTCGAATAATCTAGTTTCTACTAACCATCTTTTAATT[C/T]TTAATAACAAATCATCCACAATCTTATAATTCAACTTCCAAAAATTAAAAAaCGAACTCA	0.5	0.714	Y	Y	0.352941	Y	Y
BARCPV_1.0_Chr01_28156271_A_G	715642693	A	G	Chr01	28156271	AAATAAATTtCTTTTCCCTCTTTTTCTAGGGTGTTAGTGATGCATAATCGGGTTCCATTT[A/G]TCTTTGTTTCAATGAGATTAGTATATGCAGGATCTATGAATCCATGCACATTTTCCTTCC	0.375	1	Y	Y	0.352941	Y	Y
BARCPV_1.0_Chr01_28206569_G_A	715643324	G	A	Chr01	28206569	ACCCTCTCTTCACAAAACCCTCTTCACGAAACACTTTTCCCTTCCTTTCACTCTCTTCGC[G/A]AAACACTTTTGCGCCCTCGCCCTTCACTCACTCTTCCATTCACTGTCTTCTCACTCTCGC	0.444444	1	Y	Y	0.333333	Y	Y
BARCPV_1.0_Chr01_28234516_A_C	715644166	A	C	Chr01	28234516	GCGCGTGCATTGCTCACCACTTACAGACACCAGGATCGGGTGAGTGAACTCATGCCTGAA[A/C]AATTTTCCGTCGATCAAGGTGTACTTGCTCAAATTTTTCTTGATTTTCCGAGCCTCCGTA	0.416667	0.949	Y	Y	0.352941	Y	Y
BARCPV_1.0_Chr01_28240930_A_G	715644167	A	G	Chr01	28240930	CCCGATGTTGGAGATCGATATCGGACCTTGCCAGTAGAGGGAGAAGATCGTACATTGGTC[A/G]TCTGAACAATGTAGAAGGCCACGTAAGGTGGGCCTAAGAGTTAAGATAAGTAATAGTTAA	0.333333	1	Y	Y	0.352941	Y	Y
BARCPV_1.0_Chr01_28389876_C_T	715644903	C	T	Chr01	28389876	GCCACCGGTAGTGTCACTACCCGATACCCGTGGGTAGGAAAGACCACGGAGGGAGTGATG[C/T]CGTGGAGGCTTCGGGCCCGTCAAGTGCAGGAAAAATGATGAAGTGAAGAGAAAGGTGGCT	0.4	0.915	Y	Y	0.294118	Y	Y
BARCPV_1.0_Chr01_28559671_T_C	715642291	T	C	Chr01	28559671	TTTATTCTCAAACCTGCACCAAGGGAAACAAACATGGTGAAGACACCACAAGACAGAAGA[T/C]GTAAAGATCTAGTAACGATGAAGAGCGGGAGGTTCTAAGGTAATCTCTCATACATATATA	0.444444	1	Y	Y	0.352941	Y	Y
BARCPV_1.0_Chr01_28580040_C_T	715644289	C	T	Chr01	28580040	GAAGAAAGTATCTCAGGTGACCCGTGGAAGTCAGACCTCGTGTTCACGAGGGCGGATCTG[C/T]AAGATCTCGTGGTCATTTCAGTCGTCACGGTGGGCAGAAAGGTGCATAGGGTTCTTGTCG	0.4	0.949	Y	Y	0.333333	Y	Y
BARCPV_1.0_Chr01_28698044_T_C	715643047	T	C	Chr01	28698044	GGAAGGTGTACCCCTTCCCAGCGTAAGAAATATGCCATGGGAATGATGACAGTGGAGGCG[T/C]AGAGGTCGGACCAAACGCCCGAACCCGACCTTGTCTTCACCAAGACTGACTTGCAGGACT	0.454545	0.834	Y	Y	0.352941	Y	Y
BARCPV_1.0_Chr01_28746727_C_T	715642656	C	T	Chr01	28746727	TTGTGCCTTCACATAATCTGCCCTTTGATTACATTTCCCATCCCTCATCCATTTCAACAC[C/T]AGCAACTAAGATGCTCAGAATAACTTTGCATCACTCTAGAAAAATTTTGAACCCACCCTC	0.416667	1	N
BARCPV_1.0_Chr01_28750792_G_A	715642657	G	A	Chr01	28750792	ATATGAGCAGAAGAGATAATGAAAGCCCTACTCTTCTTCTTACTCTTATCTTGAAGAATG[G/A]ATCTTTTtATCTAATGGAAGTGATATGAACAAAAGAGATAAACTAAGAAAGAGGGAGGAG	0.5	0.714	Y	Y	0.333333	Y	N
BARCPV_1.0_Chr01_28778342_C_T	715641609	C	T	Chr01	28778342	ATCGGTAGTTTGAAGTTTCCACCGTTTGTTCGAGCTTTTGATCGTTTCTCTTGAAGTTTC[C/T]TGCTGTTTGTGCGGTTTCCGATCGGTTGGTTCGAAGTTTTACCGTTTGTTCGCGTTCCTG	0.4	1	Y	Y	0.333333	Y	Y
BARCPV_1.0_Chr01_28782460_G_A	715642462	G	A	Chr01	28782460	TCTGACATTAATATACTTCTAATAAAATGGATGAACAACTTCTAAATAAGTCAAACAAAT[G/A]CTCTTACGATAGGAATGAAAGTCACAATATCGATAATAGTAGAAGGTATATACTTGTACT	0.5	0.899	Y	Y	0.333333	Y	Y
BARCPV_1.0_Chr01_28897155_T_C	715644872	T	C	Chr01	28897155	GATGTGTGTAGGACTATATTTTCATCTTGCACCTGTTACAAACTCCGTCTGTAACCCTAA[T/C]GCTGACTTTATGTTTTtCATGACGTTGAATGTTGTTCGACTTATACTTGCATGCTTACGT	0.4	1	Y	Y	0.352941	Y	Y
BARCPV_1.0_Chr01_28932147_C_T	715643672	C	T	Chr01	28932147	TCTGTACTGACAATGATGGCAACGACGGCCACCCTTTCTGCTTCATCTATGCAATTGTTC[C/T]TGCTGAGGCACAAGCCTACTTTCGAGTtCAGAGACCTCTAAGAGTTTATCGTTTAGCATT	0.4	0.996	Y	Y	0.333333	Y	Y
BARCPV_1.0_Chr01_28994616_T_C	715643307	T	C	Chr01	28994616	CTCTTTTATCCCATTTTCTCACCCTTTTTTCAAACACTTGTTCCAATGTGGTACCAGTTC[T/C]TGGTTAATTATTTTTATTTGTAGTTTAGTAATAATGGATTAATTAACTTTTATATTTAAT	0.375	1	N
BARCPV_1.0_Chr01_29095947_C_T	715642578	C	T	Chr01	29095947	GTATGGGTGGCCTTTATCTCCACTAGCAGATACGAACCTCGACAAGGCCGCAATGCGCCC[C/T]GTTAGCTACTGCACTTCTTTCACCGAGGCGGGACTCCTCGTCGCTAGGATCGCCGCACAC	0.444444	0.877	Y	Y	0.333333	Y	Y
BARCPV_1.0_Chr01_29118551_A_G	715641416	A	G	Chr01	29118551	ACTGACCTCACCTTCGTTACGCAAAGAAAAGGGAAATCTTTATAGGGGCCCTCCAAACCT[A/G]CCCTATAAGACAAGAGAGAGAGAGAGAGAGACCCACTGACTGACTTCACTCCTACTTTGT	0.416667	1	Y	Y	0.352941	Y	Y
BARCPV_1.0_Chr01_29134392_C_T	715641908	C	T	Chr01	29134392	CCAACTTAGGTTTTGTTCTTGTACCTGGTTATTTGCCTCTATTTTAGCTACTAATGAAGT[C/T]TTGGGACCTCACTATTTATAAAGTTTAGTGAGAAGCTCCATCAGATTCAACGTTCGCACA	0.4	0.965	Y	Y	0.277778	Y	Y
BARCPV_1.0_Chr01_29158910_A_C	715641455	A	C	Chr01	29158910	AAGATTCCCTTCTCGAAGTGCAACTGTCGCGGGATGATCACTCAAGCGTCAACTCATACG[A/C]CCAATATCAGAGGGATTATCCATGCTTAGCATACACTGCCCCCTCACGTCCCATGCATGC	0.5	0.976	Y	Y	0.352941	Y	Y
BARCPV_1.0_Chr01_29166847_A_G	715641451	A	G	Chr01	29166847	AAACTGGCCATGGCTGACGAGGTGGCCAAACTGAAAGAAGTACTGGACCAACGTCAAGCC[A/G]TGGTGAGCGAGGTGGCCAAGCTGAAGGAAGAGATGGCTCGCCTAGGACAGCACTTCCTCA	0.5	0.915	Y	N		N	N
BARCPV_1.0_Chr01_29222938_T_G	715641432	T	G	Chr01	29222938	ATATAATTCCTTCGCGTATAAGGTCTGGTCGGTCAGCAAAGAGTGTTATTGGGCCTGGGG[T/G]TGTGTTTAGTGCATTCGGGTCTTGTACAAGTAAAACATTCTCCATAGGCCTGGCCCAAGA	0.428571	1	Y	Y	0.352941	Y	Y
BARCPV_1.0_Chr01_29429687_G_T	715639440	G	T	Chr01	29429687	TGTTATTATACTAATAAGGGAAATACTTGCAATCTCCTTTCTTGGACATACTTTATTGTT[G/T]CCTGAAATTTATTGAAAATCATAAATTTTGGTGGTCCTGGATCACAGTTAACGAGTCTCT	0.444444	0.899	Y	Y	0.333333	Y	Y
BARCPV_1.0_Chr01_29461905_G_A	715639441	G	A	Chr01	29461905	GTTGATAATATGGTTGTCGTTGAGGTTGCTCATGGGACTACTGACAATATGGATTATAAT[G/A]CCAAGGATGCTGAAAATATGACTCACATTGCATCTCATAATTATAAGTTTGATCAGCTAA	0.4	0.899	Y	Y	0.333333	Y	Y
BARCPV_1.0_Chr01_29508516_G_A	715639442	G	A	Chr01	29508516	TTTTCATATACCAACTCATATCATGTGGCCTCATGTACCCTCAGGGGCTGAGGGCGACCT[G/A]TTACCCGAGGTCGGACAGGGCCAACGCTACCGCATTTTTCTGTGACCCGATCCTCTGCGA	0.25	0.834	Y	Y	0.352941	Y	Y
BARCPV_1.0_Chr01_29524178_A_C	715639443	A	C	Chr01	29524178	TGGGTCAACTGAAGCACGGATCCATTTTCTTTCCACAAAGATTCAGTAAGCCTCACAATA[A/C]GTCACGTGTAAAACATTATTTTTTAGGTAAATTTGATTTTTTAATTGTTTTTCCAGAAAA	0.428571	1	Y	Y	0.352941	Y	Y
BARCPV_1.0_Chr01_29541671_A_C	715639444	A	C	Chr01	29541671	CAACAGCTCAGTTTTTATCAGTCACGAAATATATATATATTTTtAATAGCATCGAAAGAG[A/C]AACAGTGATGCAGACGGTGAGAGATACAGACGCAACTTTCTCATCCTATCTCAGACCCGA	0.428571	1	Y	Y	0.352941	Y	Y
BARCPV_1.0_Chr01_29603232_A_G	715639445	A	G	Chr01	29603232	GATTGAGTTTTTCATGTAGGAAAACACCCTTCAATTCCAATTTTATGATTATGTACAATA[A/G]GAACACCCGAAGTTTTAAATCCTAGCTTATTTATTTCTTTGAAGAGATCAAATACATATT	0.444444	0.813	Y	Y	0.352941	Y	Y
BARCPV_1.0_Chr01_29617062_T_C	715639765	T	C	Chr01	29617062	ATAAATTGGTGCGCAAACATGGCTGAGTCCTTCAACGTTGGAGTTCCATGGATCATGTGC[T/C]AGGAGTCCGATGCTCCTAAGCCAATGGTATTTTCTTATACATTTTATGTTTTAGAGTAAA	0.5	0.949	N
BARCPV_1.0_Chr01_29810949_G_A	715639764	G	A	Chr01	29810949	ATTCTCCACTACACTTAGGTTTGCATAGGATCCTCTCAAACCCACTAATCTATCTGGAAT[G/A]TTCTTTTATATTAGTAAAAATGAAGAGAAATCCAATTCATTGACTTAAATTCATTCTTAA	0.4	1	Y	Y	0.333333	Y	Y
BARCPV_1.0_Chr01_30054486_A_G	715640223	A	G	Chr01	30054486	GTATAAAGAAAGAAAAAAaGTTAAGGAGAAAAGTGAGAATTATGGCCATGTTTCATGGTT[A/G]TGCTTAAACAATTTAAGATTTtGTTtGTAATGGTATAAaTTTTtACCAACATCAAACTTA	0.4	0.899	Y	Y	0.352941	Y	Y
BARCPV_1.0_Chr01_30073111_G_A	715641652	G	A	Chr01	30073111	CATGCATATTAATTTAGTCAAAGTTACTTCTAAATCTTTGGAATACTCGTCTACACTCAT[G/A]GATCCTTGATGAAGTTGTTGGAGCTTCAACAAGAGTTCCTTCCTATAGTGAGGAGGAACA	0.444444	1	Y	N	0	N	N
BARCPV_1.0_Chr01_30108022_T_C	715641651	T	C	Chr01	30108022	TTGCATTAAACATCAAAGGGTGTACGTTCCTCAATCATTGTCAACACAAATGCATTTTAG[T/C]TTCTTGCCTCTCTACCTTTCAACTAAAGTATGAAATTGTTGAATTTCTCCAACATTTGGT	0.4	0.988	Y	Y	0.352941	Y	Y
BARCPV_1.0_Chr01_30130019_C_A	715641653	C	A	Chr01	30130019	ACCATAAACTCCATCCTTAAACCATTACCCTGTCTCCTAAATGGCCTCTAAAGTAGAGAA[C/A]ATATATAAGTAATCCCCCAATGCTAAAAATCATGCTAAATAATTCTCAGATATTAAAAAG	0.375	1	Y	Y	0.333333	Y	Y
BARCPV_1.0_Chr01_30189363_A_G	715640402	A	G	Chr01	30189363	CTCATCGATGGCGAGTTGTACAGGTTCGGGTTTACGCACCCTCTCCTAGTATGTGTACAC[A/G]GAGAGAAGTGCATGAGAATTATGGCTGAGCTCCATGAGTGGATTTGTGGGAGTCACATCG	0.5	0.996	Y	N	0	N	Y
BARCPV_1.0_Chr01_30281195_T_C	715642368	T	C	Chr01	30281195	TATCTGATAGAATTGTTGGTAGTAAAGTTCAATCCAAAATCAAAACTATATGTTACAAAA[T/C]GAAAGACATTTAACAGAGTTtATTTTTACATTAGCAAGGGTTAAAAaCATCAGTGAAGTC	0.444444	0.765	Y	Y	0.470588	Y	Y
BARCPV_1.0_Chr01_30345924_G_A	715642020	G	A	Chr01	30345924	ATGGTTCAAATTTGATTTGTTTTtATGTTGAATACAACCAGCCTTGACCAGGTCTTCTCT[G/A]TTATAGAaCCCAAAGCTTGTAGCTACTGCTTTCACTCACAAATAACCAGTTGATATAGAA	0.333333	0.988	Y	Y	0.333333	Y	Y
BARCPV_1.0_Chr01_30376784_C_T	715643615	C	T	Chr01	30376784	CCAAGAGATTCTGAGGGGCTACTTCCACAAGCTTTCCTTAGGGAGCCAAGCTGAGGGTGC[C/T]AAGAAGGAAGGCATGAACTTCTATCTTGGCGCCTTCATGGCTTGTGCTAaCACTTGGCgC	0.333333	1	Y	Y	0.333333	Y	Y
BARCPV_1.0_Chr01_30381256_G_A	715643614	G	A	Chr01	30381256	TTTGTGTGCTCCATCCAATACAGGCAAACCAATTTACCTTGAGTCCCCCAACCAGACAAC[G/A]TGCCATATGTAGGGAAGTCATTCATTGTCCATGTACCGTCCCGTCCCCGAGCGTTGACCA	0.4	0.996	Y	Y	0.333333	Y	N
BARCPV_1.0_Chr01_30498121_A_C	715642459	A	C	Chr01	30498121	TTGATTCAATTGTTCAACTGTACATTTTTtCATAGAAAAaGGACATGGACAGTCACTAAT[A/C]AGTTGCTCAAAGGGATGACAAAAATGTAACATTTATCATGCAGGTATAGACTACCAATAT	0.444444	0.935	Y	Y	0.352941	Y	Y
BARCPV_1.0_Chr01_30499637_G_A	715642458	G	A	Chr01	30499637	AATTACGTTGTTAATTCAATAACTGTTAATCGGTTGTTAGTATCCGTGGCTCTATGAAAG[G/A]TCCAAATAAACTGTATATGGTATACAATACCAATCTGTTGCCACAACTTTGATCTATGAG	0.363636	0.935	Y	Y	0.333333	Y	Y
BARCPV_1.0_Chr01_30519686_C_T	715644440	C	T	Chr01	30519686	GTAAGTACTTTCTTGGACATCATGGTCTTTGTATTTCATTACACATGTACCAAAGTATGA[C/T]TTCTTAAACATAAACACTATTTGTTACCATGATCCAAACTTATTACAAGGAACCTGTCAT	0.444444	0.935	Y	Y	0.333333	Y	Y
BARCPV_1.0_Chr01_30529961_T_G	715644439	T	G	Chr01	30529961	AATTTTATGCAAGAAGAATGCAAAGCAATTAAACAAAACAAAACAAGTAAACAATGCAAA[T/G]CAATTAACTAAAACACAATTAAAGTTTACTAATTAGAAAGCTTTAAAGCTAGGCGTATCC	0.4	0.765	Y	Y	0.352941	Y	Y
BARCPV_1.0_Chr01_30884867_G_A	715643988	G	A	Chr01	30884867	GATGATTGGTTGGGGCATATCACTTGGAGAGGTGAAAGAGAAGATCAAGATGTCTATCCT[G/A]GACAAGGGAGTGAAAAAGCTTGGAAACTTGGGCAACAATTCACTCATATTGATCTTAGAA	0.285714	1	Y	Y	0.333333	Y	Y
BARCPV_1.0_Chr01_30916238_C_T	715644275	C	T	Chr01	30916238	GAGAAGGTCCTAAGACTGGGAACAGTGCTACTAAGGAGCGCCTACAGAATACGCGAGTCT[C/T]AGGCTGACGCATGGACAGAAACACCAGGAAGGTATATAAGGCTTATGGTAAACAGAACAA	0.4	1	Y	Y	0.333333	Y	Y
BARCPV_1.0_Chr01_30916301_G_A	715644274	G	A	Chr01	30916301	GAATTAGGACCCAAGTGGTCATCCCCGCGTGAGTTGCACTCTGGCGAGGCAATCTTACAC[G/A]CTGAGAAGGTCCTAAGACTGGGAACAGTGCTACTAAGGAGCGCCTACAGAATACGCGAGT	0.5	0.834	Y	Y	0.333333	Y	Y
BARCPV_1.0_Chr01_30942473_C_T	715642261	C	T	Chr01	30942473	GAATTAAACCTTTTCCTTGCTCTTCTCTTTATGAATTCTTCTCGGACCTTTGCTTTCTCT[C/T]GAAGTTCTTCCAACAAGTCTAACTCTATTTTGAGCCATTCGTCGTTAATCCCAAAGTCTT	0.5	0.988	Y	Y	0.333333	Y	Y
BARCPV_1.0_Chr01_30950353_C_T	715642259	C	T	Chr01	30950353	CCATCACAGACCGAGCAATTAGCTCGGTAATCGTGTAGGACCTGGTCCAAGCACAGAGAT[C/T]GATCTACTTCGTCAGTAAAGTATTACAAGGACCAGAGGAGCATTACCAAGCTATTGAGAA	0.416667	1	Y	Y	0.333333	Y	Y
BARCPV_1.0_Chr01_30953619_G_A	715642260	G	A	Chr01	30953619	CTGTTTTCTTCTTTAGAACATATTTATATAGAAATATATGTACATTTGTACATTTATCAT[G/A]TATAACTACTATGTTGACTATGTTCCGATCACAATACATCAGTAGTGCACTTAAATAATT	0.454545	0.965	Y	Y	0.333333	Y	Y
BARCPV_1.0_Chr01_30995362_A_G	715643912	A	G	Chr01	30995362	CTTGCTTCATATTCTCTTATATAACTGCCTGCGCCTGTTTTATGTCTTTCGTATTTCTGC[A/G]CTCTCGCCTTTCCTCCTAATTTCTTCGTTCTTCCCCCTTTATGAACCTTTCTCGCGAGGT	0.444444	1	Y	Y	0.352941	Y	Y
BARCPV_1.0_Chr01_31008017_A_G	715643911	A	G	Chr01	31008017	TATTATCTAAATCTGAATTTGGGAAAAAATGAGGCTTGGTTGCATCTCCAACTTCACTCT[A/G]TTAATTGATACATTCCCTTCTTCGTTAATCCACTTCTCCACGGTACTCATCCTATGTTCA	0.375	1	Y	Y	0.352941	Y	Y
BARCPV_1.0_Chr01_31025713_A_G	715640850	A	G	Chr01	31025713	AATGAAGAGAATGTATGTTGTAAATTTGTTAGTGCAACAAATTCACTACAAGAAAAACAT[A/G]AGTTCTTGTGGGCAGACGCAAATAGGCAAAAACAGACGCATAAGCGTCGGATTTACGTGG	0.444444	0.976	Y	Y	0.352941	Y	Y
BARCPV_1.0_Chr01_31055871_G_A	715643146	G	A	Chr01	31055871	AATACATCTATTACATTTTACATTAATTAATTACTTATATTAAATTTTACATTACGTGGG[G/A]TCCACAAACAATTAGAATATTATTATCTTTTACCGCATGGATGGTTGTATCTTGCCGCAT	0.428571	0.858	Y	Y	0.333333	Y	Y
BARCPV_1.0_Chr01_31060694_G_A	715643147	G	A	Chr01	31060694	TTAATTTTTTtAGAAATAAAAATGGGTAAAATACTCTTTTGTCTCTCAATTATTTTTGAA[G/A]GTTAAATTGTAGTCCTTTAATATTTTGTATCTTATTATACTCAATCTGATTTATTAAAGC	0.4	0.662	N
BARCPV_1.0_Chr01_31080023_C_T	715644008	C	T	Chr01	31080023	ACCAGGGAGGTTTTAACGAGGCGTTTTCATCAAAATACTGACAAAGTTCTTCTACAACTT[C/T]CCGGCTCGGCATCCCCTGCCAAGACCGACCACCCAAGCTTGCTCGATTAATTTCGCAAGT	0.4	0.809	Y	Y	0.333333	Y	N
BARCPV_1.0_Chr01_31157572_C_T	715639912	C	T	Chr01	31157572	CACACCTAACATCAACCCATACATTATCCCAAATGTATGAATTCAAATCCATATCATTTT[C/T]ATCACAATGTATCATTCAAAATgCAATCCACAACATTCAAAAGTCTATGTAaCATAAAAA	0.5	0.858	Y	Y	0.333333	Y	Y
BARCPV_1.0_Chr01_31240472_C_T	715639913	C	T	Chr01	31240472	ACAAAGGGCAGACGATGCTTTTGATGTCGACCTTGTCTTTACCAAGGCCGACCTCCAAGA[C/T]ATTGTTCCCCATGACAACAACCCGGTGGTAATCTCAGTAGTAACCAATGGGAGGAAGGTG	0.363636	1	Y	Y	0.333333	Y	Y
BARCPV_1.0_Chr01_31326329_A_G	715639910	A	G	Chr01	31326329	CACCACCACTCGGACCTTACTATCTGAGCTTGATGCCAACGCCCGAGGAGAGGTGTACCG[A/G]AGCAACGCCGCTCGTCCTTAGTGTGTCTAAACATTGAGGCAATCAGCGTACTTGGTGCCC	0.4	0.976	Y	Y	0.352941	Y	Y
BARCPV_1.0_Chr01_31330390_T_C	715639911	T	C	Chr01	31330390	TTAATCTGATTGTACCCAGAGAACGCATCCAAAAAACTAAaCATCTTGCATCCCGAGGCT[T/C]TGTCCACCTACGCGTCGATGCTTGGTAATGGGTACGAGCCCTTTGGGCACGCTTTGTTGA	0.285714	1	Y	Y	0.352941	Y	Y
BARCPV_1.0_Chr01_31347966_A_G	715644948	A	G	Chr01	31347966	CAGTACACAAGCCCCCCAGTCTTGAGCTGACACTTGCTTCAACAAAAATACTACGGCCTC[A/G]CCTTAGCATCCACGTGGCATTCCTGTTGACGTGACATTCCTTTGATCAGTTGACGTGACG	0.5	0.996	Y	Y	0.375	Y	Y
BARCPV_1.0_Chr01_31382769_T_C	715640978	T	C	Chr01	31382769	AGTTGATTTCACATGTATTGGGTTTTGAAGATGATTTGATAGTCCTTGTCAAACAACTGA[T/C]TTATGCTTAGGAGGTTGTGCTTTAATCTTTTCTATGAACAACACTACATTGATCAGAAAC	0.5	0.935	Y	Y	0.352941	Y	Y
BARCPV_1.0_Chr01_31415886_A_G	715640979	A	G	Chr01	31415886	AATTATTAGCCAGGGgTGATTTTATTCAAAGAATACTCACTAAGGCAGAAATGGCTTAGT[A/G]AAAGAATACTTGAATGGGGCCAATCATGAGTGGTTGAGAACTGAAAGAATACTCAATGGA	0.428571	0.988	Y	Y	0.352941	Y	Y
BARCPV_1.0_Chr01_31434752_G_A	715640980	G	A	Chr01	31434752	GAAGTGTGTCCTTCTTTCTGCTGATATGTTTCCTCTCAAATGCAAACCTCATTCTTATCA[G/A]AGAACGTCGAGCAAGTTAAAACAGAGGCTACCATACTGTTAAAGAGCGATGCGACATTGA	0.428571	1	Y	Y	0.333333	Y	Y
BARCPV_1.0_Chr01_31476941_T_C	715643468	T	C	Chr01	31476941	ATTCAAAATCCTAACTCTATATTTGCAAACCCCTAGCTATAAGTTGTTTCTCAAGAGCAA[T/C]AATCTTGAACCAAACCTAGATGATGACTATGTTAGCTCAAAGTAGGACACATTTGATTGG	0.416667	0.988	Y	Y	0.352941	Y	Y
BARCPV_1.0_Chr01_31518724_C_T	715642097	C	T	Chr01	31518724	AAATGGAACGAACAATGCGATCAAACCTTCTCCATGATTAAGAAAATGATAGCTAAACCT[C/T]CAATCCTAGTTAAACCAAAGTTAACCCAACCCATAATTGTATATCTAGCAACCTCACACG	0.384615	0.935	Y	Y	0.333333	Y	Y
BARCPV_1.0_Chr01_31526897_C_T	715642098	C	T	Chr01	31526897	TAAAAaTGAGTATTTTtCTAACTTGTTAAAATATATTTAATCTTTTATTTATTTGACCAT[C/T]CACGTAATTGTACGTTGTAACTTTGTTATGGATTTAGCTAATATTTGTAAGGCTGAAAGT	0.4	0.813	Y	Y	0.333333	Y	Y
BARCPV_1.0_Chr01_31592045_C_A	715641775	C	A	Chr01	31592045	TCTCCGACATTGATGCCTTGAGCAATCACTGCATAGAAGCGAATGGATGTGAATCGAATA[C/A]AAACCAGTTTTTCATGCAGAGCATAAACATAATATATTCTTATCATCAAGTTTCTTTTCC	0.444444	1	Y	Y	0.235294	Y	Y
BARCPV_1.0_Chr01_31592295_G_A	715641776	G	A	Chr01	31592295	CTAAATCTTGTGTAAAGTTGTGCTTTGGAAATTTGCTTTTTTTCGGTtATTTGTAAGCTT[G/A]ACTACTTATTACTTGATGTCATCACTGCTTAGGTAACTTTTATGATTTTTCCAGCATTTA	0.5	0.813	Y	Y	0.333333	Y	Y
BARCPV_1.0_Chr01_32014499_G_A	715639437	G	A	Chr01	32014499	AGGACGAAATGTGCAGGCCTATGTGGATGATATGGTGGTGATCTCGCAAATGAGGGATCA[G/A]CATGTAACTGACCTAGAAGAGCTATTTGCGACAATAGCCAAGTACCGGTTGAAGCTAATC	0.333333	1	Y	Y	0.333333	Y	Y
BARCPV_1.0_Chr01_32056061_T_C	715641960	T	C	Chr01	32056061	AATAAGACTCAAGAGATGATTACTAGGGCAATGTATATTGCACGTAGGCAAGTTAATCAA[T/C]ATATTGCTAGGCTTGAAGAAAGGTCGAGGATAAATAGACAGAAGATTTGTTTCTTATCTA	0.222222	0.965	Y	Y	0.294118	Y	Y
BARCPV_1.0_Chr01_32063465_A_G	715641959	A	G	Chr01	32063465	CCAACTTGAGGAAATGATCATGGACGTTGGTAATAGAAATTTTTGAATATTGGTTTAATT[A/G]TTATGCTATATAAGGTCGTTTGAGTGTATATATGTGTCTATTATTCATGGATTGTCTAAG	0.3	0.858	Y	Y	0.294118	Y	Y
BARCPV_1.0_Chr01_32077024_A_G	715641958	A	G	Chr01	32077024	TTAGCAGATGGAGGAGTTCCAGGCATAGCTCAAATCAGAGAGTATCTTTGGCACACTATA[A/G]AGCAATTTAAGAGCAGAGGAAAAGATAAGAACAACAAGTTGTTTGTGTGAAAAAACAaCA	0.333333	1	Y	Y	0.294118	Y	Y
BARCPV_1.0_Chr01_32095877_G_A	715641497	G	A	Chr01	32095877	ATTTCAGACTCAGATAATGAGCCTGGTCAAGTTTGTCTAAGGGCAGATAACTCAACATCA[G/A]AAGTAACTATTGAGGATACATGAATCTTAGAGTCCTTGAAAATTTGATGTACTATCAACT	0.5	1	Y	Y	0.333333	Y	Y
BARCPV_1.0_Chr01_32112033_G_A	715641498	G	A	Chr01	32112033	AAGTCATATGTCCCCCAGGCTCGAATGAAATTGTTAAAATGTAACGTAGTGTCTTAGATA[G/A]CCGAGAAGCCGAGAAATCGAGAGGTCGTGAGCTAGTTTTGAATGTGTTCTTCATAATTCG	0.363636	0.996	Y	Y	0.333333	Y	Y
BARCPV_1.0_Chr01_32150300_T_C	715641499	T	C	Chr01	32150300	GGCCTTCATGAGGGCGTTCGCTATACTGTGCAACCACTTTGGGCACACTCCTTCCGTCGA[T/C]GTCTTTCTTCATTTCTTTGAAGCTAAGAGCCCCGAAAAGAaCCTGTGGGTGAGCTTCAGT	0.384615	1	Y	Y	0.3125	Y	Y
BARCPV_1.0_Chr01_32194031_A_G	715641770	A	G	Chr01	32194031	TCACCAAGCGCTTACCCACAGTAGCCCGACTTTGCAAATCAACTAATTCTTCTATGTTTT[A/G]TGTCAGTTTCTTAATAAGACTCTCAGTGAAACGTCTTAGACGTATGGCCAAGACTAAGTG	0.272727	1	Y	Y	0.294118	Y	Y
BARCPV_1.0_Chr01_32284169_A_G	715641638	A	G	Chr01	32284169	GACTGTACATATTTGTTTTTATTTAAACTTTCTCATGACAAATTTACAACTACAACAGGC[A/G]AAACGAAAAaCTAGCTTACACGTATCATACTTCCAATTTCCAAATTCAAGGTCTGTCACA	0.333333	0.899	Y	Y	0.294118	Y	Y
BARCPV_1.0_Chr01_32419995_T_C	715639989	T	C	Chr01	32419995	ATCGGGTGTGTTCCGATATAAAAACGATACTTTTCTTTGTGAGTTCCATGCGTGTCTGAA[T/C]ATGATTCAAAGCTGAAAGATAAGGTTTAAATTAAAAGTGTAATAATCAAAATTCCAAGTT	0.416667	0.965	Y	Y	0.294118	Y	Y
BARCPV_1.0_Chr01_32529443_G_A	715639988	G	A	Chr01	32529443	TCCAATCTTAAATGAACTAAGGTCGATGATAAGATACTAAGGTTCAACAACAGAAAGACA[G/A]ACTTTGCACGACCTTATCTAACCAATTCACCAAAAGATGAGCTTATTATTTATAGCTTAT	0.416667	0.935	Y	Y	0.333333	Y	Y
BARCPV_1.0_Chr01_32566041_T_G	715642339	T	G	Chr01	32566041	AGTTCAGTTCGGAAACCATGTCCCTGCATCATGTCAAGGTTGAAGATATTATTGATAGGG[T/G]GGGAGAACTGGATGGTACTTGCGTCATTGGAACTGATAATTAACTATTTTCATTATAAAA	0.375	1	Y	Y	0.352941	Y	Y
BARCPV_1.0_Chr01_32583290_A_G	715642338	A	G	Chr01	32583290	CAGTGAAAGGTAGGCGGAGGGAGATTTTTTtAAAGACGATTGAATAGATTAAGCAAAAGG[A/G]TCCCTCCGATTCCGATGACTCATCACAGCATACCGATTCCCCTACCCTACTGAGCACTAC	0.428571	0.965	Y	Y	0.352941	Y	Y
BARCPV_1.0_Chr01_32596837_T_C	715642340	T	C	Chr01	32596837	CTTAAAGGTATGTTCTTTACTCCATAACTGTCTTTGCCTGGTAATTTTGATATTCTTAAT[T/C]TGCTTTAACTATTCTGGGACTGTTTATCTTTTTCTCATTTACGATCGCTGTTCTTCGTTT	0.454545	0.965	Y	Y	0.352941	Y	Y
BARCPV_1.0_Chr01_32632882_G_A	715639531	G	A	Chr01	32632882	AGTTACATTTCAAAGAATACTCAACCTTAAACAATAGTAATTGCATTTCAAAGAATACTC[G/A]ATCTTATTTAAAAGAGTTGCAGTCGAAATAATAATAAATTTCAATTAAGAGTAGTTAGGT	0.333333	0.813	Y	Y	0.333333	Y	Y
BARCPV_1.0_Chr01_32803233_T_C	715639532	T	C	Chr01	32803233	ATTATCATGTCTTATTCTTATCATAAATTGGACAATATTGACTAATTGATTTCTCATTTT[T/C]ATTTTGAAATATGGAACTGGACAAACAATGGGTTGGTTAATATCTTAATTGGATTTAATA	0.5	0.813	Y	Y	0.352941	Y	Y
BARCPV_1.0_Chr01_32945309_T_G	715639533	T	G	Chr01	32945309	GGATGTAGAGAATTTCTACAAATATTTTTTCCATTATCTTGCTACATCAAATCAAAGTAT[T/G]AGATTTCTATGTTCAGATAAGGAGCAGGTGAAGCCTTCTGTGAGACATGAGAGAGATTTG	0.5	1	Y	Y	0.352941	Y	Y
BARCPV_1.0_Chr01_33066992_C_T	715641845	C	T	Chr01	33066992	GCTTAGGATGATGATGAAGTGACGTTGAAGGGCTAAGAGGTTGCAGTGAAGCACTGGACT[C/T]TTCTTTTTTGGATTGGAGGTTGGTGAGGTGAGTGACTTTGTGATTTAAAATTGCAGGTAT	0.333333	0.996	Y	Y	0.333333	Y	Y
BARCPV_1.0_Chr01_33068878_A_G	715641846	A	G	Chr01	33068878	CCCTATAAATCTTATATGTTTACTTCTATCTCATTTGGACATTGTTCTAGGAATGGACTA[A/G]TTATCTTTCAATCATGTTCTTATAATTGTCACGATAAGAATTTTTTTTGCAAATCAAACC	0.375	0.899	Y	Y	0.352941	Y	Y
BARCPV_1.0_Chr01_33240600_C_T	715641552	C	T	Chr01	33240600	TTTCAAAGAGCCCAATCTACTCCGTAGCTTATTGAGCACCCCTTTCCAGAAAACACATCT[C/T]TTATGGTTCCCTCATACCGTCACCCCAGATAAGTAAAAGGTGCCTTCACAATTTTGCAAT	0.454545	1	N
BARCPV_1.0_Chr01_33266607_G_A	715641551	G	A	Chr01	33266607	GACTGCCTGGGCCCCTTGGCCCAACTAACTCTTTCAAAAAaGAGCCGTTACACCCTGCAC[G/A]ATCTTCTTCCTAATGGGCTTGAGAGTTAGGTCCACCCTTGCTGGAATGGGCCACAAAATT	0.428571	0.976	Y	Y	0.333333	Y	Y
BARCPV_1.0_Chr01_33300785_A_G	715641550	A	G	Chr01	33300785	ACGCATAACCTTAACAACCGCCCATTGCGCCGATTCGGCATATGCACTGATAAACCTCCA[A/G]ATGGGAAGCTTCCTCGAGAGTGCATCAAAGAGCAAGAGAATCTCTAGCTCGTCTGCACCA	0.333333	0.996	Y	Y	0.352941	Y	Y
BARCPV_1.0_Chr01_33534650_T_G	715640100	T	G	Chr01	33534650	CTTAAATTTCCCATTTATGGTTAGGATGCCATATAGAAAAGTTGTTTGACGAACAAATTT[T/G]TTGAAACTTTCAACGTGCATCCCGAGCACATAACACTTGAAAGATGAAAGCCCTTTCACA	0.4	0.8	Y	Y	0.352941	Y	Y
BARCPV_1.0_Chr01_33709315_G_A	715640099	G	A	Chr01	33709315	CTGTTTTATTTCACAAACAACCTGACTACAATCTCTTTAAAGTGTTTGAGTGTATTTGTT[G/A]TCCTTTGTTATGTCCATATAATAAGCACAAACTTTATTTTAAATCTTCTCTGTCTTTTTA	0.454545	0.809	Y	Y	0.333333	Y	Y
BARCPV_1.0_Chr01_34303779_G_A	715639386	G	A	Chr01	34303779	AATATTTTTGTTCCTCTTTGAAACAAAAGCCGATGCAAACAAGATAGCATCGACCTTCGG[G/A]AACATATACAAAAGGTAATGCATAAGCAAACAGAACCAAAAGAACACGCGAGCTATAAAT	0.444444	1	Y	Y	0.333333	Y	Y
BARCPV_1.0_Chr01_34325722_T_G	715644281	T	G	Chr01	34325722	AAAACATAAACATCAAATTCAATCCCTCTATATTCTTTCATTTCAGAAATATTTTATTTT[T/G]tCTTATCATTTTTCTCCTCCAAGGCTAATATTGTGACATTCTCACTAGTAGGACAACTCT	0.4	0.935	Y	Y	0.352941	Y	Y
BARCPV_1.0_Chr01_34343293_G_A	715642149	G	A	Chr01	34343293	GTTAAATAAATTTAAATTATCCAAACTAGAAATATCACCGTTATATAAGATTAAGATAAT[G/A]TATATGTTTAAAGGAAAATGTGTAATTAAAACAGTTGAAAAAGAAATAGATATTAAACAG	0.444444	0.609	Y	Y	0.352941	Y	Y
BARCPV_1.0_Chr01_34370614_C_T	715642150	C	T	Chr01	34370614	AAGCTCAATGATGAACAATCTCCTAAAAGGGTGGAGGAACAATGTTATATGGATGGTCCT[C/T]CATATGCTAACATTTTTtGTTCTATTATGTATGTTATGGTCTACACACACCCTGATATAA	0.5	1	Y	Y	0.333333	Y	Y
BARCPV_1.0_Chr01_34395668_C_T	715642002	C	T	Chr01	34395668	GATCTTTTTCCTCTTTAATAGGAAATCGTTGGTTTGATTTTCAGCTTTGCTTCATCTCTC[C/T]GCCAAATTGCTTGACTTGGACCCTTCTGATATATAATCCTTCAATTACAATGCTTTACTT	0.375	0.965	Y	Y	0.333333	Y	Y
BARCPV_1.0_Chr01_34396727_T_C	715642001	T	C	Chr01	34396727	TATATAATGTGCAAATGGTAGTGAATGAATGTGAAAGCAATTTGGTGAAGGGAGGCATAA[T/C]GAAGATGAATGCAGTTAGAAAGTTGAAGTTAAGGAGAAGGCAGGGGAAGAGGCCTGGTGT	0.416667	1	Y	Y	0.352941	Y	Y
BARCPV_1.0_Chr01_34404322_A_G	715642000	A	G	Chr01	34404322	TTTGAAGAAGAAGAGAGAAAAAaTTGTTTTGGGTGGTTTCTTTTCAACATTATCTTATAT[A/G]TGGATTCCATCTGAATAGGATGAAATCATCATACAAATTCTGAAAGGTGTTGGTAGTGCG	0.428571	0.935	Y	Y	0.352941	Y	Y
BARCPV_1.0_Chr01_34407191_G_A	715641999	G	A	Chr01	34407191	TTTtCCCCATCCATGGGTTGTTGAAAGTGTGGACGCAACTTCTTTTCTAGTGCTAGTGGC[G/A]TCTATTTTCACCTTTtGTTTGTGTTGAAGAATTCTATGTAACAAAAaCATGACTACATTG	0.5	0.996	Y	Y	0.333333	Y	Y
BARCPV_1.0_Chr01_34411748_G_T	715641998	G	T	Chr01	34411748	TTGAAAGTTGATGTCGTTTGCAAATATTGTTTCAAATCAATGATCTTATGTTGGGTTTTC[G/T]TAAGTCTATTAGATAGAGCTTTAGATATAATCTTATACAAACATTCTACCAAAGATATGG	0.363636	0.858	Y	Y	0.333333	Y	Y
BARCPV_1.0_Chr01_34423555_G_A	715641997	G	A	Chr01	34423555	TGTAAAATAAAACAAGTCAGATTAAAGCTGCATGTAAAACCCCTATTTAATCATCTAAAA[G/A]AGCCTAAGCTTCTAAAGAGGGCATGGACATGACAGCAACGAAACAAGACTCAAAAGCAGG	0.333333	1	Y	Y	0.333333	Y	Y
BARCPV_1.0_Chr01_34428120_G_A	715641996	G	A	Chr01	34428120	ACGAACTACCCACGCTGCTCGTTTTGCCCTGAGTACTGTTATGGTTGAACGCAGAATCAG[G/A]CGATGATCCTCCTTCAGTCTCGCCTCTTCGAATAGGATCGCCTGGGTGGCCATAGGCAAG	0.5	0.976	N
BARCPV_1.0_Chr01_35495673_T_C	715640480	T	C	Chr01	35495673	CACTTGATGAGGTTTTATCTTAATAACTAATGATCACTTGATGAGATTTTTtCTtGATAA[T/C]AAATAATAAGTGAGGAGAAAATGAAGGAACTATTGGTCGATTTACCTTCACAACTTGTAA	0.444444	0.899	Y	Y	0.352941	Y	Y
BARCPV_1.0_Chr01_35496757_G_T	715640479	G	T	Chr01	35496757	CAGAAGTTCTAAATTAAAATGAAGAAAAAGTTCACCACAATTGTCATAGAATATGCCGAT[G/T]ATGAACAAAAGTAGTTCAATAGTTTGTATGCAAGACATACTTTTAGAATAAATTCAAAAA	0.428571	0.813	Y	Y	0.333333	Y	Y
BARCPV_1.0_Chr01_35572507_A_G	715641681	A	G	Chr01	35572507	TAGATGATGCATAAATTAGGTTTTGAGTGTAAATGGAAAGGATGGATAAAAGGATGTTTG[A/G]AATCTTCTTCTCTCTTAATATTAGTGAATGGGAGCCCATCCCAAGAATTCAAACCAAATA	0.428571	0.988	N
BARCPV_1.0_Chr01_35597000_C_A	715641682	C	A	Chr01	35597000	CACCACCTTACGACTTGAAGAAAGTCACTGTCTCCCTCATGTCCATAGCAAACACCACTA[C/A]ATATGCAACTATTGGGATCCTCTGCCCTAAACCATCACTAGTCTCATCCTCCACAAAACT	0.454545	1	Y	Y	0.333333	Y	Y
BARCPV_1.0_Chr01_35623966_T_C	715640468	T	C	Chr01	35623966	CAAACATGGTGTGCAAACTCACACTCAAAGAACAAGTGTGATATTGATTCAGGTTTGGCA[T/C]TGCACATATTACAAAGATTGTCATTAAAGTGAACACCCCTCCTACCTAGGCTGACTTTTG	0.333333	1	Y	Y	0.352941	Y	Y
BARCPV_1.0_Chr01_35726242_T_C	715640467	T	C	Chr01	35726242	GCTCCCTACCATCACCAGGTACCGGTGCGCGATGTTTGAGGTCAACCTCTGAGTCGGGGA[T/C]CGAGGACTGGTCGGGACAGTTGGCAAATGTAGTATTGGTGGAGAAGGCCAATGGCAAGTG	0.4	0.915	N
BARCPV_1.0_Chr01_35767964_G_A	715643537	G	A	Chr01	35767964	CGACTCTGCTGCACTTGGTCGCACGCAAGACCACCGCAGCATGGCAACTGTTTGTCCACG[G/A]CACGCACACCTCCGCGACGTGCCCCACAGAGTAGCCGCAAGCGCTGCTGCCTCAAAACAC	0.333333	0.787	Y	Y	0.333333	Y	Y
BARCPV_1.0_Chr01_35785470_A_G	715643538	A	G	Chr01	35785470	GCGTGACACAAAGTATAAAAGCCACTGAAAGGATATGGTTAGCAAGGGCCACGATCAGGA[A/G]CGAGTTGCATGCATGGTACGTGAACAGCTAGAGCACTCTCAGAGGCGAGTGACCCCAGAG	0.375	1	Y	Y	0.352941	Y	Y
BARCPV_1.0_Chr01_35803088_T_C	715641602	T	C	Chr01	35803088	CTACCTCAAACAACCTAGTGTAGGAGAGGCCGAGTGCCTCGTCGTGACCGAGGCCGACAC[T/C]TGGATGACTCTAATTATCCAATACCTAGAGCTTGACACATGCAAAGCAGAAGAAGAGAAA	0.214286	0.9	Y	Y	0.294118	Y	Y
BARCPV_1.0_Chr01_36018969_T_C	715644973	T	C	Chr01	36018969	ACCACTCACAACAACACCCTATCATAGTTGTGATAACCATCAAGAAACCCTATCTTGCTC[T/C]CAACAAATACAGAATTACAAAACAATAGGTAAGGGAACGAAAACACCTTGATTGTGAACA	0.4	1	Y	Y	0.352941	Y	Y
BARCPV_1.0_Chr01_36203371_G_A	715639758	G	A	Chr01	36203371	GAGACAATGATAGAAGCTCTTCTGGCTGTCATGACGGGCATTCCAGTTTTTTGGATTCAT[G/A]GGGTTTTTCCCGATCATTACCCAAGCGCTTATGTAAATTTCAGGTATAGATCGTAGTCTT	0.428571	1	Y	Y	0.333333	Y	Y
BARCPV_1.0_Chr01_36224062_T_C	715641379	T	C	Chr01	36224062	TTGTTAGGTCAAATAGAGGTGGTGAATATTATGAAAAGTGTGATGAAAGTGAACAACACC[T/C]TGATCCATTTGCTAAGTTCCTTAAGAAACAAGGTATTTGTGCTCAATACACAATGTTAGG	0.454545	0.935	Y	Y	0.352941	Y	Y
BARCPV_1.0_Chr01_36268033_G_A	715644905	G	A	Chr01	36268033	ATAATTTCAAAATTTCGTTGTAAGAAACAAATAAAACATTAATCAATTAAAGAATGTCAG[G/A]TAATAACGAAATTAATTAATAAGGTGTTCAAATAAAATGGTACAATACTTAAATATCCTA	0.363636	0.662	Y	Y	0.333333	Y	Y
BARCPV_1.0_Chr01_36284662_G_A	715641378	G	A	Chr01	36284662	ACCGACTTATTACATAATCAGAAATTTATGTGGCCTATGACAACTCATCAAGCTTTCACT[G/A]AATTAAAATTACAAATTGCAAAGGTTCCTACACTACACCTTCCAAATTTCAATCAGCCCT	0.333333	0.935	Y	Y	0.333333	Y	Y
BARCPV_1.0_Chr01_36366349_C_T	715644156	C	T	Chr01	36366349	TGGATCAACTTAATCGATGCCTATTCCTGTTTTTTATGCTTATCTCCATACACTGTTATT[C/T]TGTGGTTTTTTATGCTTCTCTCCATACATTTGATCCTATTGTGATGTGATGATGAAGAAC	0.454545	0.935	Y	Y	0.333333	Y	Y
BARCPV_1.0_Chr01_36432170_A_G	715643442	A	G	Chr01	36432170	TAGTATTTTGTTGCATCTAACTCAGAAGCACAATCTGGAGTATGTTATGGAAGACTTGGC[A/G]ACGACTTGCCATCTCCCAGAGAAGTTGTGGGACTCTACAATCAATACAACATTGGCAGGA	0.4	1	N
BARCPV_1.0_Chr01_36455155_A_C	715641107	A	C	Chr01	36455155	GAAAAAGAGAGAAACTAAAAAGGCTGCAGCATAATCTTATTTGGATAATTGTTATTTACT[A/C]TCTTGACTTGTTTCGTTATTTTACAGCATTGTCTGGGATTTTGATCTGGAAGAACTTCCA	0.428571	0.965	Y	Y	0.352941	Y	Y
BARCPV_1.0_Chr01_36493274_A_G	715641108	A	G	Chr01	36493274	GTTTGGACATGATTTGAAAAAAGGAGGCTTGTGCCTTTCTTATATGTTAAAGGGTGTTAA[A/G]AGCTGATTCACATTATAAGATATGGATTGTATGTGTCTCTCCTTCTAAGTCATTTATTGT	0.428571	0.935	Y	Y	0.352941	Y	Y
BARCPV_1.0_Chr01_36538491_C_A	715641604	C	A	Chr01	36538491	TGCCTAAAAAATCCAAGGACCTAGGAAGTTTTAATCAAAAGACTTTATTTACAATGCCTT[C/A]CTGGATTTGGGGACAAGCATAAATCTAATTCCTTTGGCAATGCTAAAGAAAATAGGTAAC	0.285714	0.988	Y	N		N	N
BARCPV_1.0_Chr01_36590180_G_A	715641603	G	A	Chr01	36590180	AAAGCATAAAAGGTATGAAGAAATAAATAATTGGGCTTTTATTCCAGAGAGAAGAATACA[G/A]TTGTTGCCTGAGCAATATGACCCGCTCTTAGGGGGCCTGCAAAGAAGGAGTTGAAAGAGG	0.4	0.915	Y	Y	0.333333	Y	Y
BARCPV_1.0_Chr01_36614044_A_G	715640308	A	G	Chr01	36614044	AAAGTTCTTAAAAGAGAAGGAAGATGTGTTAACTAAGCTCTAAGGCTCTAGTCTCGATCA[A/G]CCCATATAATACAAACTTTTGtACGTAGCTATAGATATATAGCATCCAAAGTaGGGgAgA	0.4	1	Y	Y	0.352941	Y	Y
BARCPV_1.0_Chr01_36653533_A_G	715640307	A	G	Chr01	36653533	AGGACAGAGCCTGCATATGAAGGACCAGTAGAATTATACAAACCTAAGACGTTTGCTTTG[A/G]CACAGTTTGGTCATACTAATTGAGCCAACCCTCATGGGACATGGATGCTAATGTGATAGA	0.5	1	Y	Y	0.352941	Y	Y
BARCPV_1.0_Chr01_36920020_G_A	715639380	G	A	Chr01	36920020	TAACAGAAAGATGAAGTTTAAAATCATTGGTATATACAGTGATGGATGTTTGTCTCATTA[G/A]CTTAAGCAACATGGCATCCCCCCcTTTTATAGTGAGGAGGTGTAGCATTGAAAGTCAGCA	0.375	0.797	Y	Y	0.333333	Y	Y
BARCPV_1.0_Chr01_37227412_G_A	715639381	G	A	Chr01	37227412	ACCGCCACTTCCGACGTCTCCGCGGACTTTCCGGGATCGGAGGAAGACGAAGCCATGATC[G/A]AAGCAAACCCTAACCCTAACCTGAGAGAGAGAAAAGTGGTGTGCGCGTGTGAGTGTGAGT	0.5	0.976	Y	Y	0.333333	Y	Y
BARCPV_1.0_Chr01_37245000_T_C	715639382	T	C	Chr01	37245000	GAATTATTGAATTTAATTATAGTCTAGTTTGAATGAATTAAGCCATATTAACATATATCA[T/C]AAATATAAAATAACATTATACACAGATATCTATGATGAATATGAATAATCTAACGTACAT	0.444444	0.609	Y	Y	0.352941	Y	Y
BARCPV_1.0_Chr01_37292269_C_T	715639383	C	T	Chr01	37292269	TTCGTACTGTCCTTTAGCTCCCTTTCTTGCAAACTCCTTGCTCTTCCTTCCTATCCTTCG[C/T]TCTCGGTCTTCTCGTAATCTAGACTCAGAGGATACTTGCAGAAGACACTCCAACACTTAA	0.416667	1	Y	Y	0.333333	Y	Y
BARCPV_1.0_Chr01_37400083_C_T	715639384	C	T	Chr01	37400083	ACAAGAGCTATCTAACATTTTGTTTATTAGGCTGTTTGTTGCTACATTGCTTTGGTTGCT[C/T]ATTTTTTTtATCTATTCATTACTCAGATGAACCTTCTAGACAGAGCAGTGAAGATGGTTG	0.428571	0.935	Y	Y	0.333333	Y	Y
BARCPV_1.0_Chr01_37421542_A_G	715643781	A	G	Chr01	37421542	TCCCTCATTATTGGGTAATGGATTTCCTAAAAAATGgTTGATAGCGTTCATGTCATAGTA[A/G]ACCCATTTACCCTTCACTTTGGCCCTCAAATTATTCTGATCTTCAACCCAAGCATTCGTA	0.333333	1	Y	Y	0.272727	Y	N
BARCPV_1.0_Chr01_37431569_A_G	715643783	A	G	Chr01	37431569	TAAGGTCCCAATTTTGAAGGCAGATGCTCGTTTtAATTTTTTGATTGTTGAGTCTTGCTT[A/G]CCGACTGAGATAATATGCTTGGATCGGTCTTTCACCAGGTTACCTTTCTTTTACATGTAT	0.5	1	Y	Y	0.352941	Y	Y
BARCPV_1.0_Chr01_37434494_T_C	715643782	T	C	Chr01	37434494	TGGATTCTTCAAAGCTTGAACACCACTTGGTTCAACACAACGTGCATTTATAGGGTTTTT[T/C]AAGATGCCAAGTGACGAGGACCATTCGATTGGAGGAGATCTAATAGTTGAGATGATTGTG	0.5	1	Y	Y	0.352941	Y	Y
BARCPV_1.0_Chr01_37458064_G_A	715644396	G	A	Chr01	37458064	ATCGGCAGGGTATGCCATTGAAGGCTCCATCCAGACCGAACCGAGTAAGAGGTGTTGGCA[G/A]GGTATGTCGGTTAGGGCTACGTCCAGGCTAAACCTAGTTAAGCAGTGTCGGCAGGGTATG	0.333333	0.949	N
BARCPV_1.0_Chr01_37462183_G_A	715644397	G	A	Chr01	37462183	CCTGCCCGAAGGTGTTtCTTTCGAGCGTTGTTTGTACTCCCTCCACTGGCGAAGCCACCA[G/A]CTATGGTGTTGATAACCTCTCGGTTTCCTCTTCTTTCGGCCTCCCGGGGTGGATCATCCC	0.428571	0.915	Y	Y	0.333333	Y	Y
BARCPV_1.0_Chr01_37477119_T_C	715640827	T	C	Chr01	37477119	CACGGTCATACCACCGAAGAGTGCGCCGCACTAAAGGATAAAATAGAAGAGTTGGTGAGG[T/C]TGACCACTTGAGGCACTTTTGTGCAGAAGGATGGTAGAGAAGAAGAAAAGTATGAGGGGC	0.5	1	Y	Y	0.266667	Y	Y
BARCPV_1.0_Chr01_37479156_T_C	715640826	T	C	Chr01	37479156	TTGCTATAATCGAGTTGACTATGAATATTCAAATATTTTGAATGTCTTTTATATCTATTT[T/C]TCATTTTTCTCTATGCATTTCAAAAGAGAGTTGTTACCTCCTTGTTTTCCATATTTGGGA	0.428571	0.935	Y	Y	0.266667	Y	Y
BARCPV_1.0_Chr01_37483186_T_C	715640825	T	C	Chr01	37483186	GAAGGCAGGTGATGGAAGAGGGTAGACATTAGGTTTTTGGTGGCCAAGTGATGCTATACT[T/C]TGGTGTTGTATTCTGGTACAGTAATGACACATGATAGACACATACATGTGGTACTAATCA	0.428571	1	Y	N	0	Y	N
BARCPV_1.0_Chr01_37514949_C_T	715640829	C	T	Chr01	37514949	GAACAACCGTCTATGCTCAAATCTTCAAGGGAACGGAGGCGATGCATGCCACTCGGGAGA[C/T]AACACAGCTGAGGACAGTTAACAATATGAAGAATCTTAAGACGAGTCATTGCTGTAAGCC	0.142857	0.965	Y	Y	0.333333	Y	Y
BARCPV_1.0_Chr01_37516194_G_A	715640830	G	A	Chr01	37516194	TCATCTTTTTCTTGTTTTAAGTTCCATATGCCATGGTCTCTCACAAACTCCCACCTTTCT[G/A]AATTAAAATTTAAGAACAGAGAACTTCCTAAAGTTCGCACTGCTAGTGGAACCCCTCTAC	0.4	1	Y	Y	0.333333	Y	Y
BARCPV_1.0_Chr01_37529858_T_C	715644398	T	C	Chr01	37529858	CCTTTCACAATTGACAAAGTGTTTTTGATCCCTTAAATGTTCTCATACAAATAATAGACT[T/C]CAGAAACTTCTTCATAAACCTATGATGCAAGCTTCCTTAGAAATTATTTTGGTACATCCA	0.5	0.858	Y	Y	0.352941	Y	Y
BARCPV_1.0_Chr01_37544324_A_G	715640828	A	G	Chr01	37544324	TAAAATTACATACCAATTATAGTCATAGGTAATACATTCAATCATTACATACGATTATCT[A/G]GTAAGTAATGCACATAATCATTACACATGAATGTGAGGTAAGAAGATTAAGAACTGATAT	0.461538	0.858	Y	Y	0.352941	Y	Y
BARCPV_1.0_Chr01_37622795_G_A	715640805	G	A	Chr01	37622795	ATCTAGTCTCTTTGGTGGTCCAAGAAAAACTTGTTTTGCTAGATCATCCACAAAAGTTAT[G/A]TCACTGTCTGGCTAGTGCTACTGCTGAAATTACTTGAATTCAAACACTTTTAACGGAATT	0.333333	0.988	Y	Y	0.333333	Y	Y
BARCPV_1.0_Chr01_37661626_A_G	715640804	A	G	Chr01	37661626	AAACACAGACACAATCTTACTAATATTCATCTCTTCTTTTTATATTCAGAAAAGATCTTC[A/G]TATAATACTATAATGTAGAGTGGGAGTTAATTTCTCATAATCTATTGAAAGTGTCTTAAA	0.5	0.714	Y	Y	0.352941	Y	Y
BARCPV_1.0_Chr01_37673513_C_A	715640803	C	A	Chr01	37673513	TCAAGTCGAGATTTAAACCATTTAGAATTGCTAACCACCTAGACTAACTCTCCTGCACCA[C/A]CACATGAAAAACCTGCTTTTCATAAATTATTTGACATTTGTTAGTCTAGCTTTTTCATTG	0.333333	0.988	Y	Y	0.333333	Y	Y
BARCPV_1.0_Chr01_37681492_G_A	715640802	G	A	Chr01	37681492	AATTGTATAACAAAGTTGATATGAGCAAGTTCTTCTCTAAAGAAGAGAGTTTTCTTCTTT[G/A]TCTCACTAACTTCTCTCTAAAGACCTCCTATCTTTTTCCATCGCCTCTGTTTTAACTCTG	0.5	1	Y	Y	0.333333	Y	Y
BARCPV_1.0_Chr01_37768347_T_C	715641939	T	C	Chr01	37768347	AACAACAAAAAaTAGACCCTGGATAGTTTGTTCTACCTCTAACATCCTCTTGACCTCTTC[T/C]AGACCCCTTATTAAGATGTTAACTGCTATTGCATCTTGCTCGCTATCTAAAGTAGAAGGT	0.333333	1	Y	Y	0.352941	Y	Y
BARCPV_1.0_Chr01_37788643_G_A	715644395	G	A	Chr01	37788643	AAAGAGAACACAACTTTTCTTCTTTCTCTTCACCTCCTCTAAAACCTCAATGGCCATGAG[G/A]ACATTGTCCAATATCCTCATTCCTTTTAAAAAAGATGATTGTCTATGGTCAATTACTTTA	0.5	1	Y	Y	0.333333	Y	Y
BARCPV_1.0_Chr01_37864683_A_C	715644351	A	C	Chr01	37864683	CAATTAACACCAAATTAGGGAATAAAATGCTCTTATTCAAATAAATATCATAAAAAATGT[A/C]AAAGGTATAAACTCATAAATTAGGGATTATTTTATATTTAAATGAGCAATAAATCCTCAT	0.4	0.609	Y	N	0	N	N
BARCPV_1.0_Chr01_38347892_T_C	715644923	T	C	Chr01	38347892	TTTTCTTTCCCTTCTCTCTAAGATTCTGACCTCCTCGCTCACCAGTTTGACGGTCGAAGT[T/C]TGCCATTAGACTCCTAGCAGTGAACTTTATGAGATTGCCCGATCAAAATCTTAGATAGAG	0.5	1	Y	Y	0.352941	Y	Y
BARCPV_1.0_Chr01_39063096_C_T	715640119	C	T	Chr01	39063096	AATAGCTCAAGTGTTGTTAGTTAAAATGCTTTTATATATATATATGGTTAGTTATTTGAG[C/T]TGCTTGGACCTTGTGCCTTCTTTTATCTTTCCCACCATGTATTTTAGGCTCAACTTTATT	0.333333	1	Y	Y	0.333333	Y	Y
BARCPV_1.0_Chr01_39080441_C_T	715640118	C	T	Chr01	39080441	TTCTCCAAATTGCTCTTGAGCAAATAAACAAGTTGTCTTGCAATGAACTAATAAGAATAT[C/T]TGGTTCAGATTTATTTCTGAGTTTTTAATGTGTCAAAATTAAGGCACAACAAAAGTGAGT	0.4	0.858	Y	Y	0.333333	Y	Y
BARCPV_1.0_Chr01_39410152_T_C	715639492	T	C	Chr01	39410152	TGTGTGTAAACAACTCATTTATATTTTATTTTCTGATATTTTTATTTTCTTATTTATTTT[T/C]CTGTTTTCTTTTTACAATTCCACAAATCATGCCATCACACTAACAAAACATTTTAAAAAA	0.5	0.899	Y	Y	0.352941	Y	Y
BARCPV_1.0_Chr01_39687518_C_T	715639493	C	T	Chr01	39687518	TTTTCAGGAAAAaTGGTTAGGACTAGAGGGAGGGATGGTAAGATTGTTAGGCGTGGTCAG[C/T]AGAGAGGTAGAGTTTCTACATCGATGCACGATTAGCTAGCTATAAACCTAGGAAACATCC	0.2	1	Y	Y	0.176471	Y	Y
BARCPV_1.0_Chr01_39780472_C_T	715639754	C	T	Chr01	39780472	ATTCCTAATGTAACCTCCAAATCTTTTAGAGGTATAAAAATCATGTTGATTTTGTATTTT[C/T]GTCCATATATAATTCTTGGACACTCAACACACATGGAAGAAGTTACTATAATACCTTCTG	0.285714	0.842	Y	Y	0.333333	Y	Y
BARCPV_1.0_Chr01_39806177_C_A	715639753	C	A	Chr01	39806177	TGGAAATGAACCTTCACATCTACTTAACACTAATTAAGTTAATGTCCAATGCGGATTTTC[C/A]TTAGATTTGTCACCTTAATTGCTTAAGAATTCTGATCTTAATTCTAAAAAGTGTCACCTA	0.428571	0.935	Y	Y	0.333333	Y	Y
BARCPV_1.0_Chr01_39835249_A_G	715639752	A	G	Chr01	39835249	AAGaCCACTTAGAGAGAAATCATTTCTGTAAATCCTTCACTCAATGAAATTTAGACTCCA[A/G]AAGCAAGGTGTGTCCTTAGATTTATCTTCCTCTCTAGCGATGGTCAAACTTGTAAAAAaa	0.428571	1	Y	Y	0.352941	Y	Y
BARCPV_1.0_Chr01_39858753_A_G	715639751	A	G	Chr01	39858753	TTATTTAAGAATGCGACTATTTGTAATATTCGTATTCTTAAATCAAATGCTTTGATTTAA[A/G]AGTGCGGTTATAGGTAAAgCTGCATTCATAAATCAAGCGCTTTGATTTAGGAATGCgtCT	0.5	0.988	Y	Y	0.375	Y	Y
BARCPV_1.0_Chr01_39881032_T_C	715639748	T	C	Chr01	39881032	ATCCAAAATTCACCATCTCATTCTAACTTGAAAGAGAATTTTTGCTTAAGTGAAAATCCC[T/C]GCTTGAGAAAAAAAGTAGATTAACATTGCAACAAAATAGATTTCCTTAATATTTTCACCA	0.4	0.935	Y	Y	0.352941	Y	Y
BARCPV_1.0_Chr01_39953241_A_G	715639757	A	G	Chr01	39953241	AAGAGAATGAAAACGGGATTGGAATGTTGAGGATAATATTGAAGGGATTAGGTTTTTtGG[A/G]GCCTAGATGAGTTCCTTAGTAACATGCCCATTCTTAATTCAACCGgTTGATTCGTGATTT	0.5	1	Y	Y	0.352941	Y	N
BARCPV_1.0_Chr01_40010865_A_G	715643494	A	G	Chr01	40010865	CTTCAAATCCTCTTATTGTGTGTAACCCTAGATGTTCTAGAACATTTGCGTATCGTACCT[A/G]CTCGGGCCTAAGCGGCATTATACCGTACGGGACCGACAACAAGTTGATATTAGAAAGAAA	0.285714	0.988	Y	Y	0.352941	Y	Y
BARCPV_1.0_Chr01_41001433_C_T	715641050	C	T	Chr01	41001433	GCTTCTACCCCTTCCTCTTCTTGCTGCTCTCAACTTGCCTATGTAGTGAGTTCACAGCCA[C/T]TGTGCCTTTGTGAGGTTGTTAACGGTGGTGCTTCATCTATTGCTGCAAGTTTCAATATCA	0.333333	1	Y	Y	0.333333	Y	Y
BARCPV_1.0_Chr01_41116422_T_C	715639489	T	C	Chr01	41116422	ATGCTAATTATGGCTCATCAATAACAAGACTCTGAGTATAAATAGTTACAAGAGATAAAA[T/C]AAAATGTACATAATTAATATAACATTAATAGCACCTAAATGCCAAATACTTACTTAAGGG	0.375	0.858	Y	Y	0.461538	Y	Y
BARCPV_1.0_Chr01_41126322_A_C	715639490	A	C	Chr01	41126322	TtGTTTTTTTTATTTAGCTGTGTTAATTAATTAGTATTTAGTGCATGCACCATTCCAAGG[A/C]TGGAATCAAGTCCCAGTTAAGCAAAAACAAACAAATATAAATAAAGTTAACTAAAACCAG	0.4	0.899	Y	Y	0.352941	Y	Y
BARCPV_1.0_Chr01_41550938_G_A	715639491	G	A	Chr01	41550938	AGACCATTTTTTTTtAAAAaCAATCGTTTtACTCCATAATTTAGAGGgTACATGTGACTT[G/A]GATATAAGAATCCGTGCCTGGTTAGAAGAGATTATTTGTTGAGAATTTGACATTATTCGA	0.5	0.935	Y	Y	0.333333	Y	Y
BARCPV_1.0_Chr01_42672556_T_G	715640152	T	G	Chr01	42672556	GCTTATGTTTTAACTTGTTAAAGCAAGTTAGGCCTCTGTGCTAGGTAACTGTTTTGTAAG[T/G]TACAATGTACTCTATGTAAGGGTTAGAACATTTCTGAAGTGTCATCTTTAATACATTTAT	0.416667	0.988	Y	Y	0.352941	Y	Y
BARCPV_1.0_Chr01_42994016_C_T	715640009	C	T	Chr01	42994016	GGTCCAAATAGAACGAGTTCCATATTTTGCAACCCAAAAAaCAAGTCAACTAGACGAGAA[C/T]TGAAATTATATTATGGTATTGTTATCCAACAATTAATACATGTTTCCTCATCTTCATATT	0.461538	0.988	Y	Y	0.333333	Y	Y
BARCPV_1.0_Chr01_43009100_T_G	715645163	T	G	Chr01	43009100	CGTCACTTAAAGAGTCAACAAATACAAAATTATTGAAAATCACCAAAACACTTTTTCACA[T/G]ATCCCTGTTGAAAGTGTTTCCAGGGGATTAGGTAGGATAGAATTCAATGATTAAATATAC	0.5	0.9	Y	Y	0.375	Y	Y
BARCPV_1.0_Chr01_43009335_A_G	715645164	A	G	Chr01	43009335	TTTGTAAAAAAAAaaaTTATTAAATAAGGGTTGTATCTAAATGATGAAAAAACTCACGTG[A/G]AAGTAACACACAATCACGAATCAACTGCAGGAAAATAAACGACATAAGATTTAACGTGGT	0.4	0.935	N
BARCPV_1.0_Chr01_43846207_A_G	715641720	A	G	Chr01	43846207	TAACCTCGTACACTCCAAAGGAGTCAAACACCAATCTGAATAGGAGAACGAAACTAACCG[A/G]GAATTTGTTGAGACCCAAGATCATGTCTTTACCTGTGCCAACGCAAAGACTTCATACTCG	0.272727	1	Y	Y	0.277778	Y	Y
BARCPV_1.0_Chr01_44154220_A_G	715639535	A	G	Chr01	44154220	TTACCAAACTCAATGATTATGGTTTCACTTGCGTAGATACAGAGAAAAATACTTATAAAA[A/G]TGACAGTAAAATCAACAAATTGGAAGAGGAGCTCCATTCCACTCTCCAAGGCATTCGAGA	0.125	1	Y	Y	0.111111	Y	Y
BARCPV_1.0_Chr01_44336644_G_A	715639956	G	A	Chr01	44336644	GCAGATGTTTAGCGATGAGAATCCTAATGCTTGTTTCGTTATGTGAACCATTTGTTTCTC[G/A]ATATTTTATTATTAGATTTGATTATAGAATATAAATAATATCAATTTTATACAAATTTAA	0.166667	0.889	Y	Y	0.333333	Y	Y
BARCPV_1.0_Chr01_44557247_G_A	715639957	G	A	Chr01	44557247	AAATTCTAAAGCTTCAATGACTATTTTCACTATCTTTTAAGAGGTTATGTCATTACTCGA[G/A]CGTTGTAACATATTTGAGTGGTTATAAGATTTCAAAACTCTTATACACTACCATGAACTT	0.5	0.899	Y	Y	0.333333	Y	Y
BARCPV_1.0_Chr01_44713040_A_C	715645184	A	C	Chr01	44713040	TCCTCCAACACATAGATAGATCTAAGAGCATTATTTTTTTGCTTAATGCAATTTAATGTA[A/C]GATAGTGAACCTTGTCACAAGAGGACATGTCTAGTAGTGCTTTTCTTTGCATTGGCAAGG	0.416667	1	Y	Y	0.333333	Y	Y
BARCPV_1.0_Chr01_44733849_G_A	715645131	G	A	Chr01	44733849	CTGCATATATGCAAGCTTATCTTTCCAGGTGAAGAGGTGGTAGGGAGAGATAGAAGCCAT[G/A]CTAAGAAGAGTGTGACAGCACAGCTTTTTCTTATCAACTTCTTTGTCTGCATTTCTATTG	0.333333	1	Y	Y	0.333333	Y	Y
BARCPV_1.0_Chr01_44733911_T_C	715645132	T	C	Chr01	44733911	TAAGAAGAGTGTGACAGCACAGCTTTTTCTTATCAACTTCTTTGTCTGCATTTCTATTGG[T/C]AGAGAATTTTGTGAAGCTAAAACTCTGTTACATCGTCCACCTTCCATATCCATCCACTGC	0.4	0.988	Y	Y	0.352941	Y	Y
BARCPV_1.0_Chr01_45246824_C_T	715639272	C	T	Chr01	45246824	GATACTTAACAAGTACAGTAGTGCATTTAAATATTGCAAAACAGAGCACAATACCTGAAG[C/T]TGTGTTTTGGTAAAGGGTTTCCTCAAACAATATCACACCACTGAGACACTGAAAAGCACC	0.444444	1	Y	Y	0.333333	Y	Y
BARCPV_1.0_Chr01_45746595_A_C	715639271	A	C	Chr01	45746595	ACTGTTTTtACTTTTTTTAATTATTTACAAACTTTGTGGTAAAGTATATTATTTCCTGCA[A/C]ACTAATTAATTTATACTTTATCATTTTATATTAGCAGATTTCATGTTCCATGCTTTTAGA	0.285714	0.662	Y	Y	0.470588	Y	Y
BARCPV_1.0_Chr01_46027326_G_T	715639537	G	T	Chr01	46027326	TATTTGTATGCGGAATATGATAAGTAATATTTTATTACAATTATGTTATAGAAGTAAGAT[G/T]TGTTCTACTTAAAAAATAATTAATAAAGAAAAGTACAAGGAAGTCAATTTTAGAAATGAA	0.285714	0.609	Y	Y	0.2	Y	N
BARCPV_1.0_Chr01_46027600_A_C	715639536	A	C	Chr01	46027600	TCAACAAGATATTTTTCTCTTCGATCTCTTTCAACTCGCCCATTAAATAAACAAGTTATA[A/C]GAGATTGAAGAGATAATGAGGAAGTGGATCAATGAGTTGGAGACATATAAGTAACAATCA	0.5	0.965	Y	Y	0.470588	Y	Y
BARCPV_1.0_Chr01_47153457_T_C	715639411	T	C	Chr01	47153457	ATTGTCCTTCCCTTTTGCAGATACCATTTGGCCAGTGCTTGATAGGAGTGAAAGAAaCAA[T/C]AGAAGCAGAAACATAGGATGTGCTACAATAATCATTTTGGAAGGCCAATTAATTGAAGAA	0.454545	1	Y	Y	0.352941	Y	Y
BARCPV_1.0_Chr01_47161709_C_T	715639410	C	T	Chr01	47161709	TTTGAAATGAAAGAATCACTAATCAACAATCATACAACGAGGTTGCCACTTCCTTTTCTC[C/T]ACTATTTGAAGAGTGGAGACTTTATTGTCCCAGGAGCAATTATGTAATAACCTTAACTAT	0.5	0.988	Y	Y	0.333333	Y	Y
BARCPV_1.0_Chr01_47182714_C_T	715639409	C	T	Chr01	47182714	TTATTTTGTCTTTTTTCTTATGTTAATGTCTTACTCAATGGATGTGATACATTTAATGCA[C/T]TTTTTGTTCACAGAACATTGATGATATTGTTGAAAACCCTGGGCCTAAAACTACATGTGA	0.222222	0.935	Y	Y	0.333333	Y	Y
BARCPV_1.0_Chr01_49734111_G_T	715639251	G	T	Chr01	49734111	TTTACCATGTTGCGTTATATTTGTAAATTTATGTAACTATTATGTGGACTATGTTTTtCA[G/T]AATATTTTTtGTTATAAAaaaaaTATTAAATAAAGCGAACATCTCACAAAATCTATCCAT	0.333333	0.714	Y	Y	0.277778	Y	Y
BARCPV_1.0_Chr02_195179_A_G	715641034	A	G	Chr02	195179	AAAAaTTGTTTCTTAAAGAACTCGAGAATAATTTGACTTGATTCTCTACACACAAAAATC[A/G]CTTTCTGCTGTTACCACTGCATATTTGTAAGTTGGTACTAGCATAATTAAATCTATTAGA	0.333333	0.935	Y	Y	0.411765	Y	Y
BARCPV_1.0_Chr02_241940_T_G	715641033	T	G	Chr02	241940	GTGTTCAACTCACTGTTTCCTTCTCTTATTAAGTGAGGAATATGCGTTAGTAAACCATGT[T/G]CAAATTGACAGCAACACCCCCTCAACCTCTGAAACTGATACCCCTACACACATTCATCTC	0.2	0.996	Y	Y	0.352941	Y	Y
BARCPV_1.0_Chr02_273340_A_G	715641032	A	G	Chr02	273340	GATGATGGGGTCAATGTTTTCTGGACAAGTACTCCAAACTCACATGGGCCTTTTTATGAC[A/G]TGTTTTGGGCTTTTCTGAAGTTAATATCTTGGTAAATGTTCAGGTTTCGTGCACTAAACG	0.375	1	Y	Y	0.352941	Y	Y
BARCPV_1.0_Chr02_284332_T_C	715640457	T	C	Chr02	284332	CATGAGTGCTAAAGGGGGAGAATGAGAAACACATTTGCTGAGCTTGAACAAGTACAGCTG[T/C]TCCAAAGCAAAAAAaTTACTTACTGAGGATTGTGGAGAGTGGAGTCTCAAGAATACACGC	0.454545	0.988	Y	Y	0.352941	Y	Y
BARCPV_1.0_Chr02_424628_C_T	715640456	C	T	Chr02	424628	TAGAATCAAGTTTTtATCTATTGAAGAGTATGAAATATTAATGAAAAAAAATTGAAGGTT[C/T]CTTTCTCACTTATATTGTGGTATAGAAGTTAGGTGAAAGAAACAAGTGTAAGTATTAATC	0.428571	0.809	Y	Y	0.235294	Y	Y
BARCPV_1.0_Chr02_461179_C_T	715639373	C	T	Chr02	461179	ATCACAATTACAACCTCCAATGCTATCCACCAATACCAAAAaCCAACATTCACACTCGTT[C/T]ATTTTAAATCAAAATTTTAAGGGTAATTTAGGCATTAAAATATATTATATAGTACAAGTT	0.428571	1	Y	N		N	N
BARCPV_1.0_Chr02_769886_C_A	715639371	C	A	Chr02	769886	ATATTTCATGCATCTCCATGTTTTCAAGTGGCCACATATAGAATATCATCTGCATCTATT[C/A]TTGGATCCTTAAAAGTTATATTATTTGTATGATTTCATATTCTCCTTACTATATCAATTA	0.5	0.965	Y	Y	0.333333	Y	Y
BARCPV_1.0_Chr02_806226_C_T	715639372	C	T	Chr02	806226	TTCCTCTTTCTGCTATAATAACTCTAGCAAAGTGGAACAATCGGCAACTTCTTCCTCTTT[C/T]GCTACCGGCCACCTGGAAGAGCTTGATCTAGAGCTCCGCCTCGGGCACAAGCCAACACAA	0.428571	0.988	Y	Y	0.333333	Y	Y
BARCPV_1.0_Chr02_1096540_T_C	715640279	T	C	Chr02	1096540	CTTCTCTATTCCAAAACCAAATATGAGAAAGGTCACAGCCCTGTTATTCATGGCTCTGTT[T/C]CTCAGCTGCATGATCACGACCCATGCCGCACGCTCTAAATCATCTTTTGGCAAAaTAAAT	0.5	1	Y	Y	0.352941	Y	Y
BARCPV_1.0_Chr02_1379542_A_G	715639809	A	G	Chr02	1379542	CGGAGGAGGTGGTTAATATTTGCTTTGTCAAATACTCAAATATAACTTGTGATAGCCAAG[A/G]TTGCAACAGCGGGTTAATGTCATTGAGTATATATATATATATATATACCTCATACCTTTT	0.375	0.858	Y	Y	0.375	Y	Y
BARCPV_1.0_Chr02_1395522_A_G	715640358	A	G	Chr02	1395522	ATTTTTtACTATACAAACCTAATATCCGTAGTACTTCTAAAAATATTTGACATTCAAAAT[A/G]ATAAGAATTATAGTATAAATATTGTGGACAAATACACGAGACCTTAACAATTTATATGGC	0.375	0.765	Y	Y	0.461538	Y	N
BARCPV_1.0_Chr02_1475613_A_G	715640360	A	G	Chr02	1475613	TGGATATTTGATATTCTCCCTTTGTAACAATGAATGTCATTAATATCAATATGCAATACA[A/G]AGGTGAAGTTTTAATTTTGATTGAAGAACAAACAATAATTATTTtATtCCATAGTTTACA	0.428571	0.765	Y	Y	0.352941	Y	Y
BARCPV_1.0_Chr02_1537619_C_T	715640359	C	T	Chr02	1537619	TTTTtGTTGTTGAAATTATGATTAaTTAAAAaTTATATAACCACGTTACAAGATGTTAAG[C/T]ATAGAGACCACGGCATCCCTCCCGTGTGTCCAGTTCTAAACTGGGCAGTAGAGCACATGT	0.333333	0.915	Y	Y	0.4375	Y	Y
BARCPV_1.0_Chr02_1567848_T_C	715639436	T	C	Chr02	1567848	CTTTTACAGGGTTTAGCATTATCTTCAATTGGTGAATATAAGAAAGCTGAGGATGCACAT[T/C]GAAAATCACTTCAAATTGATAGAAATTTTCTTGAAGCATGGGCACACCTGACTCAGGTAT	0.384615	0.935	Y	Y	0.352941	Y	Y
BARCPV_1.0_Chr02_1837704_C_T	715639434	C	T	Chr02	1837704	CCTTCTTGTCGGAGAGGGAACCACCCTTGTCGCCGGTTGCGACATGTCAGCTGCCTCTAT[C/T]AGGAAGAAGGCCACCGAGGTCGGTGCCAGAGTTGACGCTCTACAGGCAACCCTGCACCAC	0.4	0.787	Y	Y	0.333333	Y	Y
BARCPV_1.0_Chr02_2103763_A_G	715639435	A	G	Chr02	2103763	TATTTGTACTTGTTTGTAATTATttCACCACAAATTATTACTTTAATAACTGAAACTACC[A/G]ATATGTTCCTATCATGCAAGATTTCAATAAATAAGCACCACTCGATCAATGGTGTGGTGT	0.25	0.899	Y	Y	0.0909091	Y	N
BARCPV_1.0_Chr02_2200058_C_T	715639496	C	T	Chr02	2200058	GCGCGGGAGACCTACGCCTGCACTTGTGGCCTCCTACGTTGTGGGCAATTTTTtAATTAC[C/T]TTAGATTCTGAAGAAGAAAGAAAGAGGATTTATTTTTtAACAGCACATTTTATATAGTTT	0.285714	0.996	Y	Y	0.117647	Y	Y
BARCPV_1.0_Chr02_2201533_C_A	715639495	C	A	Chr02	2201533	AAGTACTAAATCAGATGTTAATTTAATATTATGATGAGTTAGAAAATTAATCAGATAAAA[C/A]AATCATTAAAATATTAAAAATAGGCCAAGTGTTATGATATCTATTATGTTTTTATTACCT	0.1	0.609	Y	Y	0.117647	Y	Y
BARCPV_1.0_Chr02_3118774_G_A	715639502	G	A	Chr02	3118774	CTCCATATTACAATGAATATTCACATTTCTTTAGGTTACAACGAGTATTAACACATCTAT[G/A]AGTTATATCTtCTTAACCCTGATATTAAGAACTTTCAAGAAAATAAATATCATTCTAAAA	0.444444	0.813	Y	Y	0.333333	Y	Y
BARCPV_1.0_Chr02_3728550_G_A	715639619	G	A	Chr02	3728550	TGGTCTTCAAAAATATGCCACCAAACTCCTACCTCACGAACTAGGAAGCAGACATGGTAG[G/A]CAGTGCAAAAAATATATGTTTTCAACGTAAGAAGGCTTTGGTGTTGCACGTGATACTCAC	0.363636	0.988	Y	Y	0.333333	Y	Y
BARCPV_1.0_Chr02_3741765_C_A	715639620	C	A	Chr02	3741765	TTTGCTGAGGTTTTATAATAACCTTTGAAACTTAGTTATGGTTAAAAAAaaCATTCGTTA[C/A]CTAAATCAATTCCTAAGGTTATATTAAGGTTTGCTAAATATCCTCCCTTAAAACTCCTTT	0.333333	0.858	Y	Y	0.333333	Y	Y
BARCPV_1.0_Chr02_4078834_C_T	715641291	C	T	Chr02	4078834	ATCAGAAATGATTTTACTGACTTGACGTAAGTAAACAGCATGCTCCATATCTTATCAGTG[C/T]TAAGTAAAGTTGTTTGTTTACCCTCAAATACTGTTAAACAAACTTTATATTTGATTATAA	0.461538	0.965	Y	Y	0.333333	Y	Y
BARCPV_1.0_Chr02_4288303_C_T	715639855	C	T	Chr02	4288303	ATGAGAATCGATTCTTACATGAAATCAACATAAATGAAACTCGATTATCATAATAAAAAT[C/T]CATTCTCACATGAAATCATCATAAATGAGACTTGATTTTTATAAGCAACACTAGGACAAA	0.5	0.813	Y	Y	0.333333	Y	Y
BARCPV_1.0_Chr02_4482370_A_C	715639861	A	C	Chr02	4482370	GAAGCTGTTAGGAGCTCAGGTATAAACCATTATTCCATTTTCCATGTTTTTTtCCGGTAG[A/C]GCTCTATCAGCAAGTATCTGTGTTGTGTTAGAAACTTATAGGTTAATATTTTCTGCGTTA	0.5	0.988	Y	Y	0.352941	Y	Y
BARCPV_1.0_Chr02_4498945_T_C	715639860	T	C	Chr02	4498945	GGAATCTTTTTGGCTTAAATCTCATGACACATAAGATATAATCTAACACTTTCTGATATA[T/C]ATGCTGTAGAGTGCAAATTCGAGCCAAAGTAATATGCTGATACTTCAAGAGAGTTGCACT	0.461538	0.988	Y	Y	0.352941	Y	Y
BARCPV_1.0_Chr02_4589759_C_A	715639863	C	A	Chr02	4589759	GCCTTTTCTTCCGCGAACCACAAAGATCCCACCAATGCAAATTCGAGAATTACGGTATCT[C/A]TCTTCTCTCAAAAAACAACTTTATTTCTTCAACCTTAGCATAACATTTATGCTTGCAAAA	0.454545	1	Y	Y	0.352941	Y	Y
BARCPV_1.0_Chr02_4667257_A_G	715639862	A	G	Chr02	4667257	TATATACACAGTAAATATGCTAGGTAAAaGAAAGGAGGGGAATGAGGGGACAAAATGGAC[A/G]TGGATCCCTGGCAAGTTTTGATTATGTACAGATTATATACAATATTTACTGCTCCCTTGC	0.333333	1	Y	Y	0.352941	Y	Y
BARCPV_1.0_Chr02_4701728_A_G	715639642	A	G	Chr02	4701728	TTACGTTTCGAACGTTTTAAAGCACTTTAAACGCTTTAAATGCTTTGAACATTTTAAAAC[A/G]TGTAGAACGTTTTTAAGCGCCTTAAATGCGCTTTAAAACGCTTCCAATGCGCTTTAAGAC	0.3	1	Y	Y	0.4	Y	Y
BARCPV_1.0_Chr02_4885920_A_G	715639641	A	G	Chr02	4885920	AAAACAAGGATTTATCAGAAAATCAGCTACCCATAAGAAGATAAAAGGATTAAAGGACTA[A/G]GGCAAATTCCTCATACATAACACTCCCCACCATTTGAGGAAAATGATTGTTCAAACTTCC	0.222222	1	Y	Y	0.25	Y	Y
BARCPV_1.0_Chr02_5027382_C_T	715639643	C	T	Chr02	5027382	GATCAATAGTGCCATCAAATTTGTTCGTTCGTCGCGATCTTGGTTGCGACACTTGTGAAA[C/T]TGGTTTGAAGATGTAAATTAGGGTGGATATGGATTCTCTTTTTtCTTACCTTCCTCCATG	0.272727	1	Y	Y	0.333333	Y	Y
BARCPV_1.0_Chr02_5111894_A_G	715644490	A	G	Chr02	5111894	TGTCGAGAAGAACCTCTTCTTCAAATAGCTTCAACATGAAGCAACTCCCTCATTTGTACC[A/G]TGTAACTACTTCTACTTCATACAAACTTTTCATTGCCATTCCTATTTCATTATTTGGTGC	0.25	1	N
BARCPV_1.0_Chr02_5237974_A_G	715644648	A	G	Chr02	5237974	GTATTGTATCTCCCTGATGTGTCCAACACTCAGCAACTTTTGGGTTTCTTCCCTTACGAC[A/G]AGGCTCCTCTCTTCGTTGAACTTCTGCGTTCTCTGTCGCACGGGGCGAACTTTGGCGTCC	0.5	0.996	Y	Y	0.352941	Y	Y
BARCPV_1.0_Chr02_5591521_G_T	715642182	G	T	Chr02	5591521	TGGGTTCTTGAAGGATTACTTGCCGGAGAAGCAAGCGGGCCAATCATCAGGCTCACAATC[G/T]GCGGGCAGTGAAGGACAGCAGCACGAAGTACCCATCCACGGCGAGATCCACACCATATGT	0.4	0.949	Y	Y	0.333333	Y	Y
BARCPV_1.0_Chr02_5667686_A_G	715642783	A	G	Chr02	5667686	TAATAGCTACTCTCAGTTGGTCTTCACAAATGTTTATATAATTTTAAACAATCTCCTAGA[A/G]TATAGAATATGGTATAATAGATTTAGTGAAGTTGTCCAACAATTTGGTATAAGAGTTTTA	0.4	0.813	Y	Y	0.352941	Y	Y
BARCPV_1.0_Chr02_5689139_T_C	715642781	T	C	Chr02	5689139	AACAATTTTGCAACAACTTCTCTAATTACATCTAGTTTTTGCACCCATTGAACCATATGA[T/C]AAGAGTAAATTATAATCATGGTTAATACGTGCAACAAATAAAAGCATTTATATTATACTT	0.5	0.935	Y	Y	0.352941	Y	Y
BARCPV_1.0_Chr02_5698614_A_G	715642782	A	G	Chr02	5698614	TGAAGTTCTTTGTGAACACATCTACTTCTTCTCAGGTAAAGGAAACTGATTTAATTTTAT[A/G]TAGAAACCTAGGTTAGAAGATCTTGATGTGGGGGTGACGTGGTCACTAGTTCCAATTTTA	0.375	1	N
BARCPV_1.0_Chr02_5708959_G_A	715641612	G	A	Chr02	5708959	TCCAAAAAAaGAAAGAAGACGAAGTCATTCAATAGTTTTCTAGGTCTTATCTTTCTAAGA[G/A]TAACAATTTTATTTTGTAATAAACGGGGAAAaGGAGGGAAGCGAGTCATCAAATAAAAAa	0.375	0.965	Y	Y	0.333333	Y	Y
BARCPV_1.0_Chr02_5746829_C_T	715641611	C	T	Chr02	5746829	GTTGATGATCCTTCACTATATCGTTTTATGGTTGAGTCTCTCCAATGTATTCTTATCACT[C/T]GTCCAGAACTCGCCTACAATGTTAATTGTGTTTGTCAATTCATGCATAATCCTCAACACC	0.2	0.935	Y	Y	0.25	Y	Y
BARCPV_1.0_Chr02_5790347_C_A	715643295	C	A	Chr02	5790347	GCAATCGCATCAAAAaCCAAGTTCAAAAGCAATTGGTTTCCATTGACGATCCTATAACCA[C/A]ATTATTATAGATTATTGTGGCTATAGTTACAAAAaGTTCAGTGGAGGTTCCATGGGATGA	0.285714	0.868	Y	Y	0.333333	Y	Y
BARCPV_1.0_Chr02_5808345_T_C	715643720	T	C	Chr02	5808345	TTAAAATAATACTAAATTGTATACTTGTTTCCAAATCATTATTGTTTATCTCTAACGCTT[T/C]GCTTCCGGGGATTATTAATCATCTCGATATTATTTGTTTTGATGAAATGTGTTTGTATCA	0.285714	0.899	Y	Y	0.294118	Y	Y
BARCPV_1.0_Chr02_5816638_G_A	715643719	G	A	Chr02	5816638	CTCTTTGGTCGGTGTCTGATTTtGGAAAAGAGAAGGGAAAaGTAAAaTGGGTGTACGTAG[G/A]ACAGGTTTACATCAATTACATTTGGTAACCAAGTGGAAAGTATTTTCTATGTTGGACTAA	0.25	1	Y	Y	0.333333	Y	Y
BARCPV_1.0_Chr02_5819677_G_A	715643721	G	A	Chr02	5819677	TTAAGTATTCTCAGTTTTGACCACGACAAAAACCTGTTTCCTAGCAGTTTGTGAAGCCTG[G/A]TAATCAAATCCTCTTCTTCAACTGATATGTTTCCCCTCTTGATATTGGGTCTCAGATAGT	0.3	1	Y	Y	0.333333	Y	Y
BARCPV_1.0_Chr02_5855171_A_G	715640819	A	G	Chr02	5855171	AGAAACCAAAGCTATACATGCCACTAAAGTTTTGTGTCAATGACTTTAAGGGAAAGCAAA[A/G]CAATTTGAATTCATTCGCCACCTATACTCCTCTTTCTTTTTCTACTTTTCTTCTACATTT	0.375	0.965	Y	Y	0.352941	Y	Y
BARCPV_1.0_Chr02_5884694_T_C	715640820	T	C	Chr02	5884694	CGCGTGGCGGCCACCGTCAGGTCCGCTGTTGATATTCAGACCCCTGGTGATCTAATGACT[T/C]TCACGGCAGCAGCTGCAACAGGTAATTAATTATTACTAACTGTTCTATCTCTATGCTTGC	0.166667	0.988	Y	Y	0.294118	Y	Y
BARCPV_1.0_Chr02_5927468_A_C	715640821	A	C	Chr02	5927468	CCGCAAGGGGCGATTCCACTCCCTATAGAGCAGGCACACACCATTTCTATTAAACACATA[A/C]ATCATATGGCCATTGTTTCCCGAAGCTGCTGGAGCAGGAGGTGAAGGACTGATTTCAGAA	0.166667	1	N
BARCPV_1.0_Chr02_6015647_A_G	715641562	A	G	Chr02	6015647	AAATACAAATATATTATTGTACCGACCAGTCCTCTTTCATCGACTCCATAGAAAACCTCA[A/G]ACATCGGACATTGGTGTTAGATAGTAAAGATGGGCCACGTAAGCTGGGTCCCACAAATAA	0.272727	1	N
BARCPV_1.0_Chr02_6043804_A_G	715641561	A	G	Chr02	6043804	TCCAACATTTGAATTGTTTTAATCCTCTAGGGGATCATCGTTTTTtCTCTTTCCTTGTTT[A/G]AATTCATGTAAAAGAATTTACCAATCTATTTGCTCGACTTTTTTAGGATCCCTTTATTTC	0.5	0.935	Y	Y	0.352941	Y	Y
BARCPV_1.0_Chr02_6067525_C_T	715641560	C	T	Chr02	6067525	GATCTGTCCTTGTAATCGTTGGTTAAGTGATTAATTTTTttATTATTGTAACTGTACTAG[C/T]ACGGTTGATCAGTCACCTAGACTCGGTCAGTATTACAGATCATCTGATCGTTCACTTGTG	0.333333	1	Y	Y	0.333333	Y	Y
BARCPV_1.0_Chr02_6098699_C_T	715644077	C	T	Chr02	6098699	CACCTCTGCCTCCCTCTCCCTCAATCTTCTTTTTCCAATTTCCAAACCTtATTTTTTTTt[C/T]CAGTCTATGTGTGCAAACCAAAGTCACTATGTGCGCACCAAAGCCATTGTGTGCATACCA	0.444444	1	Y	Y	0.333333	Y	Y
BARCPV_1.0_Chr02_6122471_C_T	715642079	C	T	Chr02	6122471	CAAATGACTTTATTGGTTCATAAGGCAGTTTATTTTATTTGGTGTGCTCACTTAATGATG[C/T]GGTACATGAGTGTTAATACAGAAAAAGTTAATATCATATATGAATAAATGGGAAAGTATG	0.4	0.899	Y	Y	0.333333	Y	Y
BARCPV_1.0_Chr02_6169649_C_T	715642080	C	T	Chr02	6169649	ATACATGATTAATTTCTAGATTACATAATCCATAAGTCTTTtCTAATATGACATTAACTT[C/T]CAAATTATGTAATATGATTTTTTTTTtCAAATGTGTGTCTGGATTACATAATATAGAAGC	0.375	0.662	N
BARCPV_1.0_Chr02_6330468_C_T	715642209	C	T	Chr02	6330468	TCTTGGGGGGATCTAATTGGGTGGAGTCTTCTACGACCAAAGTGTTAGTTATGCTCTCTT[C/T]TCGGTAGGGTTCACTTGGGCTTTTCTTCAGTGGAAAAAGTAATTTCTCTATTAATTCATT	0.2	1	N
BARCPV_1.0_Chr02_6345191_A_G	715642208	A	G	Chr02	6345191	AATTGCAACCTATCATAAAATTCTTTTACTTTATGGGTAGTCCCTAAGCAAAAGGAGGAT[A/G]GTTTTACACTCAACATCTGGAATATAAAGGTTCAACTATAATGGAATATAAAGTACTGAA	0.428571	0.899	Y	Y	0.352941	Y	Y
BARCPV_1.0_Chr02_6373706_C_T	715642210	C	T	Chr02	6373706	AAAAATTCAAGAACAGTTGAGGAGAAATACTTAACTTGCATCAGCAATGATCCTTTGCCT[C/T]ATTGTTTTTGGTTTGAATTTGTGTACGTTAAGTGATACAACGAATTTTATTATTGGGTTT	0.363636	1	Y	Y	0.333333	Y	Y
BARCPV_1.0_Chr02_6404417_T_C	715641094	T	C	Chr02	6404417	TTCTATGAAGCAAATACCAAAAGTATTTTTAATATCAAGGCGATCTTGCAATGCTTTGAG[T/C]TGGCTTCAGGGATAAGGGTTAACTTCGCTAAAAGCAGGATTGGTGGTACGGGGTTGGATC	0.2	0.996	Y	Y	0.352941	Y	Y
BARCPV_1.0_Chr02_6508929_A_C	715640644	A	C	Chr02	6508929	ACCGCCAATAACATTCACCGACGATGACTTCACAGCAATTGATCCTGCTCAGGACGACCC[A/C]ATGGTCATAACCGTTAAGATAGACAAATTTGCAATCGCAAAGGTCCTGGTGGACCAGGGT	0.461538	1	Y	Y	0.352941	Y	Y
BARCPV_1.0_Chr02_6593749_T_C	715640643	T	C	Chr02	6593749	TTAACGACGCACACAATAACGACGGTTCTGGAACCTTCTTTAAATGTGGATTTTAACCGT[T/C]GTTAATCTACCATTTTGTACTGGTGATAACTACCAATTGTTCAACCAAAGAACAATGATG	0.444444	0.935	Y	Y	0.352941	Y	Y
BARCPV_1.0_Chr02_6635062_G_A	715643845	G	A	Chr02	6635062	AGGCTATGAAAGAGAGTTTTATTTTGGAAGGTTTCAACTTCATCAGAGTAAGATATTTAG[G/A]GGAGAAATTTGTTTTGCTATCAGGGGAATTAAAATGCATTGTTAAGAGAACTTACGAAGA	0.285714	0.899	Y	Y	0.333333	Y	Y
BARCPV_1.0_Chr02_6636721_T_G	715643846	T	G	Chr02	6636721	AAGAGGATGTTGTTGTAGGACATTTACAATCTGCGGAGTTTAGGGATAATGGTGCAAGTA[T/G]GAGGGCCAATATTAGCAAGGTGGAGAACAATGTCTCTGATGATGAAGCTAATTAGCATGA	0.5	1	Y	Y	0.352941	Y	Y
BARCPV_1.0_Chr02_6668247_T_G	715640732	T	G	Chr02	6668247	AACAGTGACACTTGATAAGAAAACTGGTAGCAGCTTACTTCAATGGCCTGTAGCAGAGGT[T/G]GAACGTTTGAGATTGGGAAGCGATGAGTTTGAAAATTTGAAGGTGAAGCCAGGGTCAGTG	0.454545	1	Y	Y	0.352941	Y	Y
BARCPV_1.0_Chr02_6793690_C_T	715641554	C	T	Chr02	6793690	TTGATAAGCTAGCTACTCACCCATCTCAATAAAAGCTGGGTTATTGTAAAAGCCAAGAAA[C/T]TCAAATGAGTTCAACATATGACTCTTGAGGAAATTGTTTTCTCGTTTTACAAAGTTTATA	0.4	0.988	Y	Y	0.333333	Y	Y
BARCPV_1.0_Chr02_6895855_C_T	715641465	C	T	Chr02	6895855	CTTGTATAATCTAATTGGATGATGTGGTTATGTTCTTGGCTTTATTTTCCCCCCTATCCT[C/T]AGGCTTTTACTTACTAAAATGCAGTTTATATTATTGTAGCAGAATTTGCCTTTTGATATT	0.222222	1	Y	Y	0.333333	Y	Y
BARCPV_1.0_Chr02_6934934_T_C	715644662	T	C	Chr02	6934934	TACTCATTTGTGTGACAAAATATACTACATTCAATTCTCAGTTAATATATTAAGTTTCAT[T/C]AAGCATACTAACGTTATGAAGTATAAAACAAATATCATTTCGGCTCGTAGTCACACTCTT	0.4	0.899	N
BARCPV_1.0_Chr02_7315872_T_C	715640656	T	C	Chr02	7315872	CTTGAAAGAAATGAAGAGAAGAACATTCTCTGCACATATAGAATAAACTTTTATAAGTCT[T/C]GACATGTACTACGAATGCTTATACAACGTATCAACTTCATCTGTCCAAGCAAAAAACTTA	0.3	1	Y	Y	0.352941	Y	Y
BARCPV_1.0_Chr02_7331803_A_G	715642286	A	G	Chr02	7331803	AAGAAAGAGGCACAGTGTAGCACAATGGACCATGAGTTCATGAGCTGCAGATTGCAGATT[A/G]CAGAATGTGATTTGTTTGGTTGGTTGATATTTGTTTTTCCCAAATTCTGAAAAAGTTACA	0.5	1	Y	Y	0.352941	Y	Y
BARCPV_1.0_Chr02_7367145_A_G	715640658	A	G	Chr02	7367145	ATTATAATAGGCGTATATTGAAATATTTAGTGTCACAGTAATCTCCAAGCGTTTACTCTT[A/G]AGACGTTTATTTGTTACCTCTTGGACTAAGAGAAAAAATATTGATTAGAACTAAGTGATC	0.444444	0.935	Y	Y	0.352941	Y	Y
BARCPV_1.0_Chr02_7457962_G_T	715640657	G	T	Chr02	7457962	GAGGAAGGAGCTCACTTGGAGATGAATAGAAGGAGTGCTAACCGATCGATTGAGGAGGTA[G/T]AGGAGTTCCAATAATTCTCTTGATTTTAATCCCGTTTGAGAATACATATCATTCATAATA	0.4	1	N
BARCPV_1.0_Chr02_7512812_C_A	715642611	C	A	Chr02	7512812	CCATTCATAGAATAAATCAGGAGTCATAGGAGTCGTAGTTTTCACTTTGGCACGCTATAC[C/A]ATGTGATATTTTGTTAGATAACCTGATAAAATATTATGACATAGCTTCTAACAAGAAGGa	0.4	1	Y	Y	0.333333	Y	Y
BARCPV_1.0_Chr02_7543382_C_T	715641578	C	T	Chr02	7543382	GTTCATTGTGTTTCATGCTCAAACCTGTGAACCCAGATGTTCAATGGCTTTATTTATCAT[C/T]AATGTTCCACATTTTTGTCTCCTATTCAGAATAAGGTCACATGATTGGGTCCCTATCATG	0.363636	0.965	Y	Y	0.333333	Y	Y
BARCPV_1.0_Chr02_7686367_G_A	715642220	G	A	Chr02	7686367	ACTCTATCATCACCAAAAATAAGCTGTAACTAAAATCTGAACAGCAATATCTTGAAAGCA[G/A]AACCAAAATAAGATATGTATAGAATCATCATTGTGTCCTGATATCAAGTATGTACATTCA	0.4	0.899	Y	Y	0.333333	Y	Y
BARCPV_1.0_Chr02_7779331_G_A	715643401	G	A	Chr02	7779331	CGTTTCTTATGTTTTGACCGTGCACCTCTTCTCTTGTCATGGTTAATAGGGCCTGTTGAC[G/A]ATCAAATCGTATGTCCTCAGGGATGGTACCAGGGATTAACAACAGACCATCATATTTGAG	0.357143	1	Y	Y	0.333333	Y	Y
BARCPV_1.0_Chr02_8015992_C_A	715644726	C	A	Chr02	8015992	CCATGAGTTTTCACACATAGAGAAGGAGACATAGAGAAAGTTTTCTCTCCCTCTTTGTTG[C/A]TTCAACTCTCAACTTGTTGTTTGGGTGTCTTGTCAACACTTGAATAATGTACAATTGTTG	0.307692	1	Y	Y	0.333333	Y	Y
BARCPV_1.0_Chr02_8027793_G_T	715645137	G	T	Chr02	8027793	GCTAGAAGGTCTGGGTATGAACTTGGTGCCTCGAGTTGCTTACGGTACACATATAATTAA[G/T]GAATCACTTTAGGTATTATTGTTAGAGTTATTTAAGTATACTTCATTAAATTTTAATTAG	0.428571	1	N
BARCPV_1.0_Chr02_8028217_C_T	715645138	C	T	Chr02	8028217	ATGTGTAAATAATGTGATTTTTAAGATTGCATGATAGAATGAAAAATTGACCAAATCGAT[C/T]ATGATAATAATATCAAGAAAAGTTGATTATTTTTTTtATtAAAATCTATTTGATGGAAGA	0.444444	0.612	Y	Y	0.333333	Y	Y
BARCPV_1.0_Chr02_8429696_T_C	715641119	T	C	Chr02	8429696	GGTGAAATATGACCACGATTCTTTCAATTTCAAAATGCAAGTCGTGTGGACTGCTAATGA[T/C]TTTAGTGTAATTTTTGTTTGTCCAAGTAAAATCGTTTACGTGTGACGACTTTAACACAAT	0.166667	1	Y	Y	0.352941	Y	Y
BARCPV_1.0_Chr02_8488256_G_A	715641120	G	A	Chr02	8488256	ATTGTCTGTGCCTTTGATGAAATTGTTAGTGCCAATCATGAACCTTGTTGATAATAGGTT[G/A]CGCTCGGTAGGTATATGGTCTTAATCATGAAAGACCATTCACTTAGTAGGTTTCTGGTAG	0.363636	1	Y	Y	0.333333	Y	Y
BARCPV_1.0_Chr02_8529181_A_C	715642750	A	C	Chr02	8529181	CACTAAGGTTGTGCTTTCTGTTAAAGAGTTTTGTTAATGGTGTAGCTGACATGACACTTG[A/C]AGATGTTATGAGCTCCAGTGCTTGACTGAACCAACTACACTCACCCTAGTGAACTACAAA	0.444444	1	Y	Y	0.363636	Y	N
BARCPV_1.0_Chr02_8539650_A_C	715642749	A	C	Chr02	8539650	TAAGGGTCAAGATCAACAACAACAACAATCCCGCGACCTATTATCTTCTGCCAAGGATGC[A/C]GCACAATCCGCTTTTTCCAACGCTGCTGGTAACATTGTGAACACAGCCAGTGGCAAGGTT	0.25	1	Y	Y	0.352941	Y	Y
BARCPV_1.0_Chr02_8552586_A_G	715642751	A	G	Chr02	8552586	CAACTTATGTGACCCATCTTTACTATCTGACACTGATGTCCGATGTGTGAGGTCTTCTCT[A/G]TGGTCGATGGCCAATGACTAGTCGGTACAACGTCCATAAAATATCATGGGTTTCAGAACC	0.375	1	Y	N	0	N	N
BARCPV_1.0_Chr02_8583150_C_T	715642096	C	T	Chr02	8583150	AAACCCTCTACCATTGAGCACCTGATGAACTCCTGGCTGAAACTTCCAAACTAAACTCCA[C/T]CAAAGACGTGAAGACCTATAAGGAAAGCGAGTCCGATGAGAAGTTTCGAATCTTTGGGAG	0.416667	1	Y	Y	0.25	Y	Y
BARCPV_1.0_Chr02_8587861_C_T	715642095	C	T	Chr02	8587861	CTAATTATTGTTTGTCTATAAAATTAGTCTCTATTTAATGATTTtTTTTGTAGTGTGAGA[C/T]TTGTGACCATGTCACCTCCACATCCATATCCTCTAGCCTAGAGTATTATTGAAAGATTAA	0.2	1	Y	Y	0.333333	Y	Y
BARCPV_1.0_Chr02_8645476_G_A	715644015	G	A	Chr02	8645476	CTGGAATTCTCATGGCGAGAGATGAAAATTTGACAGAAGCAAAAACTCTGCTCAAGCATA[G/A]AAAAACTGAAAAGTTTTCTGGAAATGACTGGAAATGTTTATCCAGACCTAGTGAAGGTGT	0.333333	1	Y	Y	0.333333	Y	Y
BARCPV_1.0_Chr02_8679323_C_T	715642815	C	T	Chr02	8679323	TAGCTCTCGAGGAGAGAGGGAGAGTGAACATACATTTCATCTCAATCATTAGATCCCCCT[C/T]GATCCAATGACCCACATCAAATGGTGGCAAAAAACCCTAGTAATCATTACACGTCACATC	0.444444	1	Y	Y	0.333333	Y	Y
BARCPV_1.0_Chr02_8689922_C_T	715642814	C	T	Chr02	8689922	CTTACAAGGAATTACTAGGTATATTAGAGGTGGTGGAGAAGCTGAAGTTCCCCCTGAAGT[C/T]TGACAGGAATATGGGACAACGAAAGGATGCCTGGTGCGAATTCCACAAGGGATTTAGGCA	0.333333	1	Y	Y	0.333333	Y	Y
BARCPV_1.0_Chr02_8727834_T_G	715642625	T	G	Chr02	8727834	ACTTATCCACCCAGCTTACACTTCAATTCTGAAGGGGGAAATGATGCTGATTGAGATCAG[T/G]AATAAATAATAATGATAATTAAGTAAAAGGCAATGTGTAGAGTTAACTTTAATTAAAAAA	0.375	0.9	Y	Y	0.352941	Y	Y
BARCPV_1.0_Chr02_8741548_G_A	715642624	G	A	Chr02	8741548	AGATAGCAATGATTCAAGCCCTCTAGGCACAAATGGAGGAGACTCGACAAGAAAAGCATG[G/A]CAGATAAATTGAAAAATGACGAGGACCGACACCGACAGGAGGAGGAGATGTCTCTCCTGA	0.4	0.996	Y	Y	0.333333	Y	Y
BARCPV_1.0_Chr02_8751822_A_C	715642626	A	C	Chr02	8751822	ATTCTGCCCCTCGTATGCAGTACTTGTTCTCAATTGCTTTACGGTTCCTGAAGAACAACA[A/C]AGTGTTATTGTTGCTTGATGACAATAGATGCAGAAAAACCACAGAGAAAAATATAACACA	0.428571	1	Y	Y	0.352941	Y	Y
BARCPV_1.0_Chr02_8842036_G_A	715639679	G	A	Chr02	8842036	GTTGTGACTTTGGATCAAGTTCCAAGGTGGATTGATGCTGAGCATTCCTTAGTGCATAAC[G/A]ACGGAGACTCAGCATTTTCTAGTTCATACTTCCCTGATCCCTTGACATTCAAGTCCGGGA	0.285714	1	Y	Y	0.333333	Y	Y
BARCPV_1.0_Chr02_9091874_T_C	715639680	T	C	Chr02	9091874	TGTGAACTATGTTATAAACGATTTGGAATGTTGATTTTGGATGAGGATTTGGAATCATGT[T/C]TGTTAGGTTACTTAAGTGCTGATATTTTCACCTAAGTGATAAGCTTAGTCTGAGGACAAT	0.454545	0.935	Y	Y	0.352941	Y	Y
BARCPV_1.0_Chr02_9192195_T_G	715642938	T	G	Chr02	9192195	GCAAAAAGGATAACTCGACCGATCGACCTAACCCAAGGTTCAACTACGAGCTTTTTAACT[T/G]CAACAACTTAAATATACGCTATTACAGCTAGAATTACTGCGGCTGCTGGCACCAGACTTG	0.4	1	Y	Y	0.352941	Y	Y
BARCPV_1.0_Chr02_9220892_T_C	715642939	T	C	Chr02	9220892	TGGAAGAGCCATCGACCGAGAGCAACCACTGCGAGCCCGCCTCCACCTTGTGTTCGCCTC[T/C]GGGCGAGAGCTTTGCTACAAAATCTGCATATACCTGCCCTTTGATGGATCCTTTAGGCTC	0.4	0.996	Y	Y	0.333333	Y	N
BARCPV_1.0_Chr02_9421098_T_G	715644290	T	G	Chr02	9421098	TAAAAGTTTCTCGCAGAGTCAGTATTTATCACAATACACAGAAAATAAATCTATTTATTT[T/G]GAAATGTACAGATTTATTTTAGCACTGTTTATGTTTGAAACCGTTTATATCAGCCAAGTT	0.4	0.765	Y	Y	0.352941	Y	Y
BARCPV_1.0_Chr02_9500830_C_A	715643826	C	A	Chr02	9500830	ATGTTAACTTTTGTTTAGTTATTTATTGTAGTAATTGCATTAAACATGACATCATCCTCT[C/A]AAAAATGTAACAGAACCCGTAAGGGTAAATGATGGCAAATTCATGGAGCTCTTCTCGGAT	0.333333	0.988	Y	Y	0.333333	Y	Y
BARCPV_1.0_Chr02_9616345_A_G	715641742	A	G	Chr02	9616345	AAAGAGGTTGTTGTGTCATCCGTTCAGAGCCGTTAGATCCATATCCATCATTCGACATAC[A/G]AAACGACACAAAATCTCAGCCGTCAGATAGATCTGAATAAACAATGTTCAGTAAACGACG	0.375	1	Y	Y	0.363636	Y	N
BARCPV_1.0_Chr02_9635793_G_A	715640403	G	A	Chr02	9635793	GCTAGGCAAGGTATGTGAAGGTTATAAAACATCATCTTAGATTGGTCTAATGAGATAAAT[G/A]AGAACAACCACCATGTTTCTAATATTTCAAAAACTTGAGGAGCAATTGAATCCTCAAATC	0.25	0.899	Y	Y	0.333333	Y	Y
BARCPV_1.0_Chr02_9723855_G_A	715640404	G	A	Chr02	9723855	CTGGTGGTTCCTTGATATTAAGGAAGTGTTCTATGAAGTGTCTTTGACTCTCTCAATGGA[G/A]GTTACAACTGTTTATTTTCCACGTGTATCTATATTTATTTATTTATTTAATATGCAACCC	0.428571	0.965	Y	Y	0.333333	Y	Y
BARCPV_1.0_Chr02_9806670_T_C	715642538	T	C	Chr02	9806670	TATTCAATCGGTCTTCGTGTGTTCAACGTTCCTTCTTCGGTCTTCCTCGTCGAACGACTC[T/C]TCAGACGGgTGGGTCGTATACACATCCACATGTTCGTTGGGGTCGGTCGTCCCATCATAC	0.375	0.949	Y	Y	0.352941	Y	Y
BARCPV_1.0_Chr02_9823371_G_A	715642601	G	A	Chr02	9823371	CTCTCCGGCATTGCCGTTTTCTGAGTAAGAAGAGAACGTCTGGGTTCTCCCGTTTGCGTC[G/A]TCAGAGTAGGAGGTGAAATCGAGGTTCGGGACGTTGGTCTGGTCGGAGTAGCGCTTGAAC	0.25	0.976	Y	Y	0.333333	Y	Y
BARCPV_1.0_Chr02_9836305_T_C	715642600	T	C	Chr02	9836305	ATAGAGAAAAAAGGATTGATCCCACCTGATACTGATTGAATTCCAAAGTTACAAAACAGT[T/C]TTATTCCACTCTTAAACAAAATTCAAAGCTTGAAGCAAATCTTGGAGAAAACTGATTTGA	0.285714	0.965	Y	Y	0.352941	Y	Y
BARCPV_1.0_Chr02_9851731_T_C	715642602	T	C	Chr02	9851731	AATCATGCAATTATAACTACTATACGTAACAAGGTTAATCGAATACAAATGATTTAAATT[T/C]CAAGTTGATTACGAAGGGTTATTCGAATTGGATTCATATTGAAAATGCATAGGAAACAAA	0.363636	0.899	Y	Y	0.352941	Y	Y
BARCPV_1.0_Chr02_9895185_A_G	715643430	A	G	Chr02	9895185	TGGTTAGACGACTCATCCACTGAGAGCACCCAACGAAAATCATCCCCCTCACTCTGTGCC[A/G]TTTAAGAAGAGAGCTCGACCATAAAGTCAACGAAGATTTTCCCCTTGATCGGTCCTCGGG	0.5	1	Y	Y	0.352941	Y	Y
BARCPV_1.0_Chr02_9951734_G_T	715643886	G	T	Chr02	9951734	ATCACTCATAGGCACTTGAAATATACATATACATCCTGTTGTTTCAACCTTTTCTGAAAA[G/T]ATTGATATTTATTAACTAATCCTGCAAAAGATCATTACAAAATAATCATTAAAGAATATT	0.5	0.809	Y	Y	0.333333	Y	Y
BARCPV_1.0_Chr02_10024120_T_C	715642724	T	C	Chr02	10024120	TGTCCAACCAGATTAAGGGAGTATAAATATTGTTGATGGGAAGTAGAAGAAAGTATTGGC[T/C]TGAGTAAAGAGGTTTTAAATCTGGAGTTGACTACGAAGTGGATAAGTCTTAGAGTTTTAA	0.428571	0.965	Y	Y	0.352941	Y	Y
BARCPV_1.0_Chr02_10024384_G_A	715642725	G	A	Chr02	10024384	AAGCCTGGATGCCCTAACCTTATCATGTCATCAAGGTCTGCTAGGTACGATGGAGAGGAG[G/A]ACGGGCTCTTACGTGGTCTTATTTGTTTGGTACTGTAGTTGGAGTGGAGAAAGCATAGAC	0.4	1	Y	Y	0.333333	Y	Y
BARCPV_1.0_Chr02_10113375_C_T	715641893	C	T	Chr02	10113375	AAATGCAAAGAAAGAATTACACTAATTTGATATTTCCTAGTATCTTCCATAAAATGTCTG[C/T]TCTATTGACGATTATGGGTGTGATCCAAAATCAGATTGATTCAGAACAATTTCAGAAAAT	0.5	0.935	Y	Y	0.444444	Y	Y
BARCPV_1.0_Chr02_10167115_G_A	715642802	G	A	Chr02	10167115	TTGAGGTTCCTCTTTCCTTCCGCGCTAACCTTCCTTCCATTTGTGGTGTCTCCGTTCAGC[G/A]TCTATAGGTATGTCCTTTGAACCTCTGTCTTTCACTTGATCTTGCTTGTTTTCAGTTGTG	0.3	0.988	Y	Y	0.444444	Y	Y
BARCPV_1.0_Chr02_10445173_A_G	715639879	A	G	Chr02	10445173	TTAATCACACATGGTAAATCACCTGTCCGCCCCTTGGAAAAACAACCATTGGTTGTCGTT[A/G]GGTTTACAAAGTCAAACACAAGTCTTGTAGTCAAGGAATACACACAGTTGAAGGGATTAT	0.454545	1	Y	Y	0.352941	Y	Y
BARCPV_1.0_Chr02_10760039_T_G	715640395	T	G	Chr02	10760039	CAAGGGCATCACCATACACGACAGCCAATTTCTTGAGGCACTCAGTTTTTCTTTCACTCA[T/G]TACAAGAATAATGTGGTTTAGGTGTGAAGCATATGTTTAATAATATAATTTGCTTTAGTT	0.5	1	Y	Y	0.352941	Y	Y
BARCPV_1.0_Chr02_10761339_G_A	715640396	G	A	Chr02	10761339	TATACACTGACCAAAAATTATATGTACTTACAACATGTGTGGATTAGGTTCTTCCGTTGT[G/A]ATTGTGTTAATTCAACTAGTTAATTTTAAAGAACCGTTCTTACCAACAATAATTCTCCTT	0.4	0.842	Y	Y	0.333333	Y	Y
BARCPV_1.0_Chr02_10799168_A_C	715641676	A	C	Chr02	10799168	TGTGATAATAGAAAGTGATAAGTTTACCTGTTGTAATAAGACAACCGTCCACTCTAATTT[A/C]GCAAAATAGAAGATTTTTTGACCAATAAGATAGTTGTTTCTCTAAGGTAGGACAACCGTA	0.5	0.935	Y	Y	0.352941	Y	Y
BARCPV_1.0_Chr02_10863859_G_T	715641421	G	T	Chr02	10863859	GTCACCACAAATTTGTGGTGTAGATCCACTTGAAAAGACCCAACGTGGGAGAAGCCGAAT[G/T]TCAGGCCATAACCGAAGCCAATACTTGGATGACCCTAATCATTCAATACCTGAAGCTCGC	0.428571	1	Y	Y	0.333333	Y	Y
BARCPV_1.0_Chr02_10911543_C_T	715641420	C	T	Chr02	10911543	AGGTTTTCTTGAATTACTATATCATGTTCTATCACATGAAGATAGTCATGAATATATTTA[C/T]GAAGCTGGGACACATTAAATAAATTATGATGTTTTGAAACGTTTGGAGCTAAAGCAACTT	0.444444	0.935	Y	Y	0.352941	Y	Y
BARCPV_1.0_Chr02_10932244_A_C	715640777	A	C	Chr02	10932244	GAGTAGACACAATTAAATCATATGGTAATAAAAAGATAGGTAATTTTATATGTTTCACAC[A/C]ATCATGTGATATGAAAGAGTGAGTAGCACCTGAATCATATAATACATTAATGAGGTGACC	0.3	0.858	Y	Y	0.352941	Y	Y
BARCPV_1.0_Chr02_10983446_T_C	715640778	T	C	Chr02	10983446	AGAAAGTTCGTCAGTTGTTCTCCTATCTACATAAGTCCTTAAAGATTTCACTTGATGCAA[T/C]GGGGTTGAATGGAGCCACCACCGATAATCTGAGAGATGGTGGATTCTTTTTCTTTCAAAT	0.285714	0.996	Y	Y	0.352941	Y	Y
BARCPV_1.0_Chr02_11037188_A_G	715640776	A	G	Chr02	11037188	AGGGTAATCTTCACATGGTGAAGGATTTACAATACAAGGCTTACTCCCTAAACTATGAGT[A/G]CTCTTAACAACATATATGAAATATTCTCTCAACACACTAAAATAATGAATGCTAAATTGT	0.5	0.988	Y	Y	0.352941	Y	Y
BARCPV_1.0_Chr02_11065377_A_C	715641856	A	C	Chr02	11065377	ATGCTCTCAATTAGCTAGGTGATTGATTCTATTTCACAGTAATGATTTGTTCTTAGGGAA[A/C]TTTGAACTTGATCTCTTTGCAAATTTATTCAGTTTCTTCATTGCAAAACATTGAATTATC	0.454545	0.899	Y	Y	0.352941	Y	Y
BARCPV_1.0_Chr02_11197811_C_T	715640222	C	T	Chr02	11197811	GTTTGAAGGAAGAACTTACAAAGGAAGAGGAAGAATGCAACAGTGAAGAGGAAGAGAAAG[C/T]CGCAAAGCAGACAAAATATTAAGAACGAAATGAAAAATGTAAGTAGCGTGCTCTATTTTA	0.444444	1	Y	Y	0.333333	Y	Y
BARCPV_1.0_Chr02_11338578_G_A	715640221	G	A	Chr02	11338578	CTTTGTCCAGAAGAGGAATACACACCCGCAAGTACAAAGTTCGTTCCCTGGTAGAACGTC[G/A]GTTACGTTGCTACATACTGTTtCGTAACTCTTCATTGGTTTTACGCAACTCCTTGTTGGC	0.444444	0.996	N
BARCPV_1.0_Chr02_11346718_G_A	715640220	G	A	Chr02	11346718	ATGAATGCTGACAGTGCTGGACGGGATGCTGGACGTGGTGCTGGACTTTGAGGAAGGCAC[G/A]CACTTTCTCTTTAATGTGTGAATGGAAAAATCAGAATTTGTGGCATTGAGGAATGTATCC	0.3	0.935	Y	Y	0.444444	Y	Y
BARCPV_1.0_Chr02_11371525_C_A	715639292	C	A	Chr02	11371525	TTGTCATCACATATATAATATTAATTTAACACCATGATTAAAAATTCATGAACATCTTGT[C/A]ACTCTTATATAAATCAATCAGCTTAAATATCTTGATATTTATCAAATTGTCAAAATGTGG	0.5	0.609	Y	Y	0.333333	Y	Y
BARCPV_1.0_Chr02_11696821_G_T	715641256	G	T	Chr02	11696821	CGAAGAGGTTGCAAACGGTTGCGAAGAGGTCAGTGGGTTTTCTTTTtGTGGTCGTTTTTt[G/T]AAGCATTAGGTTTGTGGGCGTTTTTtGGTTTTCGAATGCATTGTGAGTTTATACAGAGCC	0.222222	1	Y	Y	0.333333	Y	N
BARCPV_1.0_Chr02_11728263_G_A	715641035	G	A	Chr02	11728263	GTGTGGTTTCTGATCCTAATGTTGATATGTTCAACAACTATCTTGAAGTGGTGGCTCATG[G/A]GAAGATCTCCATATTGATACCTTCGTGGGATCATGTGCTTTAGGTCGATCGGACCATGAT	0.416667	1	Y	Y	0.333333	Y	Y
BARCPV_1.0_Chr02_11832651_G_A	715640055	G	A	Chr02	11832651	GAGAAAACATGACACATGTACAACCAATATAAGTATTTTTTtGACAAAAGTTTAGTGATA[G/A]ATGTAAAACATGTTACTATTTATCTATTATTTGTGATtATGTTTTTTttATTATCACTAA	0.333333	0.765	Y	Y	0.470588	Y	Y
BARCPV_1.0_Chr02_11835668_C_T	715640056	C	T	Chr02	11835668	CATTGAATTTTCATTAGTTATGGATTTTCCTAAGTCATTTCTATTCAATGAGAACTTATG[C/T]TCATTATTTGATGCACTAGATGTAAATGAAACTGAGCCAATGTCTTCATTTTCTTGACAC	0.333333	0.813	Y	Y	0.470588	Y	Y
BARCPV_1.0_Chr02_11863174_A_G	715640058	A	G	Chr02	11863174	TGTACAAACTCAACTTTTtTTtATTtCCAACAATGGAGTAGAGTAGAGCGTATGAGTGTG[A/G]TCCACTAAGTGATCATAATTTGGATATGTATTTTTTTATTTtGGtGTAGGTGTTGTAGTA	0.4	0.965	Y	Y	0.444444	Y	Y
BARCPV_1.0_Chr02_11980934_A_G	715640057	A	G	Chr02	11980934	TCTTACACTAAGCATGGCAGTATAAATTTCCTTGCTCAACACTAAGCCAGCAGCCATTTA[A/G]CAACCAGTCAACACACCAATCACTCTTGCTGTCACAAAAATTCTAAAAAACTTTGGCCTC	0.222222	0.965	Y	Y	0.5	Y	Y
BARCPV_1.0_Chr02_12035916_A_G	715642165	A	G	Chr02	12035916	GACCAACCACCCAAAAGCTTCAACTCGTTTTTAGCCATCACTATGCAGTGTGGCGTGTTT[A/G]TTGTGTTGAAGTGTTTATGTATGAGAACGAAAGGTTGGATAAACTAACCATGAGATGAAG	0.272727	1	Y	Y	0.5	Y	Y
BARCPV_1.0_Chr02_12048991_C_T	715642164	C	T	Chr02	12048991	AGTGTATGAAAAGTGAAGTCTAGAAGAGTCACACTCACACATAAATAGGAAAAACACCTG[C/T]ACACTTAAGTAGTTACATAATAACTGTCATAGTAAGTTTTATACGAATTAATTATTCCTA	0.428571	0.988	Y	Y	0.470588	Y	Y
BARCPV_1.0_Chr02_12069384_A_G	715642163	A	G	Chr02	12069384	GCAAAATAAACATAGGACAACCAACAACCTTATTAGTACAAGAATCATGAATAAGCTTCA[A/G]ATATAAAGTTTCCTGAAGCCACATAGAAAAGAAATGAAAATTGCTAACCTTCCTCAAAGA	0.166667	0.935	Y	Y	0.333333	Y	Y
BARCPV_1.0_Chr02_12098615_T_C	715644471	T	C	Chr02	12098615	AATTTTACCTTATTACAATCTTGTTTtCTAGGACAAAACGTATGGAATTAGACATGTTAT[T/C]TGTTAGTGAAAAaGGTGTTGAACAAATATTCTAACTAAACCCTTTTTtAGGACAAATTCA	0.466667	0.813	Y	Y	0.5	Y	Y
BARCPV_1.0_Chr02_12115299_C_T	715642025	C	T	Chr02	12115299	TCACATGTTTATCCTCATTTTCTTGAACACTTTAGTCTATTCATCTCTAATTCGTGCTCT[C/T]GCGACTTTTCAAACAATGAGGCAGTGGTCACGGaGGTTAGATCCTTTGATTCAGATATGG	0.444444	1	Y	Y	0.4375	Y	N
BARCPV_1.0_Chr02_12142956_A_G	715642024	A	G	Chr02	12142956	AAGTTCAGAGTGGTGATAGTTTGGTGAATGTTGGTTTATATGGCTTCGTTTGCATGAATG[A/G]GTTTGTTTtCTTTGAGTATGTAGTTGTGTTTGTGTTTACTTGGTCCTAAGGTGTTTTtGT	0.4	0.988	Y	Y	0.5	Y	Y
BARCPV_1.0_Chr02_13484034_C_A	715640033	C	A	Chr02	13484034	ACTATGGTTTCAAACTCAAACGATTATGTCTTAATTTACAAATTACAGATAATTAATTTA[C/A]TGAAAAAaTTGGTTAAACATAATTATTGTATTAGTCGTATTCAAAACTTTTGGTTTATTT	0.5	0.609	Y	Y	0.411765	Y	Y
BARCPV_1.0_Chr02_13589286_A_G	715640031	A	G	Chr02	13589286	AACCTTAGTCGGCCGGGCAGTCTTCGATACAAGGTCTTACAGGATCGTCTAACACCGACC[A/G]GTACACTTGGTCCCCAGGTTCGAGGGAATTTATTCTGAAGAGTCTTAATATGACTTATAT	0.5	1	Y	Y	0.444444	Y	Y
BARCPV_1.0_Chr02_13676237_C_T	715640032	C	T	Chr02	13676237	AAGTATTTTCTACCGTTTAAAAAATCACTTTGCAAAATTTGAGAGATATTTTTCTTGAGA[C/T]CAATAACACTTCTCAAAGCATTTTTGGTTCATTTATTGGTTCGAACTCTAATATTCAAGA	0.4	0.765	Y	Y	0.411765	Y	Y
BARCPV_1.0_Chr02_13692982_A_G	715642511	A	G	Chr02	13692982	ATGTTTTTGTGGTTGAGTCATTTTAATTTTTGAATCCATTTCAAGTGTTTTCATTGTCAT[A/G]TTCATCCAAATTTGTCATAAATTCTATGTAATACTTTTGTTGTTAATTTTGGTTGATTGA	0.4	0.813	Y	Y	0.444444	Y	Y
BARCPV_1.0_Chr02_13730904_A_G	715642443	A	G	Chr02	13730904	TTAGACCATTCTATATGAATCCACAAATGCCACAAATGCCAAAAATCCCAGGAGCTTCTC[A/G]AATGTGGTATGTTCCTCGAAAGAACATATTTAGTAAGCAGGATGATGTCCTTTCTGCTGC	0.2	1	Y	Y	0.111111	Y	Y
BARCPV_1.0_Chr02_13956247_A_G	715640365	A	G	Chr02	13956247	CTACCACACACTCACTAGTAAACCTCAAATGGTGTTTTGTAACTCACTCATACAATAATT[A/G]CCATTGGGTTCTGTAAGAGGTATTTTAAAAaTCAAGTAAAATAATACACATACTTCAACC	0.5	0.899	Y	Y	0.444444	Y	Y
BARCPV_1.0_Chr02_13966595_T_C	715640366	T	C	Chr02	13966595	AATGCACTATACACACCACATGCACTTTTTCGTTGATCAGGTCTTATATATAGACCAAAC[T/C]CGCTTACGTGGTCCATTAACTCGACCAGACCACCGAGCTGACCTGACCTGCTTAACCCAG	0.333333	0.988	Y	Y	0.444444	Y	Y
BARCPV_1.0_Chr02_14003590_T_C	715640367	T	C	Chr02	14003590	ACTCCACTCTCCGAACACACCAAACCCCACATGAAACCTCCATTACCATCACTGGCAAAA[T/C]CGAATAGCAAAGGCCTACCTCACCCAACTGCTTCAAAAGCTAACTCCCTTAAAAAaCAAA	0.444444	0.996	Y	Y	0.444444	Y	Y
BARCPV_1.0_Chr02_14062508_A_C	715640363	A	C	Chr02	14062508	ACCCATATACACTGGCAAATTAATAGATTAATTTTGTAATCAAGAAATAATGTTAGAAAA[A/C]TTTAAACCTGTTAAAACAAGAAACAACAAATTGAAATTTTTTAAAGCCTTTTTCAACACA	0.333333	0.609	Y	Y	0.444444	Y	Y
BARCPV_1.0_Chr02_14066874_A_G	715640364	A	G	Chr02	14066874	CATTAGGTAGTGAGAAACTAAAAGGAGATTTGTACATTAGGTTTCGATAAGTAAATGCAT[A/G]AGTTACCCTAACTCAGTAATAGGTGTTAGTTTCAAGTAGAGCATTTCAAGAAAAGTTATG	0.444444	0.868	Y	Y	0.444444	Y	Y
BARCPV_1.0_Chr02_14075722_C_A	715640226	C	A	Chr02	14075722	GTGGTAACATGTAGTAGATGGTTGACGAATAACCTTGTTTCTTAAATATATGGTTAGATG[C/A]TCGATTGTTAGTTTGCATGTAGAAAATAATATTATTTTATGAAAGATTAATCTTAAATAA	0.375	0.899	Y	Y	0.411765	Y	Y
BARCPV_1.0_Chr02_14227394_C_T	715640227	C	T	Chr02	14227394	TGAGAGCATCCATTGTGACCCTAACTCCACCCATTGAGGGTCCCCTCCTGGTGAGAACTC[C/T]GCCACGAAATCTGCATAAACTTACCCTTTGATGGACCCCCTGGGTTCATACTGGATGTCA	0.4	0.996	Y	Y	0.411765	Y	Y
BARCPV_1.0_Chr02_14360693_T_C	715642795	T	C	Chr02	14360693	ACCTGCTTTATTCCAACTTCTGAGCATAGCTTGCCCAATTGTTGACTTGCAAACTTTGTG[T/C]CGTTATTAGACACCAAGCGCTTCGGTACCCCGAAGCGGCACACTATGTTCTTCCACACAA	0.5	1	Y	Y	0.444444	Y	Y
BARCPV_1.0_Chr02_14751132_T_C	715641621	T	C	Chr02	14751132	ATGATAGATTGCTTCTCACTCGTCCATGAGATTTCTCCTCCAACTAAAaGAAaCAAATAA[T/C]TAAATGTAGATTTTCTTGTATCCACACATCCAGCATAATCTGAATATGAATATCCTATCA	0.166667	0.988	Y	Y	0.444444	Y	Y
BARCPV_1.0_Chr02_14940392_T_G	715640305	T	G	Chr02	14940392	TGTATAAACAATATTTGATATAAAAAAACTCATTAAATGCAATAAGCTCTCAATTATTTA[T/G]ACATTGAGTTTGAGAAATAAATTTTCTTCTTTTCTTCTTTAATTTAAAGTTAGCATCATA	0.5	0.609	Y	Y	0.444444	Y	Y
BARCPV_1.0_Chr02_14956879_T_C	715640306	T	C	Chr02	14956879	GGGCTATGCCGCACATCGCCGCAGAAGATCGAGTCACaGAAAAACGCAGCAGTATCGGTC[T/C]TGTCCGACCTCAAGCAGCAGGTCGACCTCAACCCATGAGGGTGCACGAGGCGACAACAGA	0.333333	0.915	N
BARCPV_1.0_Chr02_15079128_A_C	715644060	A	C	Chr02	15079128	AACCAACTGAAACATGGGAGGAAAACTTCTTACATTAGGAATTGAAAGTTCCTGAAACAT[A/C]ATCATCCTTATCATAAGTTAAAGAAAGCTTTTAATGGATCTCAAGAGGACAAAATTGCAC	0.285714	0.935	Y	Y	0.142857	Y	N
BARCPV_1.0_Chr02_15169154_C_T	715642521	C	T	Chr02	15169154	ACAAACTCCAAGACCCTGTCGAGCTGGAGAGCAAGATCGTCCCCCTGAGGGAGGAAATTG[C/T]CGTGCTGAAGGAGGCGAAGGTGACTGACGCCGAGAAGATGGCCAACTTAGAGAAGAGGTC	0.428571	0.834	Y	N		N	N
BARCPV_1.0_Chr02_15204627_A_G	715642522	A	G	Chr02	15204627	TGATTCTCTCTTACCCTGAATTCCTTTAAATTTTGTTTTAAGTTGTTTGATATTTGAACT[A/G]ATATAAACTACCGATTGTTTTTCTGTTGCTTTCCTATATAATTGTTGATGTTCTAAGGTA	0.5	0.732	Y	N		N	N
BARCPV_1.0_Chr02_15236437_C_T	715641967	C	T	Chr02	15236437	AAAaaTAAAaGAAAaCAAAATTGAAGTTGTACATGAGTGACACAACTTAATATGTACTAT[C/T]GGGTGACCGAAATGCTGACTAGACTACAAAGCCGACTAGACGACAAGACGCAAAGCTAAA	0.5	0.949	Y	Y	0.411765	Y	Y
BARCPV_1.0_Chr02_15261688_G_A	715641966	G	A	Chr02	15261688	GAAGCCGCTTTTCACTAACTCGTCCAACTGGTATCCCAGTGACAAGTAGTTGCGTATGAG[G/A]TGGCCATATCCTTGGTGGAATTCTCACCAAGTGTTCTTGTTGAGCCCCATCTTTTTGTCG	0.454545	0.797	Y	Y	0.411765	Y	Y
BARCPV_1.0_Chr02_15303167_G_A	715640909	G	A	Chr02	15303167	AGGAGACGTTAAGAACGCCCAAAATAAGCGTGTACCCAGTTGTTAGGGAAAGGTCGTTGC[G/A]GgTTTGCCTAGTCGAAACAGGAGAAACTTTGATGACACCCTACCAACGCTACTTGGCTGA	0.454545	0.996	Y	Y	0.411765	Y	Y
BARCPV_1.0_Chr02_15306364_T_C	715640908	T	C	Chr02	15306364	AGGTACAAAGTGTTCATCAAGCAAGTAAATTACAGAAAGTAAGGGATTAGtCTTTAGCAA[T/C]GAGTTGCCCATCAATGACCCGCTTGGTCACCTCAAAGGGGGAgAGATCCATCTTAGGATG	0.444444	0.899	Y	Y	0.444444	Y	Y
BARCPV_1.0_Chr02_15411327_C_A	715644255	C	A	Chr02	15411327	GAATTTTTACTTCGAGAATGGTGATGAGGATAGTGAAACCCATACCCACCTCATTGTCAT[C/A]CCTAATAGTATGAATATTTGAGATGATATTATGGTTCCAAGAGTCATCGTATTAAGCATG	0.5	1	Y	Y	0.411765	Y	Y
BARCPV_1.0_Chr02_15422488_C_T	715644254	C	T	Chr02	15422488	TTATCACAATAGAGTGGGTTAACTTTACGATCATGAAAACCTTAGAGGACAAAGGAATCT[C/T]AATGGATATCTTATACTCGAAAATTGTCTGGTATTTGAGGTTGTCTTAAGATGTTATAAT	0.333333	0.988	Y	Y	0.470588	Y	Y
BARCPV_1.0_Chr02_15438839_T_C	715640080	T	C	Chr02	15438839	TGACATTTGTTTGGGTTTGCATCAATGCCTCGGTGTGTTAATATGAAGCCTAAAAATTCC[T/C]CCCATTCAACCTCAAAGACACATTTCTTTGAGTTAAACCTCATTTGATACTTATGGAGTT	0.333333	1	N
BARCPV_1.0_Chr02_15515077_A_C	715640079	A	C	Chr02	15515077	GTCCTTATAAAAAGTGCATCAGAGAGTTAAAGACGGAGATATATTTACATTGTATTTGAT[A/C]TCGACTACTAAGTAATGTGAGACTATCAAAACAAGTCTTCTCAATCAAGGTCTAAGGGAA	0.428571	0.965	Y	Y	0.444444	Y	Y
BARCPV_1.0_Chr02_15521318_C_T	715640078	C	T	Chr02	15521318	ACCATATCCAACCTCACGCAGAGACAAACGTGGTTGGTGTGTTGCAATCCAAATGAAGCA[C/T]AGAGGTTGTATAGATTCTAATGATGTAGAAGTTGAAGTGCCATACCAAGTTGATGAAATG	0.4	0.996	N
BARCPV_1.0_Chr02_15526219_T_C	715640077	T	C	Chr02	15526219	CATAAGGTTTACAAAAACAGTCAAGAGTGTTAATCTTGAACCCTACAAAAACACACAACA[T/C]TTTAACCACACACATAATTCAGAAACCCTATTTGGATCTGCTTACAACAACATACAATGA	0.2	0.935	Y	Y	0.444444	Y	Y
BARCPV_1.0_Chr02_15630492_A_C	715640081	A	C	Chr02	15630492	GTAAATTGATTATCTATTGTCAAGTAAGACGACCTGTCTCACTAAGATTATTCGAGTAGG[A/C]ACCTTGTGTGTAAATTGGTTATCTATTAACAAGTAAGACGACCTGTCTCGATAAGATTAT	0.363636	0.988	Y	Y	0.444444	Y	Y
BARCPV_1.0_Chr02_15790976_T_C	715642853	T	C	Chr02	15790976	ATTAGAACAAAAGGGCAATATTTTGGGACTGCCATATTGGGAGACAATTTGTCAAGGCAA[T/C]AACCTTAATATTATGCGTATAGAAAAAATGTTTTTGATAATTAATGTGTTCAACACTATA	0.222222	1	Y	Y	0.444444	Y	Y
BARCPV_1.0_Chr02_15824080_C_T	715644181	C	T	Chr02	15824080	TGCCAAGTCTTATAATGGTAGTCATCCATTGCATAATATAGTAGCCACATTCATACACTC[C/T]CATTTGTTTATTACACTACAATTCAATTTTGACAAACAATGAATAAAGGAAGACATTAAA	0.363636	0.935	Y	Y	0.470588	Y	Y
BARCPV_1.0_Chr02_15900749_A_G	715644548	A	G	Chr02	15900749	CAAGAGGAAACTGGCGAAGGCGCCGAATCTGCTCCTCCCCcACCTCCGGCAGAGGTCTCT[A/G]TTGGTCCCGCCTTTGTCGCCGCCGCCTCCGTCGTCGCTGCCCCATACCTTATTGCCATTC	0.25	0.58	Y	Y	0.444444	Y	Y
BARCPV_1.0_Chr02_15929154_C_T	715644753	C	T	Chr02	15929154	ACACAATAATAAAGACAGAAGAACTATATGTATAAATAGTAGAATACGCTTGTATAAGAT[C/T]TGCATTTTtAATTATGTACCGTCCCGTATCAGGGCGTTGACTAAGTCAAGGTCAAAGTCA	0.222222	1	N
BARCPV_1.0_Chr02_15932625_A_G	715644752	A	G	Chr02	15932625	CCATATTGACCAACATGAAGACCATCCAAACTTGAGATAAGGTCTTCTTGTGTTTCCTTA[A/G]TATTCTTCATGGTTTTCCAACTAAGCTAAGTTGATAAGTGTGATTAACTAGACAGATTTC	0.454545	0.889	Y	N		N	N
BARCPV_1.0_Chr02_15943496_A_G	715644802	A	G	Chr02	15943496	AAAATATGTTATTCATTCAACAAGTTTTAATATCAAAATGTATTTAATTTGTGTCTTATG[A/G]TGTACCAAACTATTTCAGGCACTAGTCTTTTATTGTAAATTATTAAATTATAGGGAAGAG	0.333333	0.714	Y	Y	0.5	Y	N
BARCPV_1.0_Chr02_15944777_A_C	715644803	A	C	Chr02	15944777	TTGGAATCTGCTCTTCCCTTCGTGGTGTTGGATCATGGCTCCGTTGAGATAGGGGGAACC[A/C]TACCTGTTGATTGCACTCTGGCGATCAAGTCAGTACATGGCTTATAAGAAACAAGAAGTA	0.4	1	Y	N	0	N	N
BARCPV_1.0_Chr02_15960459_C_T	715643963	C	T	Chr02	15960459	TTtCTGCAAACAGTTTTAATTGCTTTGTTTGTTTGACTTCCTTTATTGCTCCTTCTGTGA[C/T]TTTTGACAAAACTTCACTCTTTGCGAAAATCTTTTGTCAAACAATTCACCCCCTCTGTTG	0.285714	0.935	N
BARCPV_1.0_Chr02_15963822_A_G	715643962	A	G	Chr02	15963822	TTGGCATCAAGAGCTAGGTTCTTGAAAAATATTCAAGTTCTTTTTTCTTCTTCTAAAACT[A/G]CTTTAATGGCTAACAAGTTTTCTTTTCAGGAAGGTGCTTCTTTAAATAGACCACCTCTAT	0.5	0.899	Y	Y	0.444444	Y	Y
BARCPV_1.0_Chr02_15964113_G_A	715643961	G	A	Chr02	15964113	CTTAGGGTTGAGTGAACCAATATAAATTGATTGTGTAATCTCTCTCTCTTTCTTTCACTC[G/A]TTATAAACTGTTTTATTTGATTTTTTTtCTTTGCTGCTATAAACAATTGGTTAAAACGAA	0.375	0.899	Y	Y	0.411765	Y	Y
BARCPV_1.0_Chr02_15986714_T_G	715644865	T	G	Chr02	15986714	GCACTTTATTTTCTTACACCTTTAAATTCTTGCCTTTACATTGAAGCAAATTTAATTTCA[T/G]CCTTTACTTTATTGCCTTTTACATTTTGGCATTTTTTTTtGTTCATTAGCTTTCAATTCG	0.333333	0.813	Y	Y	0.5	Y	N
BARCPV_1.0_Chr02_16050399_G_A	715641814	G	A	Chr02	16050399	TGTGGTCAAAAGTGATTTTAAATTTCTAACAAAATAGTTTATTTTCATTCTCTTTTGCTA[G/A]TTATTCTTTATTAGACAACTTGGAAAGCTCTTTGTGGTCATATTGTGTTATCATCACTAA	0.444444	0.858	Y	Y	0.388889	Y	Y
BARCPV_1.0_Chr02_16064908_G_A	715641815	G	A	Chr02	16064908	CTTCATGTACACCACAGTTTTCAAGCAGCTCAAACTCCGCCTTCCTTTCACGGGGTTTGA[G/A]CGCGCTCTACTCACCGAGGTCAACGTGGCTCCGACCCAACTGCATCCCAACAATTGGTTT	0.2	0.781	Y	Y	0.117647	Y	Y
BARCPV_1.0_Chr02_16066336_T_C	715641816	T	C	Chr02	16066336	ACAAGATCAGTTAACAACATGTAAACGATTACTCAGTTCGCAAGTCACCATTTGAAGAAG[T/C]TGTGCGAGGACATCGGGACACAACAGGTGTTTGCTTCTATGGAGCACCCGCAAACGAATG	0.5	0.965	Y	Y	0.5	Y	N
BARCPV_1.0_Chr02_16129166_T_C	715644547	T	C	Chr02	16129166	GAGATCAACACCATATCCGGAGGGTTTTCAGAATGAGGATGCAGCGCCTCCCAGTGATGG[T/C]AGTAGGGGTACAAGAGGCAGATAATACTCCTGATGTCGACCTCATCCTCACCAAGGTCGA	0.444444	0.996	Y	Y	0.444444	Y	Y
BARCPV_1.0_Chr02_16158501_A_G	715643123	A	G	Chr02	16158501	GGTAATCTTCATGTATTTTTtATTCTCATCATCGCCCATGGGGCAAGGGAGGATGTAACT[A/G]TCGAACCACGTTGTTCGACCTTGGTATTCCCACGCAAGAGGGAGGCTCATTGTGGAACCA	0.5	1	Y	Y	0.444444	Y	Y
BARCPV_1.0_Chr02_16158617_T_C	715643122	T	C	Chr02	16158617	CTCCATATTAAGAACACTAATAGAAATAACTTCAAGTGTTGTGGTCCTTGACCATTCCTC[T/C]TATTGATGGCAACTTTAAATGCTTGTTGAGATGACCCTTCAAGTATAGCATCCTTGGTAA	0.375	0.988	Y	N	0	N	N
BARCPV_1.0_Chr02_16167159_C_T	715643121	C	T	Chr02	16167159	AGTTATCAAAACCAGTAAAAGCAGAGGAAATGCACTAGGGGATGAAGTCATTACGAAGAA[C/T]AGTTATATTCAAGATACGTCAAAGAAGATGTTCGAAGCAATTACAAAGTCAAAACAAAAA	0.5	1	Y	Y	0.470588	Y	Y
BARCPV_1.0_Chr02_16167311_A_G	715643120	A	G	Chr02	16167311	GACCTCATTCATCTTAAGCGATTATGAGGCCGCTGGCACCTTTGGCAATACGCTCCTTAG[A/G]GCTCAAGAAAAGGAAGTAAAAGATAGAGTTGAATTTTTACAAGTCAAAGAGGCGACAGAA	0.3	0.976	Y	Y	0.444444	Y	Y
BARCPV_1.0_Chr02_16281544_A_G	715641482	A	G	Chr02	16281544	AAAATAGAAATTGTGCATGTACAAAGTAATAAAACAACCCAGGTTTTAAACTCTCTCCAA[A/G]AACCTGTTTTCCAGCAGTGAAAACCAGTGTTCATCAAAGCATTCAATCAGCAAATCATAC	0.3	1	Y	Y	0.333333	Y	N
BARCPV_1.0_Chr02_16333546_C_T	715641481	C	T	Chr02	16333546	CAAAGCCTAACAAGGAACAATTTTATACACAGGGAAAACAAATTCTGAATTTCCTCTCTT[C/T]ATTACAGAAAACTAATCACAAACTAAGAACCAATGTATACAAATGTAACCCCAGAGGAGC	0.5	0.899	Y	Y	0.411765	Y	Y
BARCPV_1.0_Chr02_16368951_A_G	715644091	A	G	Chr02	16368951	TGACACCCTACcAACGCTATTTGGCTGATGAGATACTCCCACTAAAGCCTACAGAGGCCA[A/G]AAGAaTAAaGAAAAaTTCGATCAAGTACACGTTGATTGATGGAAaGTTGTTCAGGCATGG	0.454545	0.976	Y	Y	0.444444	Y	Y
BARCPV_1.0_Chr02_16420688_C_T	715641289	C	T	Chr02	16420688	CTACACTTGGGCGACGCCTTCTACCTTGGCGACGCTTCCTTTCTTGGTGACGCCTTCTCT[C/T]GGCGACGCCTTCTTTTGGCGATGCTTTCTTCTCGGCGACGCTTTCTTCTTGGCGACGCCA	0.5	0.915	Y	N		N	N
BARCPV_1.0_Chr02_16460083_G_A	715643885	G	A	Chr02	16460083	AAGCCCGATGCCAGATCTCGCTAAACGTCTTTGGGTAAAACCTTAGCAATGATTCACTGA[G/A]AGGTCCTGGTAGCATTCCCTTGACGAAGGCGTGCACCGTCATAGCCTCATCTGTGGGCTT	0.454545	1	Y	Y	0.411765	Y	Y
BARCPV_1.0_Chr02_16532683_A_G	715640834	A	G	Chr02	16532683	CATGTCGTTCACTCAGGCAATCATGGACATTGTGATACCAGCCACTTTCATGGGCCCGAA[A/G]GTCTCTTTCACAGGTTTAGAGGATCCAGAGGCTCATCTCACAACATTCCACACCCAGATG	0.363636	1	Y	Y	0.444444	Y	Y
BARCPV_1.0_Chr02_16570344_A_G	715640833	A	G	Chr02	16570344	TAGCAAAAGAGAGCTCAAAGCATGTGATGAGTATATGTGGAAGAGTTCCAACGACTGAGC[A/G]ATATAAGGTAGGATCTTCCATGGCAGATGAAGAATCTTTCTTTAGACGAATATTGGACTG	0.5	0.965	Y	Y	0.388889	Y	Y
BARCPV_1.0_Chr02_16596376_T_C	715642427	T	C	Chr02	16596376	ACCAAATCATTTGTGCGCACTTGGGGCATCTGGCTTCGGTGGATGTTTTCCTTTACCTGT[T/C]CGAGGCCAAGAACTCGGGTGATCGCCTATGGGTCAGCCTCAATGGGGTTGCTGGGAGGTC	0.111111	0.949	Y	N	0	N	N
BARCPV_1.0_Chr02_16599596_A_G	715642426	A	G	Chr02	16599596	ACTAACTAATTGAATGGTTTGTTTTtATCATGTCTGATCTAACAACGTTTTGAAGTTGCA[A/G]TATAGAGTAGACTATTCGAGCATCTACAATTCTATTCACATTAGACGATTTGAAAAATGT	0.454545	0.899	Y	Y	0.416667	Y	N
BARCPV_1.0_Chr02_16615652_T_C	715642425	T	C	Chr02	16615652	GTTCCTAGACCATTTAACACTTCCTCTGTTCAGTAGATTTGTATGATTTGTTCCTTTTAG[T/C]TCAACTCTTCAATCTTCATAATTCAAATGTCTAAAATGAAGCTTCATAAGTTAGAAATCT	0.5	0.899	Y	Y	0.444444	Y	Y
BARCPV_1.0_Chr02_16752565_A_C	715640941	A	C	Chr02	16752565	GTCTTTTGGTACATATTTTTTTAGGTCCTTTTCAATTAGTCTTCCTTGGTTTTCCCTTTG[A/C]GAGACCATTGGATGATGCATAAATTTTACTAGATGATGCCTATGCAGGATTATCCTTGTA	0.333333	0.988	Y	Y	0.444444	Y	Y
BARCPV_1.0_Chr02_16819528_C_T	715640942	C	T	Chr02	16819528	TGAGGTAATAGTTTTGAAAGAATAAGTGATTGAGCCAAGAATTTATGGTTGAGCACTTCT[C/T]AAATTTGTCTCAATTCCTTGATGAGTTAACATAAACCACAAAATTTTACTTACTTGTATC	0.4	0.935	Y	Y	0.411765	Y	Y
BARCPV_1.0_Chr02_16831372_G_A	715644984	G	A	Chr02	16831372	AAGCTATGGGATGGTTGTTAATAGCTTTTATGAACTTGAGAAGGTTTATGCAGATCATTT[G/A]AGGAATGTTCTTGGAAGAAAAGCATGGCATATAGGCCCCATGTTTCTTTCCAACAGGGTT	0.466667	1	Y	Y	0.411765	Y	Y
BARCPV_1.0_Chr02_16874126_T_G	715643111	T	G	Chr02	16874126	GCATTTTATGGTGGTAGCAATTTCTGATTTTATTTtCCTTTtAAACCCTTTTGTCTTGCA[T/G]ACATTTGAGACATTTGAAATCATGGTGAAAACAGACTTGATAGCTGTGAAAGAAGAGTTC	0.5	0.935	Y	Y	0.444444	Y	Y
BARCPV_1.0_Chr02_16880647_C_T	715643112	C	T	Chr02	16880647	ATTTTCTTTGTAAATTTCTGTTTATGATTATTGAGCAGTTTACAGTTTGGTTTGGTTTGG[C/T]GAATTTTATGGGCATTGAATATGTGAGTTTTGTGGGAGGGAATTTTATTGTAGAAAAGAG	0.333333	0.935	Y	Y	0.388889	Y	Y
BARCPV_1.0_Chr02_16883714_T_G	715645011	T	G	Chr02	16883714	TAGAAACAGTATTGATGACTTTCTACGGCAAATGCACCGCGTGGTCAGAAGTAATAATTT[T/G]TCCTTAAAGACGAATATCGATCCCACAAGGAATAATGAATTATACAGTACAATAATTACT	0.5	1	Y	N	0	N	N
BARCPV_1.0_Chr02_17503232_C_A	715640989	C	A	Chr02	17503232	AGGTTATTGGAGAAATAGGGCTAAAATTTTGCAAAATTAATGGAGAGGTAGGTTAGTTTT[C/A]ATGGTTATCTTTTCTAGATTTTTTTAAAATAACTTTCTATAGGGTTTTGTTGTGGATTCC	0.5	0.858	Y	Y	0.444444	Y	Y
BARCPV_1.0_Chr02_17622062_A_C	715642614	A	C	Chr02	17622062	GGTCTTTAAAATTTTTATCACTTAAAATATAATCAAAGAACTTAAGAATGAAATTTTAAT[A/C]TTGTCAAAATACCAAAACAATTAATTTTCATAAATGAAGACTCTTTTAGCTCAATTCGCC	0.4	0.714	Y	Y	0.444444	Y	Y
BARCPV_1.0_Chr02_17639554_T_C	715642615	T	C	Chr02	17639554	AAaAaTGATGAAAAAaGAAGGGAGAGTGTGCGATCCTAGTTCTTGGCTTTCGATTCAAAG[T/C]TTGGATTAGATTGTGCGATGCGTTTTGGGTTCTTCAACGAATACCATAGAAAATTCATTG	0.428571	1	Y	Y	0.444444	Y	Y
BARCPV_1.0_Chr02_17667759_A_G	715644291	A	G	Chr02	17667759	TCGGTGACCGAGGACTGGTTGGGAATATTGAGTGCTCAGGTGGCTAACAACAGTTTCTCA[A/G]GAGTAGGTGATAACCCAGTAAACCTCAACTACCTTGGGCCAATGTACGCCTTAATTAACT	0.444444	1	Y	Y	0.444444	Y	Y
BARCPV_1.0_Chr02_17705252_C_T	715643196	C	T	Chr02	17705252	TTAGATGGATTAAATCTTGTTTGGAGTCTTCCTCTGTGTCGGTGCTTGTAAATGGGAGTT[C/T]TACTTTGGAGTTTTACCCAAATAGGGGTTTACATCAAGGCAACCCTCTAGCGCCTTTTCT	0.428571	1	N
BARCPV_1.0_Chr02_17709853_T_C	715643195	T	C	Chr02	17709853	TGCTTGACTCCCTGGCGGCCTCCGGGCCGCTTTCCTCTTCTTTTACTCCAGCGTTATTCT[T/C]AGGCTCCAACTCGACATCTCCCATGGTTATGTCCCCGTCTATGGCTACCTCCAATGTCAT	0.4	0.915	Y	N	0	N	N
BARCPV_1.0_Chr02_17732858_T_C	715642074	T	C	Chr02	17732858	ACTATTAACTGTTGTACCTTACGCTAACGCCTTTGACAAaCACTTGTACCTTAGGTAGCA[T/C]GCTTCTCTACCCAGATCCTTCCGTAGGATCTTCCATAGGCAGTGAGGGTTCGCGTGCTAA	0.375	0.949	Y	Y	0.470588	Y	Y
BARCPV_1.0_Chr02_17735640_G_A	715642073	G	A	Chr02	17735640	CAAGTCAGTGTAGGGCTAGGAAACATCAAAAGTAAGTTGTAGAAAGCTCTCTTTGTGTGT[G/A]TAGCATAAAGAGCGTATGAATCGTGTAAAACTGTGCATACCATATTAGGTTTGATACTAC	0.142857	0.988	Y	Y	0.411765	Y	Y
BARCPV_1.0_Chr02_17767621_G_T	715642072	G	T	Chr02	17767621	GCAATTCTCTCCCTCATAGGAACGAGCATGCTTTCTAACTCAACGGCGTCCTGAAGTTTG[G/T]TGTGCAGTTTCTGGCGCAATTCGGCCTTGTCTTTGCGCAGACTTCGGAGCTCCTCGTTGA	0.166667	0.976	Y	Y	0.411765	Y	Y
BARCPV_1.0_Chr02_17788262_A_G	715639568	A	G	Chr02	17788262	CCTTTCTCCACCAAAACTTCACAATCCAACCCTTACCACATATATAACCATACCCTTCAC[A/G]CAATGTCAAGTGATATAGATATATAATATATACACCACATATATTGTCAACATTAAGTAA	0.416667	1	Y	Y	0.444444	Y	Y
BARCPV_1.0_Chr02_17809142_C_A	715643897	C	A	Chr02	17809142	AGATCCACACCATAGCTGGTGGATTCTCGGATGGTAGGTGTATTGCGTCGCAGCGAAAGA[C/A]GTATGCAAGGTTCGTGATGTCAGTGGAGGTCTTCGAGGATCACTCACCCGACGTGGACAT	0.428571	0.949	Y	Y	0.411765	Y	Y
BARCPV_1.0_Chr02_17814935_A_G	715643896	A	G	Chr02	17814935	CTATGGGGTGGTTCTTTTTCTGCTTACCACGTTTGAGGTGATCCAATAGTTCCTTAATGG[A/G]TCTTGGTCTGTTTTCACCAAAACTAAGTAGGTTTCACCAGAGTATATGAAGAGGTTTTTC	0.454545	1	Y	Y	0.444444	Y	Y
BARCPV_1.0_Chr02_17852949_C_A	715642580	C	A	Chr02	17852949	AGAGATGAAATCACAAGTCATAAAGATTTTAAATAAGTGTGTGAGAGAGAGAAGAACACA[C/A]AAACAATTACACTGATTCACTCCTTACCAGAGCTACATCTAGTCCCCAGAAAACCACTGG	0.375	1	Y	N		N	N
BARCPV_1.0_Chr02_17920963_C_T	715644362	C	T	Chr02	17920963	TATAAAAGGGGCCTAACACTCCAGATGAAGGTACACTGTTTTTGCACACTATACTAGAAA[C/T]TGTTTACTTTTTGTGAGTCGTTACTGACTTGAGTGTCGGAGTGCAATCAACAAGTAGGGG	0.454545	1	N
BARCPV_1.0_Chr02_17959594_G_A	715644429	G	A	Chr02	17959594	TGTCTTGTTACTGCTACACGGTGATGCCCTTTGGGATGAAAAATGCGGGCGCCACCTACC[G/A]AAGGCTCATGGATAGGGTCCTTGCACTCATGATAGGTCGGAATGTGCAGGCTTATGTGGA	0.454545	0.949	Y	Y	0.411765	Y	Y
BARCPV_1.0_Chr02_17966624_T_C	715644428	T	C	Chr02	17966624	CGCCACATGAAGATAAAGTTGCCAGACTTGAGCGAGAAGGTGATAATAATCAAGTCGAAC[T/C]AGCAAGAGGCTAAGAGGTGCTATAAGAACAACCTCAAGACCAAGAGGGGGGTGTTCATAG	0.384615	1	Y	Y	0.444444	Y	Y
BARCPV_1.0_Chr02_17982199_C_T	715644669	C	T	Chr02	17982199	AGTTTAAAACTCCTAACCCTAAACCTAATTTGTCCTATTTCACAACCTTAATAAGTTCCA[C/T]GAGTCACAAAAAACCCATAGCAACCGCGCATACCTCTACGGTGCTTCGCGAGCGGTGCAA	0.428571	0.935	Y	Y	0.411765	Y	Y
BARCPV_1.0_Chr02_18000331_A_G	715641860	A	G	Chr02	18000331	TAGGTAGACAGATGAAGGAGAAACCTAAGTTGGTGTAGAGGTGTtGGATGCCAAGGTGCA[A/G]GTTGGGGTGCTGCTAGAATGTTGGTGCAGTATTCTTGTTGGAAATTTAGGGGATGCAGAA	0.444444	1	Y	Y	0.444444	Y	Y
BARCPV_1.0_Chr02_18028945_G_A	715643357	G	A	Chr02	18028945	TTTGGGAGTACTATTAGTATATGTGTTTTCTGGGTTAGTAAGGTAAGATTGGTTAGTTAG[G/A]TTGAAAGAGTTTATTGTCCAAGTCTTTTGTATACAGTTAGATTATCGTGAAATGCTAAAA	0.5	0.899	Y	Y	0.411765	Y	Y
BARCPV_1.0_Chr02_18030632_A_G	715643358	A	G	Chr02	18030632	CAAATCCTCACACATGAACAACACAATTCAAACAAACTACTCAATTCAAACAAACACTTA[A/G]TTTGTAAAAGCAATCATCATTTCCCTAAAGAAAAATGATATTAGAGGGGACGCATAATCT	0.4	0.858	Y	Y	0.444444	Y	Y
BARCPV_1.0_Chr02_18055568_G_A	715644814	G	A	Chr02	18055568	GTCATATTGGTTCGTACTGCACATCGAACTCTGATAGCTCAACCGCCCAGTGCATCATTC[G/A]TCCCACCACATCGGGTTTCTGTAAGAACTTGTGAATGGGAAGGTCCATCATCACTATCAT	0.363636	0.976	Y	Y	0.4375	Y	Y
BARCPV_1.0_Chr02_18056760_C_T	715644813	C	T	Chr02	18056760	TCCTTCTCTAGTTGACAGGTCGGACCTGTGGGTCCATGGTGAGGTGATGACACCGAAAAT[C/T]GGGGTCGACGCCATGCATATCTGAGGCTGACCATGCGAAGGCATCCATGTGTCGTGCTAT	0.272727	0.915	Y	Y	0.4375	Y	Y
BARCPV_1.0_Chr02_18107527_G_A	715644783	G	A	Chr02	18107527	ATGCCTCGTACTTTTAAACTTTTTTtACAGAAAGATATTTGTGGAATAATCAAATTTATG[G/A]GGTGCCAGAAGAATATATTGGGGTGCAGAAAGAAGCAGCCCTAAAAACATAATTGACCTA	0.375	1	Y	Y	0.411765	Y	Y
BARCPV_1.0_Chr02_18112790_T_C	715644809	T	C	Chr02	18112790	CGAGTCTTTGTACCGCTGGTCTCCAGCGGACCTTTTGGGGGAGACGTCCACTTTCACGTC[T/C]CTAAAAAGTATAGCAACTTATAGGAAGGGgCAATCATGCCACCCGTCACGCGTTTTtGGC	0.444444	1	Y	Y	0.444444	Y	Y
BARCPV_1.0_Chr02_18171876_T_C	715643311	T	C	Chr02	18171876	AGTCCCTTCCATTTGGAGGGGAGTTTTGCTTCTATTATCTCATCCCTAAAAGGACGTCCT[T/C]TTGGATCTTCATCGTCGTTGGCCAAGGGGGgCACTTAGTATGCTTAGAACTTTGATGAGT	0.461538	0.976	Y	Y	0.444444	Y	Y
BARCPV_1.0_Chr02_18235978_C_T	715644772	C	T	Chr02	18235978	GCCTCCTCCCAAAGGAACTACCCTTACACCCGGGTTCGCTGTTTAAGTGGTCCCTCCAAT[C/T]AGAAATGGAAGTCAGGGTTGAAGTTTCTGCGAGCATTTCGTCAGAGGCCCAAGGGTATAA	0.416667	0.976	Y	Y	0.411765	Y	Y
BARCPV_1.0_Chr02_18251742_G_A	715642516	G	A	Chr02	18251742	ATTCGCAAGGTCTTGCAAAAaCCAAATGTGGCCGGCAGGATGGTGCGATGGGCAATAGAG[G/A]TATCAGAGTTTGACATACAGTATGAGCCAAGAGGCCCTATTAAAGGCCATGTCTACGCTG	0.375	1	Y	Y	0.411765	Y	Y
BARCPV_1.0_Chr02_18266838_A_G	715642515	A	G	Chr02	18266838	GAAAACGTTATTAGTCAAAGTTAATACAAGTAAAGCAGCTAAAGCAACCAAGACATAACA[A/G]ATGGAAGAAAGGCAGATGTTCATAAATATATATGTACAAGATAAAAATTGTTCATCAAAA	0.363636	0.899	Y	Y	0.444444	Y	Y
BARCPV_1.0_Chr02_18306390_T_C	715643457	T	C	Chr02	18306390	GGAAAAAaCACTTAGTTCTTTAAAACAAATTGAAACAAGCTTTCTGTAGGCATCAAAACT[T/C]ATCTTACAGAGATTGTAAAGCCCATAACTAAACCCAAaCCTAAAAaCGCAACACAGCTTG	0.428571	0.965	Y	Y	0.444444	Y	Y
BARCPV_1.0_Chr02_18308769_T_C	715643458	T	C	Chr02	18308769	ACTGCTTGGGTGCTAACTCATGCGCCCAAGCTCCGAGTCATTCGCCCTGAGAGTACCTCG[T/C]TTTCCTCACATGCCATGCATGCAGATCACCCTCTGGGACGTGACCTTCCCATGGGTCGTC	0.454545	0.877	Y	Y	0.444444	Y	Y
BARCPV_1.0_Chr02_18347009_C_T	715643453	C	T	Chr02	18347009	AATTTCTGCAGTATTTTGAAGTGGACCTAGAAGAGGAAGTCTCTAAAATTGTGAAGTCCA[C/T]AAGTGAGGTCAATAATGGTTCCTAAGCAAGATGGGGTTTACCAAAGTTGAAGGTAGATGG	0.454545	1	Y	Y	0.411765	Y	Y
BARCPV_1.0_Chr02_18350767_T_C	715643454	T	C	Chr02	18350767	AAAGTTTGACTGAATTGCAAAGAATATAATAACATCTGCATTAAATTGTGATCAATTTTT[T/C]CGGGTATCATAGTGTGCATCTGCAAAAGAGATGTGGGACATCCTTGAAGTCATACATGAG	0.375	1	Y	Y	0.444444	Y	Y
BARCPV_1.0_Chr02_18411295_C_T	715641994	C	T	Chr02	18411295	CTAATAGTTCCTCTTCCAAGAATTCTCCCTTTGTTGTTATCCCTGTATGTAACATGACCT[C/T]CTTTCTTAAGGAGCTGATTGACAAACTTGATTTTATCCCCTGTCATGTGCTTTGAATAGT	0.454545	1	Y	Y	0.411765	Y	Y
BARCPV_1.0_Chr02_18422319_T_C	715641995	T	C	Chr02	18422319	TACCACCAGGTACTTCATCTAGCGAAATGCTAAGGGAAACGGACCCAAGATATCAATCCC[T/C]CATGTGTTGAAAGGCCATGGGCTGTGGATTGATCGTAACTCCTCCGGGGGgTCgTGTTGT	0.4	1	Y	Y	0.444444	Y	Y
BARCPV_1.0_Chr02_18428485_T_C	715644647	T	C	Chr02	18428485	TTGGGGAGACCAATGAACCAATCCAGTGTTGTGCCTGCGAATGTCCCCATGAACAGCTTG[T/C]AATGCATGGCGTTCGTTCCTCCTGAGATCATCATTTGAATATAGAAAGCCATGATGTGGG	0.4	1	Y	Y	0.444444	Y	Y
BARCPV_1.0_Chr02_18778200_A_G	715642920	A	G	Chr02	18778200	TAGCCCAGGTTGCCTGCGTGCATCCTGGGATGGATCTCTCCCAATTTGAGGTGACGAGGC[A/G]GGTCGTTGACAGGCAACTAGTGGCCAAGGAGTAGCCTCTTTTTTtATtGTAACTTGACTG	0.166667	1	Y	Y	0.444444	Y	Y
BARCPV_1.0_Chr02_18786305_A_G	715642919	A	G	Chr02	18786305	AGGCTACCAATTCCAGCATTCTAACCACAATCTTGAGACTAAACAAAATAAAGGAAGCAA[A/G]CATGAGAAGAGGATAGAACTTTTGTGTGCATGATTCTGCCTAATGATAAGAGTGAAAGAT	0.454545	0.988	Y	Y	0.444444	Y	Y
BARCPV_1.0_Chr02_18809361_A_C	715642921	A	C	Chr02	18809361	AGAAAAGACAAAAGAAAGCAAAGCTTTTTCAAAACCTTTGAAAAAAaTTAAGAAACACTT[A/C]TTTCAAAAGATAAAGAATCAAGTGAGCTTGGATCAATACTAGATGTGAATTGAAAATTCA	0.428571	0.858	Y	N	0	N	N
BARCPV_1.0_Chr02_19635802_G_A	715641598	G	A	Chr02	19635802	AACTCTAAGGCTCTTCCTAGTGCCAAATTCTTTGCTTGGTGTGTACTTAAGTGGAAGGTA[G/A]CAATAAAAGTTAATTTGGGTAGGAGAGGAATATTACAAGGTTATCTGAGGTGTGCATTGT	0.4	1	Y	Y	0.411765	Y	Y
BARCPV_1.0_Chr02_19661149_A_G	715641597	A	G	Chr02	19661149	CAAATTCTTGTATTCTTTAACATTAACATTTTGATATAGACTACAATTGAGGAAATCTAT[A/G]CATGATTATGGTATGATTATGGTGTTCTCTAACCATTTATCCTCCCAAAACCTAACAACA	0.461538	0.935	Y	Y	0.444444	Y	Y
BARCPV_1.0_Chr02_19666615_T_C	715641596	T	C	Chr02	19666615	ACTTAAAGAAATTGATTGTCAGGTTCAACAAAAATGTGAACAACGGCTGCAGATTCTTCT[T/C]TGTGTGATGGCCGACAAAGATTCAGGTTACAAGTGCCTCAAATGGATTGCTGAGACCAAG	0.5	1	Y	Y	0.444444	Y	Y
BARCPV_1.0_Chr02_19700056_T_C	715641214	T	C	Chr02	19700056	TTACATTAATTTTTGATGTACAAGCATTCTGTTAGCTTAGTAGCTCTCATACTAGTACCA[T/C]GATATCATTCATATACTAGGCTCATTTACTTTTTATTCGACTAATGTAATGTTGTACCAA	0.5	0.965	Y	Y	0.444444	Y	Y
BARCPV_1.0_Chr02_19771495_A_G	715641213	A	G	Chr02	19771495	ACCTTCATTGTCTTAAGGTATCAGTGATGTGTGTACAAACCCTTAACTGGCCTTATCTTC[A/G]TCGCACGAAGATAAGGAAGACCCTTACTTGCGGTTTTGACCTTTGTCTTGCAATAATAGA	0.444444	1	N
BARCPV_1.0_Chr02_19796766_G_T	715644506	G	T	Chr02	19796766	TCGCTGCTCGCCATTGTATTGGCACGAGGTAAGTTCCCCTTGGAAAGAATCCAAGGCTGA[G/T]AACGTAAAGGATGATAGCAATTCAGATGCGAGGACCTCTTGCTTAGTAAGACTCTGAGCT	0.2	1	Y	Y	0.411765	Y	Y
BARCPV_1.0_Chr02_19822972_A_C	715639573	A	C	Chr02	19822972	ATTGTGAATAGGTGTGAGACCAATAAATTCCCATGCCTCAACTACTTTtCTTTTtAAACT[A/C]TTTtGTGGGGGCTATCATTAATCAACATTTACAAGTATATCCAGGTCATGCATAGTCTCA	0.5	0.965	N
BARCPV_1.0_Chr02_19863240_G_A	715639572	G	A	Chr02	19863240	GTAGATTGATTATTACAATAAACAGAAGTATGATCCAATGAAATATGAAGACCATGAAGG[G/A]GCTAATGTAACCATTGGATTTCACAAGTGAGGCTAGCCAAATCTATACTCAACTTCAAAT	0.444444	1	Y	Y	0.375	Y	Y
BARCPV_1.0_Chr02_19893989_C_T	715639571	C	T	Chr02	19893989	TTCTTTTTTtAAAGCTTATTGTGAGGCAACTTAAATAGGAGAACATCTTTATGAGAATTC[C/T]ATTTCAATCTTAAAGTGTCATTTACTTTATTAAGGTAAGGGGTTCAATCCTAATCTCCAA	0.5	0.858	Y	Y	0.411765	Y	Y
BARCPV_1.0_Chr02_19906973_T_G	715639570	T	G	Chr02	19906973	TTATCCCTTGTCTTACTCTATTTGTGAAGACAAATAAGGGGAGAATTATCTAGTTTTTCA[T/G]TGTTGAAATGCAGTGTTTAACTACTGCTACTATTATTTGATTTATAACTGTTTTATAATT	0.428571	0.858	Y	Y	0.444444	Y	Y
BARCPV_1.0_Chr02_20009916_A_G	715639569	A	G	Chr02	20009916	GGAGAAGGATTTATAGCTGAAAATAAAGTGAAGAAAAGTGAAAGGAAGAAGAGACAGAGA[A/G]GGAATGGAGGAGGCCTGCATTATATAATAATTAAGGAAAAAGAGCACCAAAGTTGTACAT	0.285714	0.988	N
BARCPV_1.0_Chr02_20041802_G_A	715639567	G	A	Chr02	20041802	TGGAGTCGGAGCATAAAGAGTCTCCTTCCTGGATGAACTTTGAGTATATTGTAAGAACAA[G/A]TATGTTCTTGTTGAATAGATGGCTCAAGCGATAACTATTGGGACTCTGGCATATACTGGG	0.444444	1	Y	Y	0.411765	Y	Y
BARCPV_1.0_Chr02_20080919_T_C	715639566	T	C	Chr02	20080919	CCAAGTTTTTCATGAGCTGTTGGGAGACATCATGGAGGTCTACGTCGACAATATGGTCGT[T/C]AAATCAACTAGCTAAGAAGATCATTTGGTTCATTTAAGGCGGGTACTACACAAAGTCTGA	0.3	0.976	Y	Y	0.444444	Y	Y
BARCPV_1.0_Chr02_20082953_G_A	715639565	G	A	Chr02	20082953	TTCCCACGGGGTCGACTCTCCAGCTATTAGTGCTTGGGAAGGTGGACCTTGACCCCGGGG[G/A]AAAAATTGACGAGAATCACCCAACCTTTGATGAGCCCATGGTGGAGGTACAACTCGGAGC	0.333333	1	Y	Y	0.411765	Y	Y
BARCPV_1.0_Chr02_20255748_C_T	715642754	C	T	Chr02	20255748	AGTGAATGAGTGACATCACCATATAATAATGTATGATATAATTACTTACAACTTTCAAAA[C/T]TTACTAATAATGGACTAACTTTAAATAGTTTAAAAAGATGTATAAATGTGCAAATTCTTG	0.4	0.662	N
BARCPV_1.0_Chr02_20278643_G_A	715640388	G	A	Chr02	20278643	GAGTAAGCACTTGATATTTATGTTAGGTATGAGGTTTTTCTTTGTTTATGTGTATCATCT[G/A]ATGTTTGGTGCGCATTTCATTTGTTCTTATGTGCGTTTTATCAAACTTATAGAAAAGACT	0.416667	0.899	Y	Y	0.411765	Y	Y
BARCPV_1.0_Chr02_20329388_A_G	715640387	A	G	Chr02	20329388	TCGCGAACGCCACAACAACTGCTCACGTTCTCTTCTTCATTCATTCTCCATCATAGTCAC[A/G]GTTCTCATTCTTTTCATCTCCAAGACAATGCCTTTTGTAATGGCTTCAGCCGATGTCAGT	0.416667	1	Y	Y	0.444444	Y	Y
BARCPV_1.0_Chr02_20414994_C_T	715640386	C	T	Chr02	20414994	AACTGATTTTGCGAAGATGTTTCTCACATATTTCGAATACGATTATAACACATTAAATGT[C/T]ATTGTAACTATGGTTACTCTTATTTAATGCGTGACTTGAAGTGTTCTTTGACTCGGTTGG	0.25	0.899	Y	Y	0.411765	Y	Y
BARCPV_1.0_Chr02_20428020_T_G	715641533	T	G	Chr02	20428020	GTGGAGGGAAAAGGCAAGCGCGATTGAGAAGCGAACTGAGGTGGTAATAGTAATAGCATT[T/G]CAAAAAACTGAAATTGAAAAACCCAGAGACAGAGGCTAAGGTGAAGGAACGTGGCATATG	0.5	1	Y	Y	0.444444	Y	Y
BARCPV_1.0_Chr02_20487494_T_G	715641534	T	G	Chr02	20487494	AAGTAGCTAAATGTATAAAAGGTCATTAATTAATTAAGATGAATGATTATGTTGTTGTTT[T/G]GAATGTGATTAATAATGGATGCTTGGGAGGCATATAAAGTAAGAAAGAGATAATATGTTA	0.4	0.935	Y	Y	0.444444	Y	Y
BARCPV_1.0_Chr02_20509671_C_A	715644426	C	A	Chr02	20509671	TTACATTATCATCAACTTAACATATGGTGTTTGGAAGCATAAAATCTTCAAGTTTGAAAG[C/A]ACCAAATCTTCAATCTTTTTCAAATTTATATATCAATAGGGTGTGTCTTTGGCCCCGTGG	0.222222	0.858	Y	Y	0.411765	Y	Y
BARCPV_1.0_Chr02_20509893_A_G	715644425	A	G	Chr02	20509893	ACATTGTCTCTAGGTCCTTAGACACTCTTAAAGTAATTTTTTtATGTCCTCTATAAAGGT[A/G]GAATGGTAAATACAACTTTTTCATTCACTTCATAGGGGTTGATTACTCTTCTAAAAAaTC	0.333333	0.858	Y	Y	0.444444	Y	Y
BARCPV_1.0_Chr02_20736446_C_T	715640502	C	T	Chr02	20736446	TTTAGTGTGCAAAAACAACATACCTTTTATTTGTGTGGAGACTTACTCTTCTTTTATTAC[C/T]GCACATCCCCATGCAACCATTTTCCCTGGAGATAAGTAAATCTTAACTGAAAATATTCTA	0.375	1	Y	Y	0.444444	Y	Y
BARCPV_1.0_Chr02_20736689_C_T	715640501	C	T	Chr02	20736689	AACATTTAAGAAAACCAGCAGGAAGAACTTTTGATATTTTGGTTTGTACCTTCTTCGTCT[C/T]TTGATGCTTCCTCGGGTTTAGTGGGGCTCGACTTTGTATATTGAGATGACTAACCTTTTT	0.4	1	Y	Y	0.411765	Y	Y
BARCPV_1.0_Chr02_20746064_T_G	715640500	T	G	Chr02	20746064	GATCTTCCTTGTTCAAACGAACCAACATGCTATCTGCAAGGAAGATACAAATAGGAACAT[T/G]TTATATTTCACAGATAACATTCTTAATATTTAAGGTTAGGGGTAAAAGGTGTACCGGTAT	0.5	0.988	Y	Y	0.444444	Y	Y
BARCPV_1.0_Chr02_20761736_G_A	715640499	G	A	Chr02	20761736	CACTCCTCCTGCTCTTATTTGCATTAGTGGTGAACAATGCACCCATGTGATGAGCGAGCT[G/A]CACGAGGGCATTTGTGGAAGCCATGTTGGAGGCCGAGCGCTGGTGTTAAAAATCATGTGC	0.454545	1	Y	Y	0.411765	Y	Y
BARCPV_1.0_Chr02_20764578_T_C	715640498	T	C	Chr02	20764578	GACAGAGAGCAACAGAGGGAAACTGTTCTGGGGACCCATCGCATTAGATACCCGTACATG[T/C]AGAGCTAAACATGATCTCGGGTGGGTTCTCGGGTGGAGGAAGCACGACGACCAAACGTAA	0.461538	0.976	N
BARCPV_1.0_Chr02_20785244_G_A	715639405	G	A	Chr02	20785244	AGGCAGCCACGTGGCAGAAGCGCTTAAGTCAAACGTATATAAGCCTTTCcGAAAGGCTTA[G/A]AGAGGTACGTGCTACATTCTTACACGTTTTCAGACTTTACACATTCAAGTAATTTGGGGA	0.4	0.988	Y	Y	0.333333	Y	Y
BARCPV_1.0_Chr02_20789467_T_C	715639404	T	C	Chr02	20789467	GCGGCGAACTTGAAGTTTTATTTCAGTTAAAAACTCTATATAGTGTACCGTTCAAGGGGA[T/C]ACTCTTTTtCCTTTtCGAGGGTTTTTTAATGAGGTCACCCAAGTAAAAGCCAGTTTGAGC	0.375	0.988	Y	Y	0.333333	Y	Y
BARCPV_1.0_Chr02_20806773_A_G	715639403	A	G	Chr02	20806773	GATACGGGTACAATGATCCCCACTTACACAGGTGAGGACAGGATGAGTGTAGCCGTGACG[A/G]AACATCATTCCATTGATCAGGGTATATTTTCCTGCATTTCTTTTGACCGCCTTCGCTTCT	0.444444	0.988	Y	Y	0.444444	Y	Y
BARCPV_1.0_Chr02_20901757_G_A	715639402	G	A	Chr02	20901757	TAAGAAATCATCCAATTTTTTGTTAAAATCTTTATCTATAGTCGTCTTGTTTCATTTGCT[G/A]AATCTGCCCCTCTGAATAATAGAACCTGTCCTAGGTCAAAACACATAACTTGCAAAATGA	0.4	1	Y	Y	0.4375	Y	Y
BARCPV_1.0_Chr02_20957758_T_C	715639400	T	C	Chr02	20957758	TTTATCATTTTTTTGTACTTGGAATTTTGATATACTTATTTTTtCTACTTTTTTATAATA[T/C]TTTCAAGAACTCAAATGCAGAATTTCAGAAATTCCCAGTAAGCACAGAAATTGCAATAAA	0.4	0.935	Y	Y	0.444444	Y	Y
BARCPV_1.0_Chr02_21186051_C_A	715639398	C	A	Chr02	21186051	TCTCATCCAAAATATCTTCATGGGTTGGGTCCAGTAGGTGAGTACCACCAGACTTTCCTA[C/A]ATATCATCTCTGTTATATGTATTACTTACTTTCACAATAGTATATCCTAATAGTATATAA	0.444444	1	Y	Y	0.411765	Y	Y
BARCPV_1.0_Chr02_21359082_A_C	715639401	A	C	Chr02	21359082	ATAAACACCACTTCCATTAACAGATTATGACAAACAATAACAACAACATAGAAAaCAAAA[A/C]aCACATAGAAAGAAGATGCATGCCAAAACAGACTCTAAGGTAACAAGCCTCGCCACGTCC	0.222222	1	Y	Y	0.444444	Y	Y
BARCPV_1.0_Chr02_21494397_G_A	715641350	G	A	Chr02	21494397	GCAAAATTGTGCATTTCAATCTCGTGAGCAAATTTGGACTTGGACATTATTCTTATGGAT[G/A]AACTAAGTGGAAATTGTATTTCAAAAGAGGTTTTTTTTtAAAAAGTTAACATATTAGTAG	0.4	0.965	Y	Y	0.411765	Y	Y
BARCPV_1.0_Chr02_21514818_G_A	715641349	G	A	Chr02	21514818	AAATTTtCATCTTTTCTTTtAAAAGTtGTATtATGCCTAGTATTAAGCCAAACTTAAGAA[G/A]ATTTTATGATGCAATCTGCTATAACTATGGAAGACTCTTCGCGTATGGGTGAAAATCAGA	0.5	0.988	Y	Y	0.411765	Y	Y
BARCPV_1.0_Chr02_21552257_T_C	715641351	T	C	Chr02	21552257	AGAGCTATTCACTACGATAGCAAAGTACAGGCTAAAGTTGAACCCGGAGAAGTGCGTATT[T/C]AGAGTGGAGGCAGGAAAGTTCTGGGGTTTCCTACTCACTGAACGAGGAATCGAGGCAAAT	0.5	1	Y	Y	0.444444	Y	Y
BARCPV_1.0_Chr02_21693208_C_T	715644898	C	T	Chr02	21693208	CTCGGTTCGTTCTAAATGGAGCCTTAACCGGCATACCCTGCTGATACTGCTCAATTTGGT[C/T]TGGTCTGAACGTAGCCTTAACCGACATACCCTGCCAAGACCGATCAGCATACACAAGTTA	0.166667	1	Y	Y	0.411765	Y	Y
BARCPV_1.0_Chr02_22035187_G_A	715640698	G	A	Chr02	22035187	TTTCGGGGACTGAATTGGTTACAAAAAaTTTGGTCACCAAAATTTGGTAACTAAATTAGC[G/A]ACCACAATTTTCAGTGGCAGAATCGGTCGCAAAAAATTTGGTCACCAAATTCCGTAACCA	0.222222	1	Y	Y	0.333333	Y	Y
BARCPV_1.0_Chr02_22141097_T_C	715640697	T	C	Chr02	22141097	AAAGACAATTCACACTATGAATAGTCATCTTAGCAATCAAGTCAAGTCTCCACCAAATAT[T/C]AAACGAATACAAGTAGAAGAATAACTTGGCATAAATCAGAACATCAACTGTTCTTTCTTA	0.428571	0.965	N
BARCPV_1.0_Chr02_22173706_A_G	715640937	A	G	Chr02	22173706	TATTTGAGTGCACCATAATAAGATAAAATATAGCTTTCTACACTACCACTTAACCAATTT[A/G]AGTAATAAATAAAACACTACAGGAAAGGAATTTGGGTGGTAATAGTTTGGGGAATCGGGA	0.444444	0.899	Y	Y	0.444444	Y	Y
BARCPV_1.0_Chr02_22297616_G_T	715642829	G	T	Chr02	22297616	tGTGTATTAAGTACTTAAACTTTTtGGAGGGGTAATGTTAGGATTCTATCATCCTTTGGT[G/T]GTGAAGTTTTTCGGAGGTACGACTGTGTTTTGCTGGTTTTtCTCTTGAGTTTCTCATTCT	0.428571	1	Y	Y	0.411765	Y	Y
BARCPV_1.0_Chr02_22329277_A_G	715641549	A	G	Chr02	22329277	AAAAACTGAGTTGACTTGATCTGGAAATATGAATACACTACTAAAAGCCTAAATATATAT[A/G]TTCGCTAAACAACTTGATGAAATATTTTGTACAATTAATGAAAACTAAATATCTAATTTG	0.285714	0.662	Y	Y	0.444444	Y	Y
BARCPV_1.0_Chr02_22385108_A_C	715641548	A	C	Chr02	22385108	TTAGAAACTAAACATGCATATGAAAAAAGCTTCCAGATTATGTATTCCGAAATCTAATTA[A/C]ATATTTGAAAAAAGACTTCTTAATTACGTAATCCAGAATATTAAAAaGGGGTATTTTTtG	0.5	0.65	Y	Y	0.444444	Y	Y
BARCPV_1.0_Chr02_22520475_T_C	715640141	T	C	Chr02	22520475	TTAAGCACTTACATTTTCAATCACATTGACTGAGAGGTTCGACCGAAAGGTTGTGAAGTA[T/C]GCTAAGCATCTACACCTTCAATCACGTTAGTTGAGAAGGTATGACCGAAAGATTATCAAT	0.333333	1	Y	Y	0.416667	Y	N
BARCPV_1.0_Chr02_22520709_C_T	715640140	C	T	Chr02	22520709	GAGCATATTATGAATAAAATGAAAAATCAAAATTATAAAGTCTGATAGCTCTTACGTTTT[C/T]TAACCAATCACATTGGCCGAGAGGTTCGACCGAAATGTTGTAAAGTATGTTAAGCACTTA	0.25	1	Y	Y	0.411765	Y	Y
BARCPV_1.0_Chr02_23112822_C_A	715643844	C	A	Chr02	23112822	GCCTTGAGGAGCTTTTCAGCCTCGGCCCTGGCTTCGAGCCtCTTTTCTTCACCAAGGTTT[C/A]TTTtCTTCTGCGAGACCGGAAATGCTTCCTTGTATGCCGAGAGTTGTTGAGTGATTACCT	0.285714	1	Y	Y	0.411765	Y	Y
BARCPV_1.0_Chr02_24095434_C_T	715639923	C	T	Chr02	24095434	ATCTTGGGCACTTTTAGGGTTTCCTAGATAACTGACCTTTGTCGGCCCCCcTTGCCCGAG[C/T]TGGCGAGCTTGGCCAGTAAGTCGACTCGGGCATTGTGCTCCCTAGGAACGTGTGCCAGCT	0.2	0.915	Y	Y	0.294118	Y	Y
BARCPV_1.0_Chr02_24097050_C_T	715639922	C	T	Chr02	24097050	TGGCAAGCAAAGGGATAAGCGTCCTCCTATCATCAGTTACTCGTACACGCAGTGCGCTTG[C/T]TCAGGCAACATGTTGGTCGAGTCGCCCTCCTTGTGTTATCAAAGTATAGTGCAAACATGT	0.25	1	Y	Y	0.411765	Y	Y
BARCPV_1.0_Chr02_24238876_T_C	715639924	T	C	Chr02	24238876	TATCTTCTTCCACCACATACGAAAATTCACACTAAATAATAATAGGTGATTGCTATCACA[T/C]ATGGAAAGCTTTAGATAGTATTTTAACACTACATCATAAaaCTTGAAAGAGCCATGATTT	0.4	0.899	Y	Y	0.444444	Y	Y
BARCPV_1.0_Chr02_24314146_A_C	715641176	A	C	Chr02	24314146	TCTTTCAGCTTAGTTTCTCGGCCTAACCTTTTGATTGACCTTTCGGCCTATACTTTTGGC[A/C]TATGCAGTAGTACACTAGCCCCTCAAACATGAGGATTTTATTTTAAAAGACAAAATGCCT	0.285714	1	Y	Y	0.125	Y	N
BARCPV_1.0_Chr02_24318608_A_C	715641173	A	C	Chr02	24318608	GACCTTTCGGCCTAAAAAGTTTTACTTTCGACTTTTAACTTAAAAACATTTTAACATGTA[A/C]CTAAAACGTTGTACTTTCGACTTTACAAGTTTTTATCATAAATTTTTCTAGAAGTTGATT	0.333333	0.714	Y	Y	0.25	Y	N
BARCPV_1.0_Chr02_24334524_A_G	715641174	A	G	Chr02	24334524	GCGTCTCTCTATAGGGTTGTTAGCGAAACATAAAATGGATGCTCTTTCAACATTGAGGTC[A/G]TTGAAAAGTACACGTGTGTTGTCATTGATAACTTGTATTGTCAAAGCATGTGAACCCAAT	0.125	0.988	Y	Y	0.4	Y	N
BARCPV_1.0_Chr02_24351449_G_A	715641175	G	A	Chr02	24351449	CTACAGCAGATTGCACTAGGTACTGCATTGAAAATGTAAAAAGTAAAaCATCAGTAAGGA[G/A]TATAAAAATTGTTAAATGTATTTCAATGTATCTATTATCTAAAGCAAAAAGCAACTATGG	0.125	0.899	Y	Y	0.176471	Y	Y
BARCPV_1.0_Chr02_24470047_C_T	715639250	C	T	Chr02	24470047	TAAGCTCCAAGTCTTATCCTAATCAATGCGTGTATCTGACAATTTGTATGTAAAGTAATA[C/T]ATACTATCTTACTTTATATTAAGGAGTATGTTTACCTGATACAATTTATGGATCGATACT	0.142857	0.858	Y	Y	0.230769	Y	Y
BARCPV_1.0_Chr02_25235027_T_C	715644444	T	C	Chr02	25235027	ATGAAATCGTATTGGAAACTAAGCTAAAGGGAATTGCCAAAACTGGTTGTCAATTATTTT[T/C]AATAATTATGTGTTTTAAATTTCAATTATGTATCAACTTTTGAACAATATTATGTGTTTT	0.4	0.899	Y	N		N	N
BARCPV_1.0_Chr02_25246560_C_T	715639967	C	T	Chr02	25246560	AACTCTGCCAACAAAGAAGTCCAATGCTTAAAAATGCAGTTAAAACCAGAAAACAACTCC[C/T]AAAAAACTAGTTATAACACTAGCTTCCTAGTGTTTGAGTCGTAGGACACACATCCCATAT	0.363636	0.965	Y	Y	0.333333	Y	Y
BARCPV_1.0_Chr02_25332680_G_T	715643723	G	T	Chr02	25332680	GAAGGGCACCCCATTGTTTGCGCAGACAGGCTCGCCTGGAGTGCAAGGTTGCGCAGAGAT[G/T]TACGCATCATGCCTCCTAGCGAAGGCGCTGTACTGGTAGATGCTTGGGTTGCCAACGTGG	0.333333	0.915	Y	Y	0.235294	Y	Y
BARCPV_1.0_Chr02_25332932_A_G	715643725	A	G	Chr02	25332932	TCCAGCAATACCGTTGAAGCTCACCCATAGGCTTTTCCCTTGCTTCTTTATCTCAAAGAA[A/G]TGGAGGAAGATGTCCACGGAGGGGGGCTAGCCAAAGTACCCGCAAAGGATTCCAAACACC	0.4	0.834	Y	Y	0.0909091	Y	N
BARCPV_1.0_Chr02_25333931_T_C	715643724	T	C	Chr02	25333931	ATACCCTCCTTCTTGGCCCCCTCAGATTGGCCCCCTGGAGACACCTTGTGAAGGTAACCC[T/C]TCAGCATTTCTTGGAcTGGTTGTGGAAGCATTGGGGCCATTGTAGGAGTGGTTTGAGCAG	0.4	0.976	Y	Y	0.0588235	Y	Y
BARCPV_1.0_Chr02_25369334_C_T	715644257	C	T	Chr02	25369334	CCCCTTCAATGAATCACTTATAAGAAACCACCCTAAGACCTTCGCCGAAATAAGGCGCTA[C/T]GCGATGGCTCACATTGCGGCAAAAGGAGAAGTTAACGAGAAGCACACGTGTGTGGTTCCC	0.4	1	Y	Y	0.2	Y	N
BARCPV_1.0_Chr02_25374046_A_G	715644258	A	G	Chr02	25374046	AAGGGTGTGAAGGGTATAGGTACCCGCACCCCCAGACATCCCTTGACAGCGAGTAAGGAT[A/G]CTAGCCAGCTAGGCCTGTTTCTCCTCATTCAACACCATCCCTGCGTACAAATTTCAGAAT	0.5	0.877	Y	Y	0.222222	Y	Y
BARCPV_1.0_Chr02_25396104_A_G	715643889	A	G	Chr02	25396104	GGGGCTCGAGAAGTGGTCAGGCATCGGTCATCAGGGTGTGATGACGTGTCCTCGGACATC[A/G]GCGAGTCAAACAGCGGAGCTGGGCCACTAGAGGTGGATCCAAGACAACACTCCAGTTATC	0.5	0.877	Y	Y	0.352941	Y	Y
BARCPV_1.0_Chr02_25402969_C_A	715643890	C	A	Chr02	25402969	CACCAGGTCAGCACGACGAGAGGAGGGGCGAGGAGTCATCGGTCACTGACTCAAGAGACA[C/A]TGAAAACTCTCAGGGTAAGCACATATCCAACCCTGGGGGAAGAATCATTGCAGGTCTGCC	0.428571	1	Y	N		N	N
BARCPV_1.0_Chr02_25460718_C_T	715639462	C	T	Chr02	25460718	ATCTACTGCTTAGTTAGAAATAAAATTCAGACTAATGCTTAGTTAGAAaTAAAATCCAGA[C/T]TAGTACTTGTAGATCAAAATTAGTAAAAAaCATTATTTAAATGAAATAAAACATTTTTtA	0.2	0.714	Y	Y	0.235294	Y	Y
BARCPV_1.0_Chr02_25461060_C_A	715639463	C	A	Chr02	25461060	TCCTAATATTAATTGTGACTTTTATAATTATTAGTTTTTtCTCTTTATAGAGTGAATAAC[C/A]TTTATTTTGTTTTGTCTGTTATGATTCTAGTATTTATTTAATTGATTATTTTtCTCTTTA	0.333333	0.609	Y	Y	0.384615	Y	N
BARCPV_1.0_Chr02_25471267_G_A	715639466	G	A	Chr02	25471267	ACAATCGATTGAAATATTGTACAGTTTGAAATTTTTGAGAAAAACATATTTTCTTGAACA[G/A]CCATGCAAAAaTAAACAACAAGGTTTATAATTGACACAAATATGTATAAAGCATAGATGA	0.5	0.714	Y	Y	0.333333	Y	Y
BARCPV_1.0_Chr02_26348840_A_G	715639539	A	G	Chr02	26348840	ATCATTTTTTAATTTAAATTATAATTTTTAAGTTTAAAATATGAACCTGTTTCGCAATAA[A/G]CTATTGCAACAAACTATATTTGGTTCTTAATCAACCAGTCAAATTTAATTAAGTTGACTA	0.5	0.765	Y	Y	0.1875	Y	Y
BARCPV_1.0_Chr02_27192818_G_A	715639419	G	A	Chr02	27192818	AGAAACTGAACTCAAGAATTAAATGATTTTATTAATTTCACAATACACCCAATAATAAGA[G/A]TACAGCAATGTATTTATTTATACGCACCGCACAACGCTTAACACCGTTTAACTATTATGT	0.428571	0.988	Y	Y	0.333333	Y	Y
BARCPV_1.0_Chr02_27287052_A_G	715639972	A	G	Chr02	27287052	GCATAGAATGGTTAATCACCTTGGGTGATATTACTTGGAACTTTGAAAAGTTAATTATGC[A/G]GTTTTCGATTAAAGGAAGAAAGTTTGTACTGCGTGGGTCTTCTAAAGAAGGACTGAAAAC	0.333333	0.988	Y	Y	0.4375	Y	Y
BARCPV_1.0_Chr02_27998989_G_A	715639420	G	A	Chr02	27998989	CAGATACGATAATTACAGGTGGTCAAGTGGTGGTCACAAAGACAAGGGATATAAGATGGA[G/A]GGAGACCGACATAAAGGAAGAAGCACTATGAGGACAATGCCATAGACAGAAAATCAAGAA	0.375	1	Y	Y	0.333333	Y	Y
BARCPV_1.0_Chr02_28015325_T_C	715645139	T	C	Chr02	28015325	ATGTGCTACAGTTTCTTGCTTCCTTAAATTTTGGCTTGTCAACTTTTATCACATTCTTTA[T/C]TGTCTAATTCCATTTGAGCTTTTTAAATTGAACTTGCTTTTCTTGAACTTTTATTGTTTT	0.166667	0.858	Y	Y	0.176471	Y	Y
BARCPV_1.0_Chr02_28043529_C_T	715639421	C	T	Chr02	28043529	CATCGTGATCATAAATCATTCCGAACAAGAAACACTACAATGGCCCTTGTGTTCTTAGTC[C/T]TTTGCCTCTCGCTAATTAGCAGCGCCAAATCAGACTCATTTTCTTTCAACCTACCAAGTT	0.176471	1	Y	Y	0.1875	Y	Y
BARCPV_1.0_Chr02_28048781_T_C	715644998	T	C	Chr02	28048781	ACAAAGACGAATTTCTTTAATTTGTATCCAATTATTTGCACGGATAGGAGCGAGAAAAGA[T/C]GAGTGAGGAGATACAACTTATATATCATTATTGAGTTGAAGAGAAAGTGAAATATTATAG	0.0833333	0.899	Y	Y	0.176471	Y	Y
BARCPV_1.0_Chr02_28170189_C_T	715639431	C	T	Chr02	28170189	CCACATCGACTAATGATAATGACATTTTATAATATATAAGTAAATGCAAATCTTATGAAC[C/T]GATTTTGTAAGGTTGACTTAAATTCAAAGTTCACTTCTTAGTATAATATTAGTTGTTATA	0.428571	0.714	Y	Y	0.4	Y	N
BARCPV_1.0_Chr02_28312855_T_C	715639430	T	C	Chr02	28312855	CTGAATTTAGTTGGTGGAAAATGGTAAACGGAAGTTGAATCTAATACCACGATCAGAGGC[T/C]ACATTGCTGACAAAAAGCAGCTCTTTCCTTCTACAGTATCTCAAATCAAATTGGATTGAG	0.333333	1	Y	Y	0.352941	Y	Y
BARCPV_1.0_Chr02_28334892_T_C	715639429	T	C	Chr02	28334892	TCCAAGACCTAGGAAATCTCATGGCTTTTTCAATCAATTTTGGCAAGTTAAAGCGTTTCC[T/C]AATGATTTAGCTACTTCCTGGAGGGTACTCTTGAATAAAaTGCCAACTCGAAGCAGCCTG	0.454545	1	Y	Y	0.352941	Y	Y
BARCPV_1.0_Chr02_28500445_T_C	715639427	T	C	Chr02	28500445	GGAAGTACTAATCCTTTTAGGAGTCTGAAACAAGCTTTTGTCAGTTTATGTCTGGATCAG[T/C]GCTGCCTTCAACAAGGATAGAAAATCATGAACATTTACTACAACAAAAATAATATAAATT	0.416667	0.988	Y	Y	0.352941	Y	Y
BARCPV_1.0_Chr02_28656450_G_A	715639428	G	A	Chr02	28656450	TCGAAGGAATGTTATATGATGAAAATTGTTTGATTGATATCTTTTGAAAACATAGAGATT[G/A]TATTTTTtATAGTTTGGTATTTAAAAGTTGATGTTGATGTTGAAAAGGTTATTGAATGTT	0.5	0.662	Y	Y	0.333333	Y	Y
BARCPV_1.0_Chr02_28710849_G_T	715640433	G	T	Chr02	28710849	TAGAGATGGACTGACACTCTTATTAAACTCCTATATCAACCTATATAACTATAAATTCAT[G/T]ATTTTTAAACTAGATTCATTTAAATTCAAATTCAAACAACTAACATTCATCAATGCATAT	0.428571	0.765	Y	Y	0.333333	Y	Y
BARCPV_1.0_Chr02_28801799_A_C	715640434	A	C	Chr02	28801799	AATTATTCAAAAGTGTAAAATTATTTTTTGCAAACAAAACAAAATAAAATTCAGGAaTAA[A/C]AAAaCAAGCCCTTCAGACCTTCcACCCCAATTGAAGTATCTTCTTGTCCACACTTGCATT	0.444444	1	Y	Y	0.153846	N	N
BARCPV_1.0_Chr02_28911841_T_C	715640966	T	C	Chr02	28911841	GAAATACCTGACAACTGATGATAGAGCAATTTTTGTACAACTGATGATAGAGCCGTTTTA[T/C]AGTTGATGATAGAGCAGTTACAACTGATATGATAGTTACAACTGAAAACCTAAAaTATTA	0.4	0.935	Y	Y	0.4	Y	N
BARCPV_1.0_Chr02_29636627_G_A	715645180	G	A	Chr02	29636627	TAAGAGAACTTGGGTGGCCCAGATAGCAAGAATGCTCTGTGCATGGACCAGGCTTGGGTT[G/A]CCCAAGTAGTCAAGTCCACCCTCACTGAATATCTGAGATCCAGCCTTAAACCACACAGCC	0.384615	1	Y	Y	0.333333	Y	N
BARCPV_1.0_Chr02_30029375_G_A	715639677	G	A	Chr02	30029375	GAGGTAGTTACCAGCGCCTCATCCAGTTGGCCGACCGAGTACCATAAGAGAGACCAAGAA[G/A]AGCTCATTCATAATCTAACCGACTTCGAGCCTGCGAGAACAATAATCAAATACTATCCAA	0.4	1	Y	Y	0.333333	Y	Y
BARCPV_1.0_Chr02_30457681_T_C	715639664	T	C	Chr02	30457681	CACTTTTGCCGAAATACATGTGGTTTGTGCATAACATATTATATAGCATTACATAGAGAC[T/C]GGTGATCACCATTTACTTAAATATAGAATGGCATTCATTCACTTGATTGTAAACACCTGG	0.454545	0.858	Y	Y	0.352941	Y	Y
BARCPV_1.0_Chr02_31022746_G_A	715639513	G	A	Chr02	31022746	GAGATTAATTCGATGACTCACCCTAATCTATACCCAATATTGGAGGCTCACTACGATCCT[G/A]TAATACACATTTATTAGCATTTATCACACACAACCACCAATGAGCGAAACTCTAATTAGA	0.285714	1	Y	Y	0.333333	Y	Y
BARCPV_1.0_Chr02_31311834_C_T	715639515	C	T	Chr02	31311834	TTACAAAAAGAATATTCTCGAGGTTTAACCCTATGTTGCAAGGAATGTATTCACCATCTG[C/T]CACCAAGATGATCTGCGCCAAAATAAAGTCTACATCAAAGATCAATATGATATTGTTAGA	0.384615	0.988	Y	Y	0.294118	Y	Y
BARCPV_1.0_Chr02_31311994_G_A	715639514	G	A	Chr02	31311994	ATGGAGAAGTTGTGTTTTACAGACACAATATAAAAAGAGCATAACATGCAATGTGTAAAT[G/A]TTTTGTTTGACATATGATAAAGCACCATGTAGATTTCCACTTCGCCTAGTAAGTGTTATT	0.444444	0.965	Y	Y	0.333333	Y	Y
BARCPV_1.0_Chr02_31431291_G_T	715640348	G	T	Chr02	31431291	AATGTGTTTACATTGTTAAAATATACTTAGTTCATAACAAATGTCAACAAACTTTAGATT[G/T]AACGAACTTCAAATTCAACAAGGTAAAAaCAAAGTTCAAATTGAACTAAATAAAAaCAAT	0.428571	0.765	Y	Y	0.333333	Y	Y
BARCPV_1.0_Chr02_31622685_T_G	715641229	T	G	Chr02	31622685	AGATCAATGGATCAAGGAGTTGGAGAAAATCTTCAGAGCAACCTCCTGCCCTAAGGATAA[T/G]AAGCTAATTTTTGTTGTGTACATGTTGTTTAGTGAAGACCTGAGAGATAGAGCATCCCCT	0.363636	1	Y	Y	0.470588	Y	Y
BARCPV_1.0_Chr02_31631058_T_C	715641230	T	C	Chr02	31631058	TTAATGACAAAGTCTGCGTATTTCCTCTTATAACTTCTTTGTCTGCTTTAACTTTCCTTG[T/C]GCGATTTACTCCAAAGAAATGACTTAGCGATTTCGTAAGCGTGATCATATACTTAACTGC	0.428571	0.988	Y	Y	0.5	Y	Y
BARCPV_1.0_Chr02_31639269_A_G	715641231	A	G	Chr02	31639269	TGGATTTGCGTGAATTTGGTCGATGCAAATTTTACACAGCTAATATCGTGTTTTTTTGTA[A/G]TAGTAGATGTGACACTACAAAAAAAaTTAAGACATTGTTCTTTAGTCTAAGACTTAATAT	0.142857	0.858	Y	Y	0.470588	Y	Y
BARCPV_1.0_Chr02_31652548_G_T	715641232	G	T	Chr02	31652548	GACAAAaCAAAAATCTAGTTAGTTTGCTGATTACCCCGAAACATGTATCCATCCACCTAT[G/T]TTTTGCTTACACAAATTAAGCATTAGATTGCAAGAAAAaTCATGTAAGAATGCTTCAACC	0.416667	0.988	Y	Y	0.4375	Y	Y
BARCPV_1.0_Chr02_31666642_C_T	715641233	C	T	Chr02	31666642	TAAGTGTTGATACTTATCTCTCCTCGTGACTTTAACCATCCGCAACAACATTTCCTTTTC[C/T]AGAATAGTACTTCCACTAAAATTAATAATCTTTCAAAACTCTATCCATCTTCTCCAAAAG	0.285714	1	Y	Y	0.4375	Y	Y
BARCPV_1.0_Chr02_31677854_T_C	715640602	T	C	Chr02	31677854	TTtCCAATTTGTTTTTCAACTTTACTACTCAAATGAAGTTATTTTATAAGGTGTCATTAA[T/C]GCCAACTTTTCTCGAGCACCAAACCAAAGAAAATTCCACTTTTATATTTGAAGACAACCC	0.333333	0.965	Y	N		N	N
BARCPV_1.0_Chr02_31743919_A_G	715640603	A	G	Chr02	31743919	GTGGCTGCCACCGCAACTTCCACCGCCGTGATCCTCAAGAACACAACAACCTCAACTACA[A/G]CATTCACAGCACCAACACCGCCGCCGCCGCCAACAATAACCCCACTTTTCTAAGCTGCAT	0.4	0.949	Y	Y	0.470588	Y	Y
BARCPV_1.0_Chr02_31784240_T_C	715640601	T	C	Chr02	31784240	GTCTTTTGCGTGATATCTCTGTAACTCAAACTAGAACAGGAGTTATAGTGAATGGAAAAC[T/C]AGAATGGAGTGTTACCATCACCAACAAGTGTCCTTGTGCTCAGACAAATGTGATCCTGAA	0.444444	1	Y	Y	0.470588	Y	Y
BARCPV_1.0_Chr02_31831272_C_A	715641539	C	A	Chr02	31831272	TTGGTAGTAATATTAAAGCTCACTATTTGGGGTACAGGTAACAGATCTATAGTTTTTAAT[C/A]ATATTTTCTGCTATTTATTTTTTTtCTGAAGGATTTTATCATACATATTTATGAAGATAA	0.5	0.686	Y	Y	0.4375	Y	Y
BARCPV_1.0_Chr02_32017879_A_C	715639690	A	C	Chr02	32017879	CTTAAGGAAGAAGAGAGCATTTAATGTACAAAGTGTATTTGATGCATTTTCAATCAAGCA[A/C]GCTCATCAGACAAAAAAaGTaTAAAAAAAaaTGAAGTTGATTCAATGAGCAAAAaTTGAT	0.333333	0.858	Y	Y	0.470588	Y	Y
BARCPV_1.0_Chr02_32067167_C_T	715639691	C	T	Chr02	32067167	CATCCTTGCGGATAATCGTCTTCTTTACCTCTAGACACCACAAATGGTATCCCTTCACTC[C/T]AGAACTAAAGCCCATGAAAAGAGCCTTATTTGCCCGTGGATCCAACTTTGATTCAATCAC	0.166667	1	Y	N	0	N	Y
BARCPV_1.0_Chr02_32176173_C_T	715639692	C	T	Chr02	32176173	CTTCGTCATTATATTAATCACCCATTGTCATAATGTACTAACACCTAAGTTATTGTGTTT[C/T]TAAAATATAATGAAAATTAAACAACATAATTTATATAGATATAGACAAAATAGGAGAATC	0.5	0.813	Y	Y	0.4375	Y	Y
BARCPV_1.0_Chr02_32200330_G_A	715641286	G	A	Chr02	32200330	CTTAAAATTAAGAGTGTCATTAATTAATAAAAAAAaTATCAAGATACTAAATCCATGTTA[G/A]TTTGTTATTCTATGTCATGTATTTCCAAAAAATATCAAATTAGAGCATCTTTATTGGAAA	0.375	0.714	Y	Y	0.4375	Y	Y
BARCPV_1.0_Chr02_32309822_C_T	715640881	C	T	Chr02	32309822	TACAAACCCTAAATTACCAAAGCGAACCGTGACGAATGATTAGGAGGATAAACGTAATTA[C/T]AACAATTAAATCCACGAATCTGGAACCTTTCGAAAAAaTATACGAAGCATTTAAGAATAC	0.2	0.899	Y	Y	0.4375	Y	Y
BARCPV_1.0_Chr02_32401795_G_A	715640880	G	A	Chr02	32401795	TCTGGAGGTAGAGACCATGTATTTCCTGTCACACACCCCAATGCCTTTAGGTTCCTACGA[G/A]ATCAGTTGAATGATTCTATTCAGGTTGTTGTGGATTTTGGTCGCTACCCTAGGCACATGT	0.5	1	Y	Y	0.4375	Y	Y
BARCPV_1.0_Chr02_32410159_G_A	715640173	G	A	Chr02	32410159	TCAGAAATCTCTCAAATGTTGAATCTTGCTTCAGATTTCATGCAAAATAATTCCTAGGGA[G/A]CAAATTGTCAAAAAAAaTATCTCCTTCTCTTTTTTTGAAGGAGCATGAGGATATGATAAA	0.333333	0.935	Y	N	0	N	Y
BARCPV_1.0_Chr02_32440009_G_A	715640172	G	A	Chr02	32440009	CGTTCCAAATAATACTCGGTTTGTAACTTGTAACAATAGTCTCCATAGTGAAACGTAAAC[G/A]GTTGATCAAGAATTTGACTTAGTCTGCATAGACGAACTAGTGTAAAAAGCACATGTGAAT	0.444444	0.965	Y	Y	0.5	Y	Y
BARCPV_1.0_Chr02_32557284_A_G	715640171	A	G	Chr02	32557284	TTTGGTAGTTGTTGAGTGGACCGATTGAATAGCCCAAAGGGGCTTCTTACGAGCAGAACT[A/G]GAACAATAATTGATTTAACTACCAACTTTAAAATCTAAATAATTGATAGTTAAAACTTTG	0.5	0.976	N
BARCPV_1.0_Chr02_32713152_C_T	715639472	C	T	Chr02	32713152	ATGAAGCCTATTAGACATGTTTTGAGTGAGAGGAAGTCAAGAAAAATCGCTGTGTTTCTT[C/T]TGATCAATGCTGGATATATGGTTGTTGAATTTTCTGTCGGTTTTATGAGCAATAGTCTTG	0.461538	0.772	Y	Y	0.4375	Y	Y
BARCPV_1.0_Chr02_32725176_G_T	715639471	G	T	Chr02	32725176	TAGTTTCACACTACGCTTTGTTGCTCGCACTTTATTCGTAGGTATGTGACAGATTCTTAC[G/T]AACTTTATCTTTAGTTTGAGTTATTATAATTGTAAATAAATAGAGATAAATATTTGATCA	0.272727	1	Y	Y	0.5	Y	Y
BARCPV_1.0_Chr02_33062287_G_A	715639470	G	A	Chr02	33062287	CGAACCTCAACCATGTAAATGGAAGGGACCATCTCATAGATCTGAAAACAGAATTAAAAA[G/A]TTAATAATAATTTGAAAGTAGGAGCTTGACAACAAGTGTCATCTACAACTGAAAAACATG	0.444444	0.935	Y	Y	0.411765	Y	Y
BARCPV_1.0_Chr02_33078901_C_T	715639469	C	T	Chr02	33078901	TTCTAGATTTTTTTTTtCCTGAATCTAAATATTTATTTCCTTTTTTtCAGGATATGATTA[C/T]AAGTAAATCATAACTAATTATCTATTTCAGGATATCGATATATATATAAATTCAAAATAA	0.428571	0.609	Y	Y	0.333333	Y	Y
BARCPV_1.0_Chr02_33096644_T_C	715644483	T	C	Chr02	33096644	ACTGTATGCACCTCTTCCAAGTGCGCCTCACCATTTCAGACGAACTCGATAACCTTCCAA[T/C]GCTTGGAACTTCCAACCGCTTCATTTGCGAATTCAACTTCTGTGAGTTCGATGTGACACG	0.25	1	Y	Y	0.352941	Y	Y
BARCPV_1.0_Chr02_33098336_C_T	715645156	C	T	Chr02	33098336	TTAATTTGGTGTCGGCTAAGTCGACGCTAACTTATACTATGAATCTGTGTGTCTTCGTGA[C/T]AATGAATAGAAAaCATATAGGAAACATAGATTATTTTtAATTtAAAGGTCCACAATTTtC	0.285714	1	Y	Y	0.272727	Y	N
BARCPV_1.0_Chr02_33134878_T_G	715642704	T	G	Chr02	33134878	TGGTGTCGAATCAAGAACCCAACAAAATGAACACGTAAGTGGGTGAAGAGTCGTATATTT[T/G]AGGATTTCTTGTATTGAAAATCTTTATAaCAAGTGTTTCAGCCAAGTGTCTCGTTGTGAT	0.375	0.988	Y	Y	0.444444	Y	Y
BARCPV_1.0_Chr02_33312585_G_T	715639285	G	T	Chr02	33312585	GTGGGTGACACGATAGACTCAATAAATATTGTAATGATAAAATCTAATACCACATATTAA[G/T]AAGTGAGTTTTAGCCTAACTTAACCTCATAATTTGACTTGTAAGGTGATGATTACCCCCA	0.142857	0.935	Y	Y	0.176471	Y	Y
BARCPV_1.0_Chr02_33929388_A_G	715639286	A	G	Chr02	33929388	ACTACAAGGAACTCTAATTAACATCTTCCATAATTCAAATCACATTTCATGTATAGATGA[A/G]CATTGTGACATTGTCTAAAGAGAACGTATATGTAGATAGTAGGAAGTATAGATCTTCAAG	0.5	0.899	Y	Y	0.352941	Y	Y
BARCPV_1.0_Chr02_33941490_T_C	715643567	T	C	Chr02	33941490	TAATCTGGTGTATTGTGAGCTAGTGAAACTGCTGAATCTTGGGAAATTTGAAACGTTTGA[T/C]ACAGTAAACCTTCAAGCTTCGTATAGCATTCCAACTTCAATCCGTTGCTGCGGTGGAATC	0.428571	1	Y	Y	0.352941	Y	Y
BARCPV_1.0_Chr02_33954386_G_A	715643566	G	A	Chr02	33954386	ATGTTGTAAAACCAATAAATTACATTAATTTATCTTCAAATAATTGATGTCTTATTTAGT[G/A]AAAAGCATCTAAGTCAGGTCTAAAGGATTGTTACATGGAGCTTGTGATACCCTTGTTTAT	0.4	0.988	Y	Y	0.333333	Y	Y
BARCPV_1.0_Chr02_33960309_C_T	715643568	C	T	Chr02	33960309	TATGTATATTGACCTTTGAAGAGTGGGAGGAGAATATTAATGGTGCCCTTGATATTGGAT[C/T]ATTGGTCCAATATTTATAAAATCACATAAACCCATTTAGGGAAAGAGACACAAAAACAAT	0.125	1	Y	Y	0.117647	Y	Y
BARCPV_1.0_Chr02_33986813_G_A	715645102	G	A	Chr02	33986813	AGCATTTATTGAATTTTTTTtGTCCCTATTAAAACCGTGTTTTAATAAATTGTATTAAAA[G/A]AATTATTATTTTAAACTTTTATTTAAGGAAGGGCGGAACCAAATTTTTTTACAAACTTCA	0.285714	0.662	Y	Y	0.333333	Y	Y
BARCPV_1.0_Chr02_34323847_G_A	715639921	G	A	Chr02	34323847	GTTTAGAGGAATGGAATGTGGTCATTTCTGTTAACCATGAACAAAATTGTTTTGAATGTA[G/A]TATTGGACTCTATTATTTACCGTGAAGGATGTGAAaaGTTTtCCCcTCAACCCAAATTTT	0.5	0.965	Y	Y	0.461538	Y	N
BARCPV_1.0_Chr02_34871292_A_G	715644509	A	G	Chr02	34871292	AAATAAATGTCAAGTGAGAGTATTCATCCATAAGTAAGATAAGATTTTAGAATAAgATAA[A/G]ATTTCAaGAGTGTAATCTTATATTTTTTtAATTGAaGAAATCTATTATATCTTATTATCT	0.428571	0.765	Y	Y	0.352941	Y	Y
BARCPV_1.0_Chr02_34876990_G_A	715644510	G	A	Chr02	34876990	TCAATATAATGAAAAATTATTTATTTTGGATTCTTAAATAAATATTATCTAATAATAAGT[G/A]GATGGAACAATAGGACTCGTGTTAGTTTGATTTACAGTTATAATTAAAAATAAAACAAAG	0.4	0.813	Y	Y	0.333333	Y	Y
BARCPV_1.0_Chr02_34891877_T_C	715645157	T	C	Chr02	34891877	CAACTCAACAAATCGCACACTCCAAACTTTCGATTCTTATCAAAATCCATGCCTTGACGC[T/C]AGGAGGACAATGGAGTGGGGAGCATGAGGATGGCGTGTCACATCGAACTCACAGAAGTTG	0.25	1	Y	Y	0.375	Y	N
BARCPV_1.0_Chr02_34896529_T_C	715644636	T	C	Chr02	34896529	AATAAAaTTAAAATTCTCTATTTTCATACACAGTTTAACCTACCAAAGCATGTAGGTGTC[T/C]TTTATGGCACAAAGATGCTTTGATTTtCCTTTTTtACCATCTTTCTATTTTtGTTCTCTT	0.142857	0.935	Y	Y	0.352941	Y	Y
BARCPV_1.0_Chr02_34897601_A_G	715644635	A	G	Chr02	34897601	AATGTCACATCGAACTCACAGAAGTTGAATTCGCAAATGAAATAGTTGGAAGTTCCAAAC[A/G]TTGGAAGGTTATCGAGGTCGTCTGAAATGGTGAGGCCCACTTGGATGAGGTGCATACAGT	0.444444	0.988	Y	Y	0.333333	Y	Y
BARCPV_1.0_Chr02_34915853_G_A	715644897	G	A	Chr02	34915853	GGGCTTTTTGATCCTTCACATTGCCATACAACATCCTTAATTTCTTCCTCAGAGAACCCT[G/A]CTATCAGCCCCAAACTTTGTGCTGTCGAGATAGTTTGGAATTCAACCCCATCAAGTCGAA	0.125	1	Y	Y	0.294118	Y	Y
BARCPV_1.0_Chr02_35923862_G_T	715639928	G	T	Chr02	35923862	AACACTTTGCGATGAGATTGAGAAGAAGAGTTTCTGGTAAGAATGAGAAGAGGGGTTTTC[G/T]TTTAGAGTGAGAAGAGGGGTTTGTGGTGAGACTATGAAAGGCTTTCAGTGAGATTGAGAA	0.4	1	Y	Y	0.333333	Y	Y
BARCPV_1.0_Chr02_35947100_T_C	715639926	T	C	Chr02	35947100	TAGATTTTGAATATATATAACATTTCTCGTACGTTGCATGCATGGTTTGTAGGAACCACA[T/C]AGTCACTCTCTCACCTACGTGTATAGACGACAGCCAAAGAAAATGTAGCTGGAATATCTT	0.375	1	Y	Y	0.375	Y	Y
BARCPV_1.0_Chr02_35984926_C_T	715641205	C	T	Chr02	35984926	ATAATAATCTTATTAGTAAAATAATTACAAATATATTTATTAAGTTCTTGTGATGAAAAA[C/T]GTCAAAAAAATAaTTAATATCAATAAACTATTAACACATCAAGATACCGTTTTCGATCTA	0.4	0.662	Y	Y	0.333333	Y	Y
BARCPV_1.0_Chr02_36003870_G_A	715641206	G	A	Chr02	36003870	TACTATAGATGATGATTATTAACAGAATTATTGTATATATTGTAAGTGAAaTAAAAAaTA[G/A]AAGACTCATACAAAGGTATAGACAAAGATTATTAACAAAATCGTTAGCTTATATCCTTCT	0.428571	0.813	Y	Y	0.333333	Y	Y
BARCPV_1.0_Chr02_36017834_C_A	715641207	C	A	Chr02	36017834	GGTCAGGCATGTGGAAAGAAATAACTCAATATGTTGTTGCATGCTTGACATGTAAGAAGG[C/A]AAATGTAGAGCATTAGAGACCTAGTGGTTTGTTGCAACAATTGCACCATATGAAGCTCTG	0.25	0.988	Y	Y	0.333333	Y	Y
BARCPV_1.0_Chr02_36132276_A_G	715639717	A	G	Chr02	36132276	CTAAACAAGATGACTTACTTTGTGATTTTCATAAATTTCCAAAACGTGCTTAATGAATTG[A/G]AAGAGATTTTCAAACTTTTCTACCCCGTGTTCATAAAAACCCTCATCCCATCATTTCATG	0.25	0.988	Y	Y	0.352941	Y	Y
BARCPV_1.0_Chr02_37357046_C_T	715639947	C	T	Chr02	37357046	CAACTAGAACCATCGTTAAAAATCtATTTTTTTTTtAAAAATCACTTTGCAAAATAATGA[C/T]GGTTTTTAAGTGTCATTAATGTGTTTTATAGTGACGATTCTAGATTCGTCGTTATAAAAA	0.2	0.899	Y	Y	0.352941	Y	Y
BARCPV_1.0_Chr02_37391686_G_T	715639946	G	T	Chr02	37391686	CTATTTTAAAATCTTTTTAATTATGCTTTTGAAAATTTAAATAGTTTTATTAACGATTTT[G/T]TTCTTCTCTTCAAATTTATTTTTTtAAGTATTTTTTTATTATCATCAACCTGATAGAATA	0.5	0.557	Y	Y	0.333333	Y	Y
BARCPV_1.0_Chr02_37396954_G_T	715639945	G	T	Chr02	37396954	GAAACAAAAGAAATCACATTTGATGAAGATCCAAGTTAATGGTGGAATAGTATCACAAAA[G/T]GTATTACGCATACATTTTTTTGAGAAGCAAATCCCAGTGATGTTGCTTTTATAGATGCCT	0.285714	0.935	Y	N	0	Y	N
BARCPV_1.0_Chr02_37428740_C_T	715639943	C	T	Chr02	37428740	CAGTCAAGTTTAATAAGTGATTTTATAATGATCACATAAATTATGTAACTTGTGTGTTGT[C/T]TGTTTTCTGTTGTTGGAGACAGTTTTtCTTTTTtAGTGTTCCATTTCCTTTTCGCCTTTG	0.461538	0.899	Y	Y	0.333333	Y	Y
BARCPV_1.0_Chr02_37428774_T_C	715639944	T	C	Chr02	37428774	CATAAATTATGTAACTTGTGTGTTGTCTGTTTTCTGTTGTTGGAGACAGTTTTtCTTTTT[T/C]AGTGTTCCATTTCCTTTTCGCCTTTGAATACTTGTATTTCTGTTGCACTTCTGCATTACT	0.461538	0.965	Y	Y	0.461538	Y	Y
BARCPV_1.0_Chr02_37437555_T_C	715639948	T	C	Chr02	37437555	ATATTATTTGGCAGTGATCTTACGGCAGTAGCCAAGTCATTGAATACAAAATAACGATAA[T/C]TGCTGCAAAAGACCATAAATACACATTATTCTTCAATTTAGAGCTGATTATCGATCTGAA	0.4	0.988	Y	Y	0.352941	Y	Y
BARCPV_1.0_Chr02_37738140_A_G	715640687	A	G	Chr02	37738140	CCAACCCACCGAAACGTCTTTTAAGGACAAAACCGTGACGAAGCACTGACCTCCAAAGTG[A/G]ACAATATCTCGGATGCGTTGATTGATCTTAACGATGCTATCTCTCATACTTGAGATCGGA	0.444444	1	Y	N		N	N
BARCPV_1.0_Chr02_37749295_T_C	715641066	T	C	Chr02	37749295	CCTACAAGTAGAATTATCGTAAATGATTTCCAGATTTTCTAAATTAATTTTAGCATTATT[T/C]AATTCCTCTTCTAGTTTGGTGACTCTATTTTGAAGTCAATTATTCATTCTCTTGAGTCTA	0.333333	0.858	N
BARCPV_1.0_Chr02_37801989_T_C	715641064	T	C	Chr02	37801989	ATGCATGTTTATAATCCGTACCACAGAGAATAATAGTTCTTAAATTGCTATTGAAAAAAa[T/C]TCATTTTAaTTAGCTCGGTCGAGCTATTTGACATGGCCTAAGTAAACTATATACTCTTGA	0.333333	0.965	Y	Y	0.166667	Y	Y
BARCPV_1.0_Chr02_37832968_T_C	715641065	T	C	Chr02	37832968	TTTAATTTCTTTTTCTTTAACTTCTTTCTTTTTAATTTCTTTATTAATTTATTTTTCTCT[T/C]AACTCCTTCTGTTTAATTTCTTCATTAATTTTCTTTTATCCTAGATATTTATTTGTCTTT	0.333333	0.662	Y	Y	0.166667	Y	Y
BARCPV_1.0_Chr02_38612499_A_C	715639669	A	C	Chr02	38612499	GAGTGTTGATCCTTCCAATTTCTTTACCTATGAACAAAGTATACCACCTAGAACCTAGAT[A/C]CAGATCCTTTTAAGATTGAACTTTTTTCTTAATTTCATGAATTAATAAGATCAAATTATT	0.428571	0.965	Y	Y	0.352941	Y	Y
BARCPV_1.0_Chr02_38643707_A_C	715639561	A	C	Chr02	38643707	TTTTGGATGTCTTCTTCTAGCTTTTTTCTTTTGCATAATTTTGAACCATATGTCTCATTC[A/C]TATCTCTTTTGGTTTAGCTTCCATTCTTTACTTTTTCTAGTTTTTGTTtAAAATTTCTCT	0.285714	0.858	Y	Y	0.3125	Y	Y
BARCPV_1.0_Chr02_38911144_C_A	715639559	C	A	Chr02	38911144	AAAAATCTTGCTAAGATATAGTAGTATTTTATAAACAAATCTTGAATTTGGAGGGATAAA[C/A]AAATATATTAGGTAGTTTGAATATAGTAATTTGAGATGTTTTTTCGACGATGGTTCCTTA	0.5	0.714	Y	Y	0.333333	Y	Y
BARCPV_1.0_Chr02_39214351_C_T	715640283	C	T	Chr02	39214351	ATTTGATGATAAACTTAATGTATGACATCGCAAAAACTAGTCACAGTCTTGTACAATACC[C/T]AATTCTTTTATCATCTTCTTCGATTGCAGTTCACCCCTTATGTGAGCACGATATACTCAA	0.4	1	Y	Y	0.352941	Y	Y
BARCPV_1.0_Chr02_39215791_A_G	715645090	A	G	Chr02	39215791	TTTAAGTCTTAAGTCATTTTACCTACAAGTTCGTCAATCTTAAACTTTACAAAGTTTGAT[A/G]CATATAAAATCAACATTGAGACTATTCAAATAATTTTGTTCATAATCACTTGAAGAAGAA	0.4	0.813	Y	Y	0.352941	Y	Y
BARCPV_1.0_Chr02_39219199_C_T	715644969	C	T	Chr02	39219199	ATCGCATTGAGTCATGAATCATCTGAGTGATGGGTTGAATCTAGCACACATCAGTGTTAG[C/T]TGATTTCTTGGGTGGTTATCCTGATTTCTCGGGACATTATCCGAAATTGATGGGATGTGA	0.416667	1	Y	Y	0.333333	Y	Y
BARCPV_1.0_Chr02_39240134_C_T	715640284	C	T	Chr02	39240134	AACCAGCTATTCTACGAAAACGAGTAAGGCTAAAAACACAAAGAATGTACACATGTTGAT[C/T]GATCCATACACGAAAGCTAAAGTAGTCAAGCGTATGAAAATGTTCAAGTTAAAaTAAATT	0.5	0.935	Y	Y	0.333333	Y	Y
BARCPV_1.0_Chr02_39336451_A_G	715640282	A	G	Chr02	39336451	ACTCTTCACTTATTCTTAGTAATAATAAATATTTCACTTTTGTTTATTTTCTCTAAATAT[A/G]CCAAATCTATTTTGACCAAAACAAGGTATATAAATGTCAAAAGCCAAATGGGAAACTCGC	0.454545	0.858	Y	Y	0.352941	Y	Y
BARCPV_1.0_Chr02_39531924_G_T	715645023	G	T	Chr02	39531924	TGTCTAGCTTCTCGCATCTATGTCCTCTACTATTCTCATCAAGATGGTTCAaGAAaCTCC[G/T]TCTTCTtCTCAAAACATCCAAGAACGAACGCTCCATCTCAACCTACATTCTTGACATCAa	0.428571	1	Y	Y	0.333333	Y	Y
BARCPV_1.0_Chr02_39533167_G_A	715645024	G	A	Chr02	39533167	TTCTCGGTTCCAATGTTATCCAATAGCACATCGAACATTGGTTTCTTTTCTTGGGATGGT[G/A]CATTATTGAGCTCGTAAGATGTTCCTTCATTATTTAATAACTTAAAAAaTCCCTCATCAA	0.25	0.988	Y	Y	0.333333	Y	Y
BARCPV_1.0_Chr02_39594405_C_A	715639541	C	A	Chr02	39594405	ATGACCTTGCAAGAACATTGGCGTCGATGGAAAGTCTCAGTTGATGGAAAACTAGTCCCG[C/A]ATTGGGAGTGACCTTTCAGAATCAAAGAAAATTTGAAGAGTAGGACCTATCAGATTGAGT	0.454545	1	Y	Y	0.333333	Y	Y
BARCPV_1.0_Chr02_40014792_C_T	715642512	C	T	Chr02	40014792	ATTGGGGTCGAGACAAAAGATAATTTAAATCTATCTTTTTTCTCTTTAACATCTGAGACG[C/T]CTTTTAAGAACAATATAGTGATAAAGTTTCAAGTCCAACGCGGACAATACCTTGAATGCG	0.428571	0.935	Y	Y	0.333333	Y	Y
BARCPV_1.0_Chr02_40650209_T_C	715641348	T	C	Chr02	40650209	TAGCCTACATCATCTCTTTGATCCATCTAAATCCCCTTATTACTCATTTCATTGCTCTtt[T/C]TTTTTTTTtCTGTTTCTTTCTTTGAATTAGGTATCTTCACGGTGGGGGTGTCCTTTCTCC	0.285714	0.965	Y	Y	0.352941	Y	Y
BARCPV_1.0_Chr02_41385254_C_A	715639729	C	A	Chr02	41385254	TGCTACTTTATTAACCAATTAAAAAaTTATTATAAAGGTCGTTAAACATACCACTGTTAT[C/A]AAAAATATGTTACTTTTTATTATTTTTTtCAGAAAAGTGAAAAaTACATTTTTCTTGATA	0.333333	0.662	Y	Y	0.388889	Y	Y
BARCPV_1.0_Chr02_41527787_T_C	715639727	T	C	Chr02	41527787	TGGGTTGCGTAAGTAGGAAAAATATTATAGTGACAGAAGTTTGAAAATAATTTATTCTAG[T/C]CAATTCCAGTAACCTTTTTTGGGTGGGGTTCTATAGAAGACAATTGAATACAGTCTTGTT	0.454545	0.868	Y	Y	0.352941	Y	Y
BARCPV_1.0_Chr02_41667020_T_G	715639728	T	G	Chr02	41667020	TGTGAGATCAGTGGAGAAGCCTCCTAAAATTCCTAAAGCCCcTGTGAGAAAGAAATAGGA[T/G]ATTTCACCAGGAATAAGAGCCTTTGATGTTTCTCCAAGAAAAaTAATGATGAGATCTGAG	0.5	0.9	Y	Y	0.352941	Y	Y
BARCPV_1.0_Chr02_41749211_T_C	715641260	T	C	Chr02	41749211	CCTTGTTTACAGCCACCACATTATGAGTCCCAGGGCCGTAGTTGAACACTACAATATATA[T/C]GAGTCACTTTCAACAGCTATATATAATCGTAGTTCTTTGCATAAGTTTTATTTTAATCTT	0.363636	0.858	Y	Y	0.352941	Y	Y
BARCPV_1.0_Chr02_41827043_A_G	715641261	A	G	Chr02	41827043	TGCTTAAAGATCATGGTGAGATGATAGGAGCTCCACATGTTGGCAATACTTTGACGATAA[A/G]TTAGTGAGAGCATAAAAGATGTGTAGTATGTATTGCATAGAATAATAGTTAATAGTCTTT	0.454545	1	Y	Y	0.352941	Y	Y
BARCPV_1.0_Chr02_42167327_C_T	715639683	C	T	Chr02	42167327	AAACTACTCATTCGTAAGAAaGTAGATGTAAACGGTGAAAACTATGGAAGAAAGTGATAA[C/T]CGTTCAACTACTCATTATAAGGGAgTGGATGTAACTTGTGAAAACTACTCATTCATAAGA	0.5	0.988	Y	Y	0.388889	Y	Y
BARCPV_1.0_Chr02_42356437_C_T	715639392	C	T	Chr02	42356437	TTTATTTTCTTATGATATAATAGTTAAACAATATTTGTTAGGTAACAAATAAATAAATAA[C/T]AATATTAAGAGTAACCACTATTAGAGTTAATTGTCTTTGTGTGTGTCTTTTATCTTCGTT	0.5	0.65	Y	Y	0.333333	Y	Y
BARCPV_1.0_Chr02_42805162_C_A	715639391	C	A	Chr02	42805162	ATGTTATGCAAACCATCTCACTAGTTTTTTAACCTCTCACGTTAGTGTCGTTGTTAAAAA[C/A]ACTAGATGACTACAAGTCCAATTTCAGAGAATAGAAAAAaCaTGAAATCGACGTCACAAA	0.2	0.899	Y	Y	0.388889	Y	Y
BARCPV_1.0_Chr02_42805488_G_A	715639390	G	A	Chr02	42805488	TGATTGTAGAATTAAAAAGTAAACAATAGATTAAATTTGAACATGGATTTTAAGATAATT[G/A]AATTTGAACATAAAATTGTTTTGTTTGAAAATAATGTTTAGTTTTtCTTATGTGATAAAT	0.5	0.505	Y	Y	0.388889	Y	Y
BARCPV_1.0_Chr02_46359501_G_A	715645186	G	A	Chr02	46359501	ACCATAGGCAACTGCTTCATCAGGGTTCACACCCTTGTTTGGCTCCTTTCCTTCAAAGTA[G/A]TCCTTCAAAAGCTGTTGAACCTTCGGAATCCTTGTGCTTCCACCAACAAGAACAATCTCA	0.142857	1	Y	Y	0.352941	Y	N
BARCPV_1.0_Chr02_46360273_C_T	715645187	C	T	Chr02	46360273	CGCAAACTCCTCAGCCTCACGAACCATTCTCTCGATTTCCTCCTGGCTCAGACGTCCCTT[C/T]TCATTTGTAATCGTGATCTTTTCTGATTTCCCAGTGCCTTTGTCTTCCGCTTTCACATTC	0.4	1	Y	Y	0.333333	Y	Y
BARCPV_1.0_Chr02_47924038_C_T	715639255	C	T	Chr02	47924038	GGTATACACGGCAGAACTTGTAGTCAACACGGGCTAAGTGTAGGATGAGACGGACTGACC[C/T]GTATAACCTGCAATTCGTATGGGACGACTTGCCCACATAAACTGCATATTTTAAAAaTAT	0.333333	1	Y	Y	0.235294	Y	Y
BARCPV_1.0_Chr02_48252078_T_G	715643346	T	G	Chr02	48252078	GACACAAAATGTTCAGTGCACAATTAATTACTCACCTTAGATTTCGTTCTTCTCTTTCCA[T/G]TTCCACACTCAAATCATTTTCACCTTTTTTTtCTTCTTATTTCACAAAACTTTAATTAAA	0.166667	0.965	N
BARCPV_1.0_Chr02_48265939_T_C	715644044	T	C	Chr02	48265939	CAAGAACTTTTACATGCAAAAGGCACCAATGAGGTTTGAAACAACACCCCATGCAAACTA[T/C]TAGAACCTCCCACCACTAAGCCGACCTTAGTGGATTGCTTAATGTGCATGTAATGCCATA	0.1	1	Y	Y	0.117647	Y	Y
BARCPV_1.0_Chr02_48289722_G_A	715641188	G	A	Chr02	48289722	TATACACACACTAGATCATGACCCATCACAAACTTCACTCCACCCGACCCGACCCATTCG[G/A]TCCGACCCGACCCATTTTCAAGTAATACCTATCCAATTTCCTTCTTCCCAATGCACCATT	0.333333	1	Y	Y	0.176471	Y	Y
BARCPV_1.0_Chr02_48341462_T_C	715641189	T	C	Chr02	48341462	TGTTCAGCTGATCATTAGAACTGATCACTGCATATGCGTGTATAGTGTCGCATGCATGCA[T/C]AACCTCAGATATCTTGAAAGTGATGCTCTTCTTCTGTATGTTGAAGCACATTCAGATCAC	0.333333	0.988	Y	Y	0.0588235	Y	Y
BARCPV_1.0_Chr02_48376424_G_A	715639909	G	A	Chr02	48376424	GAACCCGATGGTTTCGAAGTCCTCGAAGAACGTTCTGTTCAAGAGGGCCTCCAGGTAGAA[G/A]AGCAGGCTTCTGGGGCTCTTGGAGAAGGAGATTTTCACGTCATAGGGTTGGAGCAAAAAC	0.333333	0.976	Y	Y	0.166667	Y	Y
BARCPV_1.0_Chr02_48512722_T_G	715639906	T	G	Chr02	48512722	TATAGGAATGTCTTTAGTGCTTAAATTCTATGTGTTATGTGCCTGAGACCAAAAGAACCA[T/G]GAAGCTTGACATCAGAATCTCAGACACAAACAATCTAATATCTATTGTTTCTCACATGGA	0.222222	0.965	Y	Y	0.277778	Y	Y
BARCPV_1.0_Chr02_48547817_A_G	715639907	A	G	Chr02	48547817	TTGAAATTTACACCAACACACTTTCAACAACAATAAATTTTCATGCAATAACAAATTGCA[A/G]AGAGATGGTTATATGAAAGGACAAAAATACTCTTAAATAAAATACTGCAGAAGATAAAAT	0.5	0.813	Y	Y	0.176471	Y	Y
BARCPV_1.0_Chr02_48620266_G_A	715639908	G	A	Chr02	48620266	CATTGTGTGTTGTTGATTCCTTTTCATTTTTTtATTCTGCTGGCTACTGCTTCAGTGCTT[G/A]CTTGCTATTTCTCATTTTGAGTACTTGTGTTTTGTGAACTTTTTTtAGTTTTGTCGCCGT	0.5	0.965	Y	Y	0.235294	Y	Y
BARCPV_1.0_Chr02_48631643_A_G	715644610	A	G	Chr02	48631643	AACGACAGTTATGAGAGTCCTCTATCAGTCTCATTTATGTTTtAAATTAtGTTtATGTGT[A/G]AGAACAAAATAAAAACCATTGGATATATACGCAAGGAaCAATCTGAAAGATATACTTAAA	0.333333	0.858	Y	Y	0.125	Y	N
BARCPV_1.0_Chr02_48696215_A_G	715639449	A	G	Chr02	48696215	ATAATGAAGGTGGGTAGAACATCAATGACATAAGAATCTTGGAATTTCAACTTACTGGGT[A/G]CAAAGACTTTTATACAAAACCCCCACTCATTCCCACCACCACCTAAGCGTCCAGACCTGA	0.25	1	N
BARCPV_1.0_Chr02_48703645_C_T	715642223	C	T	Chr02	48703645	ATCGAATGAAAGAAGAGGTATCAGCTTGCATGACCAAATTTGGAATAAGTTGAGGTGAAG[C/T]TTCCCTATTGTTGCGACCACCCACATGGTCATAATTTATGAAAGAAGGGTTGTAGTACTC	0.5	1	Y	Y	0.333333	Y	Y
BARCPV_1.0_Chr02_48705472_G_A	715642224	G	A	Chr02	48705472	ATTGGTCGTATTATCTATTTATCTGGTAAGCTTAATATGAAAACTCACCCAATGAATAAT[G/A]AATAAGTTGGAAAGAAACATCAATGAGCGTATTAATTGCTAACATTTTTTCCCCTAAAAG	0.5	0.765	Y	Y	0.333333	Y	Y
BARCPV_1.0_Chr02_48795831_G_A	715639745	G	A	Chr02	48795831	TTAGAACCAAACTGAACCAACAACACGGACTAAGGGCCATACATTTTCTTCTCTTTTCTT[G/A]CTACATCTGTTTTTCATTTCTCACTTCCTTCTTTCTTACGCATGGAACTCAAGTGGATAT	0.454545	1	Y	Y	0.388889	Y	Y
BARCPV_1.0_Chr02_49033712_C_T	715639746	C	T	Chr02	49033712	GACGAGCCAAAACATTTCGTTTTTTGAAAAACAACTTTCTTAATTTTGTTTCCTCCCAAT[C/T]TGGGACTTATTCCTTtAACTTTTGATTGGAAATATTTATCAGACGTTCCTTATTGTGTCT	0.285714	0.899	Y	Y	0.375	Y	N
BARCPV_1.0_Chr03_577091_C_A	715644024	C	A	Chr03	577091	GCTGAAATGACCAAAACCAAAGAAGAAAATGTGATTATAAATTTTATACTATATATTGAA[C/A]TTCTCTTCAAAAGTATAAAATTAAACTCTCATGTAATGTACCAACCTTTACTAAAATGGC	0.333333	0.765	Y	Y	0.454545	Y	N
BARCPV_1.0_Chr03_2567058_G_A	715639337	G	A	Chr03	2567058	CCTCTTCTTTTGCCAAAGATTCAATCTTCGCGTCACCAAACTACAGGTATCTGTCTAGTT[G/A]TTTATCTATTTGTTTCACGCTTCTGGGGTTTCTTGTTTAAGACTTTTGGGCTGAGATCGG	0.5	0.965	Y	Y	0.333333	Y	Y
BARCPV_1.0_Chr03_2892985_T_C	715644323	T	C	Chr03	2892985	TGAAAGCCATGCAAAAAGTTATTCACGGGTCCTCACTTATAACACATGGGTCCCCACTTT[T/C]AGTATAAGGGTTTCTATGACCACCACATAATCGTAAAACCCACCCAATTAACATTCATAC	0.428571	0.988	Y	N	0	N	N
BARCPV_1.0_Chr03_2894554_T_G	715640038	T	G	Chr03	2894554	TCTAAATAATATATCATGGAATCAGTTTGCAATCACCAAACTATAAATAAGATATTCCCT[T/G]ATATGAGAATAAAGCATTCTCATAAAATGACATATAATCTGAACTGGACCATGAATTTTG	0.5	0.858	Y	Y	0.352941	Y	Y
BARCPV_1.0_Chr03_2896342_T_C	715640037	T	C	Chr03	2896342	CATTATTATTATTTGCTATAATCATCATTCAAGTTTTGTCAAGTAAGAGTTATAGGATGC[T/C]AGTGTTGGGAATTGGAAATTAGAAAAaGCATAAAAGGAAGAGAAAATAAGAGAAGCAGCA	0.125	0.858	Y	Y	0.294118	Y	Y
BARCPV_1.0_Chr03_3030176_G_A	715640036	G	A	Chr03	3030176	ATCTTAACCTTTTTGAAAAAaCAAAAGTGAGGAACAAAAGACAAACTCAAAACATCAAAA[G/A]GTAGACTCGAAACTAGGTTAACCAAGCAAATAATTCATACCTATTATACAAAGAACATCA	0.428571	0.899	N
BARCPV_1.0_Chr03_3321983_T_C	715640477	T	C	Chr03	3321983	AGGATCGAGTTAGTAGGACAGCTCAAGGAGATTGATGTTAAGATTGAGTCTCTTATGCGC[T/C]AGAAGACCAGAGTCAACTGGCTCAAGAATGGGGACTCATGTACAAAGTTCTTTTATTCAT	0.375	1	Y	Y	0.352941	Y	Y
BARCPV_1.0_Chr03_3900096_T_C	715639604	T	C	Chr03	3900096	ATGAAAATCTTTATTTATGTAAAAGTTATAAATTATCTCGAACTTGTTTTGTAGTTATAA[T/C]TTTTGTTGTCATAAATTTCATTAATTATCATATTGAGTCTGGTACTCGCTTGATAATTAA	0.5	0.813	Y	Y	0.352941	Y	Y
BARCPV_1.0_Chr03_3900270_A_C	715639605	A	C	Chr03	3900270	TAATGGTTAAAATCTTTATTtCCATATAaTTTtAAAAaTTATCATGTTGGGTATTGGATT[A/C]GTTAGATGATTAAAATTTtCATTTTtCGGAAGAGTTCAAAATATATTAATTATCATGTTA	0.333333	0.609	Y	Y	0.352941	Y	Y
BARCPV_1.0_Chr03_4214234_G_A	715639731	G	A	Chr03	4214234	GAGCTATCCAATGTGTATGATCAGGCCTTCCCATTAACAAATCATACATCTTGACTCACT[G/A]CACCAATTCAGATGACAATCATTATGCCAAGAAGAAGGACAATCACACCAGAATATATTC	0.333333	1	N
BARCPV_1.0_Chr03_5288601_G_T	715640856	G	T	Chr03	5288601	TGTTTGTGTGGATATTCACCTGCAAGACCATGAAACTTTGAAAAAaGATGGATTGAACCA[G/T]ATTTAAGCTCACATTGAACATTTAAATCATGATATTGAATACATAAAGTTTGTATATTCA	0.333333	0.965	Y	Y	0.388889	Y	Y
BARCPV_1.0_Chr03_5344062_A_G	715643504	A	G	Chr03	5344062	CAATATTTTAAGGAAGTCTTGCATGAGTGAAAGTTTGCCCTTGTTTGAAGATTTTTGGAA[A/G]ATTAAAGCGTTACCTTCCGCTCTCTTTATTGCTTGGAGGGTGTTGGGTAATTCGATTGCT	0.444444	1	Y	Y	0.411765	Y	Y
BARCPV_1.0_Chr03_5359332_G_A	715641228	G	A	Chr03	5359332	AGGTGTTGAAGCTTTACTTGTAGGAATTAGTGCAGTACAGGGTTACATCTCTCCTTATTA[G/A]GAGTGGTATAGGTTGTGTCTGTGGGTGGATTGCAAAACAATGGTTGCTGCAGGAGTAGTG	0.25	0.996	Y	Y	0.235294	Y	Y
BARCPV_1.0_Chr03_5369464_A_G	715641226	A	G	Chr03	5369464	GAGGGTGAAGAAGGTGAGGGGGgAAACGGGAACCcTCTCATTGTTAGCAGTAAGAAAGGC[A/G]AAGTTCTAGAGGAAGTCCATATAACACCAGAAAGAGTGCGACATTTGCGAATGCTTTGGG	0.416667	1	Y	Y	0.166667	Y	N
BARCPV_1.0_Chr03_5377567_G_T	715641227	G	T	Chr03	5377567	ATCAAGAACATGCACACTCATCGATTGATATAGAAAGAAAAAAaaaGGTACAGCGAAGTT[G/T]TATTCATTACCCGCTTTGGCAGGCACTAAACGCCAGTTTCGATGGCCATGCTTCCCAACG	0.307692	0.976	Y	Y	0.388889	Y	Y
BARCPV_1.0_Chr03_5566175_A_C	715645065	A	C	Chr03	5566175	TGTAAAGTCAAGCTTCATAATAATTCAAAGAGGCTTTTTCAATTGATGATGAATCATCCT[A/C]ATCATCATGCTCCTCTTCCTCCTTTGACCCCACCAATGCATCCCCTTTGGTATATCAAAT	0.444444	0.949	Y	Y	0.411765	Y	Y
BARCPV_1.0_Chr03_6366468_A_G	715644947	A	G	Chr03	6366468	AATGAAACAAACATAGATGAACAATACGAGGATGAATACATTTCAAGTGAGGATAACATT[A/G]ATAGTGATCTCAGTGACACGGATACCTCATCGGTAATTAATGCATTAAAATTGATTGTAT	0.4	0.965	Y	Y	0.352941	Y	Y
BARCPV_1.0_Chr03_7075566_C_A	715645092	C	A	Chr03	7075566	TTGTTCACACGAACACCACCACACTGCACTTCACAACCACCAAGACCAACTCAAGTTGCA[C/A]TGACCAAAGAACTTCACACACCACCACCTTAAGAAAAAaTAAAAAaCGAAACCAACCACA	0.333333	0.976	Y	Y	0.444444	Y	Y
BARCPV_1.0_Chr03_7260616_A_G	715645136	A	G	Chr03	7260616	GGGGCATCACCTCGAGCGAATGATGTCAAAGTCTTCTATGCACTTAGCGTTAAAGCGACA[A/G]AGAAGCTAAGTAAAGACCAAAGAACGATCACTGATGAGTCGTCAGTGATTGGTTAGTGGT	0.5	1	Y	N		N	N
BARCPV_1.0_Chr03_7265867_A_G	715643611	A	G	Chr03	7265867	TAGCTAGTTAAAATGTTTCCTTTTCTATACACTTTCTTATGTTGAAAATTTATTCCGATA[A/G]CTTACATTTGTATTGTTTGTATGATGATCTGATATAATTGTACTATGCACATAAATAAGT	0.333333	0.813	Y	Y	0.352941	Y	Y
BARCPV_1.0_Chr03_7283595_T_C	715643610	T	C	Chr03	7283595	CAGCAGTTGATAAAAAaTCATGTTAAAACAGATTTAAGTGAGTCCATGGAAAGAGAGAAT[T/C]TCACAAACAAATTTATACTGGTTCACTCTTACACCATGAGCTACATTTAGTCCCCAGAAA	0.444444	0.935	Y	Y	0.363636	Y	N
BARCPV_1.0_Chr03_7296197_T_C	715642801	T	C	Chr03	7296197	AGTGGCATGATCCACCCTCCATAAGCATTCATATCCTTCATCTTTCAATTCTTTTTCATT[T/C]GCCAAATATCATCCTTTTGTGTTCTTATTTTGGTCTCTTTTCCATTCGGTCATCCTCTTC	0.444444	0.965	Y	Y	0.352941	Y	Y
BARCPV_1.0_Chr03_7312693_G_A	715642799	G	A	Chr03	7312693	TTGTTTTCGCATTTTACTGTGTTCATTGATTACTTGTTCGCTTTTGCATTTTCTGAAACG[G/A]ATTACGCTTTCGTTTAACCTTGAGCCACAAGAAAATTAATCAAAGAAAATTCTTAAAAGG	0.428571	0.899	Y	Y	0.444444	Y	Y
BARCPV_1.0_Chr03_7322082_T_C	715642800	T	C	Chr03	7322082	TAAGTCAAGCACGTTCTCTAGAGCACTCCCTTGATTTCAGGAGCACTCCACAAGTATGAA[T/C]ACAATTTGCCATATACTTAGGATCCGTTTAGTAAATTGCAAAGTGAAAGTTGAAATGTGA	0.4	1	Y	Y	0.352941	Y	Y
BARCPV_1.0_Chr03_7357562_A_G	715644715	A	G	Chr03	7357562	AGAATAATGAAAAAaTTAAAGAAAAATATGCAAGAATACTTTCAAATTTACTCACGAATT[A/G]GAGTGGGTAGGTATTACCTATAAACTCAAGTTGGTGGATATTACCTACAGATTCCAGTAA	0.5	1	Y	Y	0.266667	Y	Y
BARCPV_1.0_Chr03_7366907_C_A	715645118	C	A	Chr03	7366907	TGTGTCTAGTCCATTAGGGTTAGAAGGTGGCCCTAGCTTCTAGAAGCTAGGACTATGGGG[C/A]ATCATTGACCTAGGTCAAACCCCTAGCCCCTCCCCCcTCTTATGTCTTTTCTACCCCTCT	0.272727	0.976	Y	N	0	N	N
BARCPV_1.0_Chr03_7441658_C_T	715640280	C	T	Chr03	7441658	TTAAAGATTACAGGCCTATAGTTGCTAATTTCAAGTTTAAGATTATTTCTATGATTTTGG[C/T]AGATCGGCTTACCCTTGTGGCTGTCAGAATAATTTCTCCTAATCAGTATGGGTTTGTGCA	0.333333	1	Y	Y	0.444444	Y	Y
BARCPV_1.0_Chr03_7510670_C_A	715640281	C	A	Chr03	7510670	TGAAACGAAGCAAAAATTTGAACAGGACAATGGAAAATATTTTGCTATAATTGCTCTGCA[C/A]TTTCGTAAATTTCAGACTTTTATGGGATCTAGAGACAACCCTATTGTCATAAATATTATT	0.5	0.935	Y	Y	0.444444	Y	Y
BARCPV_1.0_Chr03_7616378_C_A	715643440	C	A	Chr03	7616378	CCATAATAAACATTTCATATTTAATCCTTAGATCCTTCGTGAGTCAATGAAAGCTTCGTC[C/A]ACATATCCTTTGCCTTAACATAACATGAACTATAGAGATCTCTTCTTCAGATAGGGCACA	0.461538	0.965	Y	Y	0.444444	Y	Y
BARCPV_1.0_Chr03_7823096_G_A	715641086	G	A	Chr03	7823096	CTACTCTGAAAAAATAAAACAAACTACTTTAAGTAATCCTAGAAGTATTTTAAATAAAAC[G/A]AAGTAGTCCCTTAAATATTAAGAAACCTTTTAGGGATCACTTGAACAGTTTTATTACTAT	0.428571	0.899	Y	Y	0.333333	Y	Y
BARCPV_1.0_Chr03_7833064_T_C	715641087	T	C	Chr03	7833064	GAAGGAATTATAAAAGAGTGCAAATTGAGAGATGGATCGAAATTTACATAGAAAAGCCAT[T/C]AAAGAATTGAAGGAAATTTTGTGATGGAATATTCCATCACTAACTGCTAAAATTTATAGC	0.166667	0.899	Y	Y	0.4	Y	N
BARCPV_1.0_Chr03_7880593_G_T	715641088	G	T	Chr03	7880593	AAAGATCAGAAAATGAATTTTCCATAATTATTGTTTTTGTAGATGACATAAACATCATCA[G/T]AACTTTGAAAAAGCTTACAAAGACAATTGATTGCTTAAAGGATAATGAAAATACTTAAGA	0.333333	0.765	Y	Y	0.333333	Y	Y
BARCPV_1.0_Chr03_7898552_G_A	715639978	G	A	Chr03	7898552	ATAGTAAGAAACATGGTCTCGTGACTTGATCCCATTTGTCCTTAACTGTTTGTGTTTTGC[G/A]GATGTGATGGCATAAAAAATATAGTAAGAAACATTGGTATATACTATATACACAGAACAA	0.4	1	Y	Y	0.333333	Y	Y
BARCPV_1.0_Chr03_8104338_G_A	715639977	G	A	Chr03	8104338	ACAACAACAATGCAGACCACCACGACCACAAAATAGAACGGTCACCACCGCAGTAAAAAa[G/A]AAATTGATTCAAAACAGAATGCCCACAATCGCGACAAACAACAAACAATCCCTTCAAAAT	0.375	0.996	Y	Y	0.333333	Y	Y
BARCPV_1.0_Chr03_8139988_G_A	715639971	G	A	Chr03	8139988	TATTGCATTGACTAAATAGTTATATATTATTATTTCAGGAAGAATCCGGAATTATATGGG[G/A]AACTTGCCAAAGGCCAGAGTCCTAAGGTCAGCCACATTATTTGACTCAGCAATAACTTGG	0.428571	0.996	Y	Y	0.333333	Y	Y
BARCPV_1.0_Chr03_8146666_T_C	715639970	T	C	Chr03	8146666	AAAATACGAAAACTATTGCCAGATAAATATAATTAAATGATTTATTAATTAATGGATTTG[T/C]TCATCTATGCCATGTCAATTAGAGTTCTTAAATtAATTTTTTTttAAtGAATCAGAATTT	0.428571	0.662	Y	Y	0.352941	Y	Y
BARCPV_1.0_Chr03_8185611_A_C	715641629	A	C	Chr03	8185611	AAGGTTGGCAAATGGCACCTTTGTTGATTCTGATTTTGATAGTAGAGAATACAGTCTTTC[A/C]AGACAGACCTCGAGAGGATCCCAACAAGAATTGATTCGGTATAGTTCTAGTGGCGAGTCA	0.333333	1	Y	Y	0.352941	Y	Y
BARCPV_1.0_Chr03_8225781_A_G	715641630	A	G	Chr03	8225781	TTGGAAATCCATAAATCTTCCAGATTGGGGAATCCATAAATCTTTCGGATTGGAGAATTC[A/G]TAAATCTTTTGGATCCATCAATCTGTAACATTAATTAGGTTTCCAGATTTAGTATCCAAA	0.4	0.813	Y	Y	0.352941	Y	Y
BARCPV_1.0_Chr03_8230147_G_A	715641631	G	A	Chr03	8230147	GGAAAAACTGCATGAAGGTATCATGTTGTTTATAAATATATTCACTAGTTTTAGTTGCAT[G/A]AAGGTATCTTTTTGCTTATACATAAATTCACTAGTTTTAGTTTTCTCTTTTGTAGAAAAA	0.166667	0.765	Y	Y	0.454545	Y	N
BARCPV_1.0_Chr03_8254756_A_C	715639629	A	C	Chr03	8254756	GGAAACTGGCAAAGTTGTGACTGAAGATGGAGTTGATATTGTACGTGAATATGGTGTTGA[A/C]GCATACCCCTTTACGTCAGCAAGGATCCAAGAGTTGAGAGCTCAGGAAGAGGAAGCTAGG	0.4	0.976	Y	Y	0.352941	Y	Y
BARCPV_1.0_Chr03_8580976_G_T	715639630	G	T	Chr03	8580976	CCCGAAGAGTACTGAGTGTCCTCGGGTCAACGATCTGATCAGAGATACATACCATATGCA[G/T]ATAAGAGGAACGACATGAAAGATCGGTCTGATAGTGACTTACCTCGACCAAAGTTCTGCA	0.142857	1	N
BARCPV_1.0_Chr03_8932456_G_A	715640005	G	A	Chr03	8932456	AATTTGGATGAGTTGTTCTGTGACAATCTGTAGTTTATGCAGTCCTTAATGTGCCTCCTT[G/A]GGGAGGAACTCTTCCAACCTTGGTTTCTAAGATAAAAAaTTAGATATGGTTCTTAGTTGT	0.25	1	Y	Y	0.352941	Y	Y
BARCPV_1.0_Chr03_10014358_T_C	715644895	T	C	Chr03	10014358	AAAATCTAGATTTGTACAATTTTTtCATGCTAAAATTTTAAAACTTAACAAACCCGTATG[T/C]AAACAACAATATAAAGTTATTTtATTTtATAAATAATAACTGTTCTTATGGGAATGAAGT	0.25	0.714	N
BARCPV_1.0_Chr03_10015867_C_T	715644896	C	T	Chr03	10015867	ATTTTCATAGCTTCCTCTAAGAGTGTGCTGATCCATATAAGCCAGGGGAAATGTGCAATA[C/T]CACAGATTAGTTGTGTTCTTGACATTCTGAAGGTTCTTAATGCATTTTAGATATGGTAAA	0.1	1	Y	Y	0.0555556	Y	Y
BARCPV_1.0_Chr03_10267058_T_C	715639562	T	C	Chr03	10267058	GTTTTCCTATTTTATTAGCTCAAACATATGTTACAATCAAATTTATAATAATTATCAATA[T/C]TATTACTTTTATTGCTATCACGTTTTTTtATTATTGTTATTCTTTTTTtCTTATAAATCT	0.333333	0.557	Y	Y	0.411765	Y	Y
BARCPV_1.0_Chr03_12894169_T_C	715640753	T	C	Chr03	12894169	TCTCTTCAAAATTTGACATGTAATACATAGAGTAAGGCGCCCTATTTATAGGAATGAGTG[T/C]CTTGGTGGCCAAGAAGGGTTGGCTAAGGTCAAAATCGCACCTTGAGGTTCTCATTCTAGA	0.5	0.965	Y	Y	0.352941	Y	Y
BARCPV_1.0_Chr03_12917358_G_T	715640754	G	T	Chr03	12917358	CTTCAAAAAGTATATCGATGTTACTCTCATGAAACCAATAAATACTATATGTTTCTCAAT[G/T]TCACATTTTTTtAACCAACTCCCTTTTTtCCTCCTTACATGATTCTAATTCTCTCCAACA	0.181818	0.858	Y	Y	0.235294	Y	Y
BARCPV_1.0_Chr03_12925874_G_T	715640752	G	T	Chr03	12925874	CCAGGTTAAGTCATTTCTCCTTTGATGAGTCTGATAGTGATATTGAACATTGTAATAACT[G/T]GTTAAGGTTCGAGGATAACGTGGCTGAATCTACTCGTATCTGGGATGCGGGTAAACATCT	0.5	0.976	Y	Y	0.235294	Y	Y
BARCPV_1.0_Chr03_13019072_T_G	715639876	T	G	Chr03	13019072	GATAGGGATGCCAAACCGGGTCCCGTCCTCATTTGACATGATGGATTAACTCTTTAAGAC[T/G]GCTTATTAAATTGTATCTCCATAATTTGAAAATACATTTTTATCCTTATTATGTCATCTA	0.166667	1	N
BARCPV_1.0_Chr03_13185736_G_T	715640928	G	T	Chr03	13185736	TTGCATTTGAATTCAAACCTTAATATGAAGACTACTATTGACTTGTGTTTGAAATAGATC[G/T]AACAAAAGATTTATCTATATAAGATAAATACTATCATAAATTTATAATATTTTTtAACCT	0.428571	0.813	Y	Y	0.277778	Y	Y
BARCPV_1.0_Chr03_13514529_A_G	715642407	A	G	Chr03	13514529	CAAAATGAAATTGGGACGCACAAGATTTTGTTTTGAAAAAACCCCTTTAGAGGTGCAGCA[A/G]AAGAAGCTTGAGAGGTGCAACGCGAAAACCTTGAACCCTAAAAAGGCGAGGATTGTGCGA	0.444444	1	Y	Y	0.352941	Y	Y
BARCPV_1.0_Chr03_13846104_A_G	715641620	A	G	Chr03	13846104	CGGTCATCGATCCCAGTAACTGACCTCAGACATCGCGCACCAATGCTTGATAGGTGGAAG[A/G]GGGCCACATAAGCTGGGTCCCAGAGGCACCTGTCAGAAGAATAGTGGGACTTCGGACATC	0.444444	0.949	Y	Y	0.352941	Y	Y
BARCPV_1.0_Chr03_13846173_A_G	715641619	A	G	Chr03	13846173	TATGTTTATTTCTTCCTAGAAATAAATGTATATGCTAATTATTGTCCCGACCATTCTTCG[A/G]TCATTCTTCGGTCATCGATCCCAGTAACTGACCTCAGACATCGCGCACCAATGCTTGATA	0.333333	0.949	Y	Y	0.352941	Y	Y
BARCPV_1.0_Chr03_13875556_T_C	715641618	T	C	Chr03	13875556	ATACTTCATCAGTAAGGTGTTGTAAGGTGCAGAATCACGTTACCAAACCATTGAAAAAGC[T/C]GCCTTAGCCGTTGTTTTCACAGCCTGATGATTACGACATTATTTTCAGAGTTTCATGGTG	0.4	1	Y	Y	0.352941	Y	Y
BARCPV_1.0_Chr03_13901569_C_T	715643768	C	T	Chr03	13901569	GCACGCCTTTGTCAAGGGAATGCTACCAGGATCCTTCAGTGAATCCCTGCTTAGGATTTA[C/T]CCAAAGACGTTCGAGTCACAGAGAAACGTTCCCTCGTCTGTTCGACCTCGAGCAGCAGGT	0.4	1	Y	Y	0.333333	Y	Y
BARCPV_1.0_Chr03_13904893_G_A	715643769	G	A	Chr03	13904893	TTTGGCTTAGGAGATACTACCGATAAAGCCCATGGAGACCAGGAACATTAAGAAAAATCT[G/A]AGCAAGTACGCCTTGATCGATGGGAAGTTATTCAGGCATGGGTTCACTCACCCCATCCTG	0.454545	1	Y	Y	0.294118	Y	Y
BARCPV_1.0_Chr03_13926843_C_T	715640772	C	T	Chr03	13926843	CTTTTAGGTTACTTCATTGTAACAACCCTTCTCTCACAGAAACCTTATCTTGAGTGAAAA[C/T]AGGTTTGATGGGAGGACAATCTGTTACAATGTCGCGCAATCTTAATGAAACAACTGCACA	0.5	1	Y	Y	0.333333	Y	Y
BARCPV_1.0_Chr03_13933372_A_G	715640768	A	G	Chr03	13933372	gTtGTTTTTGTCATATAAAAAGTCACATATTAAAACAATAAAAATTGAAAATTTATAACA[A/G]CGTGCATCCAAATAAAAACAAAATCCATAAATCAATAGTGGATAAATAAATTTATAGATA	0.285714	0.765	Y	Y	0.352941	Y	Y
BARCPV_1.0_Chr03_13955273_C_A	715640769	C	A	Chr03	13955273	ATCCCATCAGCCCGGTAACGCTTGTAGGGCGCCATCCAGGTTTCTCCTCCTTCGACCAGG[C/A]AGACCTGTAATGATTCTTCCCCAAGATCTGGGTATGTGCTTATCCTGGGTGTTCTCAGTG	0.428571	1	Y	Y	0.352941	Y	Y
BARCPV_1.0_Chr03_13956182_G_A	715640770	G	A	Chr03	13956182	GGGCCTAGTACCTCACCTCAGGTCCCTGCAATACCTTGCTCACAAAGTATATTGGCTTAT[G/A]TACTTGGTAATGTTCCTACACGAGGACCGAACTGATCTCCTGATCGGTGACCGCGAAGTA	0.416667	1	Y	Y	0.352941	Y	Y
BARCPV_1.0_Chr03_13962018_C_T	715640771	C	T	Chr03	13962018	AAATTTGAAAAAGTTGATTCATTGGGTTTAGAGTACCTCTTTCTTTGTTGAGTTCTGTCT[C/T]GATTTTtCCTTTTTAGGAATCTACTAAACTTTCTGGTGAGCAGACTCAAGGTCTCATCAT	0.444444	0.965	Y	Y	0.25	Y	Y
BARCPV_1.0_Chr03_14013761_C_T	715640773	C	T	Chr03	14013761	GGAGCTAGCTGCGAAGGTCGAAGCTTAACCTTCTCCAAGCTGAAAATGTCAAGCTTCAAG[C/T]TGATGTTAACAAGCTTCAAGTGGAGAAGGAATTTCTGGAGAAGCAGCTAGCCACCAAGAG	0.333333	1	Y	Y	0.333333	Y	Y
BARCPV_1.0_Chr03_14015668_A_G	715640774	A	G	Chr03	14015668	TTACAAATGTGTGCTTCATTATTTTCAACTGAAATAAAaTTTTAAATTGGCTGCATTCCA[A/G]CTGCGTGGGATAGGGCCTCCTTTTAGAGTCTCTAGCTTGTACGAGCCATTTCCCTTGGCT	0.25	0.949	Y	Y	0.352941	Y	Y
BARCPV_1.0_Chr03_14085757_G_A	715643471	G	A	Chr03	14085757	GGCTAACAGTAAGAGAAGATTACGTGAGGTACGCCCAGCAGTGCAAGTAGTGCCAATTGC[G/A]CACCAATTGGCACAAGGCGCCACCAGAAGAGTTGAGGTCCATCTATAGTCTGTGGCCCTT	0.375	0.976	Y	Y	0.333333	Y	Y
BARCPV_1.0_Chr03_14129095_C_A	715640309	C	A	Chr03	14129095	CCTTGCTTCATACCTCGATGAAAAGGTGATGCCTAACAATACATTCCATGAAGCTCTAAT[C/A]GAATGCTTCCCTGATATAAAAACTCTTTAAATTTCACTTTGAGGGGATCCAGGGAGGGTA	0.4	0.988	Y	Y	0.333333	Y	Y
BARCPV_1.0_Chr03_14171189_G_T	715640310	G	T	Chr03	14171189	GCTCGTTTTCTATACGTGTCAAGGACGTCGACACCAGCTGCAAAAAAaTCATAAGTGTTA[G/T]AAGACGAGAAATAAGACCGACCGATAACAGAAGGTAAGACTCATACCCTTAACGGTTGCC	0.5	1	Y	Y	0.333333	Y	Y
BARCPV_1.0_Chr03_14201004_C_T	715645095	C	T	Chr03	14201004	TATAGGGCCCAAGGACCTCAGAACGCGAAACGTCAAAACGATCTCAACCGTTAGATCTTC[C/T]AGATCCAACGCTCCACAATGTCTTCCGCCCGAAAAACCCCTCATTAATGCAGGTCATCTC	0.3	1	Y	Y	0.333333	Y	Y
BARCPV_1.0_Chr03_14201918_A_G	715645094	A	G	Chr03	14201918	TAATAGGCTTTCATCTAGTCTGTTCTCAGAATTCTTTGTGAATAGGTATAGTCTACCTAT[A/G]TATTGTTTTTATTAACATCTGAGTTTTGATATAGTCCCCATATTTTTGTATTTTCTTTAT	0.166667	0.714	Y	Y	0.352941	Y	Y
BARCPV_1.0_Chr03_14423089_T_C	715643616	T	C	Chr03	14423089	TCTTCTTCAGCGCGGCGTGCATGATCTCAGTCTCGACAACTGCCATGGTCGTTCCTACAG[T/C]GGTGTTGTGTTCTTCATCCAAGAGAGGTACCCTCCTCAGCTCTTCTCGAGCCTCCAATCT	0.375	0.949	Y	Y	0.352941	Y	Y
BARCPV_1.0_Chr03_14452463_T_C	715643551	T	C	Chr03	14452463	AGACATGAAGGCTTTAGTGTAAGCTTTTTCATTCTTCTTCTTTTCAGTTTGAGTATGTCA[T/C]GTATGTCCTGAAATTTTCTTCTCTCCTTATTCTAATATTGATTGCCTAAACTTTGCAGGT	0.428571	0.899	Y	Y	0.352941	Y	Y
BARCPV_1.0_Chr03_14452648_C_T	715643552	C	T	Chr03	14452648	GAGTATGGTTAGAGGAAATGTACTCCTCAGCAAACCCTTAGCTTGGCTCATTTTCTCTGG[C/T]GATCAGGTTCCTATATTTTtACTCTTCTCGCTGCCATAAATAAGTTTGTTGGTTTCAGAA	0.4	0.935	Y	Y	0.333333	Y	Y
BARCPV_1.0_Chr03_14479492_C_T	715642389	C	T	Chr03	14479492	GAATGTATGCGCGCACGGTTTGTTCCTCCTCATAGGAAGGAATACTTGTTGAAGCTCTAA[C/T]GACTTCCTTCAGGACCTAGGACGGTAAAGGAATATTTTGAGGACTTAGAAACAACTTTGA	0.375	1	Y	Y	0.333333	Y	Y
BARCPV_1.0_Chr03_14499977_T_C	715642390	T	C	Chr03	14499977	CTCACCCAAGGGAGGAAGTGTTCTTTGCGAACTTACCTTTCCCACACTCAAGACCTCTAA[T/C]GCAAGGGAACAGGTTCGTAACTGCATTGTACAAAAATTCGAGAGAGTATTTCAATCGAAA	0.5	1	Y	Y	0.352941	Y	Y
BARCPV_1.0_Chr03_14524135_C_T	715641711	C	T	Chr03	14524135	TATCGATACCAATATAACCCTTTAGGGCCCCGACATCATACTCATGCTTGATTAGCTAGA[C/T]CGTGTTGAACACcGCCCCcAAACTTGAGAGAACCTGGCACACTTCGCGGTCGGGAGGGGC	0.222222	1	Y	Y	0.352941	Y	Y
BARCPV_1.0_Chr03_14524990_A_G	715641712	A	G	Chr03	14524990	AAAACCAGAAAAACCCCACACTCGAAGAAAACCCAGAAAATAGAGGAACGGGGAAAAGCA[A/G]AGGAAGCTTAGAATGCAAGGAATTTAAACAGTCTCAGGTAGTTATCAAGCAGCGAAATCG	0.5	1	Y	Y	0.352941	Y	Y
BARCPV_1.0_Chr03_14565716_C_T	715641710	C	T	Chr03	14565716	CGATTTTATCACCAAGGCCAAGTTATCGTTGATGTCCACCCAACAATGAGGGGACTTGTA[C/T]ACAACAAGAATCTTCTAGGCGGGCAACTTTTtAGGTAATTAATCAAaTATCCTAAGGATG	0.444444	0.996	Y	Y	0.333333	Y	Y
BARCPV_1.0_Chr03_14587707_G_A	715644736	G	A	Chr03	14587707	AATCCAAGCTTAAAGACGATGATCCATTATAACCCTATACATATGCACTACAAGACAAAT[G/A]TACGCATTAAACAATATTTGTTATCTTTACTCACCACATAGTGAATTTTAACTTAAACAT	0.384615	0.899	Y	Y	0.333333	Y	Y
BARCPV_1.0_Chr03_14614196_A_G	715640208	A	G	Chr03	14614196	TGATTCATGACTTTGATTTACAAGTTAAAATAAAGTAAATGTCCTACTTTATTTAATTCC[A/G]TATCTTAAGAGAACACAGTGGAAGCATATCCAATTTTTTAAGACGAGGAATCTCCCCATT	0.454545	0.935	Y	Y	0.352941	Y	Y
BARCPV_1.0_Chr03_14663948_C_T	715640207	C	T	Chr03	14663948	TGGAGCTCTCATAAGTGAAGAGAAAGGAGAGTGTGTGGGAGTGAAAACCACGTAGGACAA[C/T]TGCATACACATTTGTGCCCTTACTTTTGTTGCTTTATTTTGGACGTATATGGCATGACGT	0.3	1	Y	Y	0.333333	Y	Y
BARCPV_1.0_Chr03_14676577_A_G	715640206	A	G	Chr03	14676577	GTTTTCTGGTTGGTTACTAACATACAAAAGGATGACAGTGGTTTGTTTGTATTTACCTTA[A/G]GAAATTCTTCTTTCACTTGGTATTTTGCTGGGGGAATTTTCGGTTAGGAAGGTGACGATT	0.4	0.988	Y	Y	0.352941	Y	Y
BARCPV_1.0_Chr03_14702614_C_T	715640213	C	T	Chr03	14702614	TGTTGCTCTAGTCTTCTTGATGGACATTTTCTTTATCTTCAGGTATTCTTGAAATAATAA[C/T]ATTAATACATGTCAAAATAGATTTTCAATAAATCATAATATAATGCATGTATAAACAATA	0.428571	0.813	Y	Y	0.333333	Y	N
BARCPV_1.0_Chr03_14707802_C_T	715640212	C	T	Chr03	14707802	GTCATTCAAGTGTTTCTAATAAGTGTTCTATCTCACACGTCTGTCGATGGTCGAACACCC[C/T]TGGACTCAAAACCAGCACGTATCAATTGTTGAGGGTCAAACACCCTCGGACTCAATACTA	0.5	1	Y	Y	0.333333	Y	Y
BARCPV_1.0_Chr03_14708996_A_G	715640211	A	G	Chr03	14708996	TCCCACATTAACTTCAAATCTTCAATTAGGGGACTTAGATAAACCTCTATGTCATTTCCT[A/G]ACGGTTTCGGACCGGATATCATCATAGACAACATCATGTATTTTTCGCTTCATGCACAAT	0.285714	1	Y	Y	0.352941	Y	Y
BARCPV_1.0_Chr03_14711099_C_T	715640210	C	T	Chr03	14711099	TCCTCGACCTCTACTTTTCTTGCAAGTAGTCCCTCAGGAGTTCGTTCTTAACCAACTCGC[C/T]GGTTGACTCGCCTCGTCGGTTGTCTTCAACGGTTGCTCTGGCCCTTCTATCCTTGCCTGA	0.333333	1	Y	Y	0.235294	Y	Y
BARCPV_1.0_Chr03_14722736_T_C	715640209	T	C	Chr03	14722736	TGAGGCACGAGCTCGCCTTCCAGTTCAATAATCTCTGCAAGTTTGGCATTAAGCTTTTGG[T/C]GCAGGTCGACGTGATGTTGCGCTCACTTCGCAGCTCGTCCTTAAGGGCATTCTACACCCG	0.25	1	Y	Y	0.352941	Y	Y
BARCPV_1.0_Chr03_14807316_A_G	715642401	A	G	Chr03	14807316	ACTGTTTGAATGGAAGGAATACTGGATGTTAAGATAATGAGGGAGCACCTTCTTTGTGAT[A/G]GGTTTCTTCGTCCTTATACAACTTGGACATGGCATGGTGAATTATTAAATTTACCACGTG	0.4	1	Y	Y	0.352941	Y	Y
BARCPV_1.0_Chr03_14866895_C_T	715639649	C	T	Chr03	14866895	AAATAATACCTGTAAGTCCAAGATGTTGTAAGCATTCCCGGCATCATCATGGGCCCAAGG[C/T]GAGTCTGGAGTATACCTCCTCCGTCCATCCACAATAAATCTGTACTGATAAACCCCAGAT	0.3	1	Y	Y	0.294118	Y	Y
BARCPV_1.0_Chr03_14918368_A_C	715640879	A	C	Chr03	14918368	ACATTTGTTCAAGAAAAaGAGGAACAGGACACTCACAAGAAACCCCTGCATAGGCAACTG[A/C]AGTGCAACAGCACGTCCCAAACATCTTACAAGAATTGACCATCAAGAATTCTTCCACAAT	0.454545	1	Y	Y	0.352941	Y	Y
BARCPV_1.0_Chr03_14977358_G_A	715643594	G	A	Chr03	14977358	GACAAAGTGAGGCCTTTGGAATCCGATCAATTCTTACTGAACATTCCTTTTCAAAGTTAG[G/A]AATAGCATGAAGATGAGAAGGGACATCCACTATGAACTCTCCAAATTCATCACTTACACC	0.166667	0.988	Y	Y	0.25	Y	Y
BARCPV_1.0_Chr03_14987717_C_A	715643046	C	A	Chr03	14987717	AACACTAAGAAGGGACTATTCCAAGTGGTAGGGTATCTGTACAATATTGATGTGTGGTGT[C/A]TGATGATTAGGATTAGATTGTGAGGTATATTAATTAATTAATTAATATTAAAGAGAAaGT	0.5	1	Y	Y	0.333333	Y	Y
BARCPV_1.0_Chr03_15073563_C_T	715642031	C	T	Chr03	15073563	TCCTATCATTATTCTCATCCATTTATTTTCTAAACAATGTTCATAGTTTTCATATTCAAC[C/T]ATTGTTTATTAATCAAAAAaTTTGATCCAGTTGATTTCTCATGCTTGAAGATATAATTAT	0.5	0.765	Y	Y	0.333333	Y	Y
BARCPV_1.0_Chr03_15142617_T_C	715643492	T	C	Chr03	15142617	ACCGCCCACAAGATCCAGCACTTAGTGTGGAGGATTCGTTGGAGGTTTTATAGGTCGGAG[T/C]TGTGGAAACTTTGATGACGCTATACCAACACTACCTTGCTGATAGTATGCTCCCGACAGG	0.363636	1	Y	Y	0.352941	Y	Y
BARCPV_1.0_Chr03_15168887_T_C	715644293	T	C	Chr03	15168887	GTTTGAATCCCCTGCAAGATCACTTGCAAATACTTCACAATCCTTTTGGCAGCATTGAAA[T/C]GTGACTCTTTAGGAGCATATTGGAACCGAGCCCACATGCATACTGCAAACATTATGTCAG	0.2	1	Y	Y	0.352941	Y	Y
BARCPV_1.0_Chr03_15240006_G_T	715644165	G	T	Chr03	15240006	AGACTAATATTTGGAGGAGATCTCTCACTCAATTCTAACACAATTTGTGTATAGTAACTT[G/T]ACTCTATTTTCAACTTATGAATACATGAGGTAGGCCTCCCTATTTATAGATTTGGGAGTC	0.4	0.935	Y	Y	0.333333	Y	Y
BARCPV_1.0_Chr03_15318138_T_C	715644191	T	C	Chr03	15318138	TCAAGATGTCTATTCCCCAAGTATGGAAAGGTCAGGGGCTATGTATTGACCGCAATTCCT[T/C]GGGGGGTGAGTGATGCCAATCAACATGCTTCTGACACTGCTCGCATCACTGTGCATATCT	0.454545	1	Y	Y	0.352941	Y	Y
BARCPV_1.0_Chr03_15328921_C_A	715644192	C	A	Chr03	15328921	CGGTACAGTTCATAAAACATTGACAAAATATATCAACTGAAATTAAAATTGAGGTTAGCC[C/A]CATTCCACGTCCGAGGTATAGCTCCACCTTTTAGAGTTTCAAGCCTGAAAGCTCCGTTTC	0.5	1	Y	Y	0.352941	Y	Y
BARCPV_1.0_Chr03_15341953_T_C	715645086	T	C	Chr03	15341953	TCGAACTGGCACAGCTTTTATTATAAATTTTTCTGCTTCCGCATATGGTCTCCTTTGCTT[T/C]TCCTTGTATAAACCGCTTAAACAAATTAACTTAGCGATCCTGCGGTTCAATCGTTTACTT	0.454545	0.988	Y	N	0	N	N
BARCPV_1.0_Chr03_15362949_T_G	715644504	T	G	Chr03	15362949	TAGGTAAGTTTACCTATATCAGCATCGAAGAGTTGACTTGGTGTGCAAGCCAACACCCGA[T/G]TCAGATACTCTCAGTAAAAAGTTAACTCGGTAAGATTCCAAGTTCAGGCACTCCGAAGTT	0.333333	0.996	Y	N		N	N
BARCPV_1.0_Chr03_15364648_A_G	715644505	A	G	Chr03	15364648	GAGTTCTTCATGAAGTTTTGTTCTTTCTTGCTTGAGGCCTCCAACCAGCTGCAGGAGCTC[A/G]GTGAGCTCATGGGACTTCTTCTCAGCCGACCCCTTCCACTCCCTCAGCTTGGAGATAGCT	0.454545	0.834	Y	Y	0.375	Y	Y
BARCPV_1.0_Chr03_15384420_G_A	715642207	G	A	Chr03	15384420	CAAACTAGGAAACTACACTATTTAGCCTTGGGGTTTTCACTCGAGGGGGATGTGTTCTCT[G/A]CGAACCTACTATCCCCGCTCCCGAGACTTCTAATGATAAGTGAACAACTCGTGACTGACC	0.416667	1	Y	Y	0.333333	Y	Y
BARCPV_1.0_Chr03_15445686_C_T	715643711	C	T	Chr03	15445686	AAGCCTCGCAAGCAGAGAGGTAGGTTCGCGAGAGAACACCTCCTCTCGCGAGTGAGAGCA[C/T]CAAGGTAAAATGAAATAATTTTCCAGATAAATCCTCCACGCTTTTGAGCGAAGCCGAGGT	0.4	0.965	Y	Y	0.294118	Y	Y
BARCPV_1.0_Chr03_15493797_A_G	715642984	A	G	Chr03	15493797	ATCACCCTCTATTTCTGGGTTAACTTCGTTTCAAGAAACCCGAAACTCTGGGAGGTGCCG[A/G]TTCTTGTTACCGTAATTTTGCGTTTGTGTGTTGATGGCAAATTCATGAAGCTCTTCTTGG	0.333333	0.996	N
BARCPV_1.0_Chr03_15494172_G_A	715642983	G	A	Chr03	15494172	AGAGACTAAGTCCTTGCCCTGGGTGACCTACGTGGCTCTGCGTGACAGGACGTAAATACT[G/A]CGCCGAAGTGACGCTTTTCTAGGCCTGTCTTATCTGTGCACACGTGTTTTTTGATCAACG	0.363636	0.976	Y	Y	0.333333	Y	Y
BARCPV_1.0_Chr03_15529195_G_A	715644812	G	A	Chr03	15529195	CGTATGAAAAAaGATTCTCACGTTGTGAAGTACTGAGTTCGATAGTGTGAGTATGGAGCA[G/A]ACGTTGGACAATGAAAAGTTTGCATGTATAAGGATGACATTCTTCATCAGAAGTGGATTC	0.384615	1	Y	Y	0.333333	Y	Y
BARCPV_1.0_Chr03_15555102_G_A	715641269	G	A	Chr03	15555102	GGTTCAAACTTCTTGTGTAAGGTTACTGACTATtGGTTTTTGGATaGGAAGTGTTTGACA[G/A]AGATTTTTtGAAGGCTGATGACAAGATGGGGAGTAGTTATCTGAGCCTTCAACCATTGAT	0.5	1	Y	Y	0.333333	Y	Y
BARCPV_1.0_Chr03_15607170_T_C	715641268	T	C	Chr03	15607170	AGTCCACGTAATTAATTCTTCTACACTTCTCCTCCTCTTTTTTtCCATGCTACATATGTT[T/C]ATAGTCAAATAAGTCCCTTTCCCCGTATAACATGGGTTACTTGACAAGGTTTAGTCTCAC	0.4	1	Y	Y	0.352941	Y	Y
BARCPV_1.0_Chr03_15613014_A_G	715641270	A	G	Chr03	15613014	TGTTTTGGCCTTATTGACGCTGGAGTTTATGTTTGAAGAGATGAAGACAATTGGTGTAAT[A/G]GAACAGTTTGGAAGGTGTATATATATACTCCATATTTGGCTGATGGTGGTTTATGGAGTT	0.307692	0.988	Y	Y	0.352941	Y	Y
BARCPV_1.0_Chr03_15643006_A_G	715640552	A	G	Chr03	15643006	TCATGCATGTGGTGTGTATAACACGTTCAGGTCTAACTCAAGTAAGTATTCCTTGAAGGC[A/G]CTAAAACCCATGAGGGTTAAGGTTTCCAAGGATAGACTGCATGCATGACATGTGAATACT	0.357143	1	Y	Y	0.352941	Y	Y
BARCPV_1.0_Chr03_15754025_T_C	715640551	T	C	Chr03	15754025	CACGaTATCCTCCGTCTCAAGAAAGGTGACCAAACTCCTAACTGAACTCGACATAGCCCC[T/C]GCCCGCTTCATCCCAACAGCTGGGCGTTCGTCCTGGCCTACCAAATCATTTGCGTGCACT	0.444444	0.976	Y	Y	0.352941	Y	Y
BARCPV_1.0_Chr03_15919046_C_T	715644367	C	T	Chr03	15919046	CTCCTCCGAGCCGAACGGTAACTCGTGTTGGgTCGCCGCCAACTGATGATTTCAACCGTC[C/T]GATCCCAACCACAATTGTTGTGCCTGTGGCGGCCGCCGGAGAGATGTCTCTGGCTTTGCT	0.4	0.877	Y	Y	0.333333	Y	Y
BARCPV_1.0_Chr03_15929250_T_C	715644830	T	C	Chr03	15929250	CTCTACACTAGCGCTATTACTATGGCCTTGAAGCCACCTTCTCTTCTCTCTATTACTACC[T/C]CGGGTTATCGGGTTTTGAGGCCTTCACACGGCGTTGCTCCCTCCATGGTCTTTCCTACCC	0.428571	1	Y	Y	0.333333	Y	N
BARCPV_1.0_Chr03_15953958_G_A	715644066	G	A	Chr03	15953958	TACTGTTTTGCCTATAAAAAAGTAaTTGTCCATAAACCCACATTTCACCCCTCTCTCTCA[G/A]CTATTCTCTAATAAACTTCTTATTTAATAAAGAAGAATATCTTTTTAAAACAAGAAAAGT	0.333333	0.988	Y	Y	0.333333	Y	Y
BARCPV_1.0_Chr03_16054091_A_G	715644110	A	G	Chr03	16054091	TTTGATGCACCACATCAGGGAAGGAATATTCATCTTCATTAACTGTAAAATGGTATCAAA[A/G]CCATTTAAAAGTTTATTCTAGCGAATGTTTATTGGGCCTATCGTGTCACCCACTATCGAG	0.5	0.988	Y	Y	0.352941	Y	Y
BARCPV_1.0_Chr03_16055047_G_A	715644111	G	A	Chr03	16055047	GAGTGATTTGAGAACGAGAGAGAAATCAGTTAGAATTTAGTTACGCACCTTCAGAACATT[G/A]GAGTTGCGGTGTTCCGATACGGAGGTGCACAGTGTTTTATGCCAGTACTGACTTGAGCGT	0.5	0.965	Y	Y	0.333333	Y	Y
BARCPV_1.0_Chr03_16091566_A_G	715644353	A	G	Chr03	16091566	GCCCCAACCAGAGGACAACGTGGTGGAAAACCAAATAGGAAATTAGGACGCACTTGAGCC[A/G]TTACAAGGTAATGTTGTTTGGTTTAAAAAATGCAGGCGCCACCTACCAGAGACTGATAGA	0.25	1	Y	Y	0.352941	Y	Y
BARCPV_1.0_Chr03_16120732_A_G	715644224	A	G	Chr03	16120732	TCTTGGAGGGATCCAATGGCGTGCTGATCGAGCAAGCTTTGCGTTTCGCCTTTAAGGCAA[A/G]TAATAATCAGGCTGAGTACGAAGCTCTGGTTGCAGGGATGCTCTTGGCTAAGGAGATGGG	0.5	0.996	Y	N		N	N
BARCPV_1.0_Chr03_16137474_C_T	715643772	C	T	Chr03	16137474	CGCGTCACAGGCAAGCAATGAAGAGTTGCGTGTGCCAACGAGGAACTGCACAGAGACTTG[C/T]AACACATAGGGGAGCGCACGAACGATGAGCCAAACCCAGGCGATCATGGATACGGAAATA	0.333333	0.949	Y	Y	0.333333	Y	Y
BARCPV_1.0_Chr03_16141624_C_T	715643773	C	T	Chr03	16141624	CACCAACACGTTGCCGACCTTGAGGAGCTATTCACCACAATAACCAAGAACAGGTTGAAG[C/T]TGAACCCGAAAAGTGTGTGTTTAGGGTAGAGACAGGGAAGTTCTTAGGGTTCTGGCTTAC	0.4	1	Y	Y	0.333333	Y	Y
BARCPV_1.0_Chr03_16164204_T_C	715644634	T	C	Chr03	16164204	AAGTGACGTTTCACCATACTTTTTAATCAGCGTACACGTGGCAAGATCAACGGTCGAGAC[T/C]TGTTGCCGCTTGCGCTTCCCCTTATACGTTAAACCCCTCAACCCTTACGCTTCTTTCACT	0.4	1	N
BARCPV_1.0_Chr03_16164814_T_C	715644633	T	C	Chr03	16164814	AGGGATGTCGTCTCCCTTTTATAGGATGTCTTTTAGGTGAACTCACTATTCCCCACGCCC[T/C]TAGAGGGATTAGGGTTACTAGGACGAGATTCTTGTGTCGCATTACACAATCTTAGCGTAA	0.4	1	Y	Y	0.352941	Y	Y
BARCPV_1.0_Chr03_16180105_T_C	715644174	T	C	Chr03	16180105	TGGATGATTTTAATGTTGGTTGTAGTATTATTTGATGACCTAAGTTATACTTCTCCCGTG[T/C]ATATCCGTGTGTGTGAACAAAACTGTTGAGGCCTTCCTATGGGAAGTCATTTTTTTTttA	0.444444	1	Y	Y	0.333333	Y	Y
BARCPV_1.0_Chr03_16201655_G_T	715643683	G	T	Chr03	16201655	ACGAGGCTCCTTCCTAACCAACTGAACCCTCCTCGTGGGCCCCTCCTTCGGGGTTCCCAT[G/T]TTTACTTTGGTCAACAGTCAACGGCCGAGACCCGGACGGTACACATTTATTCGAATCAAA	0.428571	0.996	Y	N		N	N
BARCPV_1.0_Chr03_16209415_A_G	715643682	A	G	Chr03	16209415	GTGGCGCCTTTGATATAGATAAGAAAGCAGAAGCAGATAAAAGgTGCAAAAGAAGTTAAA[A/G]CGAACAAGGATGTAAAGACAAAAGACGAACAAGCATTTAAACAGAGCCAATTGTCAGAGT	0.5	0.988	Y	Y	0.352941	Y	Y
BARCPV_1.0_Chr03_16351478_A_G	715642980	A	G	Chr03	16351478	CAAACCATGAAGAGCGTCTAGACCAAGAAGAGCGTCTAGCTACAAGGAGGGAGCGTCTAG[A/G]ACGTGAAGAAGGGAGGCTACCCATGGAGCGTATAAATGTGGAACTAGACCGTCTAGGTCC	0.428571	0.976	Y	Y	0.352941	Y	Y
BARCPV_1.0_Chr03_16363450_G_A	715644441	G	A	Chr03	16363450	TCGCCCTCAATTCAGCCAGTTTtCCTTAGCCCAACATTGCGTCTGCACAAGGTAAAAACA[G/A]ATGAGTAACCAAAGCGAAAGCAGAACGTGCAAGTATATACATACAAAGATAACATAAGCG	0.5	1	Y	N		N	N
BARCPV_1.0_Chr03_16389229_A_G	715644142	A	G	Chr03	16389229	GGCATGCCTCCTCCCCTATGAGGGTTCTCTGACGACATCCCTTCATTGAACCCCTGTGCC[A/G]ACTGCCTGTAGACAAGGGGGAATCAGTAGTTCGCGGGAGGAAGGAGAGGGAGCCGGCGCG	0.25	0.877	Y	Y	0.375	Y	Y
BARCPV_1.0_Chr03_16390055_C_A	715644143	C	A	Chr03	16390055	GTTGGCAATGAGCTTGGCGGTGTCAAAGACCACCTCGAGCCCAGCCAAATCCTTGCACAC[C/A]TCCCTGTCAGCGGGACCGAGATCATCCAAGGCCAGGGGCTTAGTCGATATGGGCTTTTCC	0.428571	0.834	Y	Y	0.333333	Y	Y
BARCPV_1.0_Chr03_16426275_T_C	715644316	T	C	Chr03	16426275	AGATGGGTGCGCAGAACCTCTTGGTGAAGAGTGATTCACAGCTGATCACGGGACAAGTCT[T/C]GGGTGAATTTCAAGCCAAAGACCCACAAATGGCGGCGTATTtAAGGTACGTCCAGCTGCT	0.444444	0.996	Y	Y	0.352941	Y	Y
BARCPV_1.0_Chr03_16569494_G_T	715644117	G	T	Chr03	16569494	TTAGCATCATCCTTTTGTTCATTCATTTCACGTTAAAAACCGTGACAGTTTTGTATTTAT[G/T]CCTCCAACGTCACTCTTATTCCACTATTGTGCAAGACATACATATGACTCCAACACCTCC	0.4	1	Y	Y	0.333333	Y	Y
BARCPV_1.0_Chr03_16760610_G_A	715643294	G	A	Chr03	16760610	GGCCTTCTTAAGAGTCAATTTCCCCACCCAGTACAAGGGGAATCCATCTAGAGCGGTGCG[G/A]TCATGATCAGAGCAGCACACCTTGAAGAATTTCCCCTTGAACCTTTTGTAAGATTGCTGG	0.444444	0.915	Y	Y	0.333333	Y	Y
BARCPV_1.0_Chr03_16789719_T_C	715644543	T	C	Chr03	16789719	CAGCTACTCTGTTATGCCTATGATCTACAGGGGCTGGAGCAGAAGCAACAGGAGCAGAGG[T/C]ATCGGCAACAGAAGGGTCAGGAGCAGCTTTACGTTGAAGGGCCACTTCAGCTAGCTTCCT	0.272727	0.915	Y	Y	0.352941	Y	Y
BARCPV_1.0_Chr03_16790467_G_A	715644544	G	A	Chr03	16790467	CCTTTTGAAGGTGGTGGAGTACATGAAAAAGAAGGGATCTTCTGGCTCCGCACGGTCATC[G/A]ACACACAGGTTCGCCTTTCCTGTTGGGCAGAACCTTATCGTGCTCCCTCCCAAAAATGTG	0.363636	0.949	Y	Y	0.333333	Y	Y
BARCPV_1.0_Chr03_16814231_C_T	715642816	C	T	Chr03	16814231	AGAACTTCCCCTTGAAGCCTTTGTATGATTGTTGAAAGAGTGTCAATAGAACCCTCCTAG[C/T]GACTCCGTTGAAGCTCACCCATAACTTCTTGCCTGGGCTCTTAGCTTCGAAGAAGTATAG	0.222222	1	Y	Y	0.294118	Y	Y
BARCPV_1.0_Chr03_16916846_A_G	715643991	A	G	Chr03	16916846	ATTCGAACGATATGATGGCGCGATAAATACAACGCTCAAGTTAGAGCCCAAGGGGCCATG[A/G]GATTATACATTGCACTCCAAGATAAGGGAAGTCCATGGGTCAAATACGCTAAGATCCTAA	0.5	1	Y	Y	0.111111	Y	N
BARCPV_1.0_Chr03_16980898_A_G	715642698	A	G	Chr03	16980898	AAGTACATCAAAATTCCAAGTACAAAAAAaTGATAAATGAAATACGTTCAGTGTAATTCT[A/G]CCGAAAAAAAaTACAGTAATCTGGCAGTGGTTTTACAAATTTTATCAAAATTAATTGGCT	0.333333	0.813	Y	Y	0.352941	Y	Y
BARCPV_1.0_Chr03_16981653_A_G	715642699	A	G	Chr03	16981653	ACATTTTTATACGTCTTCAATGCGCTTCAACGCGCTTTAAATGCAGATTGTATATAAAAA[A/G]GGGCCTTGGGTCATTTGAAGGGGGGTCTTTTTGACCTAATTTTGATAAGTTACACAGAGC	0.444444	1	N
BARCPV_1.0_Chr03_17008559_A_G	715643261	A	G	Chr03	17008559	TGTTGGGGATCGGCGCATCCAGAATCTCCTGCGAGAAGAGAGTGGAAAACTCCCTTGGTG[A/G]GGTGAGATGCTCCATCTCCTCTTGTTTGCGTTGCCCCTGGTTATTCCTCAGACCCCGGCA	0.25	0.949	Y	Y	0.352941	Y	Y
BARCPV_1.0_Chr03_17031281_G_A	715643262	G	A	Chr03	17031281	GCGACGCCTGTGCTTGGCGTCACCCCCACCTGGGCGACGCCTTACATTGACTTTGACCTC[G/A]ACGCTAACTTTGACCTCGACTTCATCAACGCCCGGGTACGGGACGGTACAGCGGCTCTGA	0.428571	0.877	Y	Y	0.333333	Y	Y
BARCPV_1.0_Chr03_17117385_G_A	715643027	G	A	Chr03	17117385	ATATCGCCGCTGAGAGCGAAGTTTCTGAGAAGAGGGGAAACGCAGCCCCGGCTAAACCAC[G/A]AGTTCAGGCCAGGGCACAAGCGCAGAGGGTGATGGAGGCGGCGGCTGAGAAGAAGGATAA	0.363636	0.877	N
BARCPV_1.0_Chr03_17126126_T_C	715643026	T	C	Chr03	17126126	CTTGAAACTAGTTTTTTAtGGTAGTTGCATGAATTTATTGTATGTATTTGATACATGAAT[T/C]TGTATATAGTATATAATAGTGATAGACATTTATTTTCAAGAATTTAGCATGAAAAGACTT	0.444444	0.714	N
BARCPV_1.0_Chr03_17315487_C_T	715641570	C	T	Chr03	17315487	AGAAAGTGTGAAAAAAaGAATTTCCTACTGAGTTGAGGGAAAAGAGTCCATCTTATTTTG[C/T]TGTATTGAATTTCATCCATGTCATGAATCGCACATTTCCTTCAACACATTTACCAAAAAT	0.384615	0.935	Y	Y	0.352941	Y	Y
BARCPV_1.0_Chr03_17324120_T_C	715641569	T	C	Chr03	17324120	GATATGACCATTTGTAGTCTTATCAAGATACCCAATAATGACTTTTGAATGTCGAGATCT[T/C]GAGACTTTTTTACCTTTCAGATGCGAATATCCAAAATCTACATTGAATGCTTTCGAATAT	0.5	0.935	Y	Y	0.352941	Y	Y
BARCPV_1.0_Chr03_17373215_A_C	715643850	A	C	Chr03	17373215	CTCTTTTTTGCTCTCCTCAAGGAGTTTGGCCTGCTCTGCAAGTTCAGCTTTGATCTTCTT[A/C]AGGACTTCATTCTTCCCAGCGAGATCTGCTTCGACTTTGCCCAGGAGCACCTCTCGGGTA	0.3	0.996	Y	Y	0.352941	Y	Y
BARCPV_1.0_Chr03_17567426_C_T	715644095	C	T	Chr03	17567426	AGAAAACAAATACAAAACTCAGAAGAAGAAATGCACGTGTTTTAGAAACAATGAAGCAAA[C/T]GAGCAGAAAAACGAAGAGCGACGATCATAAGTTCGAAAAACATAAAGAGTCCCAGCGCAA	0.5	0.988	Y	Y	0.333333	Y	Y
BARCPV_1.0_Chr03_17612471_G_A	715641466	G	A	Chr03	17612471	AGCTTGTTTTTtATAAGAGCCACGAGGCCGTTCAACTGGAAGTGAAGATCTTGCCGCTTC[G/A]CAACAAGGTGGTCAACCTGGAGGAGAAGGTCGAGGGAATGCAGGCCAAAATGGTCAAATT	0.444444	0.976	Y	Y	0.333333	Y	Y
BARCPV_1.0_Chr03_17636698_G_A	715641467	G	A	Chr03	17636698	ACCTGGGGGTCCATGGTGAGACGATGACACAAGAAGTCAAGGTCTATGCCAGACATGGCA[G/A]AGGCAAACCATGCGAAAGCGTCAAGGTGTCGACCTTGACAACCTGATCTTGCGACTCTTG	0.5	0.976	Y	Y	0.333333	Y	Y
BARCPV_1.0_Chr03_17692349_T_C	715643531	T	C	Chr03	17692349	TTAAAGGAGTACTTGGTGACGTCGTCTGTGCTTTGCAAGCCCCAGGAAGGCGTCCCCCTT[T/C]GATTGTACTTCGCAGTAaCAAAGTGGGCCATAAGCTCTGTGCTGGTCAAAGAGCAAGACC	0.272727	1	Y	Y	0.352941	Y	Y
BARCPV_1.0_Chr03_17707970_T_C	715641883	T	C	Chr03	17707970	GGAAACCATGAAGACACTCAGAACCACCACAGGCTGCACAGAAGAGGTCTAGCAGGTAAG[T/C]ATCTCGAAGGGCGAAAGAAGAGGTCATCGGTCGTTGACTCAGGAAACGCTGAGGGCATCC	0.222222	0.949	Y	Y	0.352941	Y	Y
BARCPV_1.0_Chr03_17745770_A_G	715641882	A	G	Chr03	17745770	TCTGTGATTTGAAATATAATATGGTCTTGCAAGTCATATTAATTAACTTTATCATATGAG[A/G]TGATATGATATTGAGATTATTATAAGTATAACTGTGTAAATTTCACAATACATATGCAAA	0.5	0.714	Y	Y	0.352941	Y	Y
BARCPV_1.0_Chr03_17774849_C_T	715644033	C	T	Chr03	17774849	CTTGATAACTGCCTGGGCTTGTTTAAATTCCTCACATTTTAGGCTTTCTATGTTTTTtCA[C/T]CCTTGCTCTGTTTTATTGGGTTTTCTTTGAGCGTGGGGTTTTTCTAGTTTTTGCTGGGTT	0.363636	1	Y	Y	0.352941	Y	Y
BARCPV_1.0_Chr03_17863366_C_T	715641924	C	T	Chr03	17863366	ATTGGgTTATCTTTAAGTCTGCAGGAAAAAAaGTGCAGTTAAAATGAGGCCAAGAGAAAC[C/T]AAAGGTGCAAATCTCAAACCACTATAGCAGAAAAATGGAACACCTTATAAAaCTATTCAA	0.444444	0.988	Y	Y	0.333333	Y	Y
BARCPV_1.0_Chr03_17868089_C_T	715641925	C	T	Chr03	17868089	ACGCTTCCACGTTTTACCGTTACTTGTTTTGCGGCGTCAATGTGGGCAACAACTGGCCGC[C/T]GAATCTTGCTAAACGTCTTCGTCCAATTCCTTATCAAAGAATCGCTAAAAGACCCTGATA	0.333333	0.965	Y	Y	0.333333	Y	Y
BARCPV_1.0_Chr03_17921297_T_C	715642588	T	C	Chr03	17921297	GCAATCGATCATAACTGTTTGTTAAGTAGTTAGATTGAGCAACATGAAAAATGAATGTTG[T/C]TCAAAATCAGCCAATGAAATAACCGTTCATAACTTATGATTAAGAACTCGGATTGAGACG	0.5	0.899	Y	Y	0.352941	Y	Y
BARCPV_1.0_Chr03_17936381_T_C	715642589	T	C	Chr03	17936381	ATCGGACCTCACAACGGAGGGAGAAGGTCGGGCATTGGTCTTCTGAACGTTGTAAAATGC[T/C]ACGAAAGGTGGGCCTAAGAGTTACGATAAGTTGACAAGTTAAAGGCATGTAATATGTGGA	0.428571	1	Y	Y	0.352941	Y	Y
BARCPV_1.0_Chr03_18017242_A_G	715639766	A	G	Chr03	18017242	AAAATGTTTTTtATTATTGGAAACTGCATTTGTCATTATTCATTCATGGTGTGTAGGTAA[A/G]CATATCATCAGTGTGTTTTTACATCCTTACTTCTTCCAATATGTTGGTATAAATTTAAAT	0.5	0.858	Y	Y	0.352941	Y	Y
BARCPV_1.0_Chr03_18026256_A_C	715644668	A	C	Chr03	18026256	GTTCAGACACACCTTGCCAACTTGATGAAGATGAAGACATTTAAGCTGAGTGGTTTACAT[A/C]AGAGTTTTTAAACGATATTAGATGCTCGGGATTCCTAATCATTGCCTAAAACTCCAAACT	0.5	0.988	Y	Y	0.363636	Y	N
BARCPV_1.0_Chr03_18085505_C_T	715644322	C	T	Chr03	18085505	TATATTGTGTTCAAACACGCAATTAATATCACATTGACCACAGATAGCATTGGGTTTGAA[C/T]AAATTTACAAATTAGGACTTAGAAATTAAAAaCAGATTTGCCCATAGTAGCCAGGGAAAA	0.454545	0.965	Y	Y	0.333333	Y	Y
BARCPV_1.0_Chr03_18089977_G_T	715644321	G	T	Chr03	18089977	GGGAATCACTCTTCGCCAAGAGGCTTTGAGCGCCCATTTCTTTGGCCAATTTTAGTCTTT[G/T]GGCCTTGCAAGGCCTTTCTTACGAAGTAGATGAGCCTCTGCACTTGGTCTTGATCCTGAA	0.375	1	Y	Y	0.352941	Y	Y
BARCPV_1.0_Chr03_18116271_T_C	715642812	T	C	Chr03	18116271	TGACAATAAATAAAAGTCAAGGTCAAACTCTCAATAAAGTTGGTCTTTATCTACCGTGCC[T/C]AGTGTTTACATACGAATAGTTATATGTTGCTCTTTCCAGAGTAAAATCTAAGAAATGGTT	0.333333	0.988	Y	Y	0.352941	Y	Y
BARCPV_1.0_Chr03_18155092_T_C	715639697	T	C	Chr03	18155092	ACCTAGCAAGATACACAGTTTCTAAGCTTGAAACTATTTTACTTACTTACTGTTTCTTAG[T/C]CCTTATTGACTTGAACGTCGGAATGCAAACAGTCGTAACTGCAGGTAAAGCTTTCACCAA	0.333333	1	Y	Y	0.352941	Y	Y
BARCPV_1.0_Chr03_18213538_T_C	715639695	T	C	Chr03	18213538	ACGACGAGCCTCTTAAAGCTTGGTCCTCTGTGACTTTTCTCAACCACTCCAACATTTACT[T/C]CGTAAAACACTAATCATGGATGATTCATTGCCCAAACTTTTGTCCCTGGGGGGAAATAGA	0.444444	1	Y	Y	0.352941	Y	Y
BARCPV_1.0_Chr03_18596753_C_T	715644909	C	T	Chr03	18596753	GCCCCTGATTTCCCTTGACGTTGTCGAATCCTGGGCTCCCTGCGACTCTACCAAGTAGCC[C/T]TTCAGGAAGCCATTCTTCACCAGCTCGTCCAACTAGTGTCCCAATGCCAAGCAGTAGCGT	0.5	0.976	Y	N	0	N	N
BARCPV_1.0_Chr03_18598591_G_A	715644910	G	A	Chr03	18598591	ACTGATCGACCGCTCCGTCCCAACGAAGTACAAGCGGAGCGGAGTACCCAGCTGTGGCTT[G/A]CACAACACTGAGGGACTGGTCAGGTACTCCTTCAACTTGAGGAACGCCTCTTCGCATTCC	0.333333	0.915	Y	N	0	N	N
BARCPV_1.0_Chr03_18632897_A_G	715642961	A	G	Chr03	18632897	GCTTTCATCCTCCGGGGTGATTGCAATTTTCACCCCTGGCGCCACTTGTAAGAGGGGATT[A/G]AGCATGGAAGGTTGTCGAGAAGACGATTCTGCCTCCGTGTTTTGTGAGACCGTCTTAGCC	0.272727	0.976	Y	Y	0.352941	Y	Y
BARCPV_1.0_Chr03_18641011_C_T	715642962	C	T	Chr03	18641011	GCATTCATGGGAGGAACTCCATGGTGAGAGTGAGCGATGAGGTGGCGTGTTTAGGGTTCT[C/T]GGATGGAGGTGTGAACCTGAGAAATTCAATTGTCATTGGAGGGTATCAATTGGAGGATGT	0.333333	1	Y	Y	0.333333	Y	Y
BARCPV_1.0_Chr03_18656750_G_A	715642960	G	A	Chr03	18656750	TAATAACACTATCAAAGGAATCGGTAGAAGAAGACATCACTAACCTAAGTAAGGTACGAA[G/A]AGTGAAAGAAAATTGACGGACTCGACACTCAGAGCACTCAGTAAaCTCTTTGAAGGTGAT	0.4	1	Y	Y	0.333333	Y	Y
BARCPV_1.0_Chr03_18665102_G_A	715642133	G	A	Chr03	18665102	ACCGAGCGACACTATATTCCCTTCCACGACATTTTTTtCGATGTCGTATTGAGAATCTTC[G/A]GCAGGTATGTCGTGGAAAAAGACCGCCTGACAAAGGCCTTGTCGGAAGTACTCCTCGCTT	0.384615	0.965	Y	Y	0.333333	Y	Y
BARCPV_1.0_Chr03_18701114_A_G	715642134	A	G	Chr03	18701114	GAAGATATTCGATTAAGCATAAAGCATAATCGATTATCAACTGTCTTTTAGGTCATAAGC[A/G]ATTAGGTCCTACATGTTTTTCCAGGTATAATTGAGTAGGCACTGTGGAAAATCTTGAAAA	0.444444	0.988	N
BARCPV_1.0_Chr03_18759060_C_T	715642441	C	T	Chr03	18759060	AGTAGACGCAAGAATCAAAGACAAATGGTATATGGAAAGGGAAGAACACACGCAAGAGAC[C/T]ATACTATAATCCCTAATTGCTACTCACTATGGCCAACTCCAAAAACTGTACAAGTCTCTA	0.428571	1	Y	Y	0.333333	Y	Y
BARCPV_1.0_Chr03_18789126_T_C	715644652	T	C	Chr03	18789126	TTTCTATCTATGAATACTATAATACACATGTAATATCTAATTAAATATTTTAAATTTTTT[T/C]AATATAAATATAACTTCAATTAGCACTCATAAAGTAATTAATGTTCATAGATATACACAA	0.25	0.609	Y	Y	0.352941	Y	Y
BARCPV_1.0_Chr03_18790255_A_G	715644651	A	G	Chr03	18790255	CTTTTTAGTAAATTAAGTAGTCATGTAATTATAAACAATATTAGAGTTATGGAAAGTCCT[A/G]AAACTCAGATTGAAGTAGATAAGTTAAATCTCACATACTAATACAAATGACAAAAAGTCG	0.4	0.765	Y	Y	0.352941	Y	Y
BARCPV_1.0_Chr03_18811169_G_A	715644966	G	A	Chr03	18811169	GTGTTGAAGTTGAGGGAGGAAGCAACCCTTCAGGCCAAGAAGTTTGCACAGCGTGAAACT[G/A]CCTTGCATCAAGAGTTGGCGGATCTTCGCCAATCCAAGAAGGAGACCAAAAGGCTTTTAT	0.444444	0.976	Y	N		N	N
BARCPV_1.0_Chr03_18811313_G_A	715644967	G	A	Chr03	18811313	AGCGCTCACTCGAAGATTCTGCCCCTTTGGAACGAGGTCATCGAGCTAAAGGATAAGGTT[G/A]AGGAGGTGCAGGCTAAGATGGCCAAGCTGGAGGAAAGGGTCACTCAACAGGAGGTACGAC	0.5	0.996	Y	Y	0.333333	Y	Y
BARCPV_1.0_Chr03_18848712_A_G	715644497	A	G	Chr03	18848712	TTGGGGCACTAGTGGTGAAGCTGCACACTACAGACGAAGCCATGGTGGTGCACGTCTTCA[A/G]GTGTGGGATCTTGTCAGGACCTTTCAGTGATTCCTTGATAAGGTGCCGCCCTAAGACGTT	0.5	0.949	Y	Y	0.352941	Y	Y
BARCPV_1.0_Chr03_18880297_T_C	715643378	T	C	Chr03	18880297	GGTTTAAGCTATAATTACAGATTTCACCTCCTTACATCCAATCATGTGTAGTTGTAAATG[T/C]ATCCTGATGGTTTCAGACGTGTATAAGTTCAATATATAATTCAGATGAGTTTATGAATAA	0.357143	0.899	Y	Y	0.352941	Y	Y
BARCPV_1.0_Chr03_18913323_T_C	715643012	T	C	Chr03	18913323	CCTAATAAAAAATCTAACTATATCACTGGGACCCTGAGCTAACCTAGATTAACCCTGAAG[T/C]TAAAAGTGTCACATGCAAAACAAAGACAAAAACAACCTAACAAGTTCAAAATTTGACTCA	0.25	1	Y	Y	0.352941	Y	Y
BARCPV_1.0_Chr03_18917538_A_G	715643011	A	G	Chr03	18917538	CTTATTCAACTACCTGTAGTCCACACACAACCGAGTCTCTCCATATTTCCTTTTAACAAT[A/G]GAGACCCCATATAGATACACTAGCCTGATGCACTGCTTCTTTAACAACTCTTCCACTTGT	0.444444	1	Y	Y	0.352941	Y	Y
BARCPV_1.0_Chr03_19048632_T_C	715641403	T	C	Chr03	19048632	GACTAAGTTTAGACTTCCTCTTATTAGGGAATCTATCTTTTTtGTTCTTGTTGGTTGACT[T/C]GATTACCTTCATACTTCTAATGACGATCACACGCCCAATTCTCTCTGCCTTGGTTCGTGC	0.4	1	Y	Y	0.352941	Y	Y
BARCPV_1.0_Chr03_19079600_T_C	715641404	T	C	Chr03	19079600	AGGAGCATGACACAGGATCAAGGACTAGGTTAGACTCATTTCATAATCAGTGACTCACAG[T/C]CCATTATGCCTTGGAGGATTACCAGGAGAAGAGCACAAATTATTAGACTTGAGAACCCAC	0.454545	1	Y	Y	0.352941	Y	Y
BARCPV_1.0_Chr03_19104528_C_T	715641405	C	T	Chr03	19104528	TTAAGTTTGTGCCCCTTTTATTCTTTCAACTTTTCTTACCTGGGTTGATCATACACTGCA[C/T]GCATACACAAATTTATTCCATACAAAGATTCTTAAATTTGACACAGAGAATCTTGTTGAC	0.461538	1	Y	Y	0.333333	Y	Y
BARCPV_1.0_Chr03_19141344_A_G	715642573	A	G	Chr03	19141344	AACATATGATGAAGGCGTTGACAAGAGCATGTATATATAAATAGACACATTCAACAACAT[A/G]TCAAGATTCATTtAaaTTATTAATCATATACACTATTAGTATTACTCTAGAAAGATTATA	0.428571	0.935	Y	Y	0.352941	Y	Y
BARCPV_1.0_Chr03_19163020_G_T	715642574	G	T	Chr03	19163020	TTTCACATAATTTTGCTTCTTTATTACTTGATATGTCATACAGCCTAGGAAACTTGTCTT[G/T]GAGTGTCATGTTACCTACCCATCTGTCATCCCAAATCCTTATATCTTTtCCTTTACCAAT	0.5	1	Y	Y	0.333333	Y	Y
BARCPV_1.0_Chr03_19194870_T_C	715642513	T	C	Chr03	19194870	GCGTGCCTCAGAAATCCCCTCAGACAACTGCCCCCATTCCATGCACTTACTGCATCCGAA[T/C]TGAGAATAAGGATGGTACATATCTTCTTCAAAAGTAATCTGACATCGATAATCATTAATA	0.4	0.949	Y	Y	0.352941	Y	Y
BARCPV_1.0_Chr03_19249754_T_C	715640765	T	C	Chr03	19249754	TTATTGTTGCCTCAAATAGCCGACTAGGATTATCACCATCATAAGGACTCAAAAGCACCT[T/C]GAGCATGTGTAAGATAAACTATTTGCACATGTACAATGCCAATTGTACGTATATGGCTCC	0.333333	1	Y	Y	0.352941	Y	Y
BARCPV_1.0_Chr03_19251827_A_G	715640766	A	G	Chr03	19251827	AGCAGCAGCGTATCAATAAGTCCCTGAACAAATCTTACTTGTTCATCGTGTCCTAGAGCA[A/G]TTGGTGACAACACATCCACAATACCTTGTTCCATATCCTTTTGTAGATCGATGCCATCGA	0.307692	1	Y	Y	0.352941	Y	Y
BARCPV_1.0_Chr03_19264738_C_A	715640767	C	A	Chr03	19264738	GTCATCGGTCGTTGACTCAAGAAATGTTGAAAACGTCCATAATAAACTCATACGCGTTAT[C/A]TAGGGAAAAGTCGTTGCATGTTTGCCTAGTTGAAGAAGGAGAAAACTGGATGACACCCGA	0.444444	1	Y	Y	0.333333	Y	Y
BARCPV_1.0_Chr03_19342612_C_T	715643115	C	T	Chr03	19342612	TTAGGCATTCTCCATATGAGCACTAGACATTGCCTATGCTTATAAAGGATCTACCCTTGA[C/T]AATTAACTCAGAGCAATACCAAAATAAAATAACACAATATTCCCTTTCAATTCCAGCTAG	0.333333	1	Y	Y	0.333333	Y	Y
BARCPV_1.0_Chr03_19368546_A_G	715643116	A	G	Chr03	19368546	GAAACCAAATTGATTTTTTCAAAAACCACTCTACTAAATTGAATATTAACCCCAAATATA[A/G]GGACAAAGAAGGTAATTATACCTACGAAATTATTGAAACAATAAAAATTTAAATATATTT	0.5	0.714	Y	Y	0.352941	Y	Y
BARCPV_1.0_Chr03_19382821_T_G	715644826	T	G	Chr03	19382821	GAGAGATCTGAGGTGTCAAGTGGCGGCGTCTTCTAAGACCATAACCCTGCATCGTCACCG[T/G]CGACATCTCCTCCCACTATTGTGGCTCCTACTCCAGCGACCAAGCCTCCGACAGCGTTTC	0.285714	0.877	Y	Y	0.352941	Y	Y
BARCPV_1.0_Chr03_19382963_G_A	715644827	G	A	Chr03	19382963	TGACAAACTCTTCGTTTTCGAGGAAAATGAAGGTTTGGGAGTGAATGGGAACTTCTAGCG[G/A]ATTCTCATCAAAATTCATTCATTAAGGACATACTTtATTTTGAATTGAAATAGTATTTGC	0.454545	1	Y	Y	0.352941	Y	Y
BARCPV_1.0_Chr03_19450659_A_G	715642113	A	G	Chr03	19450659	ATATCTAATTAATTGATAAAGAGGAAGAAAAAACAAGTTTAGATGAAAAGGAAATACTAT[A/G]TAAAATCTAGAATGAATGAAACTATTGAGGTAAAAGCAGTAATGAGAGAAGAACGTGACT	0.5	0.813	Y	Y	0.352941	Y	Y
BARCPV_1.0_Chr03_19501613_T_G	715639242	T	G	Chr03	19501613	GCTTGCTTCATGTCACAATCACCAACATTACAGCTGCATAATTGCAGACAAAAATGAACA[T/G]AACAAGAATCAATTAAGGTTAATTGATTAATAATTAGGAGATTACACCATCAGATTCGAA	0.5	0.965	Y	Y	0.352941	Y	Y
BARCPV_1.0_Chr03_19521816_A_G	715642114	A	G	Chr03	19521816	GTAATACATTAGATGATTAATGTAAAACACATGAATGTACTGATGTGTTTAGGACATATG[A/G]GATAAAGGTTACTGCCACATAAGTATTTATAAATTGTATCTGTAAGCCAGTGACTGGATT	0.454545	0.899	Y	Y	0.214286	Y	N
BARCPV_1.0_Chr03_19613258_T_G	715643320	T	G	Chr03	19613258	ATTCCTTCAATGCTATAGAGTGATATCAAAATTGGAACTAATTATTTCTATCAAATATCA[T/G]GGAACTTAAAAaTTAAGTTTTCAATGATTTTGTAGTCGATCATTTAATTGAATGGTTTCA	0.5	0.714	Y	Y	0.352941	Y	Y
BARCPV_1.0_Chr03_19634338_A_G	715643321	A	G	Chr03	19634338	CCGCTAGGACCAGTCCAAGCAACACCCTTGGTCACCGTGCCCCCAGTGGTTGAAAGCAGC[A/G]GCCCTAACTACGTAGAAAACCCTCCAAGCGCCTCAACACCGTTTGTATCTGTCGGAGAGG	0.5	0.976	Y	N		N	N
BARCPV_1.0_Chr03_19692123_C_T	715643901	C	T	Chr03	19692123	CATCATTTGAATAACAAACGATTTTAGTATGGTTATTGTGATCATATAACAAACTTTTTT[C/T]CTAAGAGAGCCTTTAATGCACTTCAGTGTACAAATAACTACATTCCAATGGTCTTCACAT	0.375	0.965	Y	Y	0.333333	Y	Y
BARCPV_1.0_Chr03_19720273_G_T	715643230	G	T	Chr03	19720273	AACCTGGAATGTTGAAGTTTTTGGCAACATGCACACCTCTAAGAAAGTCGTGCTTGAACA[G/T]ATTGGACCAGCTAGATGAAGAAAaCAACCTAGGAGAGGAAGATAGAAGGAGGAGGGTGTT	0.5	1	Y	Y	0.333333	Y	Y
BARCPV_1.0_Chr03_19736136_T_C	715643232	T	C	Chr03	19736136	CCTCCTTTTGTTTCTCCTCATGCTTCACTCCCTGCGCCCTCCATTCCTCCCTTTTGGATC[T/C]CACCTGATACCTCCTATACTTCAGAATATTCACATGGAGCTTCCTATTCCCAATGTAGAT	0.444444	1	Y	Y	0.352941	Y	Y
BARCPV_1.0_Chr03_19741061_T_G	715643231	T	G	Chr03	19741061	ACTCAGACTCTCCACTACTCCACACCTGAACATCGTTAACATCCTTTATAACATAGACAT[T/G]GGCAATATAATTACCAAATTCTGATTCCAGCAGTGTTTCCCTCTCAAACCTTACTCTTCT	0.333333	1	Y	Y	0.352941	Y	Y
BARCPV_1.0_Chr03_19762539_C_T	715643964	C	T	Chr03	19762539	GATCTTGAATAAACTTTTAACCTTATAACAACTTATCAAACTATTAGCTCAAAGTAAACT[C/T]GAGCAACTATTAACTCTTTAGCGATGACATTTAATATAACTTGCGAACTCAAGGCAACAA	0.4	0.935	Y	N	0	N	N
BARCPV_1.0_Chr03_19777176_T_C	715644870	T	C	Chr03	19777176	AGCCGTTCATCAAAATCTTACATCCCTACCACCCCCTGCTTCTATTACCATCTTATGACC[T/C]ACACCACTAACCTCCGGTTTGTTCGTATATGGCTTGTATATAACACAAGCTCACCACCTC	0.363636	1	Y	Y	0.352941	Y	Y
BARCPV_1.0_Chr03_19777406_T_C	715644869	T	C	Chr03	19777406	GATCCCCTTCATATCTGAACCCACCCAACAGCTACTGCCTACTTGAGCACGTGAATGGCT[T/C]TTCCTACATTACCGTTCAACACCATCTTGCACCTTTACTTCCCCTACCAGCATGATTAGC	0.363636	1	Y	Y	0.352941	Y	Y
BARCPV_1.0_Chr03_19835980_G_A	715642477	G	A	Chr03	19835980	TCAAAGGAGTGCATAGCTTAGAAAGCTGAAATTTAATTTTTTGCAATTTAATTTCTTTGC[G/A]TTTCTTAAGTTGTTGTACCGTCCCGTACCCGGGCGTTGACTAAGTCAAGGTCAAAGTCAA	0.285714	0.976	Y	Y	0.352941	Y	Y
BARCPV_1.0_Chr03_19848748_C_T	715642476	C	T	Chr03	19848748	ATCCTAGTTGACGACGAAGGTACCCTAGCTTGCGAGTAGAAGCCACGCACGAGGACGTTC[C/T]CGGTCAACCGGCGGGAACATTTGGCGCCCACTGTATCGTCCTGTCCCCAGGCGTTGACCA	0.25	0.834	Y	Y	0.333333	Y	Y
BARCPV_1.0_Chr03_19929315_G_A	715643658	G	A	Chr03	19929315	GTGCAAGGTGTCGCCAGGTTAAGGCGTGGTCAAGTTAAGGCATCGACGGTGTCACCCCCC[G/A]ATACCCGTGGGTAGGAAAGACCATGGAGGGGGCAACACCACGAGAGGGCCACGTCCAGGG	0.5	0.787	Y	N		N	N
BARCPV_1.0_Chr03_19929999_C_A	715643657	C	A	Chr03	19929999	TCGTACGCGCCATGAATGGATGAAAAGCTGAAGAAGGAAGAAAAGGTAAAGGTTTAGCAA[C/A]GGAGGCTCGAAGAAACAAAGGGGGAGAGAACCCTACCCACGCAAGAAAGAGAAGAACGAG	0.25	0.965	Y	Y	0.333333	Y	Y
BARCPV_1.0_Chr03_20199740_G_A	715642914	G	A	Chr03	20199740	TGGACCGAGGGCGCGACCACTTAGTGTCTTCGCTGAGAACGAGTTCACAGCTCGAGACTG[G/A]GGGCTTGTGATATGGTCGGTCATCGGTAGTCGATGACGTCAGTAGCAGATAACCACGTGG	0.333333	0.949	Y	N		N	N
BARCPV_1.0_Chr03_20209732_G_A	715642913	G	A	Chr03	20209732	CAGTCAGGTGAGGGAACGTCCCATCAGCCATACGAAAAGCGCCACGTGGATGGCACGACG[G/A]GACCTGGAGTCCCTCGCCACCCCGGGCGACGACCTGAGCCAATACAAGAGGGCGTCGCCG	0.25	0.787	Y	Y	0.333333	Y	Y
BARCPV_1.0_Chr03_20285721_G_A	715642597	G	A	Chr03	20285721	AAATTATGTGCGCACACTTGGGACTACCAGCTTCAGTTGACATTTTCCTCTTCTTGTTCG[G/A]AGCTAAGAATCCCGGAGACCGCCTCTGGATTAGCCTAAATGGGATTGCTGGGAGGTCAAT	0.333333	0.996	Y	Y	0.333333	Y	Y
BARCPV_1.0_Chr03_20347336_A_C	715644145	A	C	Chr03	20347336	TAAACATTCTTCTCAAGAGAAACTTCATAATCCTTCAAACAATTCCATGGGATAATGAAA[A/C]TCTTAGAATCCTCCGTCATTCCAAAAGACTCAGGTTTCTGCCAAGATCCATCACTGCTCG	0.444444	1	Y	Y	0.352941	Y	Y
BARCPV_1.0_Chr03_20355332_C_A	715644146	C	A	Chr03	20355332	GACGAGGCAACGCTCTTGCGCTAAGTCAACAGGCAGGATCAGTTAACTTGGAAAGCGCTA[C/A]CAACACTCATCCCCAGCCGTAGGATCGAGCCACATGTCGAGAGATTAATGCACAACTTAA	0.4	0.976	Y	Y	0.333333	Y	Y
BARCPV_1.0_Chr03_20368866_G_A	715643212	G	A	Chr03	20368866	GTCTTGTGCAATTCTTCGTTAACGCGATCCAGCTCTTCATTCCTTCCCTGCGATGCAGTC[G/A]AATATGCTTGAATTCTTTCTTGCTCCATTCTTGATGCCGCCACATCATCTTGCAGCGCTC	0.428571	1	Y	Y	0.333333	Y	Y
BARCPV_1.0_Chr03_20435188_A_G	715643493	A	G	Chr03	20435188	GCCTATGTGGATAAGATTGAGGCCAAGTCAATCGAGAGGGAGGTCCTCCTGGGCAAAGTT[A/G]AAGTGGACAGGGAACAAAAAGCCAAGGAACTGAGCGAGTCAGCATCAAAGCTTGTCGGGG	0.444444	0.996	Y	Y	0.352941	Y	Y
BARCPV_1.0_Chr03_20497608_G_A	715643993	G	A	Chr03	20497608	ACTGCATCAGGCGTCGCCTAGAGAAGGCGTCGCTTAGAGAAGACGTCGCCAAGATAGGGC[G/A]TCACCCAGTAAGGCGTCGACGGTGTTACTCCCcGATACCTATGGGTAGGAAAGACCATGG	0.428571	0.877	Y	N	0	Y	N
BARCPV_1.0_Chr03_20539669_A_G	715642718	A	G	Chr03	20539669	GAAATAAGGTACCTTTTTGTCAACGCCCCTTCAACTTACAACATCCTTTTGGGTAGACCT[A/G]CCCTAAGAAGAACAAGGGTCATAGCCTCGATGAGGCATATGAAGATGAAGCTACCCTCCC	0.454545	1	Y	Y	0.352941	Y	Y
BARCPV_1.0_Chr03_20593153_C_T	715644676	C	T	Chr03	20593153	CCATAGTGTTTGCAGCACGAAGGCTCTGCCACTACTTCCAGAGTTTCACTGTAATTGTAA[C/T]GAGAAACCTACCTATACGCATGGTCTTACAGAAGCCTGATGTGGCAGGGCGAATGGTGCG	0.5	1	Y	Y	0.333333	Y	Y
BARCPV_1.0_Chr03_20598435_T_C	715644675	T	C	Chr03	20598435	GATCGCGCCAAGCATCGCCGAGACACTTAGGGCGTCGCCAGCATAAGACGCTGAAGGGgT[T/C]GCCAGCATGATACGCTGAATACGTCGCCAGCATAAGGCATCAGTGGCGTCGCCTCCCCGA	0.5	0.877	Y	Y	0.352941	Y	Y
BARCPV_1.0_Chr03_20633732_T_C	715644222	T	C	Chr03	20633732	TGCATTTCCGTTCGGTTTTCACCAGAGGATTTTCAAGAATCATCGTCAAAGTTCAAAGTT[T/C]TtCAAGAAACCGCAGATGATGAGGTCCACGAGGCAAGGTTCGACGCGCATtGAGAGCGAA	0.428571	0.965	Y	Y	0.352941	Y	Y
BARCPV_1.0_Chr03_20745563_T_C	715643814	T	C	Chr03	20745563	TATATAACAATTAGTTCTGGTTCCATAAGGGCTACAAAATCGAAGTACTATATTCAGTTC[T/C]AAAGATCTAAAGTACTAAAACTCTTTCTTGTGTGTCCTTTAGACCTTTGTTTTGTACCCA	0.461538	0.965	Y	Y	0.352941	Y	Y
BARCPV_1.0_Chr03_20750241_A_G	715643812	A	G	Chr03	20750241	CCTTATTCAAATCTCTATAATCAACACAAAGTCTCCAGGAGCCATCTTTTTTGCTCACAA[A/G]AaCTTAAAGAAGAGTACTCATTTAATTCTACAATTTCTCTAATATCTCTTCTCAAACCAT	0.444444	0.988	Y	Y	0.352941	Y	Y
BARCPV_1.0_Chr03_20756561_A_C	715643813	A	C	Chr03	20756561	TTGGAAAACCTTTCAAAAACTCAATTCAATCCTTCTTCTCATACATAAAGTGTTTAATCT[A/C]TGCAAAATCATGATTGCTCAACAACCCTCCACGTGAGAGAAGCTTTTCTTTATATAGTAA	0.333333	1	Y	Y	0.352941	Y	Y
BARCPV_1.0_Chr03_20771284_T_G	715644104	T	G	Chr03	20771284	CCGCAAGGTCCGCCTGCATGCGCTCCTGCTCTGCCTTCGATATGGCCATAGCCTCCTGAA[T/G]GCCCTGCATGATCTCCATGACCTGTTGCATGGTCATATCATCACTCTCAGCGCGCGTCGA	0.454545	0.976	Y	Y	0.352941	Y	Y
BARCPV_1.0_Chr03_20782531_T_G	715644103	T	G	Chr03	20782531	CACCAAACCTCCACAACAACTGCCCTTGGAGGgCGGGGTCGAGTCTGCACTTGCTCAAGC[T/G]GCATTTGCACCAGAGCTTCCACCACCAGTCCAAGAAATGCTGCGAGGTTACTTTCACAAA	0.1	0.759	Y	N	0	N	Y
BARCPV_1.0_Chr03_20805302_T_C	715642907	T	C	Chr03	20805302	TCTCTTGATTCTCCTCTCAAAACCCATGATCTTTGAAATCTGCCTTGTGCCCTGTTCCTG[T/C]TGGTTGACTGAAAGGATCTTCGTGCGTTACTTTGACTCGCAAACAAGGACTCCTTCGTCT	0.333333	1	Y	Y	0.352941	Y	Y
BARCPV_1.0_Chr03_20867334_G_A	715642787	G	A	Chr03	20867334	AAAaTTAAATTCATAAGTGCGTCCATTTTTGCGTTAAATGGTATTTAGCGTAAATTTTGC[G/A]CTATTTTAACCGACAATATTAGCGTGCTGACCCACGCAAATATTTGGAAGCTAATAGCTT	0.5	1	Y	Y	0.333333	Y	Y
BARCPV_1.0_Chr03_20871204_A_G	715642789	A	G	Chr03	20871204	AACAATCAACTAACTAACAATAAATGGTAAAAATTCAAGATATTATGATAGGTGCCTTCG[A/G]TTGGTTTCATATTTTTTTTTttGAGTTTATAATGATTTTTGCGGGAAGAAATAGATTAAG	0.375	0.813	Y	Y	0.352941	Y	Y
BARCPV_1.0_Chr03_20872419_G_A	715642788	G	A	Chr03	20872419	GTTACAGCTTTTGGTCTTTGTTTCACTCTCCACCACAATCATTGGAATTGGGTTCCCTGA[G/A]AGTTTCATAGTCAACTTCGTTCGTTCCATCAGCATTTTCTTCCAGGGGCTGTGGTTAATT	0.466667	1	Y	Y	0.333333	Y	Y
BARCPV_1.0_Chr03_20890644_T_G	715644407	T	G	Chr03	20890644	ATTTAATCGGTTGAATGGTTTTAGCAGTTATACAACTTGTTCCCGCCGGTGACCTAAAAC[T/G]TCTTCATGCACTTCTGACAACTTCGCGTCCAAGAATTCCTCCGTCTCTACGTGCCCTTCC	0.333333	0.996	Y	Y	0.352941	Y	Y
BARCPV_1.0_Chr03_20938674_A_G	715644162	A	G	Chr03	20938674	TTAAAGTACACTTCTTAATAATTATTTAATTTTAAAACCATTTTAGGGTCCCAAACCTAC[A/G]ATATAGCTAAATAATATATTTTTCTTTATGTAGGCTTAACCAACAATACCTTGTAAGTTT	0.428571	0.643	Y	Y	0.3125	Y	Y
BARCPV_1.0_Chr03_20977606_A_G	715643055	A	G	Chr03	20977606	CGTCTCTTACCATGCTTGTCCCCTTTTTTGCATAGATTCGAAGATAAACGATCGACAAAG[A/G]TCACTGCTGGCCCAGGCTCTGAGATCCGGGGACGGAGCCTCTTCGTCATCAACTCCGGGG	0.5	1	Y	Y	0.352941	Y	Y
BARCPV_1.0_Chr03_21018345_T_C	715644489	T	C	Chr03	21018345	CTCGATCTAACACCTGAAATCACAAAGACAAACGGCTCCCTATAGGCTGTTTGCACTCCG[T/C]CGCTCATGTTAGTTTAGGGCTAGGAAACACCAAAGTAAGTTGTAAAAAGCTTCGGTGTAA	0.4	1	Y	Y	0.352941	Y	Y
BARCPV_1.0_Chr03_21121975_T_C	715641936	T	C	Chr03	21121975	TATACCTTCAAAGTTTGCGAAAATCCCTCTTAAACAATTCACCATGCCTCTCATTTAAGG[T/C]CATATATTCTAACAGTAGGCAGTTTTGATGTCGTGAGATGCAAGCTCTTTATGAGCACTT	0.333333	0.988	Y	Y	0.352941	Y	Y
BARCPV_1.0_Chr03_21137948_C_T	715645151	C	T	Chr03	21137948	CTCCGGAGGCCACTGAAAACTGGTCTGTTTGCACTTTTCTTACGAGCATAGGGCATGTAC[C/T]TGTTCGCCTCATTTGTCTCATTCAACTTTATCTCAAACTCTACTTGTAATCTTAACTCTC	0.333333	1	Y	N		N	N
BARCPV_1.0_Chr03_21165532_A_C	715641935	A	C	Chr03	21165532	TTATTGATAAAATTGATTAAAATTATAGATTAGATTCTAAATTAGTATTTAATTAGCTAC[A/C]AAAACTTTAGTTTTTAAATTAAGTGGTAGTTAAATCTTTCCTACCTAATTAAATACTAAT	0.5	0.53	Y	Y	0.352941	Y	Y
BARCPV_1.0_Chr03_21198202_C_A	715643873	C	A	Chr03	21198202	GTTTTACCTTTTCGCAAAGACAAATTTGGTATTTCAGAGTTTGTGGGGGTGCAGGTTCAA[C/A]TATTGGGGGTGCAGTAAGCAATTGCTAGCATACAGTATTAGTAACGTAGTAGGGTTGTTG	0.416667	1	N
BARCPV_1.0_Chr03_21202309_T_C	715643874	T	C	Chr03	21202309	ATAGTTTTtGAATTGAGGAGAAAGTTGTGTACTTTATATTGAGTTTGTTTAACGTTCCTG[T/C]ACTCAAAATAGAAAGTCGGATGTGTTAGTTAACACCAATGAATGAAtGTTTATTtGTTGC	0.375	0.899	Y	Y	0.352941	Y	Y
BARCPV_1.0_Chr03_21279773_A_G	715640761	A	G	Chr03	21279773	TGAGCAAAGATGAAGTCATGTGATGCCCCCGCAGGGGGCATTTTCAGTCAAAGGAAAACG[A/G]CATCACCGAAAGCCCATGGCTGGGAATTGAAATAGAAAGAGCATTACACGGCGAGAGCCA	0.5	1	Y	Y	0.352941	Y	Y
BARCPV_1.0_Chr03_21290318_G_T	715644625	G	T	Chr03	21290318	GCAAtcGTAGTgATGGTACCACCAGTACTGTtGTTGTCAATAGTACTGATTAtGCCACcA[G/T]CACTGGTAaTGATGGTCCcAACAATACTGTTGgTGGAAaCAaTACTGATGGTGGCAACAG	0.428571	1	N
BARCPV_1.0_Chr03_21359590_A_C	715643994	A	C	Chr03	21359590	TCGCCCCTAAGGTGGCTTCGTCCGGCGTGGACTTCGCGGGCGTTGCTTCCCCCAACAGCT[A/C]TAACTCCATTTGCGACTCTGAAATGGGTGGTCGCTCAATCACCATCACCACGCCTCTTTT	0.25	0.996	Y	Y	0.352941	Y	Y
BARCPV_1.0_Chr03_21369688_T_G	715643996	T	G	Chr03	21369688	TGACCGATCGGATCAGCTTCAATCTTGGGTTTATTAGGAAAATCGGCGATGTGCTTTTTT[T/G]GGCGATACCTCTCTTGGGCGACGCCTCACTTAGGCGACGCCTCTCTTGGGCGACGCCTCA	0.444444	0.988	Y	Y	0.352941	Y	Y
BARCPV_1.0_Chr03_21369715_T_C	715643995	T	C	Chr03	21369715	TTTGTTGCTGATGTCATCGACTACCGATGACCGATCGGATCAGCTTCAATCTTGGGTTTA[T/C]TAGGAAAATCGGCGATGTGCTTTTTTtGGCGATACCTCTCTTGGGCGACGCCTCACTTAG	0.5	1	Y	Y	0.352941	Y	Y
BARCPV_1.0_Chr03_21460141_T_C	715644466	T	C	Chr03	21460141	TTTGACACTGCTTGCAGCGCTGGGCGTGCCACACGCAATCCGCACGTACCACTTTGGAAG[T/C]TAAAGACCTTCCTCCCACGTGACTCCCACAGATGCCTTCGTGGAGTTCAGCCATTATCCT	0.333333	0.915	Y	Y	0.352941	Y	Y
BARCPV_1.0_Chr03_21501050_G_T	715643002	G	T	Chr03	21501050	AATCAATAGGTAGGACCCCCAATGTTTCAACAGAGAAACGTTCCAGTGCGACAAGACGCA[G/T]AACAGAATTCATAAGATACCGACGAAGTTAGAGCTTGTTAACTGGCAAGCAGGTCAACCG	0.5	1	Y	Y	0.333333	Y	Y
BARCPV_1.0_Chr03_21502600_G_A	715643001	G	A	Chr03	21502600	CGAGTTGACTTTTACTCTACCCGAAAATCGAGTAGTAGTTGGTCCAAGACCGATAACCGA[G/A]CTCCTGTCCAATACTGTTTTATAGAAATAATATATTATTCTGTAATTATAATTTTAGTTT	0.333333	1	Y	Y	0.352941	Y	N
BARCPV_1.0_Chr03_21548604_G_A	715644340	G	A	Chr03	21548604	CGATCACAGTGAAGCTCTGGAAGTAGTGGCGAAGTCTCCGCGCTGAGAAAACTACTGCCT[G/A]GGCTGCCTTCTCTATGGCATGGTATCTCACCTCAGGCCCTTGCAACACTTTACTCACGAA	0.272727	0.915	Y	Y	0.333333	Y	Y
BARCPV_1.0_Chr03_21598971_A_G	715640447	A	G	Chr03	21598971	CTGCTGTGCTATTACATCCAGCATATGTCGAAGTGAATGACATCCGTGGTATGAGTTTTC[A/G]ATGTTTAGATTATTTCTTGATTATTATTTTGTTTAGGGTtCCTTTTGTACTTCTAAGGAA	0.5	1	Y	Y	0.352941	Y	Y
BARCPV_1.0_Chr03_21668458_G_A	715640448	G	A	Chr03	21668458	ATATCATCAGGCAGAAGTATATCTGAAAAACTCCTTTCTGTTAAATCAAAAGCAACAATA[G/A]CATCCATTGATACATCACAACGATAAGCCAACCAATGAATAGCACCGTTCAAGAGCAACC	0.375	1	Y	Y	0.333333	Y	Y
BARCPV_1.0_Chr03_21722378_T_G	715640446	T	G	Chr03	21722378	TTTTTGACTGTATTGGTACATATGACATTATGGTTCTCAGAGTTATTTTGGCTTGTGAGA[T/G]GTCCGGTAACAAGTTTTTCATCTTTTAAGCTTTCTTGTCAGCAATTTTGGTTCATATCTT	0.4	0.965	Y	Y	0.352941	Y	Y
BARCPV_1.0_Chr03_21784215_G_A	715642780	G	A	Chr03	21784215	TTAACAGGAGAACCATCCAATTCAGAGGGGAACAAGCATATAAATGAGTTTCTTCCAGAG[G/A]AAGGTACTTTATGAGTCTACACAAATACAGAACAGCTAACAACTTTCCTAGTACAATCAA	0.444444	1	Y	Y	0.333333	Y	Y
BARCPV_1.0_Chr03_21836076_C_A	715642413	C	A	Chr03	21836076	TTTTTGCAGTAGGAAGCAGGACAAAGGTTTGTTGAGTGGTCTGCTATGCAAAAATCTGAC[C/A]TGTAAGCCTATGTCTAAATGTTATCAATGCTGGTCAACGTTATGCAATTTTTGTAGATGC	0.25	1	Y	Y	0.333333	Y	Y
BARCPV_1.0_Chr03_21838281_C_A	715642414	C	A	Chr03	21838281	GCCAATATCCATAGGCAAATATGTGACTTCCAGATATTGACATCCGTTAGCAAATGTGTG[C/A]CAAGGGCAAAATTGAATTTAAAAAGTTAGCATATAAAAAATATATGGTGGAGGAAGAAAA	0.363636	0.988	Y	Y	0.333333	Y	Y
BARCPV_1.0_Chr03_21854046_T_C	715642415	T	C	Chr03	21854046	GTAATATAATCTACTCATGTGTAAAACACGATCATCACAAATTCTAAAACAAACACAAAC[T/C]AAATAATAAGGTAAGCTAGTATTTTTAAAACTTTCAATGCAACTTTAAATTGAAAAGAAT	0.454545	0.899	Y	Y	0.352941	Y	Y
BARCPV_1.0_Chr03_21855216_G_A	715642416	G	A	Chr03	21855216	ATCCTAATCTAGCTTGAACGAGGATATTTGGATTAAGCGAAATTAACATATGTAAACTTC[G/A]TAAAACTGATATCTTTCAAGTTTTCTCTCAAAAATTCAATATCAAATTGTAAGGATTGAG	0.333333	0.899	Y	Y	0.333333	Y	Y
BARCPV_1.0_Chr03_21871179_T_C	715642817	T	C	Chr03	21871179	GCTCAAGCAAGTGTGACATTCTTCGCAGATTAAAGGAaCAAGTCATCTTATAAAATAGCT[T/C]CGTCGAGAGCGTTATGATTTATCATGCTTAATCGGTGTTTAATAAGGTGGTTGATTATTA	0.363636	1	Y	Y	0.352941	Y	Y
BARCPV_1.0_Chr03_21967582_T_C	715643575	T	C	Chr03	21967582	CTCGGGGTACAACCAGATTCGTATGCACCCCCGCGACGAGAATAAGTTTGTGTTCATGAT[T/C]GAGCTCTCTAGTTACTGTTATAAGGTCATGCCCTTTGGGCTAAAGTACGTTGGGGCGACA	0.428571	1	N
BARCPV_1.0_Chr03_21970985_C_A	715643574	C	A	Chr03	21970985	TGTGATATTTGACCAAGCATTTAAGACAAATATGATTTTCAAGATAaGTATAGATCTAAT[C/A]TATTAAAAGCGAAAGTACCAGAGTTAACCTATATTCAACGATCCAATTAATGTGCTTTTG	0.333333	0.858	Y	Y	0.333333	Y	Y
BARCPV_1.0_Chr03_21976668_C_T	715643573	C	T	Chr03	21976668	ATGCCTGGTGTGAGTTCAGAAATAATCACACATCATCTGTCTGTTTACATAGAAGCAACA[C/T]CAGTCGCACAGAAAAAaCGGAAaTTGGGGGAGGAAAAACGCAAAGCCGCCCGACAAGAAa	0.333333	0.949	Y	Y	0.333333	Y	Y
BARCPV_1.0_Chr03_22005254_G_A	715644585	G	A	Chr03	22005254	CTACATAAACTCGTTCTGATTTTTCTTGTTAAACCTATGATGTCGTACACTGATGCTTTC[G/A]ACGTCCTTTTCAAATTTGTTAATATGCATTTGGTGGCTATGTCTCCTATTGTTAATAAAG	0.4	0.965	Y	N		N	N
BARCPV_1.0_Chr03_22031112_T_C	715642491	T	C	Chr03	22031112	ACTTGATCCGACATAATTTAAATTCACCTTCCTCTCTTAATTGAACACAATTTAAATTCA[T/C]TTTTTtCTCTTAACCCCGTAAGACACCTTTTAAGGGCAAAATCATGATAGAGCTACTGGT	0.222222	0.965	Y	Y	0.352941	Y	Y
BARCPV_1.0_Chr03_22034094_G_A	715642492	G	A	Chr03	22034094	TGACAATGGAATATAGTGATCAAGTTTCCATATGTGACGCGCATTTCAGGAGTTGTCGAG[G/A]TCAGTAGAAATGCCACATTTGTAGTTAGGTATGCCATGTTTCACATTTCTAGCTAACTCT	0.428571	1	Y	Y	0.333333	Y	Y
BARCPV_1.0_Chr03_22037900_A_C	715642490	A	C	Chr03	22037900	GTGCCTACTTCTTTTTCTCTTGGTTCTGCTGCAGTAGTGTTAAGTTTAGTAGCTGAACAT[A/C]TGCATCCTTAGTTGGTATTTATGCAGTTCAGATTTATATAGCCAGTATGTGCTCTTGGAC	0.461538	0.988	N
BARCPV_1.0_Chr03_22070210_A_G	715643480	A	G	Chr03	22070210	CTGGTGCATAAGTCTCATCATAATCTATTCCCTCTTCTTGGTTGTAGCCCTTATAAACCA[A/G]CCTTGCCATGTTCCTGGTGATAGCCCATGTTCATTCATCTTATTTCTGTACACCCATTTA	0.428571	1	N
BARCPV_1.0_Chr03_22077711_T_C	715643481	T	C	Chr03	22077711	CACGTTCGCTAACCACTCAGGGTATTGGATTTCCCTTATGTGGCCAGCGCTTAGCAACTT[T/C]TGAGTTTCGTTTGAATTTTCTTCGTCTTTGTATCACAGGTCTGACCTTGGGATCTATCGT	0.416667	1	Y	Y	0.352941	Y	Y
BARCPV_1.0_Chr03_22082993_A_C	715643482	A	C	Chr03	22082993	GGACCCACCAGGGGCTCCAAGAGGAAAGCTCAATATGTTGACCGCTTCGGGTGTCTACAT[A/C]CGTCGGGCGTCGCCAGCTTTGGGTGTCGACTGTTATAAAGTGTCGACTACCGTAGGCGTC	0.4	0.949	Y	Y	0.375	Y	N
BARCPV_1.0_Chr03_22097277_T_C	715643603	T	C	Chr03	22097277	CTAGGGTTTTCCTTTCTACCCTATTGGGTTTCTTATGGCCCATTCTTATGTCTTCACCTT[T/C]TAATTATGCTATATGAACCTACTCTTGCTTTATTATACTATTCGGACCCCTCATGTGAGC	0.333333	1	N
BARCPV_1.0_Chr03_22130520_C_A	715642527	C	A	Chr03	22130520	CTACCCATTGTGCTGTGATGCGATTCTTTtGGTTTtCGATTATTCAGATTTGATTTGAAG[C/A]CGAAAGAGAAATTTAATGAAATAACAGGAAGTGTCGTGAACGGAATGTCCTGTTGAATAG	0.428571	0.988	N
BARCPV_1.0_Chr03_22196977_C_T	715640401	C	T	Chr03	22196977	GTTGACCAGTTAAAATACATTAACGTACTTTTGAAATAATATTTTACAGTTATGAAAACT[C/T]CTTACTAAACAGGGGTTATATCTTACCTTGGTGGGTTATATCTTATCTTGGTCACACTAA	0.25	0.965	Y	Y	0.333333	Y	Y
BARCPV_1.0_Chr03_22247659_A_C	715643541	A	C	Chr03	22247659	AAAATGGACCCGAGAGCAAAGAGATTTTTTtGTCCTAATCTAGCTTAAGTGAGGATCTTT[A/C]GTTTAAGAGAAGATCTCTTGCTTGAGCGAAATTAGCATAAATAAATCTCACAAATTTTAT	0.333333	0.899	Y	Y	0.352941	Y	Y
BARCPV_1.0_Chr03_22266296_A_G	715643861	A	G	Chr03	22266296	TTTGTGCAGTTCTTCGTTGTCAGCCTGTGATGCGGATATTTCAGCGCTATGTTGCCACCA[A/G]CTCCTGGAGGGTGCACATGGTCTCCATGAGTTGTTGCATGGTGGTGTTGTCCTCTCCAGG	0.5	0.976	Y	Y	0.352941	Y	Y
BARCPV_1.0_Chr03_22272621_A_G	715643862	A	G	Chr03	22272621	AGAATGCAGTCCAAGATGGTGAGGCTGGAGGAGAGGGCCACCCAACGAGAAGTCCAGCTA[A/G]GACAGGTGGAAGGGGAACTGCCTGAAAAGATCGAGCTTTTCAAGAAGACGGAAGAGGAGC	0.444444	0.976	N
BARCPV_1.0_Chr03_22290926_C_T	715640423	C	T	Chr03	22290926	CTTCATCTACTCCATAGTTTTTCGAAGGCTTGACTACGATTACCCTTCACCCCGTTCGAG[C/T]GAGCTCTTCTGATTGAGGTGAATGTCGCTCCCGCCcAACTGCACCCCAaCAaTTGGGCGT	0.454545	0.996	Y	Y	0.5	Y	Y
BARCPV_1.0_Chr03_22320889_A_C	715640422	A	C	Chr03	22320889	GGAAAATTTATAATTGTCATTGCTATTTGTTGTTTTAGGCATTTACTTTCAATGCATGTC[A/C]TAGGTACGAAAAAGACCTTTAAATAAGAAGGAGCTTGCTAAGAAGGAGGATGACATTGTA	0.444444	0.988	Y	Y	0.352941	Y	Y
BARCPV_1.0_Chr03_22349440_C_T	715640426	C	T	Chr03	22349440	AGGAATGTATGTAAAGTGGTGCAAATTTGGAATCATTCGAAAAGCTTCACCCCAAAATAG[C/T]TGTGGTAAATTGCAAAATGTGGCATTAATACGGTCTTGATGTTGATTCAAGTGGTGCCAG	0.5	0.988	Y	Y	0.5	Y	Y
BARCPV_1.0_Chr03_22373991_T_C	715640425	T	C	Chr03	22373991	CCGCAAAGTGCAAGTAAGTGTAAAGCAAAGAAGTTCCTTGTCCAAAGCAAGAAGTAGAGG[T/C]AAGGGTAGTCGAAGCTTCACGCATGCTCACTTCCTTCACAGGTCGTTAAGCAAGTTAAAG	0.5	1	Y	Y	0.384615	Y	Y
BARCPV_1.0_Chr03_22379252_C_T	715640424	C	T	Chr03	22379252	TCAACACCAAGGATGAGACAATGATGGTTCATGCATTTAGGAAAGGGATTTGTCCAGGCC[C/T]TTTCAGTGAATCCTTCATCAGGAGTCGCCCCAAGACCTTTGCTGAGATTAGGCGTTGTGC	0.4	1	Y	Y	0.5	Y	Y
BARCPV_1.0_Chr03_22416089_T_G	715640427	T	G	Chr03	22416089	TCCCCcGAGGgAAGGCAACTTCATTTtCATGTGCCTTGTCGAGGCCACTGCTCCTAATCT[T/G]TTCAGGGCAGCTCTACCCTGAAGGATGTTGTAAGTTGAAGGAGTGTTAACGACGAGGTAC	0.363636	0.996	Y	Y	0.352941	Y	Y
BARCPV_1.0_Chr03_22454156_A_C	715644708	A	C	Chr03	22454156	CAAGCTCTTTGTCCTCTCCCGATCTTGGAAGGTTTGAAGGGCCTGTTGGAGGAAGGCAAG[A/C]AGGTCAGCAGCAGGAGGCGCGCCATGAATGAACACCCCcAGAGGCGCTCTCCCcCCCGCC	0.444444	0.877	Y	Y	0.444444	Y	Y
BARCPV_1.0_Chr03_22514316_T_C	715644403	T	C	Chr03	22514316	CATCTTTAGATATTAGTTTAGAACATTCTAGTAGTGACCCTTCATACTTCACTATAGGCG[T/C]TAGAAGTGGGTAATGTAGAAGGGACCTTTGGTTTGCTTCTTGTGTAAGCTTTGTGTACTC	0.444444	1	Y	Y	0.444444	Y	Y
BARCPV_1.0_Chr03_22522069_C_T	715644404	C	T	Chr03	22522069	TTGAAGGATTCGTGATCACCAGAAGTCTGATCATAAGGAGGCTAAGAGGTGCTATGAGAA[C/T]AACCTCAAGACAAAGAGAGGGTTGTGCGCAGTCACCACCCAACCTCCAAGAGAAGAAGGG	0.5	1	Y	Y	0.388889	Y	Y
BARCPV_1.0_Chr03_22681746_C_T	715643403	C	T	Chr03	22681746	TTCCTAAGGCTTGAGCAACAACGTCTTTAAAGCCCGCCATGTATGAATTAGAAGCATTGT[C/T]GGTGAGGGCTTCCCTCTCTTGCACCACCTCCTCACCCTTTCGGATCAGCTCTTCATCCTT	0.5	1	Y	Y	0.388889	Y	Y
BARCPV_1.0_Chr03_22683114_A_G	715643402	A	G	Chr03	22683114	AAAGGTAGGAGACAACTTTCCTTtCCGACCAAAGTTCAGAATTCCTTACAAGGAGTTGTT[A/G]GCCATGTCGGGAATGGCAGACAAGTTAAGGTTCCCCCTTAAATCTGACAGGAACTTGGGA	0.454545	1	Y	Y	0.444444	Y	Y
BARCPV_1.0_Chr03_22692513_C_T	715643404	C	T	Chr03	22692513	AATCGAGGACAGCAAGAGTAGCTAACCCTCGAATAAAGGTCGAGCCAGTTAAAGGGTTGG[C/T]GTGCAAGGTTCAAACGTGCTACCTAAAAGGGGAACCTAGGTCGAAGGCGCTGTTGTTAGA	0.25	0.996	Y	Y	0.388889	Y	Y
BARCPV_1.0_Chr03_22726026_C_T	715644259	C	T	Chr03	22726026	TGTCGGGTGGTATTCCAGAGCGTGTCACGTGCTAGATTACTCCTTGAATAGGAGACTTGG[C/T]CGCGCGGGGATGATGACACGTGTGGGGTTGGGTATTGTACCGTCCCGGGGTGGTCGAAGT	0.333333	1	Y	N	0	N	N
BARCPV_1.0_Chr03_22806931_G_A	715643981	G	A	Chr03	22806931	CCAGCGGGTTCGGGTTGTTTCTACCGGGCGATCTCTGCACAGGTGATCCCTTcTTCCCTC[G/A]GAGGCTGGGTCGTAATAGTGAACACCCTCTCTTGGTCTTAAGGCTGTTTTCCTAGCACTT	0.384615	0.996	Y	Y	0.411765	Y	Y
BARCPV_1.0_Chr03_22833304_T_C	715642193	T	C	Chr03	22833304	TAATGATAAAAATGTAATTGATGAGACTTTTTTTTtAAGAAATTGTAATATGCATTTCCC[T/C]GCCACCCAGTGAGAATCAAGAGTTTTAGCCATGAATTGACAAACTTTGTTCACAGTAAAT	0.4	1	Y	Y	0.352941	Y	Y
BARCPV_1.0_Chr03_22900015_A_C	715643373	A	C	Chr03	22900015	CTGAAAAACACTCCCCTGGAGGGAGTAGGAGTTCCAATTATTCTTTACCATCTCACAAAA[A/C]CCCCTCTCCGTAAACCAAGCATCAATGGTTCGGAAGGGCTTAGGACCCCAAGCTTTATCC	0.444444	1	Y	Y	0.444444	Y	Y
BARCPV_1.0_Chr03_22900913_C_T	715643372	C	T	Chr03	22900913	TCCCACCTTTCCTTAAGTCCTCTACCACCTTATTAGCCAGAAGAACACTATCAAGGATTC[C/T]TCTGCCCTTTAGGAATGTCGATTGACTTTCATCAATAACAGAAGATAGAACTTTCTTTAT	0.444444	1	Y	Y	0.388889	Y	Y
BARCPV_1.0_Chr03_22943429_A_G	715642554	A	G	Chr03	22943429	TGGTATGGATCTCCCCATGCACGAGCATCTCGTGCCCTTGGTCCTGACCTACCGCTGTTG[A/G]GGTCTCAGTTCTCTATGGCTCCACCAAGTAGTCGTTTAGGAACCCACTCTTCACCAGCTC	0.444444	0.976	Y	Y	0.470588	Y	Y
BARCPV_1.0_Chr03_22943839_T_C	715642553	T	C	Chr03	22943839	CAAGTACCTTATGTTCTCCATGCGGGATGCGAAGCCATCCGTGAAGGTTGTCCTTAGCTC[T/C]AAATGCCCCCGCACCTCCACATTGTCTCCCGCGAAACCATGCAAGCATCCAGTGTAAGGC	0.428571	0.915	Y	Y	0.444444	Y	Y
BARCPV_1.0_Chr03_22973341_G_A	715644539	G	A	Chr03	22973341	AAACGGGGCGTACAGGCTTGAGACTTTGGAGGGAGGCCCAATTCCTCGTACACGGAATGC[G/A]GCCAATCTCATGTTTTATTTCAGTTGAACTCTAGCATTGTACACAATTTAAGGGGACGCT	0.428571	0.915	Y	Y	0.411765	Y	Y
BARCPV_1.0_Chr03_22973927_C_T	715644540	C	T	Chr03	22973927	AAGGGAGTGGCAGCTTCCATTTAAGACTCTTTCCCCTTGAGGGTGGACGCCAATTACGAA[C/T]AGCAAGTTTCGTCCAGGTAAGTCCTCCTTTGCCTTTGAGAAAAGACGAGGCCAGTAACGC	0.222222	0.996	Y	Y	0.411765	Y	Y
BARCPV_1.0_Chr03_23082899_G_A	715644828	G	A	Chr03	23082899	TTCACATCATTGGTTTCTTCATGAGTCACCTCCAAAGTGTCCCACATCTCCTTGGTCAAA[G/A]AGCATTGAGACATCCTGAAATATTCATCCGAATTCAAGGCAGATTTTATGATGTTCTTAG	0.333333	1	Y	N	0	N	N
BARCPV_1.0_Chr03_23085564_T_C	715644829	T	C	Chr03	23085564	TAGATGGCCCTCAGAGCGGGTGATAGTAACGTTAAGGCACACTTATAGTAAACCTAACTA[T/C]AGTTAGTGAAAAGGGCGGAAACCCTAGAGTATATAAAGGGTAACAACAAAAaTAACAAGG	0.428571	1	Y	Y	0.444444	Y	Y
BARCPV_1.0_Chr03_23188113_C_A	715642952	C	A	Chr03	23188113	GAATTCGACCACGAATTTAGTACTCCTGCATATAACAAGACAATTTTCTATCAAATTTAA[C/A]AGTAGAATAAGAGAAATGCGAATTTGACTTAGAATTTGTAAGCGTTGGTAGTTCAGAAAA	0.4	0.899	Y	Y	0.444444	Y	Y
BARCPV_1.0_Chr03_23385210_T_C	715640547	T	C	Chr03	23385210	TTTTTtATCTAAATGCTCCCAGCTTAATTTCAGAAACCCCACTCCACATTCCTAACTTTC[T/C]CAAATTTTTtATAAACCCTACGTTCCCAACCCTATGTTCAAATACCTCAAAACTTTTGAA	0.4	1	Y	Y	0.470588	Y	Y
BARCPV_1.0_Chr03_23399911_C_T	715640548	C	T	Chr03	23399911	TTGGCGCACTATTAGTTGGCAAAATCGTTTCAAAACTTACGAGTTAGACGAAGTCAGACA[C/T]AATGTTAAGTTTGAAAGAAAGTAAGGCGCTCATACATAgAGGGGTCAGATTGGAAAaGGA	0.307692	0.988	Y	Y	0.277778	Y	Y
BARCPV_1.0_Chr03_23400247_G_A	715640549	G	A	Chr03	23400247	TGATGAGCTCGTCCTTAGTTTGTTAGAGGAGTTCATCCATGCGAGCCAACTCCTCCTTCT[G/A]CTAAGCCATCTCCTCGTCTTTGCTGGCTAGCTCCTTCTTCGGCCCTTCCACCTTAGTATG	0.4	0.996	Y	Y	0.384615	Y	N
BARCPV_1.0_Chr03_23406963_A_G	715640550	A	G	Chr03	23406963	GTATTATTTTAATTGTTTCTCTCTCATCGTATGACTCTAGTTATATCATTATTTCTTGCA[A/G]CTTAAAATTGCAAATGCTCACTATTAACTTTCAATTTTTAAAGAGTGCTGCAAAAAAAGA	0.285714	0.858	Y	Y	0.470588	Y	Y
BARCPV_1.0_Chr03_23446530_C_T	715640545	C	T	Chr03	23446530	TCTCACTATTATCTTGTGATTTTGGAAATGCATCCTCATTTGTTAAGCAATGATTACGAG[C/T]GTCAAGGTGAATTTTTTtATCATCTAATATTTGGTCTCGACACCGTGTAAGATTTGGTTA	0.4	0.935	Y	Y	0.444444	Y	Y
BARCPV_1.0_Chr03_23452845_C_T	715640546	C	T	Chr03	23452845	CCACCATAGTGTAAAAAGTGTGGACAAATTGATTGAGTCGCGACTCACCGTTCTGGCTTT[C/T]GTTCCTAGTCGAGCGGGTAGTTGTTGACGGTTCCTCTAGGTTCTCCTTTTGCTAAGTACC	0.461538	1	Y	Y	0.444444	Y	Y
BARCPV_1.0_Chr03_23471762_G_A	715643879	G	A	Chr03	23471762	GTGAGACCCGCGCCTTCTCGACACAACCAAGCGCAGCCAAACCCACCTCACACCACCGCA[G/A]CTATGAGGCCCcTTCCcAACTACAAGCAACTATATCCGTGGGCCTCCGCAACCCTGCTGG	0.25	0.877	Y	Y	0.363636	Y	N
BARCPV_1.0_Chr03_23481918_A_G	715643880	A	G	Chr03	23481918	ATCACATGCATTCAGTACAAAGTTTTAAAGTATGAAGTTTTAAACCCTtATCGCCACTCG[A/G]CGATCGGAGGTACAAGTTAAAGTTTTAAGTCCTCATCGCCACATGGCGATCGGAGGCACA	0.333333	0.935	N
BARCPV_1.0_Chr03_23522074_G_A	715641072	G	A	Chr03	23522074	CTGATCCTGAACGCTGTAGTCATCAGATGTGGTAAGTAGGCGAGTATAGGAGGGGGAAAG[G/A]GAGAAATGGAAAGGAAAAGATTACATAAATCATGCACAAACCCATACTTCAACAAAGACT	0.454545	0.976	Y	Y	0.352941	Y	Y
BARCPV_1.0_Chr03_23573429_T_C	715641071	T	C	Chr03	23573429	AGCTAAGAGCTCAAAGTCTCATGCTTCTATTGAGTATCACCCTATAGAAGTCTCACCCCA[T/C]GTAGCGGTACTATCTCCATTGCGTCCCACCTCTCCTCGGATGGCTAAATCACCTACAGAC	0.5	1	Y	Y	0.470588	Y	Y
BARCPV_1.0_Chr03_23623320_G_T	715639998	G	T	Chr03	23623320	AATGCGTGCTCATCAAATGTGGTTCTATAACCACCCTTATAAATGTTAAATAGCCGCATT[G/T]GTTTTGCCTTTCTACACCCGTGCATGATACTTTTTAATACATCTTCACCTAAAGTTGCTA	0.272727	0.988	Y	Y	0.444444	Y	Y
BARCPV_1.0_Chr03_23632927_C_T	715639999	C	T	Chr03	23632927	AACACATTTATCTTTTATCTCTAACAGAAAAAaCGACCTACCATGGGCACCAATCATCTT[C/T]AGGTGTTAACCGCAGGGTAACATTCTATTATAAATGCGCGTCCCTATCTTCTTTAGGGTT	0.5	1	N
BARCPV_1.0_Chr03_23747264_T_C	715639996	T	C	Chr03	23747264	TTGACACAACAACCGAAATGCCTGAAGAGTTGCCCACGAGTTAGGATGTAACTATGTGGG[T/C]GCAACGTTAAGAATCCGAAGGACTCCCATTGTAAAGTCATCAAAAGGTAATGTTACATGC	0.363636	1	Y	Y	0.352941	Y	Y
BARCPV_1.0_Chr03_23749481_C_T	715641310	C	T	Chr03	23749481	CTTCCTTCGTTGTGTGTGTTCTCCGCCGGTCGGGGGTACCTGCGATTGTACTCCGACGCT[C/T]AAGTTAATGCTAGTATTTTGGTCTATTCTCTTAGGATATGAAAAAaCGTACATTTTCCCC	0.454545	0.813	Y	Y	0.352941	Y	Y
BARCPV_1.0_Chr03_23751996_G_A	715641309	G	A	Chr03	23751996	GTACCCCATGCAAACAGGCCGCTTGTTGGATACCCAACCGGAAATACTCTTCGCTGATAC[G/A]AAGCATAAAGTCATGGCACTTGGCCACTTCTGCTTTCAGCACCTCCTCCCGGTCGGCTCC	0.125	0.976	Y	Y	0.5	Y	Y
BARCPV_1.0_Chr03_23780247_C_T	715641308	C	T	Chr03	23780247	ATTTGTTTAGTATAGGAGCCTCCATGACGAAATTAGTGAAAGGGTGACGACGGTCGGTCG[C/T]AGCAGTACCGATTTTGTTCATTGTCTTGTTGGGATGGGACTCACCATCCATCTTGAGGGT	0.5	1	Y	Y	0.444444	Y	Y
BARCPV_1.0_Chr03_23798193_G_A	715641307	G	A	Chr03	23798193	CTTTTACATGTGACCTCGCACGCCCCGAGGTCATGGGCTAAACTAAGGTCGGCCAGAATG[G/A]CTTCATATTCAGCCTGGTTGTTTGTTGCTTTGAAGGCAAGCTGCAGTGCTTGCTCGATCA	0.333333	0.9	Y	Y	0.470588	Y	Y
BARCPV_1.0_Chr03_23859221_C_T	715639918	C	T	Chr03	23859221	ATATTTTtCTTATCAAATCTGCCTTTCTTTAATATGTTTtCTTGTCTTGgTCATTATCAG[C/T]CGTGTGTTGCGCTAACTTTGCTAACAACGCCTTTGACGCATATTCACaCTTTAAGTAGCA	0.5	1	Y	Y	0.444444	Y	Y
BARCPV_1.0_Chr03_24128927_A_G	715639917	A	G	Chr03	24128927	TTGGTAGGGCCACAATCTCCTTTTCGTTCTTCTTCTTCATCTACTCCATCTCCCTCCACA[A/G]AGACATTATCAGCACCATCTGCTCAGCCTCCGACATTTTCTCGTTCACCCTGCTTCTTGT	0.4	1	Y	Y	0.357143	Y	N
BARCPV_1.0_Chr03_24147434_C_T	715642873	C	T	Chr03	24147434	GGGAAAATCATAACTAATTCTCCCTCCTTTGTGTAGATACAAAATGGACACTTGCAAAAA[C/T]AATAAGCAGAAAAAaGAAAATAGAACAAAATAGAGTAATAACACCGAGTATTTGTAACGT	0.444444	0.935	Y	Y	0.294118	Y	Y
BARCPV_1.0_Chr03_24287232_G_T	715643114	G	T	Chr03	24287232	TGCTCGTGCTGAAAAGGGCTCGGTCGGCCCTTCCCATAAGTCCAAGAAAaGTTCAAGGAA[G/T]GGTGGTAACACTACTACTACCACCCGCTCCCCTAGCTCTTTGCCGACACCGCCTCCTCGT	0.5	0.976	Y	N	0	Y	N
BARCPV_1.0_Chr03_24315083_C_T	715640844	C	T	Chr03	24315083	GGCCTGAGTGTGATGCGTACGTGTCTGTCCAAACCTACGCTGTGGGTGAGTCCGTGTGCG[C/T]TGATGAACGCGCCAACAGTGGGGAGCCCTTCTTCTTTCTCTACACCACCATCTTAAAACG	0.222222	0.915	Y	Y	0.333333	Y	Y
BARCPV_1.0_Chr03_24373245_G_T	715640845	G	T	Chr03	24373245	GTTATTTTtACCTTGTGATCCACCATAGTGGGACATTTTCTGATGGAAGAGGTAGAAGTT[G/T]ACCATGGTGATGCATCAACATGGTCATGTGACTCTGATAGATGGAGTTACTTTGAAATAG	0.5	1	Y	Y	0.352941	Y	Y
BARCPV_1.0_Chr03_24455112_A_G	715641839	A	G	Chr03	24455112	ATGGCATGTAAATGGTTTTGGTGACTTTATGAGCCTTTTTTTtGACAAATTGAATGATGA[A/G]TGGGGCAACAAAGGGAGAGGTTGTGGTTCTAAATAGAAGGCACTACAGAACGGTGATGGT	0.25	0.858	Y	Y	0.352941	Y	Y
BARCPV_1.0_Chr03_24482357_A_G	715642494	A	G	Chr03	24482357	TTTCTATAATTTGATTTTGGGGCAACCATTTTTtGTGTCGTCTACTGTGTTAAGAACCTT[A/G]AGTTACTAATTGATGGGTTTGCATTTCATGACCGATTGTTTTGTTGATCAAGAGTGATCA	0.333333	0.988	Y	Y	0.294118	Y	Y
BARCPV_1.0_Chr03_24506125_T_C	715642493	T	C	Chr03	24506125	CTTTTATAGGTAAAAGATAGAAGGGAATAGTGAAAACTGAGGTTTGAAGAGATATTTATA[T/C]TGAAAACAAATGTCTTGACATGTTATGAAGGCACCATTACCTACCATGACTCTAAAAAGT	0.5	0.988	Y	Y	0.352941	Y	Y
BARCPV_1.0_Chr03_24549037_T_G	715643310	T	G	Chr03	24549037	GGAACATTGCTCCAACAGGCATGGTAGACAGTAAGCTGAAACAGAAGAGATTGTAAAAAa[T/G]TGAAGATACAGAGTTGTTGCACGTGCTCCCTCCCTGCCTCACTCACCAATGTATCTGTCA	0.444444	0.988	Y	Y	0.352941	Y	Y
BARCPV_1.0_Chr03_24570992_A_G	715641007	A	G	Chr03	24570992	CACATACCGTCAACATCGACACATCTATCAGTAGACAAGTAGCCACGGACGAGGGATCGG[A/G]TTGGAATCTTGCGAGAAAGTTGATCCAACACCGATAACACTTCTAGGTCGTCATCGGTCA	0.5	0.949	Y	Y	0.352941	Y	Y
BARCPV_1.0_Chr03_24677616_G_A	715642437	G	A	Chr03	24677616	GACTTTGTATTCAAAGGTTGTGATTAACTGTTGTAGCTCTCTGTTTTAATTCTGTGATTA[G/A]CTTTGAATGCTCATCGGATAATGTTTCATCCTTCGAATCATTTGTTGAGGATTCTGTTTT	0.5	0.988	Y	Y	0.333333	Y	Y
BARCPV_1.0_Chr03_24751997_T_C	715641840	T	C	Chr03	24751997	ATGTAGACAAGGTATTCTTCTGTTAAAACAGAATGATTGTTCCCCATTGGAGTTAGAACC[T/C]AAGTGACAATGAGAACCAACACCCTCTCATCTAATTTCAACCCTCCAACTAAACATGTTC	0.4	1	N
BARCPV_1.0_Chr03_24776136_T_C	715640070	T	C	Chr03	24776136	AGGTTCACCACCATTATTCCACATCCACCAACCGCCCATCTACAATAGTTTTGGTTAATC[T/C]TGGTTGGGAAAGGTGCACCTCAGGATGCACGCAGGCAACATGAGTTATGGCATCCTCAAA	0.307692	1	Y	Y	0.352941	Y	Y
BARCPV_1.0_Chr03_24864166_C_A	715640071	C	A	Chr03	24864166	GCAAGAATTTCTTAGGAAGTTTGAGATGGACCAATGCAAAGCAATTAACACTCCAATCTC[C/A]ACAAGCTGCCAACTAGACCAGGATAATGCAGGAAAATCAGTGGATCAATCAAAATACAGG	0.4	1	Y	Y	0.333333	Y	Y
BARCPV_1.0_Chr03_24946301_G_A	715640069	G	A	Chr03	24946301	CCAATCATAAAAAACACAAGAATGAGAAAGGTGGAAACCTACTCTCCTTGCCAAAACACA[G/A]GCTACGTAAGAGGGCCTAGCTAAAAACCTCTTACCTCTCACACCTGCACACACCAAATAA	0.4	1	Y	Y	0.333333	Y	Y
BARCPV_1.0_Chr03_24972749_A_G	715640717	A	G	Chr03	24972749	ATTATCCACCGAACCCGAGCCCAATATTAACCATACAACCCACCTTGACATTACAACCCC[A/G]TTTTCCTCAAATGTCACCCCACCAACTAAACCTAACACTCCAACCACTCAACTCCAGCCC	0.461538	1	Y	Y	0.470588	Y	Y
BARCPV_1.0_Chr03_25045755_C_T	715640718	C	T	Chr03	25045755	GGAGCGTGCGGCTAACAAAGTGTACTGGGTGTTCTTCATTGTTAATTTCTTGGACCAAGG[C/T]GGAGTTGACTGCCTCCTCTGAGACAACCAAGTATACCATGATTGGCAGATCGAGTCTTGG	0.375	1	Y	Y	0.444444	Y	Y
BARCPV_1.0_Chr03_25084699_C_T	715640719	C	T	Chr03	25084699	AAGTATTGTAGTCAGAACAAATATTTTCAGCCATAAAAGTATGTATTGTTTTGATTACTA[C/T]GTGTGTAGAATATATTGTTCAAACTATCTTTGTTTTGGCACCAATTTTTTGGGTACATGG	0.444444	0.813	Y	Y	0.444444	Y	Y
BARCPV_1.0_Chr03_25139544_A_C	715639902	A	C	Chr03	25139544	AATCAAATTTTGACCTTATAATTGTTAAATGATTTTGGACATGAGTTGACATTTTATTGG[A/C]AAAATTATAGATATTTATGACCTAGAATGACTATTTTATGTAATGCTACATTTGTATAAA	0.5	0.813	Y	Y	0.352941	Y	Y
BARCPV_1.0_Chr03_25202249_T_C	715645029	T	C	Chr03	25202249	AGGGAGACTTCCATTATATCCTCGATGAAATGATGTTGTTAGGATAATGAACCAAAGGTT[T/C]CAGTTAAGGTGAATGGCTTGATACTTCAGTGGTGAGAGTTGACGACTTCCTCCACTTTCA	0.25	1	Y	Y	0.470588	Y	Y
BARCPV_1.0_Chr03_25241153_T_C	715639901	T	C	Chr03	25241153	CCATACCGCGAGAGGGCCTTTACATTGTTGTCCCGAACAAGACTTGCAAACATCAAGATT[T/C]TGGTTAATATTGACCTCTAACTTGCCCATTGCATGAATAAAAGTTTGCTTACGAAACACC	0.444444	1	Y	Y	0.470588	Y	Y
BARCPV_1.0_Chr03_25270832_A_G	715639903	A	G	Chr03	25270832	TAGTTGAATGATATATTTATATTGTCATAATGGGCCCCATACAACTAGGTAAGTGCAACA[A/G]ATTCTGGCACAACATAGTCTTGATTGCTTAAATCCTTTGATGGGTCAAGGAACTATCTAA	0.454545	1	Y	Y	0.470588	Y	Y
BARCPV_1.0_Chr03_25335996_T_G	715639904	T	G	Chr03	25335996	CGAAAAACAGAGTATGTTGTAAAACAAATCAGATTGTGTGTGGAAAATCCTAGATTTTTT[T/G]ATTTTGTTGGAAGAGATCTCGGAAGTGCAGTAAGACTGGAACTGCACCGAGATTGTCGCG	0.285714	1	Y	Y	0.470588	Y	Y
BARCPV_1.0_Chr03_25550250_G_A	715641080	G	A	Chr03	25550250	ATACTCTATCTCAAAAAGAATAAAACAAATTATTGAGTTAATTATTCTGGCACCTATTTA[G/A]TGCACCCATGTATCAATAAACAAAAACCTTGAAAATATTAAATGATCTAGCTTCTATCTT	0.375	0.662	Y	Y	0.444444	Y	Y
BARCPV_1.0_Chr03_25594146_A_G	715641079	A	G	Chr03	25594146	TCCGGCTATGTAATTGATTTCTTCTTTGGGAATGCCTAGTGACATTGGACCGGCTATGGT[A/G]TTGACGACTTCTCGAACTCTACGTCTAGTCCAATTACTCATTTCAAGGTTTTCACTCCGA	0.4	1	Y	Y	0.352941	Y	Y
BARCPV_1.0_Chr03_25635527_T_C	715643576	T	C	Chr03	25635527	GAAAAACACGTTTTCCAGTTATGTTTGCTCTCGGTCTGGGACTTATTAAGCCTTATTCCT[T/C]GAGTGTTTACATTTCAAATTTTTACCAGACATTCTTTATTGTGTGTATTGAGATGTGGAT	0.5	1	Y	N	0	N	N
BARCPV_1.0_Chr03_25682095_C_T	715642683	C	T	Chr03	25682095	TCAATTCTCAGCCACATCTCAATACACACAATAAGGAATGTATGGTAAAAATTTCATATC[C/T]ACACACTGATGAGAATATAAAAGATTCTATTAATAGGAGGAATGGTCAAGGACCAAAATA	0.4	0.899	Y	Y	0.333333	Y	Y
BARCPV_1.0_Chr03_25749835_T_C	715643194	T	C	Chr03	25749835	AATCCACAAGTGAGACTTTGGTTAAGGAAAGAAATTTTTTTtCTTTGAGTGCATAATTTC[T/C]TTTCTtCTTTTTGGCCGTGAGCAAGTTTTCTTTCTCACTTGTTTTCTCTAATTGTTTGTG	0.4	0.965	Y	Y	0.470588	Y	Y
BARCPV_1.0_Chr03_25779349_A_G	715641974	A	G	Chr03	25779349	GCTGGGTTTGAAGATGCCCTCTCTCAGGTGGTTTGCAAACACCCTGAGAGATTGTGCCCC[A/G]GGCCCTTCCTTGAAACTCCTTTGACCTTCTATACACAAGTTGTATTCTGAACAATATTTA	0.454545	1	Y	Y	0.470588	Y	Y
BARCPV_1.0_Chr03_25797734_A_G	715641973	A	G	Chr03	25797734	TTCCATAAGACGTCTATTGGATATCATTTGTGTATGGATCCATGTGCGGACCATGTGATT[A/G]TTGAGGATGGTATTGTTAAAAAGTTAGGTTGTGGTAATTGATATTGAGTATTATATTGAT	0.5	1	Y	Y	0.352941	Y	Y
BARCPV_1.0_Chr03_25836795_G_A	715639675	G	A	Chr03	25836795	GCTTTGTAATACTATGCCTTCATATTATAGTCTTGGTAGGAATGCAATGCTGATTCAGTT[G/A]TGAGGATTGCCCTATATGTGCCTTACTTTTTCAGTTTCATTTTCAATATCTATTTTGTTC	0.461538	0.965	Y	Y	0.5	Y	Y
BARCPV_1.0_Chr03_25855710_A_G	715639674	A	G	Chr03	25855710	TATCAATGTTGGAGGAAGATTCCCAAAGATTAAAAGGAGATATACTTAAGAAAATCATTC[A/G]AGTAATATGATTTTTGGATTTtCCTATGTTTtAATTGCTATTATAATGCAATTATTAAAT	0.5	0.899	N
BARCPV_1.0_Chr03_25856017_A_G	715639673	A	G	Chr03	25856017	GAACAATCAAAGCATGTATCAGGTAAAAGATCATGGCTTGTTGATGTCATTGGTAAGCTT[A/G]AATCAAAAGCACTGCAAACTCACATTGTATTTGTTTTTtATGTTCGTCTTCTTAAACTAA	0.2	0.858	Y	Y	0.352941	Y	Y
BARCPV_1.0_Chr03_25926260_C_T	715639672	C	T	Chr03	25926260	CTATAGCATATCCATATATCTGTGAGAATCGGATTAAGCATGTTCTAGATTAAAACACAC[C/T]TTTTGTTTATAGACAGCTCCTCCCGATTTTTTtCTTCCTTGTGTTAACAGCTGCTAACCA	0.454545	0.965	Y	Y	0.333333	Y	Y
BARCPV_1.0_Chr03_26037270_C_T	715639671	C	T	Chr03	26037270	AATTTGTTATCATGTTATTCTCATTAATAGAACACCAAATCCTTTATTAAAAAaTAAACC[C/T]CATTTATGATTTTACATGGTCATTCACCAAATGTTAGTCATTTAAAAATACTTGGGTGTC	0.4	0.714	Y	Y	0.5	Y	Y
BARCPV_1.0_Chr03_26052512_A_G	715639670	A	G	Chr03	26052512	AATCTGGAATTTCTTGCCTTTGGATTTGGATATTTGCGAGTGTTCCGAATGTGAGAATCC[A/G]GAAGGCAATGGTTCTGGATGTGAAAACTCAGAAGTCAATGTGTGTGCGTTTTTTtGTTTT	0.461538	1	Y	Y	0.470588	Y	Y
BARCPV_1.0_Chr03_26149926_A_G	715639676	A	G	Chr03	26149926	GAATGATTTTGAACAGAAACAGATGGAGAATATCCCTTATGCATATGTGGTTCGAAGTTT[A/G]ATGGATGCTCAAACATGTACAAGACCAGGTATTAGCTTTGTAGTTGGTATGCTTGGTAGA	0.4	0.988	N
BARCPV_1.0_Chr03_26174771_C_T	715644329	C	T	Chr03	26174771	AAGGGGgTCGCTTAAGGTGGGCCCTGGACGCACTTACCAGGGAGTTAGTTAGTCTTTGAG[C/T]TGCTACCCTAAGCCTGATGTCGGAGATCGATATCAGACCTCAACGGTAGAGGGAGAAGAT	0.444444	0.976	Y	N	0	N	N
BARCPV_1.0_Chr03_26176273_T_C	715644330	T	C	Chr03	26176273	CATGCTTTTGTTGAGGGAATGCTACCTGGGCCCTTTAGTGAATTGTTGCTAAGGGTCTAC[T/C]CGAGGACGTTCACAAAAATTCAGCGCCGAGCGTTAGCACACATCGCCGCAGATGATCGTG	0.444444	0.996	Y	Y	0.470588	Y	Y
BARCPV_1.0_Chr03_26179465_C_T	715642125	C	T	Chr03	26179465	ATGATCTAGTTGTAGCCGGAAAAAGCATCTAGGAAGTTGAGCAACCTGCACCCTAAAGCA[C/T]TGTCTACCAAGGCATCGATATTGGGCAGCAGGTATAAAATCTTTTGGGCAGGCTTTGTTG	0.416667	1	Y	Y	0.5	Y	Y
BARCPV_1.0_Chr03_26218624_T_C	715642126	T	C	Chr03	26218624	TTGAGCCAACGACCGATGACTTCTCTTGACACCTTCCGAGATGCTTATCTGTTGGACTTT[T/C]GCTGCGtcGTTTGTGGTGGTTGGAGGTGTCCTCGGGGTCTCTTGTATGACTGTCCTATGT	0.384615	1	Y	Y	0.470588	Y	Y
BARCPV_1.0_Chr03_26244700_C_T	715640410	C	T	Chr03	26244700	CAAGAGGCCTTGAGCACTCATTCGAAGGTCTTGTCTCTCCGTAGTAAGGTTGTTGAGTTG[C/T]AGAAGAAAGTTGAAGAGACGCAGGTCAAGATGACCAGGCTGGAGGAAAGGGCGACCCAGC	0.428571	1	Y	Y	0.5	Y	Y
BARCPV_1.0_Chr03_26250660_A_C	715640409	A	C	Chr03	26250660	TTTGTACATTGgCACCCCTTATATCTATATCTACAAATTCCTTTATGTTCTAAAAAaCTA[A/C]TCAAAAGAAAGTACAAAAAGAGACATCCATTGATGCTCATTTCTCAAAGCCTTGGCCTTG	0.333333	0.935	N
BARCPV_1.0_Chr03_26271132_C_T	715640408	C	T	Chr03	26271132	GGCATGTCCGAGGCGGACCATGCGAAGGCGTCTAGGTGCCGCGCTATTACCCCAACGACT[C/T]AGTCTTGCTCCGCTTGGTCCAACGACTTACCAAGCTTGAACATTCTACCTCCAATCTATC	0.333333	0.996	Y	Y	0.5	Y	Y
BARCPV_1.0_Chr03_26277672_G_A	715640407	G	A	Chr03	26277672	ACACCAAAAaCTCTTCTTTCTCTCTCTCTCTCTATTACTTGCTCTAGAAAAATGCGTAAT[G/A]CGTTCTAAAAGCGTACCTTGTTATGTTCGTTGTTATCCCTTATATACCTTTCAATGTCTC	0.333333	0.965	Y	Y	0.5	Y	Y
BARCPV_1.0_Chr03_26325504_G_T	715644057	G	T	Chr03	26325504	GTGAAATTGTGTTGTAAAAAAGGAATGTGTGAGAGGTATTCTTATTTAGCAATGAAAGAT[G/T]ATATTTATAATATCATTTGTTTTACAAACATGCTCATTCAATTATTTATGCAACAGTTTT	0.428571	0.858	Y	Y	0.444444	Y	Y
BARCPV_1.0_Chr03_26399804_A_G	715640483	A	G	Chr03	26399804	CCCTTTAAGTGCCTTCCCCATAAGAACTTCCTTTGTAGATTGATAATTTCTCTACAAACG[A/G]ACTTAGGTACCTTGAACATAGAAAGTAAAACAATGGTTTTGCAAAAAGTAATGATTTGAT	0.444444	0.988	Y	Y	0.470588	Y	Y
BARCPV_1.0_Chr03_26496704_C_T	715640482	C	T	Chr03	26496704	CGTATCTTTGGGGGCGCACTTACGTGGCTCATTATCCCCACAGATGTCGATGTCCGATCT[C/T]TGAGCACCGAGCCCAACGCTCAGGTCCAGTAGAGTGTTTGTCTTTTAATATGAAATATTA	0.416667	0.896	Y	Y	0.4375	Y	Y
BARCPV_1.0_Chr03_26550110_C_A	715643171	C	A	Chr03	26550110	CCTTCATGCGGCAGGATCAAGATCGGGAAGATACAATTCATCGAAAGCCAAAGTCAAGAA[C/A]GGAATGGCTCACCAAAGTTGGCAAGCATGGTCTTCCCGTCGATCCAAGGAAGGAAGGGAC	0.454545	1	Y	Y	0.444444	Y	Y
BARCPV_1.0_Chr03_26680401_C_T	715640535	C	T	Chr03	26680401	ACCATTTTCGGTCGCTAATGGATTAAAATAATTAATTAAAAAAAAaaTTGGTGACTAATT[C/T]AGCGACTAAATGAAGATCCCTATAGCGACAAATTTGATATCGGTGACTAAATATTTTTTT	0.25	0.988	Y	Y	0.352941	Y	Y
BARCPV_1.0_Chr03_26684291_T_C	715640534	T	C	Chr03	26684291	AACCAATCTCAAAAGCAAAGTGTTGCAAGAAAGTTCAAGGTAATTTTGTAATTCTGAATG[T/C]TTGTCCTTATCAACTAGTGTATTGTCCTTTCTTTCTGCTTTGAAAGATACTGTAGCATTA	0.5	0.935	N
BARCPV_1.0_Chr03_26713022_A_G	715640532	A	G	Chr03	26713022	AGGGCAACATGCTCCATTACTTTTCTTCCCTCTCGTTGTCAACAGAACTCTTTAAATACA[A/G]AGGCCACCTAAACTAGCTAACTGATGTCATTAGCAACAATAATGAGCACACAAAGATACA	0.5	1	Y	Y	0.470588	Y	Y
BARCPV_1.0_Chr03_27064724_A_C	715639949	A	C	Chr03	27064724	AAAATACAAAAGCTGAAAGTAATCATACCATAAACCACATTTAGGGTCAGTATGTGACTC[A/C]CTGTACACCCTTATCACAGCAGCTTATCCAGTTTGTATTAGAGCTATTTTTCTCCCCCTT	0.428571	0.988	Y	Y	0.352941	Y	Y
BARCPV_1.0_Chr03_27104732_G_A	715643408	G	A	Chr03	27104732	TTGGAAGGATGTTATTGAATCGAAGTACGGTTTGTGGAGTCAGACAAACTCATTTACCCC[G/A]AATCAAATCAGATATAAATCTAGATGGTGGAATGATTTATCCAAAATCAGCCTTTCAGAC	0.4	1	Y	Y	0.333333	Y	Y
BARCPV_1.0_Chr03_27113862_T_C	715645091	T	C	Chr03	27113862	TTTACTGTCAAGGTTTCATTGGTATATCATTAGGTGACCCACACTACAATGTATGCATAT[T/C]TATACAAGGGACGCCATTATTCTTATCGGATATTTAAATGGGATGGAATATGGAAAGTCA	0.333333	0.965	Y	Y	0.333333	Y	Y
BARCPV_1.0_Chr03_27219142_A_G	715641547	A	G	Chr03	27219142	CAGGGGTGGCAACTTCCTTAACTTATATCTTCGCCGTATAGAGTTCAGACGTAACTGGGA[A/G]TCATGCCTTCTTTCGTGGGAGGGATTTAACGAGGGAGGCTAAATTGCTCCTTCCTGCGCG	0.25	1	N
BARCPV_1.0_Chr03_27286889_G_A	715642143	G	A	Chr03	27286889	CTCCATTCTTCCATTGGTTCATTGTTCAACGTTCTTGTATGCTTCCTCACGACTGTTCTT[G/A]TTCTTGTTTATTGCTCCACTTTCCCTCCACCGCACTCTGCTTTGCCTTCCATCGCGCTCT	0.363636	1	N
BARCPV_1.0_Chr03_27335585_G_A	715642892	G	A	Chr03	27335585	GCTCGGCCGAGAAGTCAGCCAGGCACTGGACTTGATGGCCCCTCTCGGTTGGTACCTGAT[G/A]TCAAATTTAGAGAGCTAGACCGACCATCCTATCATCCGCCCTACAACATCGGGTTTAAAT	0.285714	1	Y	Y	0.333333	Y	Y
BARCPV_1.0_Chr03_27337429_T_C	715642891	T	C	Chr03	27337429	TCGTTGAAAAGAATCGCCTCAATAAAACCTTCCCGATTGAGGGCCCTCCTTAGGGAGAAA[T/C]GGTTGGGCGAGGAAAAAGAGCGTAAATTTTATTtCCTTGGCTGTAGTAAAaTTTGAGGTG	0.333333	1	N
BARCPV_1.0_Chr03_27454474_G_A	715642348	G	A	Chr03	27454474	AAGAAAATCGATGATTAAATATCGATTGTGCGTTAGTCCAACAACTGATGAAAAAaGCAT[G/A]AAAGCAACGTGAATTTGCGTCGATCACTGTGAAAAATGCAATTTTCGTAGATCAAACCAA	0.454545	0.988	Y	Y	0.352941	Y	Y
BARCPV_1.0_Chr03_27505546_C_T	715644735	C	T	Chr03	27505546	ACCTATGATGTTGTCAATGGACAGATCCTTAGGAACCTTCTAGTCTTTTGGCAGATCTTC[C/T]TGCCGCAGATTTTAAATTGGTTGAATCGAGGATTCAATCGGTTGAATTTTTGTGTTGCTA	0.454545	1	Y	Y	0.117647	N	Y
BARCPV_1.0_Chr03_27584908_C_T	715639639	C	T	Chr03	27584908	GTCTGGGTTGTGCTTGAAGGTGGATTTCGAAAAAGCCTATGATTCGGTTATATGGGAATT[C/T]CTGGATGATATGCTCCTTAAGTTGGGATTCCAAAGTAAGTGAGTCAAATGGATGCGAGGA	0.461538	1	Y	Y	0.333333	Y	Y
BARCPV_1.0_Chr03_27784555_G_A	715639640	G	A	Chr03	27784555	ATGCTTAGTTGAACTCGTTTTATCATCCTTAATAGAAATACCTTTTGTAAATACTATATT[G/A]CTAACCAAGATCAAAACTGAAAACCAAATTTCTTAGTAGTTACCGCTAACCAAAACCAAA	0.333333	0.935	Y	Y	0.333333	Y	Y
BARCPV_1.0_Chr03_28031639_C_T	715641329	C	T	Chr03	28031639	GTATAAGTTAACAACGTCATTGGTGGAGGCTTCCTTCTCCTTAGCTAACTTCTCATCCTT[C/T]TGCACCAATTCTTCCTTGAGCCTCTCCACCTCATCCAAGAGTTTTACCTTCTCCTCAGAT	0.5	1	Y	Y	0.333333	Y	Y
BARCPV_1.0_Chr03_28050728_C_T	715644451	C	T	Chr03	28050728	GTCGACGTGGCATTCTGATGACGTGTCATTCTCGGATCAGCTAACGTGACATTCTCTGTG[C/T]CGCTGATGTGACATtCCTTTAAGTGTTATGACGACGTGACATTCTCTGAGCGAGGAAGGT	0.454545	1	Y	Y	0.352941	Y	Y
BARCPV_1.0_Chr03_28094361_T_C	715640008	T	C	Chr03	28094361	TTATGTGGCTAGCTTTCAAGAGCTTTTGCGTCTCACCCCTGATGATATGACGCCTCTCCT[T/C]GTTAAACTTTATTATTTTCTATACTACCAGTCTGACCTTCTCATCCATAGTAAGCCTATG	0.5	0.976	Y	Y	0.352941	Y	Y
BARCPV_1.0_Chr03_28235575_A_G	715640006	A	G	Chr03	28235575	TGGTTAGATTTTAAAAAAATGCTTAAATAAAGGAATTGTTCTAGTTGAAACAAAGTTGAA[A/G]TCACTATCTTACATAGTTTGACTATAAAACTTTGTCCAATTTTTTTATAAAAACTATAAG	0.5	0.662	Y	Y	0.333333	Y	Y
BARCPV_1.0_Chr03_28293897_G_A	715640007	G	A	Chr03	28293897	TATTAAAACTGATAACAATCTGCATTTAAGTATACAAAAAaTATTTTAAATAAAGTTATA[G/A]CAATGATGTGAAAAAaGTCCAATTCAAAAGTATGCTGGCAATAAATATTTATTTTATTCA	0.5	0.813	Y	Y	0.333333	Y	Y
BARCPV_1.0_Chr03_28328090_G_A	715640990	G	A	Chr03	28328090	CATGGAATATTTTGAGATAAAGGATCATGATTTAATTTAGTTTGTAGTTTTTATGCTTGT[G/A]AGCTCTGCTTATTTGGAGTTTGGAAACACATATAAATCAATTGAGTTTATAATGATTTTT	0.166667	0.858	Y	Y	0.333333	Y	Y
BARCPV_1.0_Chr03_28456742_T_G	715642455	T	G	Chr03	28456742	GATTTACAAATAAACCTAAGAGAAATAATCAGGGTATGTTCAACACATTTAATATTGTGT[T/G]TCTATAGTGGGTCACAATGTGTAATTAACTACCTCGTCAGCTTCTCGATGCCTGAGGTCT	0.5	1	Y	Y	0.352941	Y	Y
BARCPV_1.0_Chr03_28855105_T_G	715639882	T	G	Chr03	28855105	AACTCACATCATATCTTATGAAAGGCAATTCTGTTAGGAGTTCTTATTTATTTTAGGCCT[T/G]CAAGTATTTATCATCTAGGTGCACCAATGGACTTCTCTGGTTGTCACGGGCGATGGATTT	0.333333	1	Y	Y	0.294118	Y	Y
BARCPV_1.0_Chr03_29089385_T_C	715639883	T	C	Chr03	29089385	GGATCCTAAACTTATTGAGGATCATATTTTGGATTTTTATAAAAAATCTTTATGCAAAGT[T/C]TATTTCTAATGTTCATGATACAAGCAATATGAAAGATTTTATTGGTACTTATATTCCTAA	0.428571	0.714	Y	Y	0.352941	Y	Y
BARCPV_1.0_Chr03_29122946_T_C	715641701	T	C	Chr03	29122946	TTCTACCCCAATCTCCTCTCTTTATTTTTtACTTTATGCATCCTCTATTTCATTTAAACA[T/C]CTCTAGGTCACTAAAAAAATTTCTGCATAAAGTTTTCCCAATCTTGCCCATAAATTTTCC	0.4	0.965	Y	Y	0.352941	Y	Y
BARCPV_1.0_Chr03_29140358_A_C	715641700	A	C	Chr03	29140358	TTGTAGGCAATGCCATTTcACCAGATATTGGAAGCATTGGTGGCCCCATGTCATGAAGAC[A/C]AGCATTACTGGATGACCCCTTATTTGACGGATGCATTGGTGCATCAAATCTAGGACCAAA	0.5	1	Y	Y	0.352941	Y	Y
BARCPV_1.0_Chr03_29144969_G_A	715641699	G	A	Chr03	29144969	GAGTCCACAACCCCATAATAATTGCAATATGTTCAATCCCTCTATACAATAAATTTCCCA[G/A]CATGAGAGGTGAAATTAATAATTATCTCCATCAATATTGTTTTCCATTTCACTGCAATTT	0.5	0.899	Y	Y	0.333333	Y	Y
BARCPV_1.0_Chr03_29206767_A_C	715640377	A	C	Chr03	29206767	ATACTCTGATCTTTGTTTGGATGATTTGATTAGTGAGTTAGCTAAAAATCTGCAAGAGTA[A/C]GAGAGCAACTAAACTCAACAAAACCATATGAAAGGCTTCACTTTCTCCCTCACATAACAA	0.5	1	Y	Y	0.352941	Y	Y
BARCPV_1.0_Chr03_29249736_T_C	715640378	T	C	Chr03	29249736	GACATGACCTACTCGATCCCGACTAGTACAAATAGTGTCATAACCGTTAATTAAAATTTG[T/C]AAAAAAAAaTACACATAATATATAAATTTTAAGTCTTTAAAAATAATTTTCAATTAATAA	0.5	0.842	Y	Y	0.352941	Y	Y
BARCPV_1.0_Chr03_29311387_A_G	715640379	A	G	Chr03	29311387	AACGAGCAAACGTTCAATACATATGAAGAAGCTTGCTATGCACTAGGACTATTGAAAGAG[A/G]ACATAATTCATTGATGCAATAAAAGAATTAAGTGAATTAGCTTCTGGTCATGAACTCAAA	0.5	0.988	Y	Y	0.352941	Y	Y
BARCPV_1.0_Chr03_29330616_C_A	715641637	C	A	Chr03	29330616	CTTCTGGCTGAAAATAATACTGCTAAGGTCGCTTTCTCCAGGGCCTGGTATCTTACTTCG[C/A]CCCCCTGTAACACCTTGCTGACGAAATAAATTGGTCTTTGTACCTGGTTCTGCTCATGTA	0.428571	1	Y	Y	0.333333	Y	Y
BARCPV_1.0_Chr03_29375192_G_A	715641635	G	A	Chr03	29375192	CCGAATATATCCATGCCACAACGACCGGAGTGATCCCGAGCAAGAACGAGACCTGCAAGC[G/A]TCAAGAACCGAAGAATCAATAGCTATCACCAATCACAAACACAGACACGTCAAATTCCAA	0.307692	1	Y	Y	0.333333	Y	Y
BARCPV_1.0_Chr03_29385821_T_C	715641636	T	C	Chr03	29385821	TAAGCAAACGTTAGATGATTCTCACACTGACAAGTCATAAGCACTTACCTTGGGCACTCT[T/C]AGCGTTTCTTGTGTCAATGATTGATGCCCTCTTCTTCCGGCCTTTAAGATACTCACCTGT	0.444444	1	Y	Y	0.352941	Y	Y
BARCPV_1.0_Chr03_30382034_T_G	715641928	T	G	Chr03	30382034	TAATTTAGCTATTGTAATTTACAAGTGGTGGTACTCAACCTCTAATGATGGTAGATTTTT[T/G]AGTGTTAATGCATGATGTCCAACTAGAATTATTAAAGCCTTTGAATCATGGATTTTGAAG	0.428571	0.899	Y	Y	0.411765	Y	Y
BARCPV_1.0_Chr03_30407787_T_C	715641927	T	C	Chr03	30407787	CCCAAGCAACCTTTCTTCCATCAGAACCCcACCCCCATAAGAAATTCCTTTGGATACTCA[T/C]GATCTCGTTTGCCATCGCAACATGCATTTTAAATGGAGATAGATAGAACAATGGGATAGA	0.25	1	Y	Y	0.352941	Y	Y
BARCPV_1.0_Chr03_30433310_A_G	715641926	A	G	Chr03	30433310	CTCCCGCCAAACCGTCTACTACTATAAGAAACAAAAaCAGAGCTAGAGGGTCTCCCTGTC[A/G]AAGTCCTTTCTTTGGAAGGAACTCCTTAGTCGGGCTACCATTCACAAGAACAGGCACGGA	0.428571	1	Y	Y	0.352941	Y	Y
BARCPV_1.0_Chr03_30578255_G_A	715639500	G	A	Chr03	30578255	ATTTATTTTTATACAAACCTTCATTtGTTtAAAAAATTCTCATTTTTACATTACATATGT[G/A]CTCTTTTAAAGAAGATTGTTCAAATGATAACAAaTTAAAATGTGTAAATATAATTTGAAA	0.333333	0.609	N
BARCPV_1.0_Chr03_30587674_T_C	715643661	T	C	Chr03	30587674	AATACTTATGTTATATTTCATCTTGTATCCATTAGAATAAAAaTTTTtAAATCAATAAAA[T/C]TTTGAAATGGATCATAGACTATGTTAGATTGATTAATATATTTGAATTTGACTAATTTTt	0.3	0.662	Y	Y	0.352941	Y	Y
BARCPV_1.0_Chr03_30951698_G_T	715641305	G	T	Chr03	30951698	AATTATTAAGGTGCCTCTGTCCAAGTATTGCAGTGTGGGAGAGTGGGTTGGTCTTCCTGT[G/T]GGATTATGCTTGATTGTGACTGGAAATTTCCTGAGGAAATTTGAACTTTGCACCGCTTTC	0.5	0.965	Y	Y	0.333333	Y	Y
BARCPV_1.0_Chr03_31101826_C_T	715640190	C	T	Chr03	31101826	CTTTTATGTCAAGTATGTAGGTGATGAATTTGAATGTTATTCCAGGGATGGATTGACTCT[C/T]TGCCAATCACATTCTCAAAGTTGTGCTCAACAAAAGATAGTGTTTCCAAATTCCAATGAG	0.428571	0.965	Y	Y	0.333333	Y	Y
BARCPV_1.0_Chr03_31252283_G_A	715640189	G	A	Chr03	31252283	CAACATAGAAAGAAAGGAATCGAGATGAAAACCTAGGGCAAAACCACGAAGACTCCGTTT[G/A]TGTTCCCACGGTGGCATGGCTACTCTATCATGGTGACACGTTGCTCAAGCTCAAGCGCTA	0.5	1	Y	Y	0.444444	Y	Y
BARCPV_1.0_Chr03_31308059_G_A	715640958	G	A	Chr03	31308059	TGAAGTTGGTCTCTCACATCGTAAGTTAAGTAAATATGGAATCATGTATCCCCAAATCGA[G/A]GTCGTGATTCTTAACATCGATTTGTTGTCACTGTGCAACATTAGCTATGAGACCATTGAT	0.363636	0.988	Y	Y	0.294118	Y	Y
BARCPV_1.0_Chr03_31308468_A_C	715640959	A	C	Chr03	31308468	GTAGAGATGAAAATATACAACTAAGACTTATTTATTACATCTTGTTGTGTGTACAATATT[A/C]GCTGATAAAAGTGTGATATTTGTTAGTGTGTTGTATTTGGCTTTTTCAGTGATCTAGGTA	0.166667	0.899	Y	Y	0.352941	Y	Y
BARCPV_1.0_Chr03_31320955_A_G	715640960	A	G	Chr03	31320955	GTTGTTGTTTGAATGCATCTAGATACATTGACACCAACTTTCATTCAATTTTCCCTATAC[A/G]ACGATCACATGGAAGGACGTCCATTTGAGCGGATATCGTTATTCTCTAGTTATTTGAGGC	0.5	0.935	Y	Y	0.352941	Y	Y
BARCPV_1.0_Chr03_31383540_A_G	715644760	A	G	Chr03	31383540	CAACTTTACTGTATATGAAGAACTGGTATGACAACTTTGATTATTGGTAATTTAGAGTTG[A/G]ATCTTTTTATATATATATAAAATGAAATCATCAGGGTATAACAGGGTTTGAGTGTAATTA	0.4	0.772	Y	Y	0.352941	Y	Y
BARCPV_1.0_Chr03_31387497_A_C	715644759	A	C	Chr03	31387497	ACAGATGATAAATAATAGGCAACATGTTCAGTCTGGAGCATTGAACGCCACCTTTGTCAT[A/C]ACCAAACTGTAAAAAAGGTTTGAAGAATAGCAGAAGAAATTTGAAAGAAAATCGAGGCAC	0.5	1	Y	Y	0.277778	Y	Y
BARCPV_1.0_Chr03_31393828_G_A	715644379	G	A	Chr03	31393828	TTGGTTGATTAAAACTAATGTCTTTCACTCATTTTAATATTTAGTTATCTCGAGTAACTC[G/A]AACGAACCAAAGGAAGTTGAAGAAACTTACACGTAGGTAATTAATATTACATAAGGTGAT	0.333333	0.899	Y	Y	0.294118	Y	Y
BARCPV_1.0_Chr03_31398659_A_G	715644380	A	G	Chr03	31398659	TCAGAAGGAGAATAGTGTTTCAGATGATGAGTCTAATTAGCATGAACATAAGGGGGGATA[A/G]GAGGAAGTACGAAAAGAACTTACTTAAAAGACTTTATTAGAAAAGAGGAGGTTGGAATGG	0.444444	0.965	Y	Y	0.352941	Y	Y
BARCPV_1.0_Chr03_31401652_A_G	715644844	A	G	Chr03	31401652	CATCTTTATCCGAAAGTAGCTTGATTCCGCTGGAGTTCACATGAATTAGTACCCTAACAT[A/G]CACACACATATTGCACATCACAATGACTGAAACCTACCCATTGGCCAATAAAAAGATACT	0.4	1	Y	Y	0.352941	Y	Y
BARCPV_1.0_Chr03_31402064_C_T	715644845	C	T	Chr03	31402064	TCGATCGAATATCAACATTTAAAAAATGAGTCTTAAAGTAATTAGGAGATCACTGACACG[C/T]CAACAATTATACAACCAGTCAAAAGTACTATTTGAACCCCTCAACCTATATAGGTATATA	0.5	0.935	Y	Y	0.333333	Y	Y
BARCPV_1.0_Chr03_31438864_T_C	715639512	T	C	Chr03	31438864	ATTGATGCAGAAAAAaTTAAAAAaaCGATTATTTTCATGATAAAACGACGGCTTTCTAGC[T/C]GTCTTTGATGTATGTGTAGTTTTATGTCCAACAGAGAAGAAGACAACTATCTAGCCGCCT	0.428571	0.842	Y	Y	0.352941	Y	Y
BARCPV_1.0_Chr03_31589064_T_C	715639511	T	C	Chr03	31589064	TTTAATGACAAATAGTGTAATGAAAAGAAGTAAAGAAAAATATCATATTATATGGTTGTG[T/C]TGATATCTTTTTTTTtAGTGGTGTTGCGAAAAGACTTGGTGGTTGTCAATCTAGTTTAAT	0.444444	0.935	Y	Y	0.363636	Y	N
BARCPV_1.0_Chr03_31736713_T_C	715644737	T	C	Chr03	31736713	CCTTCCAGGATAAACTTTCCTTCACCTCCTGCACCTTTCTCGCCTCAAACATACTGCCTA[T/C]AAAGCTTCCCTCGAGCCACTTAGAACTCTCCTCCCGTACTCCAATATGGACAACATTTGC	0.285714	1	N
BARCPV_1.0_Chr03_31752390_T_C	715643803	T	C	Chr03	31752390	CCTCTCCGGCTCCATCGATATCGAAGCCCTCTCCCAAATCCCCTCTCTCCGCTCCATCAG[T/C]TTCGTCAACAACTCCTTCTCCGGTCCCATCCCTCCCTTCAACAAACTCGGAGTCCTCAAG	0.2	0.915	Y	Y	0.352941	Y	Y
BARCPV_1.0_Chr03_31756136_C_T	715643804	C	T	Chr03	31756136	ACATTTGTCAGGGAAAAACCTTCAGTATAATCAACCACTCCATCTTTAAATAAACAATTA[C/T]TCTCGTGTCTCCAAATCTCGCTAATCAACGCTATCCAAGCATTACCCATAATAAGATTAA	0.333333	1	Y	Y	0.333333	Y	Y
BARCPV_1.0_Chr03_31775873_G_A	715644780	G	A	Chr03	31775873	CTGGAGTTGGAAAATCTTTATGTAGCTCTACCATCCTCTTTTTAGTCTCTTTCGCATATT[G/A]GCTCAACAATTCAATTCAATTTGGAAATGTTAATTTTTCGAGCTTCATGCTTCTATAGTT	0.375	0.899	Y	Y	0.333333	Y	Y
BARCPV_1.0_Chr03_31776999_C_A	715644779	C	A	Chr03	31776999	TGGCAATGCACTCATCCTCAATTTGGAACTTCATGATATTATGTTGTATGTAGATGATGA[C/A]TTAGATTCTGATGTTCGATGAGCATGTTGTATGAAGTGTTGACTTCAAAGAGTGTGTATT	0.375	0.965	Y	Y	0.333333	Y	Y
BARCPV_1.0_Chr03_31787375_G_A	715642813	G	A	Chr03	31787375	TTTCTCTCTTTAGTGATGATTGGTATTTACTGATTATTAGATTTGGATTAGAGTAGTACA[G/A]TGGTGATATCCTGTTTGATTGTTGTGACTATTTTGAACAGTCATTTCCTGTGATGATTGA	0.363636	0.965	Y	Y	0.333333	Y	Y
BARCPV_1.0_Chr03_32016978_A_G	715642631	A	G	Chr03	32016978	GTCCATTGCTAGTGAGACCGAGACTTCTACAACGTTTTGTAACCTTCCGCAACATTCTTC[A/G]GTGTTCCAAGATCTCTTTCGATAGATCAGGAGTTCAAGAAGAAGCGAAATGAAAAATCCA	0.333333	1	Y	Y	0.352941	Y	Y
BARCPV_1.0_Chr03_32304721_T_C	715639807	T	C	Chr03	32304721	ATATGTGTGCTCTAACACTCCCACAAGTGATATAACTTACTTCTGTAAGGCTTTTATTAG[T/C]TTTTGTTGTTGCAAAAATTAGAGTTTACAATTTAGAAACTATTTATCAATATTAGAAACT	0.4	0.935	Y	Y	0.375	Y	Y
BARCPV_1.0_Chr03_33874386_A_G	715639608	A	G	Chr03	33874386	ATCTTAACGAAATGGGGTAAGGTGAGAGTTCGGGTTCGCGAAAGAGGGCACTAGTTGCAA[A/G]GAAGCTATCAGTAAGGGGTAATGTTCATTGAATGATGAAAGTTAAGGTTCATGTTCCGTC	0.5	0.965	Y	Y	0.352941	Y	Y
BARCPV_1.0_Chr03_33891670_G_A	715639607	G	A	Chr03	33891670	ATTAGTTCTAAATCAAATCTAAACCAGTCTAATACTCTAGGTTTCACATTATCCTATCAT[G/A]AGATAGAATACAGCTCTTAACCTCAAGCGCATTCAGTTGCATTGTATGCCTCTCATTGTG	0.2	1	Y	Y	0.333333	Y	Y
BARCPV_1.0_Chr03_33910281_G_T	715639606	G	T	Chr03	33910281	TTCCAAACTTAAATAAAAATACATGAGGTGTAAAAATTCTATTCGTTAAACCTTCGTAGT[G/T]TCATGGTACAAAAAAAAaGAGATAGAAAGAATCATTTCACATGACACAAATGGAGAATTG	0.5	0.765	Y	Y	0.333333	Y	Y
BARCPV_1.0_Chr03_34717709_T_C	715641537	T	C	Chr03	34717709	AATAGAAAAAaTAAAGTGGGTATTGATTTGATTTTTAGCAATAAAAGAATTTTAGGGATA[T/C]TGAAGCAGCAGACATGGACACATTTTTtCTGGGAGTTTGGATCAAAACTTAGACCACCTG	0.285714	1	Y	Y	0.352941	Y	Y
BARCPV_1.0_Chr03_34860382_C_T	715639864	C	T	Chr03	34860382	ACATGTGCAGCTTCTACTGAGCAAGGGGTATAATGGAGCAGCTGCTGATGTTTGGTCATG[C/T]GGGGTGATCCTTTTTGAATTACTTGCAGGCTATTTACCATTTAACGACCAGAACTTGATG	0.5	1	Y	Y	0.333333	Y	Y
BARCPV_1.0_Chr03_34964151_C_A	715639866	C	A	Chr03	34964151	AAAAaGTAAACGGGCTTTTCCGTTCCATCCAGACAAATCTTCATCTCCATCTTAATGAAA[C/A]AACCTTCCCCATCGCGTTCCGTTTAAGAATCACGTTCGTACCGATTCTTCACCTTTTTCC	0.333333	1	Y	Y	0.333333	Y	Y
BARCPV_1.0_Chr03_34973096_A_G	715639865	A	G	Chr03	34973096	GATGAACGAGACAGGGAGGACATGATTAACCTTtCAGGACGTAGGGTAAGCAACGCGCCA[A/G]GACGATTGAGGGTTTTGGATGTTAGAGCAAATGAGAGCAGTAACTCGACATTGTAGGGGA	0.5	1	Y	Y	0.352941	Y	Y
BARCPV_1.0_Chr03_35016210_A_G	715640755	A	G	Chr03	35016210	AAaTATGAGAGAAAGAGAAAATAAGTACAACAACAAAAGTTGGAAATGAAGTGACCGTGT[A/G]ATAGTATCACCAATCAAACAAACACATACTTCAATTATTAACTCTTGGGGAGAATTGTTG	0.25	0.935	Y	Y	0.4	Y	N
BARCPV_1.0_Chr03_35181956_C_T	715639854	C	T	Chr03	35181956	TGACTATCTCTCTTCTATGTATATAACTCCAACTACCAAAAGATATATAGTCACTTGCGA[C/T]AGTGGAGGTTATGAACCGAAAAATACATACTCACTTCCGAAAGTGGAAGTTATAAATTAA	0.3	1	Y	Y	0.333333	Y	Y
BARCPV_1.0_Chr03_35379615_T_C	715639853	T	C	Chr03	35379615	TGTCAAGTTAGTTATCTTTCAAACAACTTACCCATTCACATGAACCTCCTCCAACTCTCA[T/C]CACCTGTATAACTTCATTTATATGATTCCATTATATCAGGAGAGTCAGGATATCTCTGTC	0.4	1	Y	Y	0.411765	Y	Y
BARCPV_1.0_Chr03_37258151_A_C	715641797	A	C	Chr03	37258151	CTTGATTCAAAAAATTTTATATTTTTCAATTGAGTCTTTGTGATCTAATTATTCCATTTA[A/C]TAGTTGATGTGAATTTTATCTTGTTTTGTTATCTTGTTTATTTGTTTTTACATGATTCGT	0.4	0.609	Y	Y	0.428571	Y	N
BARCPV_1.0_Chr03_37289503_T_C	715641796	T	C	Chr03	37289503	GATTCTCTCTTTATTTGTATGTGTCTTACCACATAGTTTTGGACTTTCAAGTAAGCATAA[T/C]GCTTACTGTATAGATTTTATCTGTAGCTGAGGATAATGACTTGGTATAATCCTACATAAT	0.384615	0.899	Y	Y	0.352941	Y	Y
BARCPV_1.0_Chr03_38087648_T_C	715639501	T	C	Chr03	38087648	AATGATTAAAGAATGTTAACATATCACCAAAGAACTACCATTAATAGTCTTTTCTATATT[T/C]TTTtCAAGATCCAAATTGACCATAAAATATCCAATATTAATGTAAATTAGGTCAAGCCCT	0.333333	0.765	Y	Y	0.352941	Y	Y
BARCPV_1.0_Chr03_39591951_G_T	715639345	G	T	Chr03	39591951	ACACTCAAACTCTCTTAAATTTATTTTTGACAACAATTTATAATTTTAATTTAATTTTAA[G/T]TACATTTTTATAATATACTACTTATTTTCTTTTCTCATCTTGCTCATCAACTTGCACTTT	0.25	0.662	Y	Y	0.166667	Y	Y
BARCPV_1.0_Chr03_39859794_G_A	715639422	G	A	Chr03	39859794	GAAACAGTGTAATTGATTAAATCATAAGCATTGGAAGAGTCCCAGTCTCCTCCCCAAACA[G/A]TATGACTCGGGTGCCTCCCATGGAGTGCATTCAAACCAAATGTCACAAGGACCCTGCAAG	0.3	1	Y	Y	0.294118	Y	Y
BARCPV_1.0_Chr03_39931907_C_T	715639425	C	T	Chr03	39931907	TGATATGACTAAAAaGATTAGGCATCTACTGTAAAGACAAAGGAATATTCCAATCACCAT[C/T]TGTCCAAAACTGAGAGACTGTATCTGAAATACTAGCACCATCAGATAATCTTGCAATATT	0.5	0.988	Y	N	0	N	N
BARCPV_1.0_Chr03_39939960_C_T	715639426	C	T	Chr03	39939960	AGATAGTGAGAAGTCCACATACTATGAAAACCAGTGTTATAACCGCAAACACCAAAAACA[C/T]AGACAGTCTCGAGGACTTTTTATGGTCTTTTTGAGAGGTGGTGTTTCTATCATTGGTAGT	0.444444	1	Y	Y	0.352941	Y	Y
BARCPV_1.0_Chr03_40027283_T_G	715639423	T	G	Chr03	40027283	GGCTGTGTCACCCTTTtATAACCTTGTTTTtCTTtATTTTtGTTtCTTAAATTGTGGCAA[T/G]TCAACCCAAaCcACCTAGGTTTAGGTTGAGAATTTCAATCCACTCTCAAAATGTGTTTCT	0.444444	0.8	Y	Y	0.266667	Y	N
BARCPV_1.0_Chr03_40164030_C_T	715639424	C	T	Chr03	40164030	ACATCTTTTATTATATGAAGTAAGAATGATTCTTGACTTTATTCCCTTTATTTGAACATT[C/T]TCCTTGCTCAAAGATTATTTATCGAATTTTTCTTCTTCTTCTTTCTATTGTGACCTTGAT	0.25	0.813	Y	Y	0.235294	Y	Y
BARCPV_1.0_Chr03_41585560_A_G	715640530	A	G	Chr03	41585560	CAATATTATTCAAACTATCTTTTTCCAATTCTTTTATCATTTTCAATATTATGTATAAAT[A/G]ATGTATGTGAAACCAATAACTAATCATCTAACTTTCATTTCTACTTATTCATAAATTAAA	0.285714	0.765	Y	N	0	N	N
BARCPV_1.0_Chr03_41586165_T_C	715640531	T	C	Chr03	41586165	ACTGAATTGAAGGCATCCGAAAACTACTTCTGAATTTAACATTTTTGTAAGATATTAATC[T/C]CCACATTTTTCATCCAATATCATTTTAGTGTTTTTATGAATAACTTCTCTATTAAATACA	0.4	0.813	Y	Y	0.352941	Y	Y
BARCPV_1.0_Chr03_41923075_T_C	715640919	T	C	Chr03	41923075	AATTCATAACACCCCCTTAATGTATCATGTATTCTGATTACACAATTCAGAAGGTAAACC[T/C]AAATCTGGAAGTATCTTTTGAATTGTCCAATTTGTAACACATTTTGAACTTACTATCCAA	0.375	0.965	Y	Y	0.352941	Y	Y
BARCPV_1.0_Chr03_42041287_A_C	715640920	A	C	Chr03	42041287	TATTGATTTTTTTtAATATAATTTTAACTCATAACAGAATTTTAGGTTTATTTGCTCTCT[A/C]ATCAAACATCAGGTAAACAACAAGTAATATTAGATTAATTTATCTTTCAACTCTGGCAAA	0.428571	0.662	Y	Y	0.352941	Y	Y
BARCPV_1.0_Chr03_43033378_T_C	715639252	T	C	Chr03	43033378	GGTCAAAGAAGCAATTAAAGATAAAAAAAaTAGACAAGGGTGAAATCTGAATGTGATCTG[T/C]GCTCAAGAATAACATAGTCTTAGAAAACATCTTCATTTTGAACAAAATCTTAAAGGGAGA	0.333333	0.858	Y	Y	0.352941	Y	Y
BARCPV_1.0_Chr03_43603293_C_T	715639894	C	T	Chr03	43603293	AAAATTGGATAACTATCATATTTTACGGTAATAATTGTTTGGTGCCTAAACATAAAATGA[C/T]TTTATGATCCCATTATTTATTATATTTTGATGATATAGTGTTTTGATGATCCCATTATAT	0.5	0.765	Y	Y	0.5	Y	Y
BARCPV_1.0_Chr03_43603453_C_T	715639895	C	T	Chr03	43603453	TATATGAAAATTAATGGTTACAATCAAGGTATACCAAAGAGTTTCTATCATCATTGTCCA[C/T]TTTTTAAATTTAATAATTAAGTTTAGTAACTCATAAAAAATACTAACTTTCAAGGAAGTG	0.375	0.899	Y	Y	0.5	Y	Y
BARCPV_1.0_Chr03_44270041_T_G	715645120	T	G	Chr03	44270041	AACATTTCATTATTTATAAGTGAGTGCAAATCTTACTTCATAAGTGAGTTTTATGAGGTT[T/G]AATTAAGTTTAAAATTTACTACTTAATATGGTATAGAGCCATTTTAAGTATTTGTTAGAC	0.25	0.813	Y	Y	0.444444	Y	Y
BARCPV_1.0_Chr03_44270141_C_T	715645119	C	T	Chr03	44270141	TTTTCTCTTTCTCTTTAATTTCTATGTGGTTTTCTCTTTACTAAGTGCATAATTAGATCA[C/T]GTCCACATTGTTGGAAATCACACATTAACTAGATATTAGAACATTTCATTATTTATAAGT	0.2	0.858	Y	Y	0.411765	Y	Y
BARCPV_1.0_Chr03_44306173_T_G	715639317	T	G	Chr03	44306173	ATTTCGAATTGGATTGTAACACTTTCATAAATATATAGTACAAAACCTGTTTTAACTTAG[T/G]TGGAATCAATTGTTATGCAATATTGACAGATCTTGCACATTATTCTGCATTTTAAAATTG	0.428571	0.899	Y	Y	0.352941	Y	Y
BARCPV_1.0_Chr03_44594290_T_C	715639245	T	C	Chr03	44594290	AAGTTTtATTTTtAACTCTAACGTGGATGAAGTTGCTGCGTAAAATATAAAGCTTTAGGT[T/C]ATGCGATTGGTGGGAAAATTGGATGTGTTGAAGAAAGAGTGAAATATAGGGAGTCTTATT	0.2	0.988	Y	Y	0.235294	Y	Y
BARCPV_1.0_Chr03_44606215_A_G	715639246	A	G	Chr03	44606215	TGCACAGGTATTACTTTTATATACATATATCACATATGGAAAGAAGTAATTCTAATTGAA[A/G]AATCCAGTCTCATAATTCTAAAAGTCACTACCAATTTCAAATCAAATTAGAGACACATAT	0.428571	0.813	Y	Y	0.352941	Y	Y
BARCPV_1.0_Chr03_45017953_T_C	715639247	T	C	Chr03	45017953	TATTGCATCATAATACAGCTCTCTGGTTTCTTTTTTAATTAGTATGCTGTGTTCTTTCTT[T/C]ACACCTCACGGTCTATATATTTCTTTAATTATTCTGTGTtCCTTTTTTTTTACATCAAGt	0.428571	0.858	Y	Y	0.352941	Y	Y
BARCPV_1.0_Chr03_45295984_G_A	715644902	G	A	Chr03	45295984	ACGATTCCCATAACACATATCCGGAGGAAGCATTCCCGTTAATTTGTTCGAAGAAAGATC[G/A]ACGACGGTGAGTTTTCCATTTCTTCCCAAACTCTGAGGAATGCTTCCGGTGAAGTTGTTC	0.428571	1	Y	Y	0.333333	Y	Y
BARCPV_1.0_Chr03_45577423_C_T	715639243	C	T	Chr03	45577423	CGACAGAAATTGAAAACTAAAAGTTCGTGAAGATACTGTGAGATGGTCAGTTTATAGTGA[C/T]GCATTATATTTTGCCAGAAGTTGTCTAAGAATTTGTTCAGTGTTGTGACTTTCGTTATAT	0.416667	0.935	Y	Y	0.333333	Y	Y
BARCPV_1.0_Chr03_45588760_C_T	715644904	C	T	Chr03	45588760	GGAAGTTTCTTTCCTTCCCTATGGTAATCGGTGCAGTCATGTAAGTTTtCCTTTTCTCTC[C/T]CCCTATATGTCTATAATTTCGCTCTACAAATACATGCCCCAATTtAATTGTCATATTATA	0.444444	0.935	Y	Y	0.333333	Y	Y
BARCPV_1.0_Chr03_45592574_G_T	715639244	G	T	Chr03	45592574	AAACAAACGATGCCTAAAATTGCGGGGCAAACTAGTTACATTTAAAGAAGGTTGGGTGTT[G/T]AGGGTAATATGTAGTGCTCATAACCATGAATTCTCTAATACATTAGTTTGTTACCCTTGT	0.222222	1	Y	Y	0.277778	Y	Y
BARCPV_1.0_Chr03_46019165_G_A	715641142	G	A	Chr03	46019165	GTAATTAATAAAAGAGATAATTATGAAAGTAGCTATCAAACACTAAGTGATAACCCCTAC[G/A]TTATGTGAGGTCAAAAATCAAATTGACTATTATTCTTATAACGTGAATCTGTACTGATAA	0.285714	0.899	Y	Y	0.352941	Y	Y
BARCPV_1.0_Chr03_46054732_C_T	715641141	C	T	Chr03	46054732	ATCATGATAACATCAGTGTACAATGATACTGTTTTATTAAAATATGACGTTGGTCTTTGG[C/T]ATAAGATTTCCTCCTATAGTGTGTAACGTGATAACACCAACTAGCATCTTTGTGAGCTAA	0.3	0.965	Y	Y	0.333333	Y	Y
BARCPV_1.0_Chr03_46585906_A_G	715639254	A	G	Chr03	46585906	TATATATGTGTCTGTGTGTGTAATACATATACATATATTTATATTGTCATGTCTAAAAAA[A/G]GGTGTGTTGGGAGGTTTCTCACCTCTATGAACAAAGTTTGAGGTTGTGCATGGAATGGAT	0.25	1	Y	Y	0.352941	Y	Y
BARCPV_1.0_Chr03_47093885_G_A	715639253	G	A	Chr03	47093885	ATCAACGGAGATAAAACTCTACTGTAGGATACAGAGCTTGTACACAAATAGTTTATCTTt[G/A]GTTTtGTGGGTATTGGTTGGAGGTGTAGATAGTTTATCTATCTCTTTTATATAAAAGTTG	0.5	0.935	Y	Y	0.333333	Y	Y
BARCPV_1.0_Chr03_47527006_C_T	715639323	C	T	Chr03	47527006	TGGATGAACCCAAATTAGAAGAAGTTGCAGGAATTAAGTTGTTCACATACATCAAATCTG[C/T]AAAAGATTTGAAGAACTGAAGGAAAGACTTGGTATGGTTTTTGTAGGCATGATTTAAATC	0.444444	0.935	Y	Y	0.333333	Y	Y
BARCPV_1.0_Chr03_47821859_T_G	715639322	T	G	Chr03	47821859	CAACCTTGGAAAAACCATTTTCAGGTCACCACACCTCGTCCAATTGTCTTCTCAGAAACT[T/G]ATTAACTTCTCATTACCAATCTTCAACTTGAAACGATCTTCAAACCTCCTTTCCCAATTC	0.5	1	Y	Y	0.4	Y	Y
BARCPV_1.0_Chr03_47823000_A_G	715639321	A	G	Chr03	47823000	CCACCGACTAATTAACCTTTAGAAAaGAAAaCTCATAATCAATTTATATCTCTTTTCTCT[A/G]TAACCCTCGAAATAAAGTAAAACTAATTTCGTATTTTCCCATATTTTTACGTAACTTTTC	0.285714	0.765	Y	Y	0.352941	Y	Y
BARCPV_1.0_Chr03_47948092_C_T	715639320	C	T	Chr03	47948092	TTGAATTATCACATTACTTTTCTTATCTTGTTGTGATGTCCTGATATGGAAAAGCTTAAT[C/T]TCCTACCAACATCATAGTTGGATCATATTCCATAAAGTTTTTGTTTtGTTTTTTtCATCA	0.444444	0.858	Y	Y	0.333333	Y	Y
BARCPV_1.0_Chr03_48171841_A_C	715639319	A	C	Chr03	48171841	TGAAATTCTTGTAGTTTAATTTtGGGGTTCAACCGTTGTCGTGAATGAAATTTTGGTACA[A/C]CAAAACCACATAGCAAAGTGGGATGCTGAAAGGTTAACATCAAAATTTATTACATGTGCC	0.25	0.965	Y	Y	0.352941	Y	Y
BARCPV_1.0_Chr03_48187812_G_A	715640115	G	A	Chr03	48187812	TTTTATGTTTATTTAGCTTTTTAAAAATTTTACTGTCAATGATAAATTCATGTGATACAT[G/A]AAAGATGTGAAATATTAAAATAAAATTATTCTTTCAATATATGCTTGATTCTCTTTTAAG	0.428571	0.609	Y	Y	0.333333	Y	Y
BARCPV_1.0_Chr03_48366356_C_T	715640114	C	T	Chr03	48366356	CCCCCTAAAATCTTTATCAATCACTTTTCAGTCTTTTTGCGTAAGAAAATAAACCTACGG[C/T]AGTGTGACAAAGACTACAAGTGTAAAATATTCCAAATTCAACAAACTCGTTTGTCGAAAA	0.428571	0.899	Y	Y	0.333333	Y	Y
BARCPV_1.0_Chr03_48444795_T_C	715639553	T	C	Chr03	48444795	TACGAACACGATTTAGACTCTGAAATATATATTGCGCTCCTGCAGTGACTGTTTACATCA[T/C]AAAACTTCAATTATTTTGCTAATATGTGGTTACTTTTACCAATTAATCAGCTTAAAAAaC	0.5	0.965	Y	Y	0.352941	Y	Y
BARCPV_1.0_Chr03_48445603_T_G	715639552	T	G	Chr03	48445603	AGAATTGTCCGGATAAAaAAAaTTATGCTATGATTTCAAACCAGTGAAGTTCCAACATGC[T/G]CAAAACACTATAAATTTCCCAAAATTAAATGCAGACAGACTTAGTTGTCTCAATACCTGT	0.5	0.899	Y	Y	0.352941	Y	Y
BARCPV_1.0_Chr03_48577600_G_A	715639551	G	A	Chr03	48577600	AAGAGATGGTTGACAGAAGTTGTGTAGGTATCTAGGGTTGAAGTTGAAACCATTAATTTG[G/A]CAGACTTGAAAAAAATGATTTGAAGCAATGAATTCCTATGTGAGATAGGGTTGATGTTGG	0.5	0.965	Y	Y	0.333333	Y	N
BARCPV_1.0_Chr03_49057057_T_C	715639509	T	C	Chr03	49057057	CTCTCATAGAAATTGTAACCGATGAAAACAGTTATAAAGTTATACTTTGTAATCGTGCCT[T/C]CGTAAACAGTCTACTGTTGCTCTTTTCTAATGGAAAAGTAAAGTGTACAGCTGAACTTTT	0.166667	0.965	Y	Y	0.25	Y	N
BARCPV_1.0_Chr03_49662957_A_G	715645123	A	G	Chr03	49662957	CTTGTCGTGATCATCTATTAATTACAATCATGAATGCTTTCTAATTTGAGTGGTAGATAG[A/G]TTAATTAGAGTAAATAATCATGAGAGTGGCTTCTAATTAGATGCAAAATGTTTGTCAATT	0.5	0.813	Y	Y	0.470588	Y	Y
BARCPV_1.0_Chr04_212864_A_G	715640025	A	G	Chr04	212864	AAGCAGACAACTTAAAGAACAATTAAAGCTCCTTTGTTCATTTGTATCTTTTGTACAGTT[A/G]CAATTAACATGTAAGGATATTTCATGATTAAGAAAATGACAATGTAGGCATACTAATGAG	0.4	0.813	Y	Y	0.222222	Y	Y
BARCPV_1.0_Chr04_226600_G_T	715640024	G	T	Chr04	226600	CACAACTTCCATATCATTGCTATAGGCGTATCCTAATATATGTCTGCAACTCATGAAGAC[G/T]GTGCTCACAATAACAGCCTCTGCAACCCCAAGAATCAGAACCACACGAACAACCCCTTTA	0.5	0.976	Y	Y	0.352941	Y	Y
BARCPV_1.0_Chr04_261173_A_G	715640023	A	G	Chr04	261173	CAAACCATCAGCAGAAAAGGCCATAGGAACAAAACGTTGTGCTAACCTCTTAACCCCTTG[A/G]TGGTGGTAACTATTAACCAAAaTCTCCCTTtCTtCCCCTTCTTTtCCTTCCTCATGAAAC	0.428571	1	Y	Y	0.411765	Y	Y
BARCPV_1.0_Chr04_424728_G_A	715644661	G	A	Chr04	424728	TAAAATTCTATAACTTGTCATATATAAATCAAAATATCATGAAAATATCATATATCTTTT[G/A]TGTTTTtAAGATATATTAAGTGATAAATAAAGAGACAAAGAAAGCCCGATAAACCAAATT	0.166667	0.765	Y	Y	0.222222	Y	N
BARCPV_1.0_Chr04_447225_T_C	715642306	T	C	Chr04	447225	CCTTTtCCCTTCCCTTCTCTCAGCAAAACTGTCAACAAGTCAACATGAGAACTTTCTtCC[T/C]TTTCATTTTCATCGTACTTGCTCAGATCTTCTCTCTTGGACTCTATGCATGCATATATGA	0.133333	1	Y	Y	0.111111	Y	Y
BARCPV_1.0_Chr04_958029_A_G	715644417	A	G	Chr04	958029	ACCATTCGAAAACACGGTGAATCATCAACTACTTCTTCATGCACTTCCATACTTTCTTGG[A/G]CCACCCTCTTAAATATTTATATTCTAAAAATATAATTTTTtAATGTTCTGGATTACATAA	0.4	1	Y	Y	0.111111	Y	N
BARCPV_1.0_Chr04_1002016_A_C	715639412	A	C	Chr04	1002016	AAGATAAATATATATTGATAATTCAATTACAAGACACCCAATTTATGTAGAAAATAAGAT[A/C]TAGTTATACACTATGTAGGTTAAAAATCGGTCAAGAAAAAAAaTTCTCTTATATTTATCT	0.142857	0.765	Y	Y	0.0909091	N	N
BARCPV_1.0_Chr04_1036037_T_C	715639414	T	C	Chr04	1036037	TCTTCACGCCACCTGATTTGGAGAGTGTGTTCAAGTTTCATAAAGCCAAATGATTCGACT[T/C]CATTCAACTAACAGCAAACAGGGACTTAGAAGAGAGAGATTTGGGTAGTGTACTTTTATT	0.375	1	Y	Y	0.470588	Y	Y
BARCPV_1.0_Chr04_1059062_T_C	715639415	T	C	Chr04	1059062	ATACTGCATAGTAATTTGATGGTGTAACTAAAGAATGTACCTGAATTATCTTGTAGTTTT[T/C]CCCCCTTCAATTTCAAACCACCTTAAGATTTTTCTACTTGGTTTCTTCAACATAATTCAT	0.166667	0.965	Y	Y	0.277778	Y	Y
BARCPV_1.0_Chr04_1386459_A_G	715639413	A	G	Chr04	1386459	ACCATCAAAGTAAGATAAATAAACTTTTTCCCGAGCACTTTATATGCCATTAAGCCTCTA[A/G]CCGAAAGAAAAGGTAGATGAAATTAAAGATTAAAGATTTGAAGGCATATATAAAATGTGA	0.5	0.899	Y	Y	0.416667	Y	N
BARCPV_1.0_Chr04_1638581_T_G	715644944	T	G	Chr04	1638581	GCAAAATATATTATGCAGAATGCAAACTATTTACGAACCTTGAAATTTTGCTTTAATTGT[T/G]CTAGTGAGGCTTATAAAAATCCTTTGTTACGTGATGCTATGATAAGAGATTTATCTTCAT	0.111111	0.935	Y	Y	0.0909091	Y	N
BARCPV_1.0_Chr04_2938116_C_T	715640163	C	T	Chr04	2938116	ACTTCATGAGTTTCTAGATATATTTTGTTGAAAAAACTTTCAAAAaCTGTAATGGGGTTG[C/T]TTCATCACACTTGAGACTATAAACAAGTTTTCCTTGACTTTTGAGCAAGAGAGGTCCCAA	0.428571	0.935	Y	Y	0.4375	Y	N
BARCPV_1.0_Chr04_2938832_G_T	715640162	G	T	Chr04	2938832	ACATTTTAAAGTCTCACTACATAACTTTTATTTTCATCCAAGAGCAAATAGTCTATTTTA[G/T]ATATAACAACATTTtATAGTATATAAGAGAATTTAAATCTCATTTTATAAGTTGGTTTTA	0.444444	0.813	N
BARCPV_1.0_Chr04_3336435_G_T	715641295	G	T	Chr04	3336435	AGAATTAAAAaGAAGAATTATTCACAAATGTTATAGATAATATTGCAATTCATTTGACGA[G/T]ATGATTTTGTGTTCATGGGCCAATTGTGAATGAAAAATTCCTAAGGGATGGTAAGTTTGA	0.375	0.965	N
BARCPV_1.0_Chr04_3356343_G_A	715642470	G	A	Chr04	3356343	AAAGGACCAACTTGGTGGTGCAGCATTGTATGAGAGGACACTGCCACCATCACTTGTGGT[G/A]ACCAAAAAGGAGAGACTCTGTCCATTAAGGTAGGAATTACTCTGCCAGTTTTGGCCCCAA	0.1	1	Y	Y	0.117647	Y	Y
BARCPV_1.0_Chr04_3360408_G_A	715642469	G	A	Chr04	3360408	GTTATTTGATGTTGTATTTGACTAATTATTGAATGTTACTATGGAATTAAGAAGAATTGG[G/A]TTGGATGTAACAAATGAGGGACATTAATTTCTTTGAAAGTACAGTGAAGAGAAAGGAATA	0.428571	0.899	Y	Y	0.277778	Y	Y
BARCPV_1.0_Chr04_3380674_G_A	715642468	G	A	Chr04	3380674	TGTTATTGCAAAAATAAAAAAaTGCAATTTTAGTTGGATAAGGAAGGAAGAGATTACTTG[G/A]ATATTTTTCTACAGGTTCGTTAACACAAACTATATCTAATTCTCAAATCAACAAATTGAG	0.222222	0.765	Y	N	0	N	N
BARCPV_1.0_Chr04_3391718_C_T	715642471	C	T	Chr04	3391718	CCAAGTCTCATGACATAAGGTCTAATAGAACTTAAGTCTTCATAATTTGAATTTAGATAA[C/T]AATAAAGAAATAACAATAAAATAATTTCTAGATAAATATGAAGTGTTTAAAATATCATCT	0.25	0.714	Y	Y	0.388889	Y	Y
BARCPV_1.0_Chr04_3490823_A_C	715639396	A	C	Chr04	3490823	ATGATGATGATGATGATGAGCGCCATGGACGCAAGAAATATGTGAGTGCTACTACCTCCT[A/C]CATTCCTTTAACTAATGAGTTTATATAGTCTATGATTGATAGTGTACAGGGATTTTACTT	0.285714	0.996	Y	Y	0.294118	Y	Y
BARCPV_1.0_Chr04_3532870_T_C	715639395	T	C	Chr04	3532870	TATTGCATATTTGTAAGTAGCTTCTCCTTCCTGCTGTTATATTATCTGTTTTAGTAAATT[T/C]AAAACAGAATGCAAACTAGTTTTGTAGTACCCACTATATTGAAACATTTGAAGCAAACTA	0.428571	0.858	Y	N	0	N	N
BARCPV_1.0_Chr04_3567233_A_C	715639394	A	C	Chr04	3567233	GTCATTGAGAAAATCAGTGAATTGGTCAATTGAGAATTGTGTTGAACCATCACCATATGC[A/C]TCAACTTCTTGTTGCATATGTTGGTGGTTGATGAGAAGTGAGGTGGAGGTGGAGGAAGAG	0.363636	0.965	Y	Y	0.235294	Y	Y
BARCPV_1.0_Chr04_4068992_A_G	715639393	A	G	Chr04	4068992	AGAGACCGGAGATGATTATGAGCGTGCTCCTGTGAAATTTTTCTtAGGTTTTGGCATCTT[A/G]TCAAATGAAGTGAGTGGAGCTTTGGAAATAAATCTAGCAGAAAGATTGTAAGAGAGTCCC	0.428571	0.988	Y	N		N	N
BARCPV_1.0_Chr04_4160838_T_C	715645068	T	C	Chr04	4160838	AATTGATTCATATTCCCACCTTCCTTGTACATCTACCCTTTTTAGAATATTTTTATTCCT[T/C]TTTTAGTTTAGGATTGACTAAATGAATTTCATGTTGTTATCACCATTCCTCATCTATTTT	0.5	0.813	N
BARCPV_1.0_Chr04_4308684_A_G	715639785	A	G	Chr04	4308684	TTTTACATGATTCTTTCTATATTTAGTTTGGTGTTCTTTTGTGCAATAGGTCTCTATATT[A/G]ATTTGTATTTCTTGATAGGTTTCCAAGATTTGTATAGTTCATATAGAGTAACTTATGTGA	0.5	0.813	Y	Y	0.294118	Y	Y
BARCPV_1.0_Chr04_4413506_C_T	715640557	C	T	Chr04	4413506	TAACGAGGTTTACAAACCTCATGTGTATGTCCTGACCATGATGAGCATTAAAATCCCAAT[C/T]AGAGCTATAATGAGATGTACAAACATCATTTACATGTCTTGATAATGATGAAGATTACAA	0.142857	0.988	Y	Y	0.444444	Y	Y
BARCPV_1.0_Chr04_4429048_G_T	715640556	G	T	Chr04	4429048	TAATGTTGGTGCTGTTGAAAGTAGGATTCACATTGTTGCAAAAGCTACTCATAAAACTGT[G/T]AATGTGAATGTTGCTTCAAATATGAGGCACATGCGTCTCAAAATTGTAAATTTGTTCAGT	0.375	0.965	Y	Y	0.388889	Y	Y
BARCPV_1.0_Chr04_4508239_C_T	715640554	C	T	Chr04	4508239	GGAAAAACACGAACCACAAGTTTAAAGTTTATGTCTAAGTCTAATAAGGAGGCACGCACA[C/T]GATATAGGTTTCGTGAAAAGATCAACAACTTGAAAGTAGATAGATTTGTGAGAAGGTCAC	0.4	0.988	N
BARCPV_1.0_Chr04_4509382_C_T	715640555	C	T	Chr04	4509382	TTAGCATGTGTGTTCTGTTAAGAAGTTCTTTGGTATATTTGCTTTGAGTTAGATGAAGAC[C/T]GTCATTAGATGTAGGAAAAaCCTTTATTCCAAGAAAGTAGTGTAGGTAACCGACGTCTTT	0.444444	0.935	Y	Y	0.333333	Y	Y
BARCPV_1.0_Chr04_4563346_C_T	715643858	C	T	Chr04	4563346	CCAACGTGTCTTTAGGCCAGGAGTGAGAGCAGGAGACCCATCTTTGTACCGGGGGAGTCT[C/T]TGGAAAGAGCCAACTGCAAGAGATTGTTGCGCTCTCTATTGGAAGGAAGAAAGAAACAAA	0.2	1	Y	Y	0.388889	Y	Y
BARCPV_1.0_Chr04_4582453_T_G	715642878	T	G	Chr04	4582453	TTGTAACATTTAATTTATATTATGCATAAATCAAATTTAGACTCCATTATCTTTATTGCA[T/G]AATTGGGAGAATTGATAGCATTGCTTTAGTGGCCTTCAAGGTGTGTGTATCACACCTTAT	0.333333	1	N
BARCPV_1.0_Chr04_4786473_T_C	715639593	T	C	Chr04	4786473	TCTACACTTTGCATAATCCATCTGAACTAATCAGTTATTTGGTTAATTAACTATCTCTTT[T/C]tGTATGTTCATGATTCCACCTTTTtCGTTGCTTCAAAGTCAACCTGATGAAGAGTGTTAT	0.454545	0.988	N
BARCPV_1.0_Chr04_4988501_G_A	715639594	G	A	Chr04	4988501	CGCAAGCATTGGCTTAAACAAATTAGCAGCATCCATGGAACCCTCACCTTTCCCAGCACC[G/A]AGAACCAGATGAATCTCATCAATGAACAGAATAACCTTCCCCTGAGCCTCTTCCACCTCC	0.5	1	Y	Y	0.388889	Y	Y
BARCPV_1.0_Chr04_5270931_T_C	715645162	T	C	Chr04	5270931	TTTTGTTAACCAAAGAGTAAATACAATTTGTACTGAATCATGATATTGGTATGCATCAAC[T/C]TCAAGATTAGGTATATCAGTGGTTGTGTTTTACTTTATGTTAGCAATTTATATCCTTTTT	0.25	0.858	Y	Y	0.294118	Y	Y
BARCPV_1.0_Chr04_5316867_T_C	715642619	T	C	Chr04	5316867	ACTGCAACAAAATTTTGTTAGGACAGAAAATTTTCCGATCATCACTGCTACTTTGTTCAC[T/C]GTTGGATTAAGCGGAGATTTTTtCAGTAGGTTCATAACTCTTAGTGCTTCAATTTGATCG	0.272727	0.988	Y	Y	0.266667	Y	N
BARCPV_1.0_Chr04_5954131_T_C	715645181	T	C	Chr04	5954131	ATCAACACCATAGTCAGCGACTTCGTCGGTGGAGGGAGTAGAAATAGCGCAAAAAAAAaa[T/C]ACCTTCGGACAATACACTAGGTAAACGCGGTAGCATTCTGACCAAGGATGCCACCCATCA	0.4	1	Y	N	0	N	N
BARCPV_1.0_Chr04_5975931_G_T	715641933	G	T	Chr04	5975931	ATTAAAGTTAATCCACTTTATTtAATTTAAATTAGAATTGTGAATGATCTAAGAGAACCA[G/T]TAAAGTAAATTGAATTCATTTAACAAAATTGTCCACCTTGAAATTAAGTCTCACCTCAAC	0.444444	0.714	Y	Y	0.333333	Y	Y
BARCPV_1.0_Chr04_5978333_G_A	715641932	G	A	Chr04	5978333	TCACCGACGATATTCTCGACCACCACTCCCCcTTCCCTTGTGTCGTTTTGCTCCGAAaCG[G/A]CAACCCCTTACACAATTTACCCCCAaTCTACTACACTGCTAGGGTTTCATAAGCCCCGCC	0.5	1	Y	Y	0.333333	Y	Y
BARCPV_1.0_Chr04_5995544_T_C	715641934	T	C	Chr04	5995544	GGGGgTCTTCAGGGCCTTAAGGGgAGTCAACATGAAGCTCAACATCGAAAAaTGTACCTT[T/C]AGGGTTGAGGGAGGGAAGTTCCTAGGCTTCAAGCTCAACCCcGACAAATGCCAGGCCATA	0.5	1	Y	Y	0.266667	Y	Y
BARCPV_1.0_Chr04_6006530_G_A	715645113	G	A	Chr04	6006530	TAATGCCAAAAAAAAaTCTTATTTATTTAATTACGATTATTATTGGAAGCCAAGTGCACT[G/A]GATAAGACTCAAACCCAAGACCCTTCAGAAACTAAGGATAAATCAACCACTAGACTAGAC	0.5	1	Y	Y	0.333333	Y	Y
BARCPV_1.0_Chr04_6087976_A_G	715640045	A	G	Chr04	6087976	GAATCCGTATGTGATAATCGGTATGTAACTAGCAAATTTCTTATAGTGATCTCAACCAAA[A/G]CTTGTATTTGGTATTAAGTTTCATTTTGCTTGATTTGGTTTTTCAAAATTGCTTTTCATT	0.416667	0.899	N
BARCPV_1.0_Chr04_6157894_T_C	715640044	T	C	Chr04	6157894	GCCCAAATATTCTAGACTACTTGGCCAAATTACAAGCTTGTTTATTCCTACTTGTTACAT[T/C]TGATTACACACTAGGGTTGGCCCATGTTGAGAGTAGCTTGCGCCTACTAAGATCAAAGGA	0.444444	0.996	Y	Y	0.352941	Y	Y
BARCPV_1.0_Chr04_6241077_G_A	715640046	G	A	Chr04	6241077	TCTATAACTAATACTACTCTTTTAGAATTTGAGGAGGAATACATGCTTGTGTTTTTTtAC[G/A]TGATGGTATGCATTATATTAAACATTACCTAAATAGTCAATATGGTAATTAGGTACATGG	0.357143	0.858	Y	Y	0.333333	Y	Y
BARCPV_1.0_Chr04_6367262_T_C	715641008	T	C	Chr04	6367262	TTTATGTCGTCTACACGAAGATCATGATGTTTGTCATTATTCCACCTCTAGATAGGATTG[T/C]TGAAGAAAACCTGATTTGGATAATTTATGAACATATTATCAATTGATATGATGTATTTAC	0.2	0.988	Y	Y	0.0555556	Y	Y
BARCPV_1.0_Chr04_6390925_C_A	715641009	C	A	Chr04	6390925	ATAAAATTTGTTCTATAATACTGATAGTGGCTTTTGATGTAAGTATTATAGCTAGAAGTT[C/A]GGAAATAAATTGGCCTTCCAAGTTATCCCACATCCCCATCCCTATAAACTAGATTGGATT	0.375	1	N
BARCPV_1.0_Chr04_6395465_G_A	715642467	G	A	Chr04	6395465	TATTTCCATAATCTCTTTTCTTCTCTTTTCTTTATCCTCTCTTTCTCTCATTTCTCTACA[G/A]TTTTGATATGATAGTTATTAAAAATTGTCATAATTATCGATATAATATGACAGGTTAATA	0.428571	0.899	Y	Y	0.333333	Y	Y
BARCPV_1.0_Chr04_6464540_C_T	715641594	C	T	Chr04	6464540	AATGAAGGATTTTCTAACATCTCCATCGATCATACAAAAGTCGAGACCCGATCAGCCATC[C/T]TGGTATATTTGGCGGTCTCAGAGGAGGCAATCAGTGTTGCGTTAGTACAGGAGGTCGAAA	0.416667	1	Y	Y	0.333333	Y	Y
BARCPV_1.0_Chr04_6485919_G_A	715641593	G	A	Chr04	6485919	GATTTCATCAAACACCACATGGACAAACTCCTCCATAGTTATATGCCATCAACAACACCA[G/A]ATCTGACTCTTTATTCTTGAAGTTTCTTTACAAAGGTCATGAATTTTAATTTGTCAAGAA	0.25	1	Y	N		N	N
BARCPV_1.0_Chr04_6493282_T_G	715641595	T	G	Chr04	6493282	GGTTATACGTATAACACACCTTATAGTGTTTTGTTATCATTAGAACTCTTAAACTCTTAG[T/G]TTAATGGGTGATATATCGTATGATAGTTTACAAATACTTGGTGAACTTACAGAGATTTAG	0.4	0.858	Y	Y	0.352941	Y	Y
BARCPV_1.0_Chr04_6522779_A_G	715643816	A	G	Chr04	6522779	GCTTTGAAAAGTTCCCACCTTACAAAATGATTTTATTGAATTGAGATAGATTATGGTTAA[A/G]TTCGTCACACTCACACAGAACAACAGCATGGCTAATGTTTGGAACAGAGAGACTAAACAA	0.5	1	Y	Y	0.352941	Y	Y
BARCPV_1.0_Chr04_6540165_C_T	715644605	C	T	Chr04	6540165	TGCGCGGACACGACGATGATTGAGGCGACGCCCACGGGGTCGACGCCTATTGAGGCCATG[C/T]CGTCGAGGGCGACGTCCGAAGCAGACGCCCCCATGGAGGAAGGTCCCAACGACGTGGCGC	0.4	0.685	Y	Y	0.352941	Y	Y
BARCPV_1.0_Chr04_6559447_C_T	715639555	C	T	Chr04	6559447	AATTACTTGTTGATGTTCTATTTGGTTCATGTTCTTGAAATGGCTTTCCCATGAGTTTCT[C/T]GATTTTTGTAATTGAAATGGGTTTCCATTTGGTTCTCTTGATCTTGTTGTGTTCTTGAAT	0.4	0.965	Y	Y	0.333333	Y	Y
BARCPV_1.0_Chr04_6726215_C_T	715639554	C	T	Chr04	6726215	GATATAAaTAAAGATGAAGAAGTACCTAAGGAAGAAAGAGAATATGAGCTTAATGGAATT[C/T]AGACAAGAAAGAGATATCCACATAAGGAATGCTTGATAGTGTGTAAGGATGAGCAAAATA	0.444444	0.965	Y	Y	0.333333	Y	Y
BARCPV_1.0_Chr04_6915759_G_A	715644065	G	A	Chr04	6915759	TTTCTTTGTGTTTGATGTTATGTCACAACCATGCTTTCACCCACTTGGACTGTGAAATTG[G/A]AATTTAAAATTTCAGTCAGAAAAAGTTCTGAATTCGCATATAAGTTGTGATAAATTCTTG	0.285714	1	Y	Y	0.333333	Y	Y
BARCPV_1.0_Chr04_7405559_C_T	715644986	C	T	Chr04	7405559	CACTACCTGTAACATAACCACAACTGTTTAAAATTCAATTAAACACAATAAAGTAAAAAC[C/T]TGTCAAAGCCTTTGTAACAACTTCTTTGTCTACAGTTGTTGGAAGAAGCCTATAAAATTT	0.2	1	Y	Y	0.333333	Y	N
BARCPV_1.0_Chr04_7708046_C_T	715639841	C	T	Chr04	7708046	CTTCAGTCTGTCTGAGAGTAGGGTTTCTTATGATGTCTATTTACTCTATTAGACCCCTCT[C/T]CATGTTTACTTCTAGATTTTTCCCAAGTTCTTAAGAACTTCGGAAACATGTCCATTAGCA	0.4	0.988	Y	Y	0.294118	Y	Y
BARCPV_1.0_Chr04_7752685_A_C	715639839	A	C	Chr04	7752685	ATGTTTTTTTtATATGTTTTTCTTACTCTTTtACTTGGACATGCATGTAGAGTATGAAAC[A/C]ATGGAACGAAAGAGAAAAAAAAATTGCACTTTCAAAAGGGTGTTCGTTTCAAAAGCATGT	0.5	0.935	Y	Y	0.352941	Y	Y
BARCPV_1.0_Chr04_7757460_G_A	715639840	G	A	Chr04	7757460	AGCATCTTTTGTCCATCTCTTTAATATGTAGCGAGATGGAACAATCCTTATGTTCACATA[G/A]TCAAGAACTTTTAATGCATGGCAGCATAATATCCCCACATACTCAAATTTCATACAGCAG	0.5	0.935	Y	Y	0.0588235	Y	Y
BARCPV_1.0_Chr04_8010851_T_C	715641123	T	C	Chr04	8010851	TGGATGGATAATGTAGATTACGATTATATCTTGATCCATGTTAGTTAGAATTTTTCTCCT[T/C]TAGTTTGATATTTGTCATAATTTTTTTTATATATTATCATTAATACAATATTATTAAAGA	0.428571	0.813	N
BARCPV_1.0_Chr04_8291074_A_G	715639599	A	G	Chr04	8291074	CTCCCATTTCTGAACTCCACAAAATCCACCAACCCCCTTCGTTTTGGAACCCCCAAAGTG[A/G]CTCCTTTAACACCAAAAGTTGATGCATGCATGCTATCTGATAGAAAATTCAAACACCCAT	0.454545	0.976	Y	Y	0.352941	Y	Y
BARCPV_1.0_Chr04_8542416_C_T	715639600	C	T	Chr04	8542416	ATCAATGGAGATAGCCACATTATGTAAGGTAGTGTCCCCTTcAAAGACTTCTCCTATGAC[C/T]ACCACCCGAGGAGTGAAATTGTCCTCTACAAGTAACCCACATTGGCTTATTTGACTAATG	0.416667	1	Y	Y	0.333333	Y	Y
BARCPV_1.0_Chr04_8543342_G_A	715639598	G	A	Chr04	8543342	TTTAAGTATTGTACATAGGTAAGTTGATAATGTCAACTATTTACTTGAGATATGTGGGTT[G/A]TTTCTTGTGCAATGAAAAAAaCCACACAACAGTGCTATCATTTAGGGATAACACAAGTAA	0.4	0.935	Y	Y	0.333333	Y	Y
BARCPV_1.0_Chr04_8592188_A_G	715643627	A	G	Chr04	8592188	TGAGAGTATAATGATACTATACTTGTACACATGTAATTTCTCTGGTGAGGATTTTGCTGC[A/G]ATGAATTAGGTATAGGAAGAATCCTGAAGAAGTGGGACATTTGACTGATTGGACATGTTC	0.444444	0.965	Y	Y	0.352941	Y	Y
BARCPV_1.0_Chr04_8617603_C_T	715641161	C	T	Chr04	8617603	ACTCATGGATACAATACCAACTCGAAACACAAATAGAAAAGACAAAAAGAAACTCACTGG[C/T]AGAAGTTGCAGTTGCAAAAGCCTTGACACTTCGAACATGTCCAATCAGTCAAATGTCCCA	0.375	1	N
BARCPV_1.0_Chr04_8622547_T_C	715641162	T	C	Chr04	8622547	ATTTCATGTAATACATTAATTTCTAATGTTTATTACATTAATGTTTCTTTCCCGTCCCTA[T/C]AGTTTTtGGACAACATGTTTTTtAATTTCTCCATGGATCTGAaTGATGAGTTATATGTTT	0.363636	0.899	Y	Y	0.352941	Y	Y
BARCPV_1.0_Chr04_8657503_C_T	715641163	C	T	Chr04	8657503	TAATATCTGACGGTGTTATTCTGATTTTCAAAAAACCAGTATATTAATAGTATAGAAATC[C/T]TGATCATGGTTTTtAATGGCTTTGAATGTTGATAATGTTGATTCTTGGAACCTTCTATTA	0.2	0.688	N
BARCPV_1.0_Chr04_8768539_G_T	715640944	G	T	Chr04	8768539	CCCACAAAATGTAACAAAGGAGCACTGGCAACACATGCCTATCTACGTTGCACATAAGAC[G/T]CCTCGTATATCTCACTTAGCCAACTGAATATAATGTGTCCACAATGGCATTGTCTAGTCT	0.2	1	Y	Y	0.333333	Y	Y
BARCPV_1.0_Chr04_8804612_T_C	715644312	T	C	Chr04	8804612	CAAAAATCCAATGATCAAAGTAAATCGTGAAAGAAACGAATTTTACGGAGGTACCAAATT[T/C]CGATTTTTCAGTATTCTTGTTTTTATTCTATAACTCTTTCTATTTTCTCTCTAAATTTTC	0.4	0.809	Y	Y	0.266667	Y	Y
BARCPV_1.0_Chr04_8941660_A_G	715639283	A	G	Chr04	8941660	TAATCGATGTAATAGCTTTCCTGAATACGAAGAAAATTACTTAAACACGTTGTTTTGAAT[A/G]AGTAAGAAAAGTATATATTACATCAGTTGTTTGTTTCACTTAACTGATGTAATATCTTTC	0.333333	0.813	Y	Y	0.352941	Y	Y
BARCPV_1.0_Chr04_9036255_G_T	715639282	G	T	Chr04	9036255	GATTTTACACTCCAGAAAAGGCAAGTCCTGTGCTGTGCTAAGCTTGTGCAACGCACAACA[G/T]GACGCCTTGCTAGTACCCTTAATTCCACTTAAGGAAAGATCCTTGTGGAACAGGGAAGTT	0.25	1	Y	Y	0.333333	Y	Y
BARCPV_1.0_Chr04_9089932_C_T	715639281	C	T	Chr04	9089932	TCAGCACCAAGGAACCATTTTTCACTTAGTGATTTCCATAAGGAAAGTCAGCAAAATCAG[C/T]GTGAAAAGATGGTTAAAGAGAGGTGCGAATAAGAATTTTATCCAGCAGAGGTTTATGCAA	0.428571	0.988	Y	Y	0.333333	Y	Y
BARCPV_1.0_Chr04_9107757_G_A	715639280	G	A	Chr04	9107757	AAGCTAACATAAACATAAATAATATTTTCGTAGCTTAAGTTTCTATTGTAGGGAATGTCT[G/A]CATCAAGTGTTGCCAAGAGGATCCACACTCAAGACAAGTCAACATCAAAATCTTTTGGAG	0.444444	1	Y	Y	0.333333	Y	Y
BARCPV_1.0_Chr04_9298383_G_T	715639357	G	T	Chr04	9298383	CAAATCTTATGTATGAAAATTTTCTCTTCAAAAGTGAATGTGTTTGCCAATTGAAAAAAA[G/T]TAAATGAAAGCGTATAATTGGTGAAACCTATCATTACTACAATTTGCCATTAATGATACC	0.333333	0.858	Y	Y	0.222222	Y	Y
BARCPV_1.0_Chr04_9430540_G_A	715639356	G	A	Chr04	9430540	TGAAATGAAGTTGTATGAAAAATATTTAAATTGGGCAGAGTGGCACTACAACTCAACAAA[G/A]CATTCCTCCACTAGGGTTAGCCCTTATGAGATCGTTTATAATCAACTACCACCTTCGTTG	0.272727	1	Y	Y	0.235294	Y	Y
BARCPV_1.0_Chr04_9797178_G_T	715641806	G	T	Chr04	9797178	TGATTATCCGGTTCGCACTTCCTTTCCCCAAGATGAGTGGAGTGGGGTACTTGCGAAGAC[G/T]CTCCAACACTCAAGTTAGTCCGAGTACAATATGCAGGTGAGTTAAGAGTGCAAGAATACC	0.333333	1	Y	Y	0.266667	Y	Y
BARCPV_1.0_Chr04_9821147_G_A	715644761	G	A	Chr04	9821147	CTTTCAAAAGATTACACAACAGTCCTATTCCACTCTTTGCAAGTTCAATCAAAGCCGGAT[G/A]AAAATCTTGGAGAAAACTATTTTCAAAATATTAAGCTTTGTCAAACCTGTTTCAAAAATA	0.25	1	Y	Y	0.222222	Y	Y
BARCPV_1.0_Chr04_9837794_C_T	715640436	C	T	Chr04	9837794	TTGGTGGCTTTGTATGAGTCGTCCAAGAGGTGGACGAATTTTACTAGTATGTGAACTTCT[C/T]ATGTGCACAGTTATATCTAATTTGACTGGTGTTTTGCAACCATCATGTCGCGCGTAGATC	0.363636	1	Y	Y	0.222222	Y	Y
BARCPV_1.0_Chr04_9861937_T_C	715640435	T	C	Chr04	9861937	AAAATTGGCCTAGGTCAACTTGGATCAACATGGGCCTGAGCCGGATTTGATCGAGATGGG[T/C]CCGATCGACTTGGCTCAACATGAACATGGGTCAACTCGGATCGAGATGGACTCAAGCCGA	0.25	0.949	Y	Y	0.176471	Y	Y
BARCPV_1.0_Chr04_9872352_T_C	715640438	T	C	Chr04	9872352	GTTGATGTCAATGCATCAATAATCCTTGTCGCTTGTTTTACATTAACAACCATCATTGTG[T/C]TGTCACCTGCAGCAACTAGGAGCATCTTAGTATCAGATCTGAGACCATTGACAAATATGC	0.272727	1	Y	Y	0.176471	Y	Y
BARCPV_1.0_Chr04_9937837_G_T	715640437	G	T	Chr04	9937837	ATAAAAAGGAGTTTCACCCATGAAAGATTGAGGTGTGCAATGGTATCCCTGATGATGCTT[G/T]GAATCTCTTCCGTCCATGAGACCTTTTGCCGACCTGAGATTTTTTCTCAACTTCGTGAGG	0.111111	1	Y	Y	0.222222	Y	Y
BARCPV_1.0_Chr04_9982043_G_A	715639446	G	A	Chr04	9982043	TTTAACACAATTTTGTTAAGGATTTTCAAAAATCAACTGATTGAAAAGATGAAACAATCA[G/A]TTGAATTTTCTTGGCAGCAAGGTCAACCTATTTCAAGCTTTTTCAAATTCTTTTAAAAAA	0.4	0.842	Y	Y	0.235294	Y	Y
BARCPV_1.0_Chr04_9984906_T_C	715639447	T	C	Chr04	9984906	GACTCTTCAAATTAAGGATTTGATTTGCATGTCAAACCTCAAGTAGGCACAAATTAAGCC[T/C]ACTTAGGCATCTATTTATTTTACATAAGAAAATCCTAATTCCTATACAATTTTCTAGTTT	0.2	0.965	Y	Y	0.235294	Y	Y
BARCPV_1.0_Chr04_9989633_C_T	715639448	C	T	Chr04	9989633	GCCAAGGTGTGCAAGTTGCTATGACTCCAGAGGAAAAATGCATTTTGGCAGCGGTCCCAA[C/T]GGGTGACTTAATAGCGGAGCTGGCCGAGATTGATAGTCGTGCCTTGGTTATCGGTCGAAC	0.333333	0.996	Y	Y	0.222222	Y	Y
BARCPV_1.0_Chr04_10038929_G_T	715641062	G	T	Chr04	10038929	CCACAGACAGATGAATAGCATAACAAAGTAATCATCACGAACCTGaGAAAAAATCTCAGA[G/T]CAGCAAAAGGTCTCATGGACAGAAGAGATTCCAAGCATCCTCTGGGATACCATTGAACAC	0.333333	0.996	Y	Y	0.222222	Y	Y
BARCPV_1.0_Chr04_10079078_T_C	715641061	T	C	Chr04	10079078	TCGTCGGAGTGTGATCAGGTAGAGTCCCCTTCATCCTAGTGGAACAGCATGCCGGAATGC[T/C]AGTTGGAGACAGATCAGAAGCGGAGCTCATCCATTCAATCTAACCGAGGTCAACCGGCGA	0.25	0.996	Y	Y	0.176471	Y	Y
BARCPV_1.0_Chr04_10127968_A_C	715645199	A	C	Chr04	10127968	AAGTCATGTTGAAGCGGATGACTCCTGACATAAGAATGTTTGAGAATTTTCTCACGACAA[A/C]ATTTCACACATGAACACCTTATCCCTCCATCTGACATGTATGAAACTATCCACTGCCTTA	0.333333	1	Y	Y	0.235294	Y	Y
BARCPV_1.0_Chr04_10157402_G_A	715643104	G	A	Chr04	10157402	AGCCCAAGACAAAGGGCAGGGAGGAGTCAGATACTTTCCCTAGAAGATAGATCGGAGTCT[G/A]GGATCACAGAGAGATGCCTGGTTTGAGTTCTACAAGGCATTTAGACATAATGTCAAGCGA	0.1	1	Y	Y	0.222222	Y	Y
BARCPV_1.0_Chr04_10160541_T_C	715643105	T	C	Chr04	10160541	ACGATAAATGATTGAAAAGGAGAAGTTTCTTTGTTGTGGAAAATCTTGAGGGCACGAGAA[T/C]TTTTGGAGTGAGGAAGTGGATGTGTGAAGGGGAAGCTGAGAAGGATGAAAGGGTTTTAGA	0.4	1	Y	Y	0.235294	Y	Y
BARCPV_1.0_Chr04_10169018_T_C	715643106	T	C	Chr04	10169018	TTTTTGTGGTGTCAAAGAAGTTTTTCTCTTATGTTATCATCACTTCTCAAAAAAGACTGC[T/C]GAAGACGATTGGTTGACATAAAGTGGAAGATAACACTGGACTGTGCAAATATGATGGCAT	0.333333	1	Y	Y	0.235294	Y	Y
BARCPV_1.0_Chr04_10182583_T_C	715639793	T	C	Chr04	10182583	CAAATAGGAAACCTTTAAGGAAAGCTTCAGCGGGAAACGGTGAAGCTTCATGAGGAACTC[T/C]AGTAGTCAAGACAATCACAACAAGAAGTCAAGGCCCTCCTAATTGAGAAATCCAAGGAGG	0.333333	1	Y	Y	0.176471	Y	Y
BARCPV_1.0_Chr04_10310473_C_A	715639791	C	A	Chr04	10310473	CTACTTTTTAGACATATCAATATAAAATACACTTGTAATTCTTTAATTACTATATTTtGC[C/A]TTAACGATCTCTATTTAGCATGTGTTTAATCTTTGGTTAAGAGTGCAAGAAAAGCAGGAG	0.222222	0.809	Y	Y	0.222222	Y	Y
BARCPV_1.0_Chr04_10453998_G_A	715639792	G	A	Chr04	10453998	CAAAATTTGCAATAAATTTTGGAATCATCATTGTCGGCGCTGAAAGTAAGACTCAATCCT[G/A]AGTGTTAAGCGCTTCACTGTATGTCAACTTGCTTGATTTGTTTCTCACTGAACATACATC	0.272727	1	N
BARCPV_1.0_Chr04_10934677_T_G	715639418	T	G	Chr04	10934677	TGCCATAAGATAAGAGAAAATTGTTAAGTCTCTCATACCACTGTCCTAGGGCTTGCTTTA[T/G]TCCATATAGTGTCTTTTTCAACTTGTACACATGATTAGGAACTAGAAACCACACATCATT	0.2	0.988	Y	Y	0.235294	Y	Y
BARCPV_1.0_Chr04_11297587_C_T	715640495	C	T	Chr04	11297587	TCTCGCCCTTGCTACAAAAGTCAAGGGACGAAACTTTGGTACTCAAACCATACCTCCTTC[C/T]GCCTTGGTGTGCTTACGCGAGGGGTTTATTGGGGAGGCCAAACTACCTCTGTTCTCTTCA	0.285714	1	Y	Y	0.222222	Y	Y
BARCPV_1.0_Chr04_11353289_A_G	715640497	A	G	Chr04	11353289	GCATCTGTTTTATCAAAAGAAAGGTGACCCAAGAGTGACCCTGCATTAGGCTCGCTCGGA[A/G]CATCAATTTTCAAATTACCAATAGGGCCTTCCACGAGTTTCGACTGCGGATCTTTCTTCC	0.2	1	Y	Y	0.3	Y	N
BARCPV_1.0_Chr04_11448306_G_A	715640496	G	A	Chr04	11448306	TTTTATATTCATGCTAATTAAAGTATAAGATAATGCAAACACCGATACTTAATACTCTTT[G/A]ATACTTAATACTGTTTATGAACATACAGTATTAAATATTAAATAGTATTATGTAATTCGG	0.25	0.765	Y	Y	0.222222	Y	Y
BARCPV_1.0_Chr04_11468003_A_G	715639613	A	G	Chr04	11468003	ATATATCAAATGCTTTATAATATCTTTTCTTAATGATAAGAATGTTTTCTAAAGATACGA[A/G]ACATCGGTGTTTAGGAGATGATCTTAATAATTTCATAATCAATTTTAACTCTTTGTAATC	0.5	0.765	Y	Y	0.235294	Y	Y
BARCPV_1.0_Chr04_11593243_A_G	715639358	A	G	Chr04	11593243	ACTACCTCAAGGATTGTATCAACCTTAGGGCCGAGTCATGAGTAGAAAGTGTTAAGTACA[A/G]CTGAAGATTTGTAGAAAAGTTAGAAAACAAAATGAAAAGAAGACCGGGGAGTGCAATTGC	0.444444	1	Y	Y	0.352941	Y	Y
BARCPV_1.0_Chr04_11616835_T_C	715644655	T	C	Chr04	11616835	GCATCTATTACTCTTAATGACTCTACCTATCAATGTCTTTCCTCCTTGATGGTTGGAATA[T/C]TGTGACGAGGTCTCTGTTTATAGAATCACTACAAACAATTGTGTATGTGGTGGCGGTTAT	0.333333	0.988	Y	Y	0.222222	Y	Y
BARCPV_1.0_Chr04_11639919_G_A	715644122	G	A	Chr04	11639919	GGCTTGACATACAACTCGTCCGTGAAATCGGCCAAATTCTGACCTTTTATCGATCCTCTC[G/A]GTTGATACTTCATGTCGAACTCAAAGAGTTTGTCTGCCTACATAATCATTATGCCATCGA	0.272727	1	Y	Y	0.235294	Y	Y
BARCPV_1.0_Chr04_11694798_C_A	715639612	C	A	Chr04	11694798	TCAGCTCAATAATCTCTTTCTTTGTATTCTGAATCTCTTCTCTAAGCTCATCTTTTTCCT[C/A]TTTCCCAACTCCCCTATGAACTAGTTTTCACAAAGATATTTTTATAATGTTTTCAAAAAG	0.428571	0.899	Y	Y	0.235294	Y	Y
BARCPV_1.0_Chr04_11876236_A_G	715643623	A	G	Chr04	11876236	GATTCTATTAGGCTAATATGGCATTCTGTTATTTTGTTAGAGCATGTTTATGTTATACTT[A/G]TTATTATTCTACATCACACACTTGTTATACTTATTATTATTCTCTTGTCAAATAGTTGTT	0.363636	0.858	Y	Y	0.222222	Y	Y
BARCPV_1.0_Chr04_11907429_T_C	715644915	T	C	Chr04	11907429	GGGAGGAGGAATCAACTCGGCGTTGAGTGCCTCGTCCAAAATTCTTCTCCTCTCAGCCGT[T/C]AGGGGTGTGTATCTCGAGAATCAAATTCTCGATCTCTATTGTCCCTGCGCCTATCACCTC	0.25	0.996	Y	Y	0.222222	Y	Y
BARCPV_1.0_Chr04_11935148_G_A	715644776	G	A	Chr04	11935148	CACTAGAAGAAGACAGACTAAAAACGAAACTTGACCATACAATCAACCCGAGATTAACCG[G/A]CAAGAACAAATATGTTACATAAACTTTTATCAGTTCAACCCATTTTtCTTTCCGATAATA	0.375	1	Y	Y	0.235294	Y	Y
BARCPV_1.0_Chr04_11942484_A_G	715643832	A	G	Chr04	11942484	TAGATGATAGAAAAaTAACAAACATTTAGTTGAAAATAAAAaTTTAGAAATAAGTAAATA[A/G]ATAACTGTTGCACTGTTCTTTTATAACAGCACAAAACCTTCATACTGTTAACTATAAAGC	0.4	0.899	Y	Y	0.222222	Y	Y
BARCPV_1.0_Chr04_12000199_C_T	715642556	C	T	Chr04	12000199	ATCGGTTAGTGCGTAAAGGTCTACGTCGATGACATCGCCGTGAAGTCCGACTCCTTTGAT[C/T]GACACATCGAGGACCTCGAGGACGTCTTCAAGGCCCTCAGAGGGACCAACATGAAGCTCA	0.307692	0.949	N
BARCPV_1.0_Chr04_12031087_A_G	715640740	A	G	Chr04	12031087	ACTATCAAGCACCAGTGTGCGATGTCTGAGGTCAGCCACTGGAGTCGATGATTGAGGGTT[A/G]GTTGGTACACAAGGCTTGTGATGGCATTTGGGGTTTATCGGGATTTGATGTGACGATTGG	0.25	1	Y	Y	0.222222	Y	Y
BARCPV_1.0_Chr04_12087888_C_T	715640742	C	T	Chr04	12087888	CATTGCGTGAGTCCTCCTTCCATGAAGTGCATCTAGCGCGTAGGGTGACTTTCTAGGTGC[C/T]AACTTATGCGTCCCAAGCTCTAGTCACCTGGGAGTGTATCTACCTTCCTCTCGTACCATG	0.375	0.976	Y	Y	0.235294	Y	Y
BARCPV_1.0_Chr04_12123070_C_T	715640741	C	T	Chr04	12123070	GCTATAATTGCAATGATACTGACAGTGTTTAGATGTGTCAAAATTTTGTGGACTTTGTGA[C/T]TGCTTCAAGGTCGGGATTAACTCGGCTTGCAATGCCTCGTCCAAGACTCTTCGCCTTGGA	0.181818	0.949	Y	Y	0.1875	Y	Y
BARCPV_1.0_Chr04_12131634_T_C	715639838	T	C	Chr04	12131634	AAATTCCATGTTTTAGGCCCTTTTTCTGGTGTAAATTTGCGTAATAGATTCCTCGGTGCT[T/C]AACATTTATTTATTTTTTCTCAATTTTCTGCAAGAATCCATCAAATATTGCATACAAATG	0.333333	1	Y	Y	0.222222	Y	Y
BARCPV_1.0_Chr04_12372185_A_G	715639837	A	G	Chr04	12372185	CTTAGACAGCTTAAGTATCAATGTCTCTCCTACCCAAAGATTCCTCAAATAGACTTAACC[A/G]ATCTTTCTCAAAAGAAACTCAAAACAATATTTCCCAGTTGTGTGTGTGCATGACTTTCTA	0.333333	0.965	Y	Y	0.222222	Y	Y
BARCPV_1.0_Chr04_12442030_C_T	715640161	C	T	Chr04	12442030	GAAAGTTAAAGCAAAAAAAGGCTCATAGTGAGACCTCTAGGAAACGTAAGTATAGGTTTT[C/T]CCCCATCTCAAACTGTAACTATGTTTGGGTTTTCGGTAAAGTGCATGCATACTCTTCCAA	0.4	1	Y	Y	0.235294	Y	Y
BARCPV_1.0_Chr04_12566979_G_A	715640160	G	A	Chr04	12566979	GGTGTTGGCTCCGAATAAAGACTTTTTATGGGTCTTGCAAGAATGGTGCAGAGTAGGAAG[G/A]GGTAGTAGAACTGCAGCAGAGGTTGTAAGGACGTGTGGAGGATGCTGGAAACATGGTGCT	0.272727	1	Y	Y	0.235294	Y	Y
BARCPV_1.0_Chr04_12576909_C_T	715645147	C	T	Chr04	12576909	CCCAAGCTTTGATATCAAATTTTACATCCTCGATCTTTGGGTCATTGTACACATGCTGCA[C/T]GAGTGTGGTCTTACCCAAGTCACCCATGCCCACAATGGAAAATATTGATGGTTGGTTAGG	0.176471	1	Y	N		N	N
BARCPV_1.0_Chr04_12597811_C_A	715644700	C	A	Chr04	12597811	ATATTATAAAAAAAaTCGAACAACTTGACAAACAAATAGTGGATCATGAACAAAAAAAAa[C/A]CATAGACATAAAGATGAGTAAAAAATCTTAATAAACTCAAACAAAGTTAATCAGAAAACA	0.25	0.765	Y	Y	0.235294	Y	Y
BARCPV_1.0_Chr04_12598634_G_T	715644699	G	T	Chr04	12598634	tTTtCTCTCGTGTTGTTCTTTGTTTAAGGACGTAGCTCATACCTTTTTTtATAGTGAATT[G/T]TGTAATCAATAGTTTCATTTGAACCTTTTAGTTGAAATTTAACTATATTAATATTCCAAT	0.0769231	0.858	Y	N		N	N
BARCPV_1.0_Chr04_12606376_C_T	715644888	C	T	Chr04	12606376	CATTTACCTCTGTTACTTCAGAGGATGAATTCAGCCTTCACCTTATGAAATAATTTTGTG[C/T]CGTACCTCTGTAAAATTCGGTTTTGTCACAATTTACTTTGATCAAATGAATCAGTTCTTC	0.222222	0.935	Y	Y	0.25	Y	Y
BARCPV_1.0_Chr04_12609219_T_C	715644824	T	C	Chr04	12609219	TTCTGCCATCGTCGCCTCCTCACAAGGATTTCAAATGTAAGTCATCGCTACAGCTACCGA[T/C]TTTGCACGGTATAAGTTCAGGTGTGTGCTCTATAACCTTGTCTTTGAAATCTATTACTAG	0.3	0.996	Y	Y	0.222222	Y	Y
BARCPV_1.0_Chr04_12653770_C_T	715642077	C	T	Chr04	12653770	AGGTGGAGTACAAGTACAACTCCAAGTTGAGACCTCGACAGTTCCATATCACCGACTTGG[C/T]GATGTGGAAAGCCCACCCCTACCAGTTAGAAAACAAGTTATCTCCTAAGTGGATTGGTCC	0.272727	1	Y	Y	0.266667	Y	Y
BARCPV_1.0_Chr04_12696116_A_G	715640245	A	G	Chr04	12696116	AGTACAAGGTATTTGTTACACAATCGGTAGATATGTGAAGGCATTATATGATTATGGAGG[A/G]ACACACTTATTTGTCTTATAGAAGAGTTGGATCTTCCAGTTAAAAAGTTACAATTTGAAT	0.2	0.935	Y	Y	0.222222	Y	Y
BARCPV_1.0_Chr04_12704740_G_A	715640244	G	A	Chr04	12704740	AGTAGGTCCTCTGCTGCCTCGTCCGGATTGAGGTCTGATTGGAGTCTAATTGTCATCGAT[G/A]TCTCTGTTAAAAaaTTAGGTAGCAAACATTAGTTAATCTGCATCGAATTACATATAAAAG	0.2	0.813	Y	Y	0.416667	Y	N
BARCPV_1.0_Chr04_12816176_C_T	715643247	C	T	Chr04	12816176	AAAAGAAAGAAGCAACCTCAAACAAGACAAAAGAGATCAAAGTTGAACTCATCATATTCA[C/T]AATCTCAACCACCTCAACTTGACAACATGGTTGATCAAATGGGAAGTAGAAATAGTGATG	0.25	1	Y	Y	0.235294	Y	Y
BARCPV_1.0_Chr04_12865684_C_T	715642081	C	T	Chr04	12865684	TTAAAAGTAAGAACAAAGAAAGAGTAAGATTTTGATGATGATACAGTTTTGATACGTGGA[C/T]CTCATCCTTATATTTTTCAATTGAGACGGCTATGAGGACTTGTTTATTAACCAAGATTTC	0.181818	0.899	Y	Y	0.1875	Y	Y
BARCPV_1.0_Chr04_12907955_C_T	715640165	C	T	Chr04	12907955	AATGGAATTCATAAGTTCAATAAAATCCAATACTATAGGAGTTGTGTGAGGAATCCATCT[C/T]AAAGTGTGAATAGGTTCCATGCAGGTAATCTGAATTTAACCCCAAGATTAATTGCCTATA	0.181818	0.965	Y	Y	0.117647	Y	Y
BARCPV_1.0_Chr04_13016542_A_C	715640164	A	C	Chr04	13016542	TGCTACTTCTGCTTGGAGGGCACGCATCGTGTCCAAGATTTACTACGTGGTAACGTGTCC[A/C]CTCCAAGAGGCACAATTCCTGCGGATCTAGCGGTTCCTTGCCTCATACTCCTCATATTGT	0.5	0.915	Y	Y	0.222222	Y	Y
BARCPV_1.0_Chr04_13183536_A_G	715640683	A	G	Chr04	13183536	CTGATCTACAAAGTTATAGTTCCTACTCTTCTTAAATATGAAATAACTCAAAATCTAATC[A/G]ATAAATACGAACACCTGAAACTTTGAaaaaTAATGAGTAAGATTTTTGCATTTTGGAAAA	0.333333	0.765	Y	Y	0.333333	Y	Y
BARCPV_1.0_Chr04_13201218_A_G	715641100	A	G	Chr04	13201218	GATAGCACGTCAACTTATGATTATTTAGGTGCCGGAATGGGCCATAGATTACAAACTCAC[A/G]GAGTACCATATTCATATTTGTCAACAAAAAGAGGACAAAGTGAGAAATTGTCGTAGGTAC	0.384615	1	Y	Y	0.333333	Y	Y
BARCPV_1.0_Chr04_13325090_T_G	715642533	T	G	Chr04	13325090	TTATTAAGTTTGGAATCTTTGCAGATGATCAAGGTCAAATAAGATAAAATGTATTTAAAA[T/G]CCAAATTTAAACAATGATTCTAATTATGGTCCAGTTTCATCTAGTTATGCGGATTTTTTA	0.416667	0.858	Y	Y	0.333333	Y	Y
BARCPV_1.0_Chr04_13367654_T_C	715640751	T	C	Chr04	13367654	TCCATACCTCTTGGATTGGAGTAATCAAAATAATGGTATAGTTGTCAACACCTAAGTCCT[T/C]GTGCCCATTCAAATCGGAAAATATGTTGATAAGATTTTATGTGATGTTATTCTTATGGAC	0.153846	0.935	Y	Y	0.111111	Y	Y
BARCPV_1.0_Chr04_13651654_G_A	715639808	G	A	Chr04	13651654	AGAGAAGATTATGATAATCGATAAGAAGTGAGACACGATGATCGAGAATAACGACAATTT[G/A]ATGCCTATATATTTAAGAACACAGTTGTACCCGGTATCTTTTTCATAAACACATTTTATT	0.272727	0.935	Y	Y	0.235294	Y	Y
BARCPV_1.0_Chr04_13916770_C_T	715644129	C	T	Chr04	13916770	TTCACCATGAAGAATTGCCCATATCTATTAAGTCCGTTCTTTATTCCACCAGCACTCCCC[C/T]GAAATAATTTCTTGAATATAGTTTGCATTTGATTAACCTTTACACGACCCATTGTCATAT	0.25	1	Y	Y	0.294118	Y	Y
BARCPV_1.0_Chr04_13934708_C_T	715641868	C	T	Chr04	13934708	TATTTATGCTCTTTAATTTTCGCACCTCATCATCATCAACACCTTATATTGTGTTTTACT[C/T]TTTGCCCTATAGAAGTAAACCTTCACACTTACTTAACCACTTGGTTAAGTTCGTGTCCAG	0.375	0.965	Y	N		N	N
BARCPV_1.0_Chr04_13957021_T_C	715641867	T	C	Chr04	13957021	GAGGACCTGATGGAAAGAAGTGAAAGCTAAAATTTACCAGAAAGTTGCATGTTTAGCTTA[T/C]AGATGATTTCAAAGAAAGAAATGACTTCATTTTCATAAGTTTAAGTTAATATCACATCGC	0.444444	0.899	N
BARCPV_1.0_Chr04_13983727_A_G	715641869	A	G	Chr04	13983727	TAATATGTTCCATAAATATTGTCCGTGTTAATATATATTCTTATGTTATAATAATCTCTC[A/G]TAGATCTTTTCTTCCCATTTTTAGTATTGTATCTATACAAAATGTCACACTTCTTCATTA	0.4	0.732	Y	Y	0.277778	Y	Y
BARCPV_1.0_Chr04_13999190_A_G	715641512	A	G	Chr04	13999190	TGATATTTAAGAATTGTGCAAATATGATTGAAGAATTCTTTTCCACTTTAGCGTTTAAGT[A/G]CAATTGTAAGTCTCGAATGATATGGAGGGACACAAGTAGGATTATCTATTCTAAGCAAAA	0.272727	0.858	Y	Y	0.277778	Y	Y
BARCPV_1.0_Chr04_14028601_T_C	715641511	T	C	Chr04	14028601	GAGTTCTTGACGAACTTGAGGTTTTTTtACACTTCCTAGTTGTTGACCAAAGAGTACACC[T/C]CGGTGCTCTGAAGGCTTACACTAGTACTCCTCATTTCCTACCCTTGGTGAAAATAACTTT	0.333333	1	N
BARCPV_1.0_Chr04_14054671_C_T	715641513	C	T	Chr04	14054671	TCGCGGGAGATTTTTCGGGAGGAGGTTGTACCGCCTCTCAGCGGAGGAGGTACGCACGAG[C/T]AGTGATGACGATAGAAGCACGAAGAGCCAATGATGCTTTCGATGTCGACCTTGTCTTCAC	0.4	0.996	Y	Y	0.294118	Y	Y
BARCPV_1.0_Chr04_14094990_G_A	715642384	G	A	Chr04	14094990	ACATCTTCAGTTGTTATTGCCTTTGCCTATGCAAAAGTTCTTTCTATTACCATTGGTTTC[G/A]ACAAACACTTTGGTTTTTGTTCCCGCCAGTTGACCAGATTGTGCTTCGTGCGTAGCTAAG	0.5	0.935	Y	Y	0.294118	Y	Y
BARCPV_1.0_Chr04_14106465_T_G	715643377	T	G	Chr04	14106465	CATCATACCCTGACCTCTTTCTCGGGAAGTTCATTTTCGAAGACGAAATTGTTTTGTAGT[T/G]GGAGATAATGTAACAACGTAACTTTTCTTAAAAaCAAAAaCAGAAGTTGCACCCCcTCAC	0.333333	0.988	N
BARCPV_1.0_Chr04_14153503_A_G	715641765	A	G	Chr04	14153503	ATACTATGAGAAGTATTAGACCGCCTACTACGACTAAATACGTGTAGAAATAATAGTTAA[A/G]ACCAAAATAAACCAAATTAGATGAATTCCAATTGAAATAGTGAACTTATTCATGATTACA	0.333333	0.899	Y	Y	0.277778	Y	Y
BARCPV_1.0_Chr04_14187153_T_C	715641766	T	C	Chr04	14187153	TAAACCTTGTGTGAAAATCTCTCTCTCCCTCTCAACTCTCTGACTAATTGATATTTTTCG[T/C]TGCTATAAACAATCGATTAAATCATATTTTAACCAATTGAAATTCTTATATTTGTTTCTG	0.4	0.988	Y	Y	0.277778	Y	Y
BARCPV_1.0_Chr04_14227711_A_C	715644450	A	C	Chr04	14227711	TACCTGATTTATCGTGTATCTCCCTATTTTACCTTGTTGCATTAACTCTATACAGTCAGA[A/C]AACCTCCGATACTGGGTGACGTAGTTCATCTGGCCTCGATCGTTACATAAAGAAAACTAA	0.454545	0.996	Y	Y	0.277778	Y	Y
BARCPV_1.0_Chr04_14229067_C_T	715644449	C	T	Chr04	14229067	TTATCATTTTTTTCGAACATATTATGACCACTTTTTtCTTATTCTTtCCCCTTTTCACCG[C/T]CATTCTCTGCTCGGACTTGATTTCAGTAATCAAGTAACTCTTCCAACTGCATAAATTTTG	0.363636	1	Y	Y	0.363636	Y	N
BARCPV_1.0_Chr04_14236968_T_C	715642744	T	C	Chr04	14236968	TTTTGTTGTTTCTCTTTGTGCCTTATATACTTTTGCTCGCGTCTCTGCCACGTGGCTTCT[T/C]TGACTTAAGCTTACTAACGAGCGCACCCCACGACGCTGCATTCCAGACTTAGGAATATCC	0.222222	0.996	Y	Y	0.277778	Y	Y
BARCPV_1.0_Chr04_14237205_A_G	715642743	A	G	Chr04	14237205	AGACCACTCCTCCTCCTGTGAAGATTTCCTGCAACACAGAGGCAAAATAGCGCGCTCGCG[A/G]CCGTTTGCACTCCGACGCTCAAGTTAGTAAACGAGGCAGAAAACACTGTGCACCTTCGTA	0.25	0.976	Y	N	0	N	N
BARCPV_1.0_Chr04_14238315_A_C	715645155	A	C	Chr04	14238315	AATTTGTTTACAAATTTTGTAACTGATTTTcATGCTCTTTTATGATGTAACATAAAaAAA[A/C]aTAAAAaTCAAGCAATCATAATTGTCGATTAATCAGTGAAACTCTCAACTGTTTAAGTTC	0.363636	0.813	Y	Y	0.294118	Y	Y
BARCPV_1.0_Chr04_14251264_C_T	715642741	C	T	Chr04	14251264	CTCTTGTATTTAATCTTGACTCGTATGTAATAATTTTCTTTATGCTTGAACTATTTGACA[C/T]ACGTGTGCATATACATATGGTCTTCTAACTTATCTGTTGTTCGATCACCTGGTATGACTG	0.2	0.988	Y	Y	0.3125	Y	Y
BARCPV_1.0_Chr04_14259695_G_A	715642745	G	A	Chr04	14259695	TTAATCCACATAGCAAGAAAACTGAGTTTTCAAAGTCTTTTTCAAAACCGCCAAAAAAaC[G/A]ACCGATTGAAAAATCGAAACACGGTTGTTACATATTTTTtATTGCATGAAAAGAGGCCAC	0.428571	0.858	Y	Y	0.363636	Y	N
BARCPV_1.0_Chr04_14316127_T_C	715644867	T	C	Chr04	14316127	GTACGCAATTCGCTGTCGTGCTGATGATCTCCCAATCCTTCGAAGTCCTTCTTTTCGCTA[T/C]GCGTGTGCTCCGCCGGTCGGGGTACCTGCGATTCCGACGCTCAAGTCAGTGCTAATGTTT	0.4	0.976	Y	Y	0.444444	Y	N
BARCPV_1.0_Chr04_14358067_A_G	715641686	A	G	Chr04	14358067	TTGGATGATAATGTAATTCTATGAACGCCTTGTTTATGTGAATTAAATTCTTATTCTCAT[A/G]CACTGGCATTTGATATTTAAAAAaTTAAAGTAACTTTTATGTGTAGACCACACCCATAAG	0.428571	0.765	Y	Y	0.277778	Y	Y
BARCPV_1.0_Chr04_14385916_C_T	715641685	C	T	Chr04	14385916	ACTCCGATTCAAGATTGTAAGACGACACTAATCTCGTCATCCCAAAACTACAAGGGAGGG[C/T]CATGTTGCTTTCTCTTCTGATATTTGTTTCTCTTTCTATCTCTCTTTCTATTCCCTTGAA	0.428571	1	Y	Y	0.294118	Y	Y
BARCPV_1.0_Chr04_14407491_C_T	715641687	C	T	Chr04	14407491	GCAATCCACTAAATATTATTGTTGCAGAGGAGTCCTGAGAGCACCATCAACTCAGCGAAT[C/T]AGACAATGCTCATTCCAAACTTTCGATTCTTATCAAAATTCATGCCTAGACGTTGGAGGA	0.4	1	Y	Y	0.363636	Y	N
BARCPV_1.0_Chr04_14414634_C_T	715641122	C	T	Chr04	14414634	ATCATGTAGAGCTCCATCTTTTGCCTATACTCTTTTACACTAATACTCTTTTGCTGGAGT[C/T]ATCGGAGCTTGTCCATCAACTCCCTATATAGTAAGAAGGAATATGACGGTGCCTCAAGAC	0.333333	1	Y	Y	0.294118	Y	Y
BARCPV_1.0_Chr04_14471800_G_A	715641121	G	A	Chr04	14471800	TTTAAATAAAAAAaTATTAATATATAATTTATGTAAATAGTAGAGAAATTTGATGTAAAT[G/A]GTAATATTTAATTATAGTTTAAATGAGGCCTAATTACTGGGGACTTTGTTCAATTTAGTC	0.5	0.732	Y	Y	0.294118	Y	Y
BARCPV_1.0_Chr04_14515804_A_G	715642706	A	G	Chr04	14515804	AGTTTTTATGCCTAAGTTGGTTTAACCCTTTAAACATGAATCAATTTGCATACAAAGGGA[A/G]AGAAAAAaTAATTATATTACAAAGTGTTAGTGATAACAATGAGGTGGAGCAGGTTAAGTT	0.5	0.935	Y	Y	0.277778	Y	Y
BARCPV_1.0_Chr04_14567300_C_T	715641384	C	T	Chr04	14567300	CGGACCTTAGCGCTTCCAAGGGCTACTTCCTTGTGCCGCGACTGAATGCGCTATACACCC[C/T]ACACACATGGATCCCTCGTGACTTAGGCCTTTCTCTTATATCTGGGTGTTTAACTAGTAA	0.307692	1	Y	Y	0.294118	Y	Y
BARCPV_1.0_Chr04_14640073_T_C	715641679	T	C	Chr04	14640073	TTGGTAGTAGACTGGGGAGTGGTGTGGTAAGCCCACACAATTCTAGGAAACTCTTCTGCC[T/C]AGGTCCCCTTGACTTTCTCCAGCCTTCTCTTCAGACCTCTGAGCAGAACTGGATTGGCAG	0.285714	0.949	Y	N	0	N	N
BARCPV_1.0_Chr04_14711456_T_G	715639974	T	G	Chr04	14711456	ATATGTGAAGAATCAATGTCTCGTATGGAAGCGTCCATTATTGAAAGATACATGTTAGAA[T/G]AAGCTATTGAGTTTTGTTCCTAATACATGTTAAAaGAAAAaTCTATAGGAGTTCCTAAAA	0.25	0.935	Y	Y	0.277778	Y	Y
BARCPV_1.0_Chr04_14720144_T_C	715639975	T	C	Chr04	14720144	GGCTTGGTCTCTTGGTGAGGTCTTTGTTCATGGTGGTGGCTTCCCCCATTGGAATGATGA[T/C]GATGCCTCCTGCATCTAGTATCTTCTCCATTTTCGTGAGCAGATGAAGATCCCTTGGAAG	0.25	0.976	Y	N	0	N	N
BARCPV_1.0_Chr04_14728000_A_G	715639976	A	G	Chr04	14728000	ATATTTTAATATGAATTATTACTGAAATTAGACATTTATCACCTCATCAACACGTAAGGA[A/G]CATTCCTTTGGTGAACCAAGCTAGGAGTATCTACTAGAATTACAGAAACAGATAAAGGTT	0.5	0.988	Y	Y	0.277778	Y	Y
BARCPV_1.0_Chr04_14829662_A_G	715639973	A	G	Chr04	14829662	TCCCAGTATTAGAATAATTTACGCTCTATTATATGCAAGATTGAGAAACTCTCCGGCCTG[A/G]AATGATGATATGACCAAAACCATAAAACAAATAAAaGAAATATTTAAAAAaCTACCCGGT	0.428571	0.988	Y	Y	0.277778	Y	Y
BARCPV_1.0_Chr04_14946089_C_T	715640481	C	T	Chr04	14946089	ACTTATTTAAGGTAATAAGTGGCTTAATCTTGATTCGTGCATCATATTGAAGTTCAATAT[C/T]ATTTATTAAGGTAATAAGATGTTTAGTCTTGATCCGTACATTATATTGAAGTTTAGCCTC	0.4	0.714	Y	Y	0.142857	Y	Y
BARCPV_1.0_Chr04_15147920_T_C	715640878	T	C	Chr04	15147920	AGGGATCCCGACTACTTTAGTATCTTGCCGTGCGGATCAACTGAGAGCGTATGTATGGGG[T/C]GGGCTAGTGTCGCCGCCCCTTCTTTTACATGTATACCTGCTTCTTCTCGGACCTACATGT	0.4	0.996	Y	Y	0.277778	Y	Y
BARCPV_1.0_Chr04_15227099_T_C	715641254	T	C	Chr04	15227099	GATGTTGACGTTGTGGACATCGACGGTCGCACCGCGCTCCTCTTTGTTGCAGGACTGGGC[T/C]CCGAATGGTGCGTGAAGCTGCTTGCAAAATGCAAGGCGAATCTGGACCACCGCAACGGGG	0.5	0.915	Y	Y	0.277778	Y	Y
BARCPV_1.0_Chr04_15249355_A_G	715641253	A	G	Chr04	15249355	TGATTGACTTTTCTGCGCATCATTTTTtATTTtAAAAATTTCTCTTTGAATATTTCCTTC[A/G]TTTCAATAATGAACATGAAGATTGGGTATTTGATCAACGTATATCATTATTTTTTtCTAA	0.454545	0.765	Y	Y	0.277778	Y	Y
BARCPV_1.0_Chr04_15278305_G_A	715641255	G	A	Chr04	15278305	TTTGAATGAGAGTGTGAATGATTTGAGTTGTATTATGATGTATTTGAAATTGATTTAGAA[G/A]GTGGTGAATGATTGAGTATAGGTTGACATAGGAACATAATGAGAGTACCCGTACAACTCT	0.428571	1	Y	Y	0.294118	Y	Y
BARCPV_1.0_Chr04_15322015_T_C	715644318	T	C	Chr04	15322015	CTAGTCTCTCTAGGATAGACACCTTGATCTTCTTCTTCATCTTCTTCAAGTGATGCGGCC[T/C]AACCAATCACTTTCCATACCTATCATGCACCTTCAAGGAAACCATAGCTCCATTGGAGCC	0.428571	1	N
BARCPV_1.0_Chr04_15328437_G_A	715644619	G	A	Chr04	15328437	ATATCCTAACGAGACAAAGCAAGGGACAACAGCAAAATTACATAAAATATACACAAAGGA[G/A]CTACAGGTGAAGGAGTGCATATAATAGGTCTTTAATTTTGTGCATAAAAAAAaTTGTTGA	0.416667	0.935	Y	Y	0.294118	Y	Y
BARCPV_1.0_Chr04_15328769_G_A	715644618	G	A	Chr04	15328769	AAACATTTTACACAAAAATTTTGTAGTGCTGTTTTtGTTTTTTtCATCTATTCTAGTGTC[G/A]TTCTTTAGGATTCTATTTTGTGTGCTACCTTTTCTTGTGAAATTTAATTTTTTTtGCTTG	0.4	0.813	N
BARCPV_1.0_Chr04_15366394_G_A	715643178	G	A	Chr04	15366394	AATGCTATTCGGAAAATTATGTTCCGTTTATATTTATGTTCAATTGTTTTTGGACATTTC[G/A]GTTGCAATTTTATAGGTTTCTATTGAGTATTTGAGTGTGTTGTTCTATTTCTTTCCTTTT	0.444444	0.813	Y	Y	0.294118	Y	Y
BARCPV_1.0_Chr04_15386448_A_G	715643176	A	G	Chr04	15386448	GTTAAAAATTCTACTTCGTACGTATACTAATTAGAACTATACCGGTAGGGTCCATAGACC[A/G]AACATAAGACTCGACATCTGGTCCAGACCGATCGACATGACCAACAACGAGACTGATTAA	0.416667	1	N
BARCPV_1.0_Chr04_15411010_A_G	715643338	A	G	Chr04	15411010	AACCATATTAATCAGATAGAAGTGATCAAAATATCATGTGTTTTCGTTGACAATTGTTTT[A/G]AGGAATTTATTTATATGATGGGTAGAAAATTGAATTATATATTACTTGATATGGACAAGG	0.444444	0.813	Y	Y	0.277778	Y	Y
BARCPV_1.0_Chr04_15414264_A_G	715643337	A	G	Chr04	15414264	TCTTTGATTTGTTTCCAAATAATGGTTAGGTTGATGAGTGAAACTGTGATACCCCTGCTT[A/G]TTCCATTGCTCTATGTCCATCCATAAAATTTTCCTTTTAATGACTGACACGATAGCTAGG	0.5	1	Y	Y	0.277778	Y	Y
BARCPV_1.0_Chr04_15441634_T_C	715642948	T	C	Chr04	15441634	CTCAAGTCTGCTCTTTCCTCCACCTTCTCCTCCGGTCGTCGGACCTTCCCTCCACTCAAG[T/C]CCTCCTCCTCACCATTGAACACCAATATATCAGACTCCTCCACATAGGTCTGTGAAGATG	0.285714	0.996	Y	Y	0.294118	Y	Y
BARCPV_1.0_Chr04_15451689_A_G	715642947	A	G	Chr04	15451689	GACTTCCACCTTTCCTCCACCATTCCAACAAAGCCTTTTTCCGATAGCCATGCATGAATC[A/G]ACCTAAAAGGTTTGGGGCCCCAATCCTTGTCCAGACATTTAATCATCGAAGCACAGTGGT	0.428571	1	Y	Y	0.277778	Y	Y
BARCPV_1.0_Chr04_15465426_G_A	715642949	G	A	Chr04	15465426	AAAGATAAAGAGTTTGATGAAGTACTTCATAACAATTTGATGTTAACAACGTCTTCCTAC[G/A]TGTTGATCTGCATAAGGAAGTCTACATGAAGTCCCAAGTATGAAATAGAAGAAGAATGAC	0.4	0.965	Y	Y	0.294118	Y	Y
BARCPV_1.0_Chr04_16008201_G_T	715639347	G	T	Chr04	16008201	TTGTTACAACTGAATTGAAAACCATTAAATTATCTAAACATTTTTCAACTGATGTTAAGT[G/T]ATCTAAAGTAACCAACATCAGAAACATAATTATTTATGATATTCATTCTTAAATGTAATG	0.375	0.662	Y	Y	0.277778	Y	Y
BARCPV_1.0_Chr04_16059559_G_T	715642590	G	T	Chr04	16059559	TGATAACAACCCAGTGGTGACAGTAGGGAGAAGAGTGCACCGAGTCCTTGTCAACCAGGG[G/T]AGCTTAGTAGATGTTATGTTCTGGTCGAATTTCAATAAGCTGCAGTTGTCGCCTAACCAG	0.375	0.834	Y	Y	0.277778	Y	Y
BARCPV_1.0_Chr04_16098681_T_C	715644188	T	C	Chr04	16098681	GACGTGAATCACACAAAAACAGTGCTCCAATTAATTGTGATAAATTTTTAAAATCACTGC[T/C]ACTCACTGTTTTTCCATAGTCATATTTTTGCACTCTGTACGTATTTGATTTATCATATTT	0.333333	0.899	Y	N	0	N	N
BARCPV_1.0_Chr04_16148983_G_A	715640103	G	A	Chr04	16148983	ATTGATTGTGTTTTATTTATTATTAAGAAACTCAGATTTGAGTCTCTTGCATTCAAATTT[G/A]AAAATTATTTAATGATGGCTTTGTTACTTCTTTCACGTTCAAAGATTGAATTTCACTTTT	0.333333	0.765	Y	Y	0.277778	Y	Y
BARCPV_1.0_Chr04_16149110_T_C	715640102	T	C	Chr04	16149110	TTTGGAATTGGGTAATAGTCAATTAAAATTCATGTTTAACGATGCTCTGTTTTATTTTCT[T/C]TCTCTTTGAATTTATTTTGAAATTCTATTTTTGATTGAAAATGGTTTTCTAAAAACATAT	0.333333	0.765	Y	Y	0.294118	Y	Y
BARCPV_1.0_Chr04_16238196_C_A	715642269	C	A	Chr04	16238196	TAATCAAGGACAAGAAGAGGTAAAGGCTCAAGTGATAAACGCTCAAGGAGTTTTTAGTCC[C/A]CCTCAAATGATGGCAAATTCATGGAGCTCTTCTCGGAATCATGTGCAAGGGTGCGGAAGC	0.333333	1	Y	Y	0.277778	Y	Y
BARCPV_1.0_Chr04_16239467_T_G	715642268	T	G	Chr04	16239467	GGAAATACCCAAGATTGTATGGGCGTACCACACCACACCCCAATCTTCCACCATGGAAAC[T/G]CCTTTCAGTCTGGTGTATGGATCGGATGCGATGATCCCAGTGGAGATCCACTAGCGCTCC	0.444444	0.976	Y	N	0	N	Y
BARCPV_1.0_Chr04_16266426_C_T	715644056	C	T	Chr04	16266426	TTCGTTTGAAGTTTGCTGAAGATACTCTGTTGCTCGAGTTTAATTCGTAATTTACACCGA[C/T]CGTTTCCCGATTGAGCTCAGTTTTCACCGTTCATTTTGATAGTCCAGTTCTGTTCCCATC	0.333333	1	Y	Y	0.277778	Y	Y
BARCPV_1.0_Chr04_16300950_A_C	715641352	A	C	Chr04	16300950	AAGAAAACATGATAATCAAGTGATTCAATTGAGTTTCGAAATCTGCATTTAATGTGACCT[A/C]TTCAAATAAAATAGTTAAGGATATAATAAGTTTTTGAACATGTTTACTTGACCATATTTG	0.5	0.899	Y	Y	0.277778	Y	Y
BARCPV_1.0_Chr04_16317327_A_G	715643381	A	G	Chr04	16317327	AATGAACTCAATAAAATTGCAAAAACTTGGGCAAAATTTTGTAAAACTGGAAAGAGGAAC[A/G]GCTTGGAGTACAAGAAGGTTCTGGAAAACCGAAACCAATTTCTTGTTGAAACTTATGGAA	0.333333	1	Y	Y	0.294118	Y	Y
BARCPV_1.0_Chr04_16330691_T_C	715644182	T	C	Chr04	16330691	AAGGTGACTTGGTAACCCCTGTCACAGAGCTGACTAAGGCTCAACAGATTGTGCTTTAAT[T/C]CTTCTACATACAACACATCATGTATAAGAAAACTACTTTCATTGCCTGTGGTGCCTTTGC	0.333333	1	Y	Y	0.294118	Y	Y
BARCPV_1.0_Chr04_16338986_T_C	715645185	T	C	Chr04	16338986	GGATTATGTTATATGAAAATGGTTGTTGAGAATGATAATAATTGTATGAATTCGAGGTCA[T/C]AAATATGGGATGATAACCATTGTGTATTAAGTAAAAACACATATGTTGCAACATATATCC	0.25	0.813	N
BARCPV_1.0_Chr04_16373669_C_T	715641353	C	T	Chr04	16373669	TCTTCAAGCATTCCTCTTGGATTTGGAGACATCAAAGCACCTTGTTCAACAACATAAGGA[C/T]AGCAACCTCTATGTATTTGTTATTTTCCTCCAGGATCAAATATCAATCTACAATAAACAT	0.333333	1	Y	Y	0.294118	Y	Y
BARCPV_1.0_Chr04_16402560_C_T	715644196	C	T	Chr04	16402560	AATTAGTTTAAGATTAAGAGACCACACATCATTTCTAGTGAACTAATTCAGCTTATCATG[C/T]ATGGCAGTGACCCAGCTTTCATCTTTTAGTGCATCACCTATAGATTCAGGTTCAATTTGT	0.3	1	Y	Y	0.294118	Y	Y
BARCPV_1.0_Chr04_16406218_C_T	715644195	C	T	Chr04	16406218	ACCTTCAAGCCAAAGTCTTCTAACTGTTGTTTGATCCAAAGGATTTGAGCAAAACAACTA[C/T]CAATAACTATATACTCAGCTTCTGCATTTGAGAGGACCATACAAGCTTGCTTCTTCTTAT	0.333333	1	N
BARCPV_1.0_Chr04_16421088_A_C	715644954	A	C	Chr04	16421088	TGATGTTTTGGCCTCAAATTGTTTAGCAAATGGGGATGCGCTCAATGGTTTGGAGATTTT[A/C]ATTTTGCTGAGTTATTCTCCCTGCGTTGGGCATATTAACTCGAATGTCATCCTTGTTTAC	0.428571	1	Y	Y	0.277778	Y	Y
BARCPV_1.0_Chr04_16447824_A_G	715642054	A	G	Chr04	16447824	CGCACAACTGCATGCTACGTAGAAATGGCGTTCAAGTAACCCCAACCCAGATGACGACAC[A/G]TGTAGGGTTGGACGCTACCTGTTACTCCAACCCAGATGATGACACGTGTAGGGTCGGATG	0.142857	0.976	Y	Y	0.333333	Y	N
BARCPV_1.0_Chr04_16450496_C_T	715642055	C	T	Chr04	16450496	CATTTATTACTTGCTGATGGAGTCTTTGAAGCTTATCCATATGCTCTCGATTATAGTGGA[C/T]GGAATATGACGATGCCTCATAGGACTTTTAAGATTATTCTAATACTGGATTGGTGGATAA	0.333333	1	Y	Y	0.294118	Y	Y
BARCPV_1.0_Chr04_16492721_G_A	715643779	G	A	Chr04	16492721	GACAAGGTGAGGGTAATAAATGATTGAATGGTTGGGGTAAGGTATGGGAAAAACGAAAAT[G/A]TTGTTTAAAATCTTGGATTTTAGATTCTAAAAGCTTGGCTAGGCCCATGGCCTAGGTGAT	0.25	0.965	Y	Y	0.294118	Y	Y
BARCPV_1.0_Chr04_16525688_G_A	715642895	G	A	Chr04	16525688	GTTTAAGCTGCAGAACATTCATGTTATGTTATCCATCACTCCTACGGGCAAAAGCCATCT[G/A]CAGATCATGCTGGAAGTCAAAGGATCAGTTCTCCATCTGTAGAAAACAGAGGAGATTCAC	0.333333	1	Y	Y	0.166667	Y	N
BARCPV_1.0_Chr04_16550059_G_A	715642896	G	A	Chr04	16550059	TTTTTACAGATGAATCTAGCACAATTAAAACAAGAACAGCACAGTTTAGATCAACCAGCA[G/A]CAATACCAGAACCAAATTGATGAACTTTCACTGTTTATAAAGTTGCAGTTTAAGGTACAG	0.25	0.965	Y	N	0	N	N
BARCPV_1.0_Chr04_16653480_G_A	715644246	G	A	Chr04	16653480	ATGTTGGGGAAAGATCATATGACCAGACTACGCTCCATAGTCAAGTGTCATAAACTCGCG[G/A]CGGGTTCTCAAACCGTCCCAAATTCTATCGTCGAAGTCGCTGTCGCCCGAGGCGAGTCCC	0.4	0.877	Y	Y	0.294118	Y	Y
BARCPV_1.0_Chr04_16654760_T_G	715644245	T	G	Chr04	16654760	TTGTGGGTTGTTCGTTCTCTGTTTGCCTTTTCCTGCGTTTAGGTTTCTTTTCCCCTTTCC[T/G]TTCTACGAACCCCCCTGTTCGTGCTTTCCCCTTCTCCGTCTTTCAATCGAGTCACTCTAT	0.285714	1	Y	Y	0.277778	Y	Y
BARCPV_1.0_Chr04_16691085_T_G	715642406	T	G	Chr04	16691085	TGCTACAATTGACATGGTCCAATCCATGTTCAATGATTTTGAGGAACACTAGACTCAAAA[T/G]ATTACTCATGAAAAAATAGGCTAACAAGTCAACCCGTTATGTCTTTGGTCCGTTAGTTTA	0.5	0.965	Y	Y	0.277778	Y	Y
BARCPV_1.0_Chr04_16795960_T_C	715643170	T	C	Chr04	16795960	CGTGGTCACCATTAAGGCTATTCTAAAGGGTTATGAGCTTGCTTCAGGACTGAAGATTAA[T/C]TTTCATAAGTCATATCTAGCTGGCATAAATGTAGAGAGCAATGCCCTTGCATGCTTCGTA	0.416667	1	Y	Y	0.277778	Y	Y
BARCPV_1.0_Chr04_16798059_A_G	715643169	A	G	Chr04	16798059	CTGATCAAATGCGGCTATATAGCCGCCCTTGTTTAGCCTTTCTGCACTGTTGACTTCCTT[A/G]ATAGCAAGCTCATGGTGTCTTCATCACTATCACTGGAGTCTTGTTTCCTTTTCTGGTTGG	0.357143	1	Y	Y	0.277778	Y	Y
BARCPV_1.0_Chr04_16840012_G_T	715644356	G	T	Chr04	16840012	TTtCGAACGCTGAGATTAGAAGCCACAAGATTTTtttAATATTtCACCGCACTAAAaTTT[G/T]TCTTTtGTAGATATGAACCTTATTTGAGGAATGCTTCCAAGAAGTTTGTTATGGAACTCA	0.444444	0.899	N
BARCPV_1.0_Chr04_16882143_T_G	715641454	T	G	Chr04	16882143	CATGCATAGGTGCAGCATAGAAAAaTAATTGGTTATTTAGCACGAATAAGCGGTTAAAAA[T/G]TTGTATCAGAGTGTCATATTAAATCAAAACCAGTTATAGCAATGTTCAATCAAATGTGCA	0.333333	0.858	Y	Y	0.277778	Y	Y
BARCPV_1.0_Chr04_16901716_T_G	715641453	T	G	Chr04	16901716	CTGTTCCTGCCAGCAACTCGAGCACCTTCGTGCGTATCTTCTAACGGTGGAACGCGAACC[T/G]TCGAGACTGCTCCTCCTCCTAGTGAAGATTTCCTGCAACACAGAGACAAATGGCGCGCTC	0.333333	0.996	Y	Y	0.1875	Y	Y
BARCPV_1.0_Chr04_16931200_A_C	715642178	A	C	Chr04	16931200	TCAATATAAAAGAGAAATAGGCATCTATAAACAACAACTCTAAAAATATCAAAGTGTCCT[A/C]CAATACCAACAAAATAGATTTAGCAACTCATAATGAAATCTTACAGTTCAATATGGGATG	0.333333	0.858	N
BARCPV_1.0_Chr04_16944110_C_T	715642179	C	T	Chr04	16944110	TAACCAGACACAAACTAAAAAaTAACTTTATCACCATAATATTTTTTtATACCTGCTTTA[C/T]AAAGAAAAATAGTGTCATCTGCAAACTATAATAACAAACTAACATGCACCTGATTTTGAC	0.4	0.858	Y	Y	0.470588	Y	Y
BARCPV_1.0_Chr04_16986700_T_C	715643298	T	C	Chr04	16986700	CCTCCCCCGAGATCAGGGGTgACCTGAACATTTGACTCGATGCCAATCTCTACACCAAGT[T/C]TGGCCTTAAATGGCATTTGGCAACTTAGATTATTTGACTTGAGTGTTGGCTTACACACTG	0.333333	1	Y	Y	0.277778	Y	Y
BARCPV_1.0_Chr04_17003429_T_C	715644564	T	C	Chr04	17003429	CATGCTTGGTTTGAATTTGAATTTCCCTCCATAACTCTAATAACACAACATCTCATACAA[T/C]AAATAGGTGGTCATGCCTCTTCTATTCCATACTTGATTTTGAGTAAAGAAACTCTACTTG	0.272727	0.935	Y	Y	0.277778	Y	Y
BARCPV_1.0_Chr04_17156954_T_C	715640188	T	C	Chr04	17156954	TTGAATCAACTTCACATCTTTTAGTGTGTGTTTGCACACCAAGTTTGTTGTAGTTTCCAA[T/C]TATGACTGGGTATGTTTACTGTTATACATAATAGAGCAAAGGACAATTTCAATCAGTTTG	0.5	0.965	Y	Y	0.277778	Y	Y
BARCPV_1.0_Chr04_17170662_T_C	715641247	T	C	Chr04	17170662	ATCTTTTCATTCCAAACCCACAAACTTTTGATTCACTGTCAAGTAGAGATTCGTTTGCAT[T/C]AGTTGAATATCTTTGAAATCCTTCTTTTTTCCTGCATACCTACACATAGTACTTGAGTCT	0.5	0.988	Y	Y	0.277778	Y	Y
BARCPV_1.0_Chr04_17224616_T_C	715641245	T	C	Chr04	17224616	TTGTGTTTCTAGTAGTTTTATTAGAGAAAGGTTTGTGAATTTTCATAGGATAGTCTCTGA[T/C]TAGGAAATGTTTCGTCTCGATCATAGTGATGTCACCTCCCTTTCCTAGGAAACTACTTAT	0.125	0.858	Y	Y	0.277778	Y	Y
BARCPV_1.0_Chr04_17246446_T_C	715641246	T	C	Chr04	17246446	CATCATTGTCCTTAAGGACTTTCTCTTAATTTTCTACTATTTGTTTTTtCATTTCTCTTT[T/C]CTGTTTCATTTGTACTTGGTCCTTTACCACTTGTGAGGGTGTTAGGGGATAAAGTAGAAA	0.444444	1	Y	Y	0.277778	Y	Y
BARCPV_1.0_Chr04_17261095_A_G	715639747	A	G	Chr04	17261095	TATGTTCATGTCTTAGCTTGTGTTCTTGCATTTTCAGTTTGGTATTTTAGTTCCTTTTCT[A/G]TTTTGCTTCGGTTCCTTTTGCTTTTGCCAATTCTCTTTGCTTCTTCTTCATTTCTAGTTG	0.428571	0.988	Y	Y	0.294118	Y	Y
BARCPV_1.0_Chr04_17278172_G_T	715639755	G	T	Chr04	17278172	GGCAGTTCTCCATACTACTATGGAGAGAATGCAATTAGACCAAAGAGACACATGGGAGCA[G/T]ATGCAAATGGACTGAAGAGCCACATGGGAACATGTGCAAATGAAACAAAGTGTTAGTAAT	0.416667	1	Y	Y	0.294118	Y	Y
BARCPV_1.0_Chr04_17291773_G_A	715639756	G	A	Chr04	17291773	TGAAACACTTGTGTCTTTGCATGATTTGTTGTTGAGTTACATTATCATCATCTTACAGAC[G/A]AAGTTTGACCATGTTTGTACTTAGTTATTTTCAACACTTAATCAAAATCATAGGGTGTTA	0.363636	0.935	Y	Y	0.294118	Y	Y
BARCPV_1.0_Chr04_17322571_A_G	715645026	A	G	Chr04	17322571	ATTGTAATACTCTAAAGAATTTTTTtAAATTtAATTTATTCTTTATTGATAAAAaGAAAA[A/G]GAGTGTATTATTCTTGGAATGAGACGTATGTATCCTTTCATAGTTATTGATGTTCCTCTC	0.3	0.899	Y	Y	0.277778	Y	Y
BARCPV_1.0_Chr04_17369660_T_G	715640241	T	G	Chr04	17369660	ACTAACTTTTAATTTGGTACCTGCTTTACTCATCAAATGCTTCCAAAACTTGCTCAAAAA[T/G]TTAGTCCCTATTAGTCACAATTGATAAAGGAAAACCATGCAAACAAAAAATTTCATTAAC	0.272727	0.935	Y	Y	0.277778	Y	Y
BARCPV_1.0_Chr04_17371738_T_C	715640240	T	C	Chr04	17371738	TACCTGCACGAATCCATCATTTCTATGACCCACTTATATCATAGAGAAATGGACTCCCTC[T/C]TGTATAGCTTTAACCAAATGTTGTTTCTTCAGAGTCTTTATTGGTCGTGTTGTTGCCCCC	0.3	0.988	Y	Y	0.277778	Y	Y
BARCPV_1.0_Chr04_17389204_C_T	715641177	C	T	Chr04	17389204	CAGATTTGGGGCGTTCGCAGTGAAGCTCCAAACTCAGGATGAGGCCTTGATGTTCCACGC[C/T]TTTCGAAAGGGGGTCATGTCAAGGTCGTTCAGCGACTCATTAATCAGATATCAAGCAAAA	0.333333	0.877	Y	Y	0.294118	Y	Y
BARCPV_1.0_Chr04_17741426_C_T	715641684	C	T	Chr04	17741426	CTTCTCGCTTGGGTGTAATTGGGCTCGCCTGGATGAGTTGCACAAAAAAaGACCCAACGT[C/T]ACTAGAGCAATCTCACCTGGGCAAGATTGAGCTCGCTTGGACGAGATCCTTTGGGGGTGT	0.375	0.976	Y	Y	0.277778	Y	Y
BARCPV_1.0_Chr04_17820392_T_C	715642217	T	C	Chr04	17820392	AAGCCGTATGCACAAACATAAATGAATACAATGCAGTGGACTAGACTTAACAGGAAGGAA[T/C]AAGAGTAAAGAAAACTTCTGTAGTTGAAAAAaTGTCAAATAATTCTATTTTCTCCCTTTA	0.333333	0.965	N
BARCPV_1.0_Chr04_17827890_C_A	715642215	C	A	Chr04	17827890	ATCCCATCAAAACCATTCCAGCACTTAACATTGCACAACCACTAGACAAAAAGCATAACA[C/A]AAACAATGAAACACCAACCAAAAGTTCAACCCAGTTATCTAACTCAAACACAACCAAAGC	0.333333	0.988	Y	Y	0.277778	Y	Y
BARCPV_1.0_Chr04_17841077_C_A	715642216	C	A	Chr04	17841077	TGACCTTCAAGACTCTTTATCAAAGGGAGACATAATGATCAAAGAGAAGCAACTTTTTAG[C/A]CTCATTCATCACATATTCAGTGCCGAGACACCAACACATTTCAAGAAACACCTTGTCTAC	0.3	1	Y	Y	0.277778	Y	Y
BARCPV_1.0_Chr04_17898274_T_G	715644851	T	G	Chr04	17898274	TCTTTGTCCTTTCTTTGATGACTTACCGCCTTTTCTCGTTGAAATTTCTTCTTCTCTAGC[T/G]GACAGGTCAGACCTGGGGGTCCATTGTGAGGCGATGACATAGGAAGTCAGGGTCTATGCT	0.363636	0.988	Y	Y	0.294118	Y	Y
BARCPV_1.0_Chr04_17928167_A_G	715642507	A	G	Chr04	17928167	CACTCTGTACAAGTTCTAAACATTTATGAATTACAAGTAGTAGGAGGAGACCTAGGTATA[A/G]GAGCTACTTGGTTGAAACCCCTTAAAGCACACATAGTTGATTATGATATGTTATTGATCA	0.4	0.988	Y	Y	0.294118	Y	Y
BARCPV_1.0_Chr04_17933321_G_A	715642508	G	A	Chr04	17933321	GCAATTCTGGCCAACCCACATGCGTTAGATATTTCCAATCAACAATATTTATTATGACTT[G/A]GGCAAGTTTATCTCACAAGTGTTGAGCTTGAAGGTTATTTGATAACCTTTGTCACACGAC	0.25	0.965	Y	Y	0.277778	Y	Y
BARCPV_1.0_Chr04_17939952_A_G	715642509	A	G	Chr04	17939952	CATGCTGACAGGCAAAACACTAGATTGGTTCGTCAATCTCCCTGACAGGCATGTAACGTC[A/G]TTTGTGTAGTTTTCTACACTGTTCAGGGAGCAATACAAAGCCAATCGGGCTCCCCCGCCA	0.428571	0.996	Y	Y	0.294118	Y	Y
BARCPV_1.0_Chr04_17971534_T_C	715644294	T	C	Chr04	17971534	TGTACTAAGATATTATTGTTTTGACAACCCAAAGAATTGGGTGAAGATGATACCATGGGC[T/C]CAATAGTGATATAACACATCATATCACACCAGCATCAAAATGACACCTTATAAGGCCTTG	0.4	0.988	Y	Y	0.294118	Y	Y
BARCPV_1.0_Chr04_17974939_T_C	715644295	T	C	Chr04	17974939	TATTACATGTTATAACCTATATTTCTAAATTTGAACGTATTATAGCGAAAAGTACCTTGA[T/C]TGGTGTTTAGGTTCTCTAACCCAAGGCTTTGATTGGTCTGTTCCATTACCATGTGAATTC	0.363636	1	Y	Y	0.363636	Y	N
BARCPV_1.0_Chr04_17992363_T_C	715641824	T	C	Chr04	17992363	CTTAGAAAGACTATAAGGAAAAaTAATTGATACTCTGGCCCTTTTCTGGTTGTTCTTCTC[T/C]AGAGGATCTTCTTATGGATGGTGGGACCATGTGTCTTCGCCTGAGATGTTTGACCTAACC	0.5	0.996	Y	Y	0.294118	Y	Y
BARCPV_1.0_Chr04_18032969_A_G	715641823	A	G	Chr04	18032969	CATTAATTAGTTTCATTGTTTGATCATGTCGTTAGATTTGTATCGATGCCGAGTAGGACC[A/G]ACCCTACCTGCACAAAATCAATTTTAAAATTATATAATTTCTGAAAATTTCCACCTTTAG	0.428571	1	Y	Y	0.294118	Y	Y
BARCPV_1.0_Chr04_18051265_G_A	715644232	G	A	Chr04	18051265	GTCGTTAGTGAAGGTTGTCCTCAACTCTACGTGTCCCCGCACTTCTACCTGATCTCCTAC[G/A]AAACCATAAAGACAACCATCGTACGAACTCAACTGGTCAGGAGACAACTACAGCTTGTTG	0.333333	1	Y	Y	0.277778	Y	Y
BARCPV_1.0_Chr04_18075083_A_G	715644837	A	G	Chr04	18075083	TGCCATGGGGACTTCCTTGTTGCATCTAGCCTCTCCCTGACCAAGATGCAGAAGCTAAAG[A/G]AGGCAGCTAGCCAAGACGCAGTTCAGATCAAGGCGCTCAAGCACCACGAGACTGTCCTTT	0.375	0.996	Y	Y	0.294118	Y	Y
BARCPV_1.0_Chr04_18085560_C_T	715642496	C	T	Chr04	18085560	TACATGCAAATAATCTCCAAATCACGTATAATTTCATCTTGAAAGATAGTTATACTTTGA[C/T]ATCATTAATTTTACGTGGATATCATTAAAATGCTTTAAAAATATCTTCTATCAATCAAAA	0.428571	0.765	N
BARCPV_1.0_Chr04_18113940_C_T	715642497	C	T	Chr04	18113940	GGGCGATGGAGCTTATCAGCTGGAAATTCAAGACGGTGGAGTCATCCCACAAACATGAAA[C/T]GCGACAAACCTAAAGTTTTATTTCAGTTAAGATTTGAATTTTtATTtCTTTCCATTTGAA	0.428571	1	N
BARCPV_1.0_Chr04_18484718_G_A	715643371	G	A	Chr04	18484718	AAACTAAGTCTCATGCTGACTAGAAATAGTACCAAGTTAGTGTATATTAAGAAAAACTCA[G/A]GTTTCACGACTATAGATAATGCCAACACAATGAATATAAGAGGAGGCAACCTTTATCTTA	0.4	0.988	Y	Y	0.277778	Y	Y
BARCPV_1.0_Chr04_18488179_T_C	715643370	T	C	Chr04	18488179	AGAGGAGGGGATGATGGTTCAGGTGGAATTGAAAGAGGCAGGGAACCTTGAGAAGTGATT[T/C]GATTTGAAGTGTCATGAGGAGAAAGAGACAATGGTTGAATGAATGAGATACACGAAATAA	0.375	1	Y	Y	0.294118	Y	Y
BARCPV_1.0_Chr04_18549832_G_T	715642451	G	T	Chr04	18549832	AATAAAATTGAGTTATATGTGTTATTAGATAAAATATTGATAATAGCTTAAAGAGAATGT[G/T]CTTTTACCTAAGTAAAGCATAACCAAGACTAGTGAATCAAATCATATATATAATATGTAG	0.5	0.813	Y	Y	0.277778	Y	Y
BARCPV_1.0_Chr04_18562535_G_A	715642449	G	A	Chr04	18562535	GTTCACAAAACGAAGAGAAGAAACGAGGGAAGGAAAAaTGGGAAAAGTTGGTGATTTTTG[G/A]ATGCTTGGAATGAAAGAAAGGCGCATTTGCATGCCTTTGATATGAACAGCGAAATTCTAG	0.5	1	Y	N	0	N	N
BARCPV_1.0_Chr04_18581894_C_T	715642450	C	T	Chr04	18581894	TTATAAATTGGCCTTTAAAATTTTTGTAAGATGATTGGAAGAAGGTAAACATACCTCTCC[C/T]AGAAACACCATTCAAGGAGGCCCATAGTTGCCGACCATATTGTTTGAACTCAAAAAAaTA	0.1	1	Y	Y	0.117647	Y	Y
BARCPV_1.0_Chr04_18584880_C_A	715642723	C	A	Chr04	18584880	AGTTTTTCAATTCTTTTATGACTACTGCATTCGGTCATGATAATGCTCTGAAAATGATTG[C/A]AACCAAGTTGATACCAATTGATATGAAACATGTAGTTCCATATTGATAAGAAGGAGATAA	0.25	0.935	Y	Y	0.277778	Y	Y
BARCPV_1.0_Chr04_18638442_T_G	715642735	T	G	Chr04	18638442	TTGGTGCATCAAGTGAAGCTCACGTTGGAGAAGGAAATGAAGGTGAAGTTGCTGCTACTG[T/G]AAATGAATTTGTTGGTGCACATGAAACTAGTCTAAGTAATGTGAACATGGAAGAAAGGAT	0.222222	1	Y	Y	0.294118	Y	Y
BARCPV_1.0_Chr04_18705424_T_C	715642036	T	C	Chr04	18705424	AAGTTGCAAGTGTCTTTCCCTTAGGTCTTGCGTGAACTATCTTACAAAACCAACAAAATG[T/C]TAGGTCTGTTCTGATAGGAATCAACGATATCGAATTTCCTAATCTCTTAAACTAGGCCTT	0.3125	0.988	Y	Y	0.294118	Y	Y
BARCPV_1.0_Chr04_18716222_G_T	715642035	G	T	Chr04	18716222	TAACTGGTCTCTCATAGAAATTCTAACTCCACTCCATTGTATATTAGTTTCCCTAACTTT[G/T]AAATTCTAATAATAATTATAATAAAAaCAATAGTTACCGTTTATAATGTTCCGCTCCTTC	0.375	0.899	Y	Y	0.277778	Y	Y
BARCPV_1.0_Chr04_18740430_T_C	715642034	T	C	Chr04	18740430	TCTTTTCAATACTCTAAGAAAGAAAGATTACTTAAAACATTTAGTGTTTAGGGTTTAACA[T/C]GAAATCAAGAGCTTTAGGGTTTTGTATACTTCTGAACTATAACTTTGTAAAACCCAAGGG	0.333333	0.858	Y	Y	0.294118	Y	Y
BARCPV_1.0_Chr04_18771129_G_A	715642439	G	A	Chr04	18771129	ATTCACCAGAGGACGTACTACTAGACTGAAGTGTTTCTGATTGAGATGTGCTAGTGGTAA[G/A]AAGACACCAATCACTATTGACGTCAGCACTAGAGTGGCTTATCATACTAATGTTGATACT	0.444444	1	Y	Y	0.277778	Y	Y
BARCPV_1.0_Chr04_18775075_T_C	715642438	T	C	Chr04	18775075	AAGGCTGATCATGACAGGATTCTGGCTAAAGTTCAAGCTGAACAGACAGCCAGTCAGGAC[T/C]GATTCTAGGTCGATTTGGCTGCGTTGCAAGCGAAAAATGAAGAACTGCACAGGACTAAAG	0.384615	1	Y	Y	0.294118	Y	Y
BARCPV_1.0_Chr04_18787672_T_G	715642440	T	G	Chr04	18787672	AAGATCTCCTTGCGCGATCCCAAATTCCTGTCAAATTTCGGGGGGAACCTCAGATTGTTT[T/G]CCATCCCCGGCATAGCCAACAGCTCCTTGTAAGTCATTTTGAACTTTGGTCGGAAAGGCA	0.444444	0.996	Y	Y	0.294118	Y	Y
BARCPV_1.0_Chr04_18825774_T_C	715643660	T	C	Chr04	18825774	GTGATTGTTTAATGTCAGGTAAGGCAACATGCCTTGGTAAGAATAACCGAGCAGGCGTTC[T/C]GATACGACCCAAATCAACAAGAAGATGACCAAGGATGCCAACTATGAAGGGTCATCTCAA	0.285714	1	Y	Y	0.363636	Y	N
BARCPV_1.0_Chr04_18836013_C_T	715643659	C	T	Chr04	18836013	TAAAGTTAAGTCATTACTAAATAATGGATACTTTGTTTTACAAAATGGCATGAGAGAATG[C/T]TCTTCATGTCAAACGAACCCCTTTTGGCATTTGCATTAATACAACTAGTACTACCTTTTA	0.142857	0.965	Y	Y	0.133333	Y	Y
BARCPV_1.0_Chr04_18860406_T_G	715644084	T	G	Chr04	18860406	GCCAAAGTTAGGCACCCCACCCCGCCTATACTTCACAATTACAGAAAAAGCGATCAGTTT[T/G]GTCCTGTTGCAGGTGCAAGATCAGGTGCAGAGGCCAATCTACTTCATCACCAAGGTTTTG	0.272727	0.996	Y	Y	0.294118	Y	Y
BARCPV_1.0_Chr04_18908008_A_C	715641297	A	C	Chr04	18908008	CCTCCAGCTCAGCTATTTTAGCCCTCATAGGGACGAGCTTACTCTCTAACTCAACGGCGT[A/C]TTGAAGTTTAGCGTGCAGTTTTTGGCGCAATTCAGCCTTGTTCTTGCACAAACTTCGAAG	0.444444	1	Y	Y	0.294118	Y	Y
BARCPV_1.0_Chr04_18937995_A_G	715643788	A	G	Chr04	18937995	TGTTATAGTAGTTCAATACTAATTAATTAACCATATTTAATTGATTAAGGAGAGTTTCTT[A/G]TACTACTAGTATGACACAACACCAGGTCTTGTGTGTAATAAGAAGGCTCCCTATTGTATT	0.266667	0.9	Y	Y	0.294118	Y	Y
BARCPV_1.0_Chr04_18941021_A_G	715643789	A	G	Chr04	18941021	ATACTAAAAAGTAAAAATTGGGAATTTGGTAAAACCCTAAGAACAATAAATGAAAGGGAA[A/G]AGTTGAATGGTACGAAGAAAACCACACGCAAACCCTAAGAATAATAAATTTGAGATTGAA	0.375	0.935	Y	Y	0.294118	Y	Y
BARCPV_1.0_Chr04_18976297_C_T	715642997	C	T	Chr04	18976297	GAGAAGAAACCCCTGGCAAAGCAACCGCCCTACAAGCCGAGGAAGCCTCACACCAGGGCA[C/T]GAACAAGGGAATGCACTCCCACCAGGCACAACTTCCGAGTGGACCTTAAGGAGCTTATTA	0.428571	0.685	Y	Y	0.277778	Y	Y
BARCPV_1.0_Chr04_19038229_C_T	715642009	C	T	Chr04	19038229	CTTTTTCTGCCCTCTAAGACGCTTATATGTTGGACCTCTATTGTGCAGTCTGTGGTGGTT[C/T]GGGGTGTCCTCAAAGTCTCTTGTATGACTTTCCTCTGCCTGCCCCCTTGCTTTAGCTGGC	0.428571	1	Y	Y	0.277778	Y	Y
BARCPV_1.0_Chr04_19100770_A_G	715641102	A	G	Chr04	19100770	ATTGTCAGCACCATACATACTTCCTTCATACCCATCGACGCCTCCAGCTTTGAAAACTTC[A/G]TAGCAGTTCTTATTCAACCAAAGAAATTAAAaCCAAATTATTATTCAAGAAAAaGGAAAG	0.222222	1	Y	Y	0.294118	Y	Y
BARCPV_1.0_Chr04_19100947_G_A	715641101	G	A	Chr04	19100947	CATAAGCTAAGTTTTTATTCTCACGGAAAAATTATTGTTAAAAACAACGACTTATACTAT[G/A]GAAAACTTGAGGAAACACAAAGTAGGTTTTAATTGTTTGGCAACAAGGGTTTTGAGCTTG	0.3	0.965	Y	Y	0.294118	Y	Y
BARCPV_1.0_Chr04_19193481_A_G	715644372	A	G	Chr04	19193481	AAAACTGAAGAGGAAAAAAaCGAGGAAGTTGGGATGCAAACACATCAACAAAGGGTTACA[A/G]CCCACAAAAGAGCATGACTCGTTAATATCATTGGTAAGTCACTATACATCAAGTTCAAAA	0.3	1	Y	Y	0.294118	Y	Y
BARCPV_1.0_Chr04_19220473_C_T	715642809	C	T	Chr04	19220473	ATCATCACATCCACAATCGAGTTTCCCTTAGTCCCACGCTCAATATTTTCAATCCTCAAT[C/T]AAAGAGGTGTGTTAGAGATCTCACCTCAACTAGAGATAGGATTGAATTATAATATATAAG	0.333333	1	Y	Y	0.277778	Y	Y
BARCPV_1.0_Chr04_19241428_C_T	715642808	C	T	Chr04	19241428	CATTTTTATACTTTCCTATAGCAAAAGTTATGAGGACTTGTTTATTAATCATGATTTCTC[C/T]TATGGCACTAAGCCATTGTAGTTTATACGCCTTTGTATGAGAGATAGTGGATCAAACAAG	0.5	1	Y	Y	0.277778	Y	Y
BARCPV_1.0_Chr04_19257871_T_C	715643760	T	C	Chr04	19257871	GCCATATCCCTTTCATATTGTTCATCTCCCTTCCAACAAACCAACCCTGTATTCTCTCCT[T/C]GTCGACTTTTTCCTTCTGCACCACTGCTAAAACCTTCTTCTTCTTTGGCTTTCTAGTTTC	0.166667	1	Y	Y	0.294118	Y	Y
BARCPV_1.0_Chr04_19292224_T_C	715641744	T	C	Chr04	19292224	TCTTGCCTCTCTAGGATAGACACCTTAATCTTTATCTTCACCTTCTCCAAATGATATGGC[T/C]CAACTAATCACTCTCCCTACTTATCATGCACCTTCAAGGAAACCATAGCTCCATTGAAGT	0.444444	1	Y	N		N	N
BARCPV_1.0_Chr04_19297357_A_G	715641745	A	G	Chr04	19297357	GAATGAAAAGGTGAGCACAAGTGATTGGTGAGCAAGAAAAGAAGCTTCTACAAGTGATTG[A/G]TGAGCACAAGAAGGCCATTAGATGGACACTTGCTAACATTCCAGGGATTAGTCTCTGTGT	0.428571	1	Y	Y	0.294118	Y	Y
BARCPV_1.0_Chr04_19385801_C_T	715642136	C	T	Chr04	19385801	TTCAACACTGAACAATATCGAACTTTTGAAACTTTAGCTCTCCTGGTATCTCCGGTACTC[C/T]TGAATATCATTATACTGCGTATGGAAATTTTATCCTACATTACTGCAAGTGCCTTCACTT	0.333333	1	Y	Y	0.277778	Y	Y
BARCPV_1.0_Chr04_19400005_A_G	715642135	A	G	Chr04	19400005	GTTTAAAAGCTAAATCTAAGGCAATGCCTCATGAACTCTATAATCTTTTACCTTTTGCAA[A/G]TGCTCTGGGAAGACATAAGCATGGATTTTATACTAGGGCTTCCTAGGACAACAAGAGGTT	0.444444	1	Y	Y	0.294118	Y	Y
BARCPV_1.0_Chr04_19416320_G_A	715642137	G	A	Chr04	19416320	TCGCAGGTTCCATTTATTAAAAAATGTTTGATGGGTGCCATCCAGTTTGGTAGTACATCA[G/A]TCGTCATACACTCCCCCGAGCTAGCACTGGGATTTCTCAGAGTTACATAGATGACCGACC	0.333333	0.976	Y	Y	0.277778	Y	Y
BARCPV_1.0_Chr04_19430578_C_A	715642562	C	A	Chr04	19430578	GGAAGCCACAACCGTGAACAAAGACTTCAACAAGAGACCAAGTCCCAAGTTCCTTTTATG[C/A]AAATCCCTGCTTTAATGGGGATAGTGATCCAAATGTGTATTTATATTGGGAGGCTAAATG	0.444444	1	N
BARCPV_1.0_Chr04_19434602_T_C	715642560	T	C	Chr04	19434602	AAACGGCGATTTTATTAAAATAAAGTAAATGGAAAATCACTTGTAAGCATTTAATGTGCC[T/C]AAATGATTACATTTCACCTTGGGAACTCCAACGGTCATATCCAACTCTTTAGAAATTAGT	0.307692	0.889	Y	Y	0.294118	Y	Y
BARCPV_1.0_Chr04_19439856_G_T	715642561	G	T	Chr04	19439856	ATAATAGTAATAACCATCTAATTAAATTTATTTGAATTTAGGTAATTGATTAATCTTTTT[G/T]ATTATATGATGACGGTAGGATAAGGCTATATTAGTGGTGAGAAAAGTAAGATATTATCTC	0.428571	0.935	Y	Y	0.277778	Y	Y
BARCPV_1.0_Chr04_19549252_T_C	715641953	T	C	Chr04	19549252	ATGGGGAGGTTTGTCATCACCACCACTGTGAAGCTATGAAAATAGTGGCGGAGAACACTA[T/C]TGCCAACGACTGGTACCTTGTCTCGCGGCCTTGCAAGGCCTTGCTTACGAAGTAGATGGG	0.384615	0.9	Y	Y	0.25	Y	Y
BARCPV_1.0_Chr04_19558402_G_A	715641952	G	A	Chr04	19558402	TTCAAGTTACAAATCATTTTATGATGTTTTTTGTAATTTTAATCGGTTATTCCAATTCTT[G/A]AACTGTCCATTTCAATTTGTTTTAGGTTtCCATTGAGTGAGTTGTTTTGTTGTTTTTGTT	0.428571	0.899	Y	Y	0.277778	Y	Y
BARCPV_1.0_Chr04_19586674_T_C	715642955	T	C	Chr04	19586674	CATAACCAATTAAGGCTAAGAAGTTCATTTTGGTAGGTTTTAAAGTATAAAATGCAAAAT[T/C]GATAAACTCATTCCAATCAAACCACACAAGATTCTTCACGGACAATCAAAGTTAAAAGAC	0.428571	0.965	Y	Y	0.277778	Y	Y
BARCPV_1.0_Chr04_19608922_A_G	715642957	A	G	Chr04	19608922	TGAAATACTCCAAATTAACAATTCAAAATGGGTCCCACCGTATAAGTGGGAAATTGTGAT[A/G]CAGCAGATTTTAATCCAATTATCGCCGATCCTAAAAAAATCTTCAATTGCTGAATTTTCA	0.416667	0.965	Y	Y	0.294118	Y	Y
BARCPV_1.0_Chr04_19612495_A_G	715642956	A	G	Chr04	19612495	AATAAATTAATCCAAACACTTAATGCAACATTTGAATTCTCGAGATCATTTATAAGAAGT[A/G]AGAAACATTACAATTTTATGCCATAGTTCGGATGTAGTGTTATTATCATCGTCGTCACTG	0.3	0.858	Y	Y	0.294118	Y	Y
BARCPV_1.0_Chr04_19639403_T_C	715642421	T	C	Chr04	19639403	GTTGCTACCCAGCCTCCAAGAGAAGAAGGGGTCACCCGCGCAGAGATCGCTCGGGAGAAA[T/C]GACCCCCTGCCGAAGATGTTCTGGATTGAGAAATCGGTATGAAGATGTTCAAGCTTGGCA	0.428571	0.996	Y	Y	0.294118	Y	Y
BARCPV_1.0_Chr04_19695143_G_A	715642473	G	A	Chr04	19695143	TCGTGCAGGAATAGGACCAGGTACAAAAGCCAATTTACTTTGTGAGGAAAGtATTGCAAG[G/A]GCCCGAGGCGAGATACCAACCCCTAGAGAAGGCGGCTCTGGCGATAGTATTCTCAGCGAG	0.428571	0.988	Y	Y	0.277778	Y	Y
BARCPV_1.0_Chr04_19717702_A_G	715644269	A	G	Chr04	19717702	GTGTACTCTTGGCCTTTTTCGTAGAGCTTCTTGTTAGCTTCAAGCTCAGCTTATCGGAGG[A/G]CACTTAGCTCCTGGTTTAATGCAGTCTCACGGTTGGTAAAAACCTGAGTTTGTTGGGCTA	0.444444	1	N
BARCPV_1.0_Chr04_19724469_G_T	715644271	G	T	Chr04	19724469	TACAGCCTGTGGCCTTTtCACACATGGGGAATCGACATTTTGGGGCCCTTtCCTTTGGCA[G/T]TAAGACAGATAACGTATCTTGTAGTGCCAATTGAATACTTCACGAAGTGGATTGAGGCTG	0.2	0.988	Y	Y	0.277778	Y	Y
BARCPV_1.0_Chr04_19725523_G_A	715644270	G	A	Chr04	19725523	CTCTCGGAGTTCGATGTTCAGTATGAGCCCCGAGGCCCTATCAAAGGCCAGGTTTATGCG[G/A]ACATTATGGTAGAGCTCTCCTCGGGAGGTACACAGCAGGAAGAGGAAGCCAGCTTCAGAT	0.444444	0.915	Y	Y	0.277778	Y	Y
BARCPV_1.0_Chr04_19767366_T_C	715643939	T	C	Chr04	19767366	TGCCGCCACCGCTTCTTGGAGGCCCTGCATCATCTCCATAACCTGTTGCAAGGCCAACCC[T/C]TCACTTCCGCCTGGTGCAGTAGAGCTTTTCCTTGTATTTCTCTTTCTTGATCGATTCTTG	0.375	1	Y	Y	0.3125	Y	Y
BARCPV_1.0_Chr04_19779987_T_C	715640743	T	C	Chr04	19779987	TATGATGGTGCACGCTTTCAGGAAGGGAATCTTGCCAGGACCCTCCAGTGAGTCACTCAT[T/C]AAGTCACCAAGGCCGACCTCCTAGATGTCGTCCCCCAcGACAATGACCCAGTGGTATTCT	0.384615	0.915	Y	Y	0.294118	Y	Y
BARCPV_1.0_Chr04_19800507_G_T	715640747	G	T	Chr04	19800507	TTGTTCAGCCTTCGACGTTGCCATTGCTTCTTGCAATCTCTGCATCATACCCATGAGCTG[G/T]TGCATAGTCATCTTTTCACTCTCAGCGCGCGTCGAACCTTGCCTTGTGGACCTCATCATC	0.4	0.996	Y	Y	0.277778	Y	Y
BARCPV_1.0_Chr04_19807465_C_T	715640746	C	T	Chr04	19807465	ATTTGTTTTGTAATTCCGACACTTAACCTTATCTATTAAATGCTTGTTCAAACGTGGTGT[C/T]TGAATTTCTCGTCTGCTCTTAGCGTTCCTTGCGCTTTTATCTGCTTCCGTTTTCTTTACT	0.222222	1	Y	Y	0.277778	Y	Y
BARCPV_1.0_Chr04_19832350_A_C	715640745	A	C	Chr04	19832350	AGAAAGCCTCAGAGAAACACCAACGCTACGAGGACAGGGAGCCCCAAACTAGGGCGCGCG[A/C]GAGGGAAGATGCGCCCCCcAGGCACAACTTCCTGGTAGAGTTGAAGGAGCTGATCGCTAT	0.285714	0.787	Y	Y	0.363636	Y	N
BARCPV_1.0_Chr04_19884281_T_C	715640744	T	C	Chr04	19884281	CCAGTACAATTGTTAACCTTCCAACTTATCTTTGTGGTTCTTTTAATTTAGTTAGACTTA[T/C]CATCTTCAAGATTGCCTCGAACTTATCAGGATTTGCTTCGATTCCTCTATTAGTCACCAT	0.363636	1	Y	Y	0.294118	Y	Y
BARCPV_1.0_Chr04_19925726_T_C	715641397	T	C	Chr04	19925726	CCTCAAAACAAAGAGAGGGGTATTCATGGTCACTAAACGATCACCGTACACAGAGGAAGT[T/C]GCCCAGCCCGAGGTCAATTGCACTGAAATCGCCTGGACCAAAGCAGAGATTGCCCCCGAA	0.428571	0.877	Y	Y	0.294118	Y	Y
BARCPV_1.0_Chr04_19976178_A_G	715644284	A	G	Chr04	19976178	TAAGCTCCGCAATCTCCACACGAAGGATCACAGTTTGTGCCAGTAGCTCAGCATAAGTTT[A/G]CCCAGGTTCGTGGAGTCGTTTGTTGACGGCATCTTTCGCCTTCTGCGCCTCCTTCAGAGA	0.25	1	N
BARCPV_1.0_Chr04_20015394_C_A	715644853	C	A	Chr04	20015394	TTATGCAAACCCACAAACGCGTAGATGAATGAGACATAAGAAGCTTAGCGCAAAGGAAAA[C/A]AGGTAAAAGAAGCCAATGGAGCGAGCATGATGCAGTAAAATGCAGATAACAGAAAACAAC	0.3	1	Y	Y	0.277778	Y	Y
BARCPV_1.0_Chr04_20039913_G_A	715639927	G	A	Chr04	20039913	TCGAAGGAGGAAAATGGAGAATAGAGGAGAAGAGCACGTGCTACTTAAAGGGTTAAGATC[G/A]AGCACGATGGAGGCGAGTGCTGAAGGCGACGCACGCAGCATAACAAAGAAAGCAAAAGCA	0.444444	1	Y	Y	0.277778	Y	Y
BARCPV_1.0_Chr04_20119255_A_G	715639925	A	G	Chr04	20119255	ACCAAATATTGCAATTTTCTCCTATTTTtAAGAAGTTTTTATGTTTtGTTGTGGATCATC[A/G]GATAATATCTTAATTAGTTAGTTGTTATGTACAGATATAATATAATAAAACCATTCATGT	0.444444	0.813	Y	Y	0.294118	Y	Y
BARCPV_1.0_Chr04_20211538_G_A	715644243	G	A	Chr04	20211538	GTGTTGGGGCCTCAGTTAGACGAACTGGTGAAAAGTGGGTTCCTGAATGATTATCTGACG[G/A]AGTCGCAGGGGCCCGTGACCCTAACAATGTCAGGAGAAGATTAGGGGCACGAGATGCCTG	0.4	1	Y	Y	0.277778	Y	Y
BARCPV_1.0_Chr04_20218139_T_C	715644244	T	C	Chr04	20218139	GGGGTCTTCTCCTTCTCGTGAGTTCGGATATACACTCACACTGGGCGCCCTAAGCGTCTC[T/C]TGGGTCAGCGACCTATGACTCCTCGCCCCCTTCTTTGACGAACCGACTTGGAGGACGCCT	0.5	0.877	Y	Y	0.294118	Y	Y
BARCPV_1.0_Chr04_20307256_C_A	715642635	C	A	Chr04	20307256	TACTCTCTATAAATAAAAACACACTTTGTTAGTGATTTGAATTATAATTTATAAATGAGA[C/A]AATGAAAAAAAAaCTATtATCATACCTGATGTATATGTCTAGTTCGTCACAATTGAATAA	0.25	0.813	Y	Y	0.277778	Y	Y
BARCPV_1.0_Chr04_20324571_T_C	715644260	T	C	Chr04	20324571	GGCACAATCCATCTCAGTAAAGCAGAAGTTCACCTATGAATAGTGAATATAAGATATCCT[T/C]GCTTATTGTTTGAACAGTTGAAGCCAATAGAGGATTAAGCCAAGAAATAATAATATAAGT	0.166667	0.899	Y	Y	0.111111	Y	Y
BARCPV_1.0_Chr04_20424233_G_A	715643365	G	A	Chr04	20424233	TGCCTGGATAGTATCTGGAAGGCCTGGAGGAGAGTAACCTGCTGGAAGCGCAGGGATAGA[G/A]CGTGGGTTAAAGAAGACACAGAGGGACTCTTTGCGTGAAGAAAGATGAAGAAAGGAGGTT	0.375	1	Y	Y	0.277778	Y	Y
BARCPV_1.0_Chr04_20611439_C_A	715643092	C	A	Chr04	20611439	TGGCAATTGCATTTGATAACACCCTCCAAGCTGTAAAATTTGACGAAGGTAAGGTCTTTA[C/A]AGTCCAGAATTCCGCGAAAAAGTTCCCACACACTGAAGACTCCTCCCCTAAGAGAATATT	0.5	0.976	Y	Y	0.277778	Y	Y
BARCPV_1.0_Chr04_20615547_G_A	715643093	G	A	Chr04	20615547	CGGCGTCGCATGGCAATGAAGGCGCACGTGTGCGATAGAGCTTGCGGAAAAACCCCTaGA[G/A]TGCACAGCGACAACGCCCAAAGGtCTACGGACCACCAAAGAGTATGCTGGGTCACTACCA	0.272727	0.915	Y	Y	0.277778	Y	Y
BARCPV_1.0_Chr04_20618279_C_A	715643094	C	A	Chr04	20618279	CTGGACAGCTCTCCAAAAACAATATTATATGGTCATAATTGTGATTGCTGCTCACAGATT[C/A]AAACCATATTGGGAAAATTTAAAAAGAATAAATTTTtGGATTTAATTGAGAGTTAAATGA	0.4	0.899	Y	Y	0.333333	Y	N
BARCPV_1.0_Chr08_31892818_A_G	715643717	A	G	Chr08	31892818	TTGAATAGATACAAACGACTTATGAAAGTACTTATGTCTGTCTTTTCAGAACTTTTCAGC[A/G]TTATATGAACTTAGAATAAAGTTGTAGAAACTAGGGCAAAATTTCGCAAATCTGGAAAGA	0.333333	0.935	N
BARCPV_1.0_Chr04_20707362_A_C	715643703	A	C	Chr04	20707362	AGGATTCGAAGAGTAAAAGGAAAGGCATAGAAAGCACAAAGTTATCAAAAGCAGTAAGAG[A/C]AGAAAGAGTCCACAACAAATGAAGCTAAATATCAATTATGTTCATAAGTATCTGAAAGAG	0.357143	0.965	Y	Y	0.294118	Y	Y
BARCPV_1.0_Chr04_20776746_C_T	715644629	C	T	Chr04	20776746	AAGGCAAACTCAAGACAGGAGATGGGAGCCGCCAAGAACAAGTAGACATTCCATGCACTA[C/T]GGGAATTGTACCGATCAGGTAGTCGAAAGTGATGACGTGGCAACAAGCGATAATATAGGC	0.363636	0.976	Y	Y	0.277778	Y	Y
BARCPV_1.0_Chr04_20779737_T_C	715644628	T	C	Chr04	20779737	TTGAGCACGTATATTTTTCCTTTTCATTCTTGCATTTTTTGAATCATGACTATCTATAAT[T/C]CAAAAATTAGTACAAATAATCCATACAACAACATACATGTTAAAAAAAaCATATCTTACT	0.444444	0.662	Y	Y	0.294118	Y	Y
BARCPV_1.0_Chr04_20844796_A_G	715644085	A	G	Chr04	20844796	GGGGCGTGGTGGTAGAGGTAGGGGGCGCAGAGGGACCCGTCTTGTTTGCAGCACCACCAC[A/G]TGTCAAGAGCCCAGCCAGCCTGGAGTGTTTCTCTTGGGTCATCACCATGGCTGCACCAAA	0.5	0.877	Y	Y	0.294118	Y	Y
BARCPV_1.0_Chr04_20846515_A_C	715644086	A	C	Chr04	20846515	CAAGGAGGAGCCTTGTCAGGCTCACGAGTAAGGGGAACCGAGGAGGAGGCGGCATCGTAT[A/C]TGGGCGAGGAGGCCTCGGGTCACGAGTCAAAAaGAGGTGGTTTGAAAGCCACACATCAAC	0.4	0.834	Y	Y	0.294118	Y	Y
BARCPV_1.0_Chr04_20866867_G_T	715641172	G	T	Chr04	20866867	TAACTAATTATATTTTTTTTGCCTTAAACTATCTGCTTCAGGTTTTCATATTAATTCTGT[G/T]TTTTAAAATTTAAATACATTTTAAAATTATATTAATAACTATAAAAGACAAGCGTCGTGT	0.444444	0.765	Y	Y	0.277778	Y	Y
BARCPV_1.0_Chr04_20922724_T_C	715641171	T	C	Chr04	20922724	TGCATACTTGTGTCTAACCAATTAGATTCTAAAAGCAATTTAGTAATGCATTGTTTGTTC[T/C]TTCTTCTCCCTTGAGCCTATTCATTATATTACTAATTTGCCTTTTGTTGAAGCTGATTTT	0.333333	0.899	Y	Y	0.294118	Y	Y
BARCPV_1.0_Chr04_20930571_G_A	715641170	G	A	Chr04	20930571	ACTGGGTCATTGTCATGGGAAACCACATCTCCCAAGTCAGACTTCGTGAAGCTCAAGTCG[G/A]GATCGGGCGAAGCATCCATGCTCTTCACGTCCAAGGACATCACGGCTCTTGCTTACCTTT	0.363636	0.976	Y	Y	0.277778	Y	Y
BARCPV_1.0_Chr04_21044146_T_C	715642740	T	C	Chr04	21044146	ACAGCAACTAAAaCAAAATCAAGACTCAAAACAACAAGACAATCAAGAATATTTGAAGAA[T/C]AACACGGAATTTAAATGAACACAAAATTAAAATCAAAATAAGGCACTTATCTCTTGAACA	0.5	0.765	Y	Y	0.294118	Y	Y
BARCPV_1.0_Chr04_21117178_A_G	715642270	A	G	Chr04	21117178	CcTTCcAACCTCCGATGCACCACCATCTTCTCCCAATTCTCGCTCTCAGCACACCACAAC[A/G]CCATCAACTCCACCAGTCCAACCCTCTCCTAGTCAACCTCCACACTCTCCACCTCCCATC	0.5	0.877	Y	N		N	N
BARCPV_1.0_Chr04_21154215_G_A	715643777	G	A	Chr04	21154215	GCTTAGGCTTGAAATTTGGCAGCATAACACTCATAAAATTGATCTTGTAAAATATGAACC[G/A]AACTACTCCTTATATAGGTGAAGGAGGTCGGCCAAAGGTTACAAAAAaGATAGGGAAATT	0.375	1	Y	Y	0.277778	Y	Y
BARCPV_1.0_Chr04_21155734_T_C	715643776	T	C	Chr04	21155734	CAATTGAAGTTGTGGCACCATGCATAACATCAATTGTATTATTTTACACTAAAGTTGTGC[T/C]ACCTATGAAAAaTTTTAGTTTTGGTTTTTTtCTTTCTTTTAAAAAaTGAAAGAATTAGGA	0.5	0.935	Y	Y	0.294118	Y	Y
BARCPV_1.0_Chr04_21161106_G_A	715643775	G	A	Chr04	21161106	TTTTATTGTTGCTATCAGACGACCTAAGCACCTTGGATGTGTTCGTGTTGCTAAATATGG[G/A]GAGGGGATTTGCTCATACTTTGGACCCTCATCACAATGCAAAGAACATTCGTTTAGTGAA	0.375	1	Y	Y	0.333333	Y	N
BARCPV_1.0_Chr04_21190659_C_T	715642365	C	T	Chr04	21190659	TCTCTGCGTTTCTTGAAGTTCAGACTGCTATGGTTGCTGAGTTTTATGGAGTTAGACATG[C/T]TATAGAGGAAGCTCAAAATATGAGGCTTACTAATGTATGGCTTGAATGTGATTCTACTTT	0.4	1	Y	N		N	N
BARCPV_1.0_Chr04_21200632_T_C	715642366	T	C	Chr04	21200632	TTTTGTCTGTTTGCTAAGTCAGCATTATTCAACAGATTCGCATAGATGCAGTCCTTATTT[T/C]CAAGGGAaCAATTCCATCTTAGAGCATTGTTTAGATGCTTTCATGTTTCCGATTTCCCGC	0.333333	0.988	Y	Y	0.294118	Y	Y
BARCPV_1.0_Chr04_21207694_T_C	715642367	T	C	Chr04	21207694	GGTTTTGTTAATCCTGCCTATCTTATGCACAAACAGCAAGACCATCTCCTCGTTGCCCGG[T/C]TGCTTGCGTCTATGTCCATCTCCATGTTAACTCAGATGGTTGGTCTCTGCATTGCACATC	0.25	0.996	Y	Y	0.294118	Y	Y
BARCPV_1.0_Chr04_21251172_A_G	715642736	A	G	Chr04	21251172	TGGTCATGAGAAAGGCTCACTCCTACGAATTAGAAAACAAGCTGTCTCCCAAGTGGACTG[A/G]ACCATTCAGAATAACCAAAGCCAAAGGCAATGGTTCGTATAAGTTAGAGACTTTAGAAGG	0.25	1	Y	N	0	N	N
BARCPV_1.0_Chr04_21267034_G_A	715642737	G	A	Chr04	21267034	TGTTCTCTACGAACCTTCCTATCCCAACATTGAGACTTCTAGTCCAAGGGAGAAGTTCAT[G/A]ACTGACCTCGTCCTTATCCCACAAGGGTAGAAGAGGATTTAACAGGCGAACCATACTGTT	0.25	1	Y	Y	0.294118	Y	Y
BARCPV_1.0_Chr04_21268609_T_C	715642738	T	C	Chr04	21268609	TTGTAGGCTGGTGGAGCGTTAACAACGAGATACCTCATGTTTGCAGTGCGTGAGGTTGTG[T/C]AATCCGTGAAGGTTGTGCTCAACTTTATATGCCCACACACTTCTACCTGGTCTCCAGCGA	0.285714	1	Y	Y	0.294118	Y	Y
BARCPV_1.0_Chr04_21273296_C_T	715642739	C	T	Chr04	21273296	AGGGTGATTGTTGAGGGTTCTTCTGATCATCATTAATTCTCAATCACCAGGATATGCCCC[C/T]TCACTATCTTCTTTCTCTTCTTCCCCACTAGACTAATCATCTTGGCTGCTATACTCACCC	0.5	1	Y	Y	0.277778	Y	Y
BARCPV_1.0_Chr04_21880448_A_G	715642811	A	G	Chr04	21880448	TTCTGCTTCTTTGACTTGTAATAATTTCAACTTGTTCTTCGCCTAATCGTCTTCAACCCT[A/G]AGGCTCTTACTGCCAAAGGTGTTGCTGGCCTCGTCATCGCTTAAGATGAAGGAGGCCTCA	0.5	0.976	Y	Y	0.3125	Y	Y
BARCPV_1.0_Chr04_21956562_T_C	715641944	T	C	Chr04	21956562	AACTCTTGAAGGCATTAGGGCTGAACTCAAGCTTAAGCAGCTCTACCGTGTTAAATGGTG[T/C]TTGAAGGCCAGAGAGGAGGTTGCACACCTTCCGCTCTTGAGAAGGAAGGTCCTCGAGGCA	0.272727	0.996	Y	Y	0.294118	Y	Y
BARCPV_1.0_Chr04_21980089_T_C	715641945	T	C	Chr04	21980089	ACCGTGAAGAATGCTCTGAGGGTGGTCGAAAACTGTACTGAATGAATGAAACTGGGTTGC[T/C]CTAATGGCCTTGTGCACACAGTGGGTGCGTCGCCAAAACAACTAGGGTTTGTGCTCTGTG	0.3	1	Y	Y	0.294118	Y	Y
BARCPV_1.0_Chr04_22144741_G_A	715642008	G	A	Chr04	22144741	CCTACCAAGTTTTCTCAAAATCTGCTTTAAGTTTTtCAAAACTAGTTTATTGTATAGAAA[G/A]TATCTGTTGTTTtATAAAACAATAGATTTTTTTtGTACTATTGCAAATCTAATAAGCCTT	0.5	0.609	Y	Y	0.277778	Y	Y
BARCPV_1.0_Chr04_22332398_T_G	715642824	T	G	Chr04	22332398	TTAATCCAAATTTCAATGTGTGTTGAATGATATTCTAACAATGGTGAAGATAAGAAAGCA[T/G]GAGAGAGATAGAGGGAAAGGTTTCTAAAGAGAGAGAAATGTTTATAACAAGAACAATAAC	0.444444	0.935	Y	Y	0.277778	Y	Y
BARCPV_1.0_Chr04_22347733_C_T	715644434	C	T	Chr04	22347733	GACTTGATTGGACCTGGAACCAGACCGACTCAATTTGGAACCGGATTGACTCGGCTAGAC[C/T]TGGACCTAAATAGACTCATCTCGACATGTACCTGGGCCCACTCGACTCGACATGGACCTG	0.4	0.949	Y	Y	0.294118	Y	Y
BARCPV_1.0_Chr04_22349276_C_A	715644435	C	A	Chr04	22349276	AGCCCCGGACACACCCTGCTCGACATGGATTGGATTGCCTCGACTAAACTTGGACTTGGG[C/A]AAACTTGACTAGACGAGGACTCGAGCCAACTCGGCCAGACCTGGACCTGGACTGACTCTA	0.375	0.949	Y	Y	0.294118	Y	Y
BARCPV_1.0_Chr04_22389049_T_C	715643280	T	C	Chr04	22389049	GCCGCACCACTAGACGCTCCCCCTGTAGAGAGGAAGCACCAAGGAAGAGGGACTGTACCC[T/C]TTCAGGGCCCAAGGACGATGACCGTCACCGAGAGCGTCGCGAAAGGAGGGATGACCCTCC	0.428571	0.834	Y	Y	0.277778	Y	Y
BARCPV_1.0_Chr04_22435284_T_C	715642720	T	C	Chr04	22435284	ATGTGAAGTTGTCTTCGTTTGATGGAGGAGTGATCGCCACCAAGTCTGATAAGAAGACGG[T/C]GAGGAAATGCTACGAGAGTAGTTTGGAAAGTAAAAGGGGAACATACTCAATCACTGCTCA	0.285714	1	Y	Y	0.294118	Y	Y
BARCPV_1.0_Chr04_22436512_G_A	715642719	G	A	Chr04	22436512	CCCACATTCAAAAGGGTACCAAATCTTGCTTCTTAACCcTTTCTTGCAGGTATCCTTGAA[G/A]GCCAAGGATTATATTCAGTGTAAAGAATGAAGTCTCAAGGAAAAaTCTTTAAAGTTAGTT	0.5	1	Y	Y	0.277778	Y	Y
BARCPV_1.0_Chr04_22477076_A_G	715644457	A	G	Chr04	22477076	ACAACCGGTTGATTTTtAAGGTTTTGTCAACCCAGTCTTAGGTCTAAaCAAAAAaGGTCA[A/G]GTATGGCCAATCCGATTTGGGCCCCATTGTCTTGTGACATCGAACCTACATCGTTTTGGG	0.428571	0.976	N
BARCPV_1.0_Chr04_22477305_C_T	715644458	C	T	Chr04	22477305	ACCAAGATGGATTGAGCCAAGTTATACCAAGTCTAGTTGGGCCTACTTTTTGTCGAGACA[C/T]AGGGTCCATTTTAGGTTGAGGTCATGTCAAGCTAAGTTGAATGGACCTATCTCAAGTCAA	0.363636	1	Y	Y	0.277778	Y	Y
BARCPV_1.0_Chr04_22549145_G_A	715643900	G	A	Chr04	22549145	CCTTCATTTACCTATAAATTGTGAAGTACTATGAAACAACTTGAATATGGTCTGGATGAT[G/A]GCATGAAATGCATGTGTTAATTGTGAATCTATAAAATGGTTTTTATAATTTGTATTGGCT	0.5	0.899	Y	Y	0.277778	Y	Y
BARCPV_1.0_Chr04_22549371_G_A	715643899	G	A	Chr04	22549371	AAGTGATAATTCACTTTTGGATGTGGGGTAGTCTTTGTAACTAAATGGTAATTTTATTTC[G/A]GAACTTAATGATACAATGTTTTATAAAaCTGTTCTACTGTACTTATAAATGTTACATTGA	0.444444	0.899	Y	Y	0.333333	Y	N
BARCPV_1.0_Chr04_22563739_T_C	715644653	T	C	Chr04	22563739	ACATGAATGCTCAGGACCTAGGTCTGGGTATTTGGGGGAGGTTCACTTGGCGTTTGGGCT[T/C]TATAGGTGGGTTGGGAGTGTAGAACATGGAAGCTTTGATGATCCAAATCTGTGTTGAAGG	0.4	1	Y	Y	0.285714	Y	N
BARCPV_1.0_Chr04_22578095_A_G	715641508	A	G	Chr04	22578095	TTAGACAACGATTTTTAAAGGCCTTAGGACAACGGTTTTAGAGTCGTAGTTTATACACAT[A/G]TCGTCTATAATTTTGAATCATACACGACGACCACACAACTATAGTCTATTAGACCACTAT	0.5	0.935	Y	Y	0.285714	Y	N
BARCPV_1.0_Chr04_22598456_G_A	715641506	G	A	Chr04	22598456	ATTTATCTACTGAATAATTCTGTAGTTAACAGCAAAAaTTCGTAGGTAAGTCAGGATTAC[G/A]TACGGTTTACCCAGGGAACAAAATCCGTATGTAATATGGGCGTAGGTAATTTACCTACGA	0.2	0.9	Y	Y	0.428571	Y	N
BARCPV_1.0_Chr04_22636775_A_G	715641505	A	G	Chr04	22636775	AAGGTGGGAGACGTTGGTCAATGTTATTAATAAGATTTTAATTCATATAAAGCATGGATA[A/G]CGAAAACAACACATACCCACGAACTCCAATCCGCAGGTAATGTTTTCGTGGGTAAATCCA	0.5	0.714	Y	Y	0.285714	Y	N
BARCPV_1.0_Chr04_22641021_A_G	715641507	A	G	Chr04	22641021	CTGGCTCACCTTCACAAACGCGTCCTCGAATCTATCGAAGAACTCCATCTGGTTTGAGGC[A/G]AACTGGTTCACGATCTCCTTCGTCTGGGGGTGGCTTGCCAGGTCCTGGTCCGAGGTGAAC	0.5	0.996	N
BARCPV_1.0_Chr04_22658013_G_A	715643618	G	A	Chr04	22658013	CTGTCACGTAAGTGTCTTTTTGCACATCTTACGTGACTTTTCGCACGTCTCTTGAGTGTG[G/A]GTTGCCTTCAGCTTCTCAACAGTTGTAGGGTCGATGCGGGTTGTGATGCTAGATGGACCC	0.333333	1	Y	Y	0.333333	Y	N
BARCPV_1.0_Chr04_22892186_C_T	715641753	C	T	Chr04	22892186	CTCTCCCAAATGCCCTACCCTTGAACTCAAGCTCGCTATCTAGGTGCGCCCTCCAATCCG[C/T]GATCGACGTAAGGGTGGAGGTTTCAGCAAGGAGTTCATTGGATGTCCAAGGGTACATGGT	0.285714	0.976	Y	Y	0.277778	Y	Y
BARCPV_1.0_Chr04_22892670_C_T	715641752	C	T	Chr04	22892670	TTGGCCTTCTTAAGGGTCAATTTCCCCACCCAGTACAAGGGGAATCCGCCCAGAGCGGTG[C/T]GGTCGCGCTCAGAGCAGCATACCCTGAAGAATTTCCCCTTGAAACCTTTGTAGGATTGCT	0.428571	0.949	Y	N	0	N	N
BARCPV_1.0_Chr04_22928019_C_A	715643987	C	A	Chr04	22928019	TGCGATTTCCCAAATAGGGTTCACGATTTTATGTCTTCAAATGTACGAACTTTCACGTAT[C/A]TGAAAAACACTTAATTTTTTTAATTATTCTAATTTTGTAATTATACATGTAATAATTTAT	0.285714	0.935	Y	Y	0.277778	Y	Y
BARCPV_1.0_Chr04_22937859_C_A	715643986	C	A	Chr04	22937859	CTTGTATAATTAATTATGCTTCAAAATGAGTACATAATATATTTCATTTTGAAGCACAAT[C/A]AATTAAGCAAGTAGTAACCGATTATTTCTGTTATTGTTTACTTGAAGATGAATATTTATA	0.375	0.813	Y	Y	0.277778	Y	Y
BARCPV_1.0_Chr04_22951970_A_G	715643235	A	G	Chr04	22951970	GATGCATATATGAAAGGCCTAGTCAACGAGTAAAGTCCTACATGAGGGGTAGTACCTTCG[A/G]GTCTAGCGCAAGTAAATATTTTCTGAAGGCGCCAAGGCCCAAGAGCGCTAGGGTTTTCAG	0.444444	0.996	Y	Y	0.294118	Y	Y
BARCPV_1.0_Chr04_22953670_T_G	715643234	T	G	Chr04	22953670	CCTCAGAGGGAGCAACCTCAGCTACCCCTCCAAGCCTTTTTTCCTtAACAGAAGGGCCTG[T/G]AGCAGAAGGGCTTTGAGCAGAATGGCTTGGAGTATAGGGGCCTGGAGCGGTTTTATTTTA	0.4	0.949	Y	Y	0.294118	Y	Y
BARCPV_1.0_Chr04_22973776_A_G	715643233	A	G	Chr04	22973776	CTTGGGCTTGTTTAAACTTCCGCGTTTAGGTTTTCTTCTGCATTTATTCTTCGTTCCCCT[A/G]TTTTTCTGggTTTTCTTCGATCGTAGGGCTTTTCTGGGTTTTTCTTCCTTTTTACACCGT	0.333333	1	N
BARCPV_1.0_Chr04_23004492_T_C	715642696	T	C	Chr04	23004492	TTACTTTGCATTGTCATTCTTTCACTGTTCATCTCCTTCTCGAAGCTTTCTTTGCACTCT[T/C]TCTTCACACCCAAAATCTCCCCTCTTCCGATCACTCAAAGGTATGGTTTTTCTTCCTTGA	0.363636	1	N
BARCPV_1.0_Chr04_23013909_A_G	715642695	A	G	Chr04	23013909	ACTCTTGCGTACAATGTGTAAGCTAGCGAATGATTCGAGCGTGTGTAAAAGTGTAAGAAT[A/G]TCCAAACGTGTAAAAACGTACCTCACTAAGCTTTCAGAAAAGCTTATATAGCTTAAGTTT	0.4	0.988	Y	Y	0.294118	Y	Y
BARCPV_1.0_Chr04_23069961_G_A	715640822	G	A	Chr04	23069961	TAGGTTTGTTTATCCATGCATCATTGTGCTTTTGAAAACCCATTTTTATTAGGGTTGAGC[G/A]GTCAATTTCACTGATAGATTTGATGGTCTCATTTGTTGAACATGATGTTGAACATGAGAG	0.363636	0.965	Y	Y	0.277778	Y	Y
BARCPV_1.0_Chr04_23125638_C_T	715640823	C	T	Chr04	23125638	TTAACGACAATATCATCCACGTAGACTTCAACATTTCGGCCAAGCATCCCCTTGAAAATG[C/T]AGTCCAATAATCGTTGGTAGGTGGCACCTGCATTTTTTAGGTCGAATGACATGACTTCAT	0.363636	1	Y	Y	0.277778	Y	Y
BARCPV_1.0_Chr04_23131912_G_A	715640824	G	A	Chr04	23131912	GCTCTCATAACTAGAACTCTCCCTAATAAATCCAGTCGATAACAATTGTTTTGTCTTTCA[G/A]TTTCAGTCGATAACTATTTAAAATGATTCTATGGTCATACCTTCTAGGTGGTGGAAGTTG	0.416667	0.935	Y	Y	0.277778	Y	Y
BARCPV_1.0_Chr04_23158913_T_C	715643179	T	C	Chr04	23158913	AGAATGAGATCGATGCAAGTGTATCTTATATTCACGATATGTAACAGATAAGGTTCATGA[T/C]AAGTACAGAGTTAAGTCAAAACAGTCCTATACACATTAAATGTTCATCGAAATACAGAGG	0.285714	0.899	Y	Y	0.411765	Y	Y
BARCPV_1.0_Chr04_23169274_C_T	715642420	C	T	Chr04	23169274	CAAGTGTCTTTGAAAATTCAAATTCATTTGATGATTTGCATTCAATCTTTGGAATCACTT[C/T]TTCGATTCTCTTCATAAAAAAaTAATCACTTATGAACATATAGGGTTAAAAAATATATAA	0.428571	0.765	Y	Y	0.277778	Y	Y
BARCPV_1.0_Chr04_23251336_G_A	715644433	G	A	Chr04	23251336	GCCAATAGGGCTCCACCACCAGTTTCGTACGATCTATTTGACGTAAAGCAATATCAAGGC[G/A]AAAGCGTGAAGGAGTATATCAATCGTTTCGGGGCTCAGGTGGTGAAGGTTGGCACTACGG	0.454545	1	Y	Y	0.277778	Y	Y
BARCPV_1.0_Chr04_23251990_T_C	715644432	T	C	Chr04	23251990	ACCGATTGCCTTCGGGTTGTTTCGTTGTTTTATCGTGTTTGTGTGAGTTCGAGTTCCCCA[T/C]GCTTTCTTCATATCTTGGAGTTGCACAATAGCTAGAAGAAGTTCTTGAAACCGCAAAGGA	0.375	1	Y	Y	0.294118	Y	Y
BARCPV_1.0_Chr04_23257865_G_A	715644268	G	A	Chr04	23257865	AAACAACCGATTGTGTTTTTGAAATAACCGATTGTTTTGCCTTTGGCACCTCTGTATGCT[G/A]TCAAATTTGCTTATGCATGGTTAAACCTATTTCTCTTTTTTCAAATCTTGATTTTATATA	0.5	0.988	Y	Y	0.294118	Y	Y
BARCPV_1.0_Chr04_23326130_A_G	715643068	A	G	Chr04	23326130	AGAGACTGGCCcGAGCCTTTCTCGTGGGCTATTATGAATGAGCTAGTGCCCGCACACTAC[A/G]TGGCACCCAAGATTACTACTTTCATAGGGGTAGAAGACTCTGAAAGTCACCTTACTGCGT	0.25	1	Y	Y	0.294118	Y	Y
BARCPV_1.0_Chr04_23344600_T_C	715643649	T	C	Chr04	23344600	CCAAGATTTGCTGCGTGGTTACGTTGTCCCCTCCGGGGGGTGTAACTCCTGTGGGTCCAG[T/C]AGTTCCTTGCCTCGTAATCCTCATATCACTGGTAAAGACTCTTAACGTGATTGCAAGTGG	0.444444	1	Y	Y	0.294118	Y	Y
BARCPV_1.0_Chr04_23349273_C_T	715643648	C	T	Chr04	23349273	GTGGTAGGCCCACACGATTCTAGGAACTTCTTCCGCCTAGGCCGCCTTGGCTTTGTCCAG[C/T]CTTCCATTCAGTCCTCTGAGCAGGACTCGGCTGGCCAACTCGACCTGTCCGTTTGTCTGG	0.272727	0.877	Y	Y	0.277778	Y	Y
BARCPV_1.0_Chr04_23362906_T_G	715643463	T	G	Chr04	23362906	TCGAACCAGCTAAGGGGTTCGCGTGCAAGGTTCAAATGTGCCACCTAAAAGGCAAACCTA[T/G]ATCGAAGGCGCTGTTAGTAGGAGTCCAGGCAAGTAAAGGCAAAAAAATGCAGGCTAATTG	0.272727	1	Y	Y	0.294118	Y	Y
BARCPV_1.0_Chr04_23368907_A_G	715643462	A	G	Chr04	23368907	TTTGAAAAaTCAACCGAATGAGAAAATGAGCAACATGAACATAACGAAAaGGACCAAAAC[A/G]AATAGAGAGAAAAGAAACATGTATCAATGCGTGTGTTTTTTTtAATGAACGAACAAAGGG	0.5	0.988	Y	Y	0.294118	Y	Y
BARCPV_1.0_Chr04_23380818_A_C	715643461	A	C	Chr04	23380818	GAGACTCAATGACGGTATCTCCGAGTTGCGCATGCTAAGCCTTCTTTCTAAGAACTTCAA[A/C]AGAACCATTTCTTCGTCGCTCTCCAAATGCACGCTCTTATGGTCATTGCTCTTGTAGGAT	0.5	1	Y	Y	0.294118	Y	Y
BARCPV_1.0_Chr04_23432529_A_C	715640722	A	C	Chr04	23432529	GGTTGCGCCTCTGCAAGGCTTGACACTACATCTCATCTTAAAGTGGGCCATGCCAAACAT[A/C]ATGATGTCTCTTCAGGGACGCTGGTTTCCAACAAGGGGAAGTATCCTTCTAATATAAATG	0.25	1	N
BARCPV_1.0_Chr04_23446327_T_C	715640723	T	C	Chr04	23446327	CCCTTCTTTCATCTCTGTATGGATACCTTTCTCTTTGGGAGGTTGGTATGAGCTCATGTT[T/C]GTTGTTTGGAGGTGGTAATAACATTGTTTAGACATATCGGCATCTCTTGGGTCTGCAGCT	0.5	1	N
BARCPV_1.0_Chr04_23469617_A_C	715640724	A	C	Chr04	23469617	AGACTGACTTTACCGTCGGAGTACAAACGGCTGCGAGGGAGCCCTTTGTCTCTTTCTTTT[A/C]AGGTGATTCCGGTGGAGGAGAGGAACGTAGGAACGATGGGTTCTTGGACGCGATGTCAAT	0.428571	0.949	Y	Y	0.294118	Y	Y
BARCPV_1.0_Chr04_23491441_A_C	715640725	A	C	Chr04	23491441	GGTCGCGAAAGCCTAGGGCTCATAAGAAAGAGCATATGGTGCTCTCGTCAACCTAGACCC[A/C]AAAATGAATGATGTTCGGATAGAACCGGGAGAGGACCAACATTTTGTCCCATTGCAAAAT	0.4	0.949	Y	Y	0.294118	Y	Y
BARCPV_1.0_Chr04_23491671_G_A	715640726	G	A	Chr04	23491671	ACCCCAACTTAGGACCAATCACCAGATCTCACAAGGAGGATAAAAGAGGATTGAGACTCT[G/A]CTGCTGATGACAGAGACACCCTTTTATATATGTTCAAAAATGCTATAACCTAGTGTAAAA	0.363636	1	Y	Y	0.277778	Y	Y
BARCPV_1.0_Chr04_23564428_A_C	715643460	A	C	Chr04	23564428	TGGGCACTTCACGAGTCAGATTGCTCTCTATTGGCGCTAGTACTATGGCCTTGAAGCCAC[A/C]TTTCTCTTCCCTTTATTGCTACCCCGGGTTATCAGAGTTTGAGACCTTCCCATAGTATCG	0.333333	1	Y	Y	0.294118	Y	Y
BARCPV_1.0_Chr04_23679283_C_A	715644214	C	A	Chr04	23679283	GTAACTCTTTGGTAGTGGACAGGGGAGTGTAGTAAGCCCACACAATTCTAGGAACCTGTT[C/A]TGTCCAAGTCCCATTGGCTTTCTCCAGCCTTCTCTTCAGACCTCTAAGTAGAACTCGATT	0.444444	0.996	Y	Y	0.277778	Y	Y
BARCPV_1.0_Chr04_23724768_A_G	715643532	A	G	Chr04	23724768	ATGTTAATTGTACTGGGAAAGAGAGCTCGTGACCTCGCCCTAGGTATTTGGGGGAGGTTC[A/G]CTTGGTGTTTGAGCCCTATAGGTGGGTTAGGAGCTCGACCCAGGTAGGGGTCAGCCCAAG	0.333333	0.877	Y	Y	0.294118	Y	Y
BARCPV_1.0_Chr04_23768982_T_G	715642981	T	G	Chr04	23768982	AGTTTGACTGTTTCAAAATATTTATTTTTAAAAGTATCATTGGCCGAAGAGTTGCATTTA[T/G]TGTCTCATTTATTCGGCAAGAGCTACTAATTGTTAAGCAAGCTGCATTGGCCGAAGAGTT	0.444444	1	Y	Y	0.294118	Y	Y
BARCPV_1.0_Chr04_23821994_A_C	715644612	A	C	Chr04	23821994	CTTTTAAAAACATAAAGGAACAACATGATTTAGTGAGACAGGTGACAAAGATGCTTGAAA[A/C]AGTGGAACTTCCTGAGAATTCTATAGTCCATTGGCCCCATTCACACCCcTTGTAGACCTT	0.363636	0.996	Y	Y	0.294118	Y	Y
BARCPV_1.0_Chr04_23857598_A_C	715641092	A	C	Chr04	23857598	GATAGGTCGCCCTTCCGTTCTTCAAATCGAATGACATGAACTTTTAACAATAACTAGTTT[A/C]TTTGGCCATGAAGGTCGTGTTATCCTCGTCTTTTGGGAGCATTCCGAGAAAGCATCCATG	0.25	0.996	Y	Y	0.294118	Y	Y
BARCPV_1.0_Chr04_23873819_T_C	715641093	T	C	Chr04	23873819	tGATGATCGGATGAGTGTTGAAAGAAGTTGAAGATTGAGGAAGGCGTAGGTTTCGCAGTT[T/C]GCAGAGAGAGCGTTCAGAATGCTTGAAGGTGAAGAAAGATGATGAAACAGTGAATAGCGC	0.333333	1	Y	Y	0.5	Y	N
BARCPV_1.0_Chr04_23911419_T_C	715643875	T	C	Chr04	23911419	GGAAGCTGGCCGAAAAGTACTAATGCTTCATTTATTACCCTTGTTCCAAAGGTTGCAAAT[T/C]CACAACAACTGAATGAGTTTAGACCGATCTCTTTGGTGGGCTGTGTGTGTAAAATTATCT	0.333333	1	Y	N	0	N	N
BARCPV_1.0_Chr04_23954155_A_G	715644261	A	G	Chr04	23954155	TTTTCGATATCCTTAGATATTGTCGTACTATATCACAAGTTGGGGTTTGGAGCAATAATA[A/G]ATGGTCGTGGAAGTTGTGTTGGAGAAGAAATCTCTTTGTGTGGGAATCTAGTTTGGATGA	0.333333	1	Y	Y	0.294118	Y	Y
BARCPV_1.0_Chr04_24046398_C_T	715639708	C	T	Chr04	24046398	TTTTCATGTATAGTTGTCTTTTTGCGGATCTCCATGTGTTCCTTCCCTTTGATGCCTTTA[C/T]AGCCGAAGTCCTTAGGGAACTTAATATGGCCCCGACCCAATTGCATCCCAACTCGTGGGC	0.4	1	Y	Y	0.235294	Y	Y
BARCPV_1.0_Chr04_24123284_T_C	715642567	T	C	Chr04	24123284	AAGAGGTGACCTTGAAACCTCAAGAACACTCACCCTCTTTTCCTTTCACATAACCCTAGT[T/C]AGAACACCCTCTGACCTTACAGGTTTACAAACTTGTACAAGTATAGAAAAGAACAATTAC	0.428571	1	Y	Y	0.294118	Y	Y
BARCPV_1.0_Chr04_24166959_C_T	715642568	C	T	Chr04	24166959	aCAGATTGTGTCTTGTGAACAATTGCAACTTAATAACGTCACATATATAACCAAAATAGT[C/T]AGTCAAAGTTTTGGCACTTAGTGGGTTAAATTCAAACTGAAAAGGAATAAAATCAGAAGT	0.444444	0.899	Y	Y	0.333333	Y	N
BARCPV_1.0_Chr04_24200080_C_A	715641758	C	A	Chr04	24200080	CTGCTATAAACAACCGATTAAAACGAAGTTTCAAATGATTGATTTTTTGCAAATAGTTTT[C/A]ATTGCTTTGATTCTTTGGCTTCCTTGATTGCTTATTCTGTGATTGTTGATAAAAACTTCA	0.428571	0.935	Y	Y	0.277778	Y	Y
BARCPV_1.0_Chr04_24225453_A_G	715641759	A	G	Chr04	24225453	AAGTATCCCTTGTAGATGGCAAGTTGTTCCGCCATGGTTATACCCATCCAATGCTCACTT[A/G]TGTGAGTGGGGATCAGTGTACCCGCATCATGGAGGATCTCCATGAAGGCATTTGCGGGAG	0.285714	1	Y	Y	0.294118	Y	Y
BARCPV_1.0_Chr04_24241999_C_T	715645039	C	T	Chr04	24241999	CCCTCATCCTCTTGCACCAGCATCATGTCGCGTGGCAGGGTGGGACTTGCTAAGGGAGCG[C/T]AGTGGGAAGGAGCATGCCCATCTGAGTGGGAATGCTCAGTAGGGACGGTTGTGGCTTTCC	0.375	0.877	Y	Y	0.277778	Y	Y
BARCPV_1.0_Chr04_24243069_G_A	715645038	G	A	Chr04	24243069	GTACAAGCTTTGTAATCCATTACAGAGGTATATCTAAAAATGCAAACTCAAGCAAAATAT[G/A]AACACTGATTCAGGCCAGGCAAACCAAGTAAGTCACATGTAGGAATAAAGATACAATCTA	0.416667	1	Y	Y	0.277778	Y	Y
BARCPV_1.0_Chr04_24288676_T_C	715639525	T	C	Chr04	24288676	TGAGTTGAGTAGGCTCGGACATAGATCAAGTCAACTTAGGAGAAGGTCGAGTCGATTCAG[T/C]CTAGACCCAGGTCAAGTCGAGTTAACCCAAGCTTGGGTAGCGTCCACTCAACCCATGTCT	0.25	0.996	Y	Y	0.294118	Y	Y
BARCPV_1.0_Chr04_24374651_A_G	715639524	A	G	Chr04	24374651	TCAAATTTTTTTttATGCATTTTGTTTCTATTTTTGGAAAAATAAATATTATGAAAAACC[A/G]CATTTCTTTCACATATTTAATTAAAGGTACCGTTTTCAGATGAATGTTGTAGAGGTATTA	0.4	0.813	Y	Y	0.294118	Y	Y
BARCPV_1.0_Chr04_24421408_T_C	715639523	T	C	Chr04	24421408	CTAAGAAAGAAACTTGAGAATTACGGGATGCCTAGGTCTCACACCAAGTAATATGGGATT[T/C]TCAGTAGAGTATTCAAGAATTCGGCATTTCCTCTGAATAGCCAGCTTTCGAGGGTGGGTT	0.222222	1	Y	Y	0.294118	Y	Y
BARCPV_1.0_Chr04_24543602_C_T	715639520	C	T	Chr04	24543602	ACTTTCATGCCTTCTTAGGGATTTCTTTATTGTGTTGTCTACATTGTTGCGGAGTCCTTA[C/T]GATGTTCTAGATTTTTGTATACAGTGATTTATCATCACAAGTGGATTTTGTGCTTTATAT	0.333333	0.988	Y	Y	0.277778	Y	Y
BARCPV_1.0_Chr04_24668384_T_C	715639527	T	C	Chr04	24668384	CAAGTAATGATATTGTTGGCTAGACCATTTCCCTTAATAACAGTATTCGATCTCTAAAAA[T/C]CCTCATCATATTTACAAATTTTTtAGTTATCATTATTTATCTCCTTCCTATTTTTCCTTT	0.25	0.899	Y	Y	0.294118	Y	Y
BARCPV_1.0_Chr04_24674800_A_G	715639526	A	G	Chr04	24674800	GGGGCATTGCCTCTCATTGCTTGATACCTTTCCAGAGCAACCTATATTCACCAGTGGCAT[A/G]AGCTGGTATTAGTAAATGTATAACAGAATGGAAGAAGTTCCTAGAGGAAGGAATCTGTAA	0.333333	1	Y	Y	0.294118	Y	Y
BARCPV_1.0_Chr04_24691843_A_G	715639522	A	G	Chr04	24691843	GCTAATCCATGAAAGCTTCCTACTTCACTAATATTGGTGCCTGTAGGCCAATTTCTAATT[A/G]TTGCCAACTTTTTCTCATCAACATGCACCCCTTTGAAACTCACTACAAACCCTAGGAATT	0.272727	1	Y	Y	0.294118	Y	Y
BARCPV_1.0_Chr04_24703750_G_A	715639528	G	A	Chr04	24703750	AATTAAGTCAACAAATTTTAATGCACTAAAATATTTCTGATACTATGCACCCCAAAATTT[G/A]CTCCTCTTGCTTTTGTTTGTGGTATTTTTAGGTtGTTTCTCTCTTGCTTCACCTCTTTAG	0.444444	0.988	Y	Y	0.277778	Y	Y
BARCPV_1.0_Chr04_24710382_T_G	715639521	T	G	Chr04	24710382	TTGTTTAAACTAATTCAATGAATGTTTTGATATGAAGTTTGTACCACTTCATTCCTTATT[T/G]tTTTATGCATTTGTGGTTAAATTTTGGGACCAAAATTTGTCCTAGAAAAATTTACACAAT	0.444444	0.813	Y	Y	0.294118	Y	Y
BARCPV_1.0_Chr04_24768212_G_A	715642951	G	A	Chr04	24768212	ATGTTGATACCCCATTAGACGATGATACACATCAGACGATAATACCCATTAGGCGATCTT[G/A]AACCACTAGACGGTCTAGCACATCTAAACAATGTAGGAAAAATTGAACTTAGATTTTATT	0.428571	1	Y	Y	0.277778	Y	Y
BARCPV_1.0_Chr04_24770786_G_A	715642950	G	A	Chr04	24770786	GCTTCAAAACCTAGCCTGCCTCAGAGGATCACAAGGAGTAGAGCACAGGCCTTGGGAGCC[G/A]GGCATCAGCTAGTGTCTTTATTTGTAATTGCAGTAGAATAGGTGCCTTTAGCATAATAGG	0.384615	0.988	Y	Y	0.277778	Y	Y
BARCPV_1.0_Chr04_24935475_A_G	715643014	A	G	Chr04	24935475	CCTCGTGACTTAGGCTTTCTGGTATTTGTGTGTTTTATCTGGTAACTGATATGACTTCTG[A/G]GGCCCACCTTACGTGGCCCATCGTTACTATCTGACACCGATGTCCGAGGTCTTCTCTGAA	0.333333	0.965	Y	Y	0.294118	Y	Y
BARCPV_1.0_Chr04_24988997_T_C	715640257	T	C	Chr04	24988997	ATCGGTACATAAGCCCCCCATTCTCGAGTTGTTAACCTATTTAGCGAAGAGACTAAGTTT[T/C]GCCATGGCGACCTATGTGGCTTTATGTGACAGGACGTGCAAAGTGTCTTGAAATGACACT	0.454545	1	Y	Y	0.294118	Y	Y
BARCPV_1.0_Chr04_24995117_T_C	715640258	T	C	Chr04	24995117	GAGAGAGCTCATCCCCCGATATGGCTACCGCAAATACCTTCATGGAGCTTGGCCGTGACG[T/C]GGGTATAGTGATCTCCACTCACACAAGTGAGGACTGGGTGAGTATAGTTGTGACAAAGGA	0.333333	0.996	Y	Y	0.294118	Y	Y
BARCPV_1.0_Chr04_24997421_G_A	715640259	G	A	Chr04	24997421	CACCCCCCCcTCTCGTTTAAGACCATATATTCTAACAATGCGAACCTCAGAGCTTACTCG[G/A]TCAACAACCCGCTTAGTCCCTCTAGAATGACCCTAGCCCCACTTCCCTGATGATTGGAGG	0.333333	1	Y	Y	0.277778	Y	Y
BARCPV_1.0_Chr04_25006163_G_A	715640260	G	A	Chr04	25006163	AGCAATAGTTGGCGAACTCGGCCATAAAGGTCGTCTGACTCTCGTCCCTCAGGAGCATAC[G/A]GATCTTGTTGTATCTCGAGAACGCATCCAGGAAGCTTAAAGACCAACAACCCGAGGCGTT	0.333333	1	Y	Y	0.277778	Y	Y
BARCPV_1.0_Chr04_25007654_C_T	715642239	C	T	Chr04	25007654	GTGCCATACGTAGCCAGGAGGGATGAGCCCAAGACAAAGGGCAGGGAGAAGTCAAATACT[C/T]GACCCAAATTCCGAGGGTCCTACAAAGAATTGTTGAGTATGCTAGGGGCAGCAGACAAGT	0.285714	0.949	Y	Y	0.277778	Y	Y
BARCPV_1.0_Chr04_25067135_T_C	715644377	T	C	Chr04	25067135	AGCACAATCGAAAGACAAGAGGCGTTAACGTAAAGAAACAAGCGCAAGAGGCGTTAAGTC[T/C]TGGCTGTTGATCAAGACACGTGTGCACAGATTAAAACGGGCACAGAGAAGCGTCACTTCG	0.444444	1	Y	Y	0.294118	Y	Y
BARCPV_1.0_Chr04_25093766_T_G	715642408	T	G	Chr04	25093766	GCTAATGAAGTTAAGTTGGATACATGGTAACGGCGGTGAGCTTGGCGCGACAGTGATGGT[T/G]GAGGCATGAGAGTGAGAAGGCAGCATCGAGGACAAGCTTTTGAAGCAAGGAGAAATGAAA	0.142857	0.949	Y	Y	0.294118	Y	Y
BARCPV_1.0_Chr04_25124511_T_C	715642409	T	C	Chr04	25124511	GGTACTTTGGTGGCCATTCTGTTAGTCGTTGCACTCCAGTAATGAAGAGAGGCACAAGAC[T/C]AATGAGGAACTGCGCACGAGTTTGCAACAAGCGGGGGAGCTCGCAGTGGATGAGTGTGCC	0.363636	0.996	Y	Y	0.294118	Y	Y
BARCPV_1.0_Chr04_25175383_G_A	715640261	G	A	Chr04	25175383	TTGGTCCTTCTCTTCTGACGTGTCGACCATGTCGTCTACATACGTCTGTACGTTTTGCCC[G/A]AGCATCGAGGCGAGGATCCGCTCAATCAACCTTTGATAAGTAGTGCTAGCATTTTTAAGG	0.272727	0.976	Y	Y	0.277778	Y	Y
BARCPV_1.0_Chr04_25216701_A_G	715643654	A	G	Chr04	25216701	TGTTTTCAGTTGAGATTATATTATCGTGAGTGAAAGATGTTAAAGGGATAACTATAAAAA[A/G]GGCTTGAGACAGATCAGACTCCCGATGCCAACCTCGCCTTCACCAAGGGCGATCTCCAAG	0.25	0.765	Y	Y	0.294118	Y	Y
BARCPV_1.0_Chr04_25223202_A_G	715643653	A	G	Chr04	25223202	TATTTAGGAAGTCAAATTGTCATGTGTATTTTACGTTTTGAGAGACAAAAATACTTTCAA[A/G]ATTTGGTTTTAGGAAGCGATTTGTTGGAACTCTTTTtACTTAATTTTTTtATATTCAATT	0.4	0.813	Y	Y	0.294118	Y	Y
BARCPV_1.0_Chr04_25223237_G_A	715643652	G	A	Chr04	25223237	AGAGTAGGCTTTGCGGGATTCAAAGTCATCTCTTCTATTTAGGAAGTCAAATTGTCATGT[G/A]TATTTTACGTTTTGAGAGACAAAAATACTTTCAAAATTTGGTTTTAGGAAGCGATTTGTT	0.416667	0.965	Y	Y	0.277778	Y	Y
BARCPV_1.0_Chr04_25236737_T_G	715642242	T	G	Chr04	25236737	GGTAGCATAAGTGCATCGTCATTTTTGGTGATTCTACTTTTGAAGACAACAACTTTTGGT[T/G]ATATAAAAGTGCAATAACTTCTTCAATGGAACAATCGTTCATCGGTCCAGCATAGTGGAC	0.2	0.965	Y	Y	0.294118	Y	Y
BARCPV_1.0_Chr04_25237689_A_G	715642243	A	G	Chr04	25237689	TGTTCCTTTTGGATGCACAATTGAACTTTTTAGGAGTACAATTAGGTCCTGAAACTGGTT[A/G]TGCTCACTTCATAAATAAAAAaCTAAGGGAAAGGCATCAATCCAAGTCAAATCTACCTTT	0.363636	0.988	Y	Y	0.294118	Y	Y
BARCPV_1.0_Chr04_25248916_A_G	715642244	A	G	Chr04	25248916	CGAGTTTAAATATGTCACCATGAATGCTCAAGATTCAATCAACACCAAGTGTTGGATCGG[A/G]CGCTGACCAATAAGCTAAAAGTTATAACTGATAGTCAAGGTGCAACTACTTCTACTTAAG	0.363636	1	N
BARCPV_1.0_Chr04_25284124_A_C	715640798	A	C	Chr04	25284124	TAACTATGTCATTTGCAGGAGTTCTAAATTCGATGATGAATTCTTTCCAACTTAGGGGCC[A/C]TGATACAATACAATTAGCCAAGCATATGACCAAGGACATAAGAAACAATTCACAGTTTGA	0.333333	1	Y	Y	0.294118	Y	Y
BARCPV_1.0_Chr04_25419581_T_C	715642115	T	C	Chr04	25419581	ATTCACTTTGACAAATCTGGCACAAGATGGGAGGTCATTTTCAAAATGGTAAAAGTACAT[T/C]ATTAGGTGTTGCTTAGTGTACCGACCCGTCCTCGGGCGTTGACCAAAGTCAAACATACGA	0.333333	0.965	Y	Y	0.294118	Y	Y
BARCPV_1.0_Chr04_25454673_C_A	715640113	C	A	Chr04	25454673	TTAAATAGGCTAATTTTtCATCACAATGGTTTCACTCCCTAAAAATATGAGAAATCCCGA[C/A]CTCCGTATCTTTACAAATCATCAATCATTTTTTCCATCTTCCTCTATAATAGACAAAGGA	0.25	0.899	Y	Y	0.277778	Y	Y
BARCPV_1.0_Chr04_25678776_G_A	715641783	G	A	Chr04	25678776	GCATAATAAAAGCTATTAAAAATTAATATTAATTGTCCATGTTTACGAAGATCTACCACC[G/A]CATCCACGAAGTAATCTCAACTCATATTTTtATTTTtATTTTTTtAAACTCTTAAGGACA	0.444444	0.813	Y	Y	0.277778	Y	Y
BARCPV_1.0_Chr04_25701847_T_C	715641785	T	C	Chr04	25701847	AATAGTTCTATAGCTCGACATCCTTATTAGGAACAAAATTAGATTAGTATTATTGTTGAT[T/C]GTTACATTCCTTATTTGACTGTTAGTTTGGTTTATCTCTCCATTTGAGTTGAAGGGAGAA	0.428571	0.899	Y	Y	0.294118	Y	Y
BARCPV_1.0_Chr04_25706387_G_A	715641784	G	A	Chr04	25706387	AATTTTTTTtGTAGTGTTGGATCATCTTGTTCGGGGTCAATATCTTGAAAGTCTTCACCT[G/A]TAAATGTTATTGTCGGAATACTTCTTTCATACGTTGAGTGAGTAGTTCTTGACGACCTCA	0.375	1	N
BARCPV_1.0_Chr04_25714584_G_T	715640986	G	T	Chr04	25714584	TTGTGAGTAATAATTTTCGGATTTATTCCCGGCATGTCGGCATCACTCCATGCATACAAA[G/T]CTTTATTCTTTTGCAAAATTTTCACCAATACCCCCATCTCTTGACTTCCTCCTCCTCAAC	0.333333	1	N
BARCPV_1.0_Chr04_25786039_A_G	715640985	A	G	Chr04	25786039	TGGTTTTATTTCACGGATGTCAACTTTGAAGGTTATATATGACAGGGCAGTGACTTCTGT[A/G]TGAACTCTTGCCATGGGAATTTAACAGAAATTTATCCAATAATCTAGCTGTTCACCAATG	0.363636	1	Y	Y	0.294118	Y	Y
BARCPV_1.0_Chr04_25858425_C_T	715642482	C	T	Chr04	25858425	TTTtATGATGGGGCAGGTCAACTTACTTGCCCTCAGCGGTCAAACAATGTTGAGCCAATT[C/T]TGGGTTCATGAACTCAAAGTCTTACTGAGAAGAGGTTATTGATGATTTTTtATGGCAAAT	0.428571	0.976	Y	Y	0.277778	Y	Y
BARCPV_1.0_Chr04_25887175_G_A	715643168	G	A	Chr04	25887175	GCATAATTTTCGAGTGGAACTCAAGGAGTTGATCGCTATCCCGAACATAGCGGCGAGACT[G/A]AAGGTACCAGCAAAGATCGATAGGAAGATGGGGCCCAACAAGAATGTTTGGTGTGAGTTT	0.307692	1	Y	Y	0.166667	Y	N
BARCPV_1.0_Chr04_25906701_G_A	715643291	G	A	Chr04	25906701	GGTTCTTCGGGTGACACTGTAGCGAAGACGGATGAGAAGATGTCACCCTCGTTTGTTTCA[G/A]TGGACATTTGAGGGTAAGGAAGCGAAGACATAGAAAGTTGTGGGTGTTGTTGGTTCTCTC	0.5	1	Y	Y	0.277778	Y	Y
BARCPV_1.0_Chr04_25918507_C_T	715643290	C	T	Chr04	25918507	ACAATTCAATGTAACCTTTCGTGCCTACCCGCTCCCCTGAATAACCGACGACATAGTCGT[C/T]GTAGGGCATCATCTCTTCTATTGGGATCTGCATTGCTCTGAAAGTCTTCCAGTATAGGAT	0.166667	1	Y	Y	0.277778	Y	Y
BARCPV_1.0_Chr04_25944207_T_C	715643061	T	C	Chr04	25944207	GCGACGCCGCGAGATCCGCCTGCATGCGCTCTTGCTCTGCTCTTGATGTAGCCATCTCCT[T/C]CTGCAGGCCCTGCATCATCTCCATGACCTGCTGCATGGTCATATCGTCACTCTCAGCGCG	0.272727	0.877	Y	Y	0.352941	Y	Y
BARCPV_1.0_Chr04_26138471_C_T	715642400	C	T	Chr04	26138471	GCAAAATCAGCTATATCCTGACTCTATACGGCAAGGGTGAAATCGAGAGAGTACTGTTCA[C/T]TTGGGGTAGCAAACATAGGGGGGACATACGTCCTCTCTTACGTATTAACCCCAAGGACGA	0.307692	1	Y	Y	0.277778	Y	Y
BARCPV_1.0_Chr04_26204515_A_C	715643515	A	C	Chr04	26204515	CGACAGACATCTTCCACTTCTTGTTGGCCTTCTATACCAACACAACATTTGCCAACCTCT[A/C]AGGGAATTTGATCTCCCTTACGTGGCCAACATCCAAGAGCTTTTGAGTCTATTCTCGAAT	0.4	1	N
BARCPV_1.0_Chr04_26222707_A_G	715642328	A	G	Chr04	26222707	ATTGTGACTCCTTACAAAAGAAGGTTCATTATCTTTTGAAAACTATGGACAAATTCTCAA[A/G]AGGGTAGTCAAATTTTGAAATTGTTCTTGCATCTCAAAACTGTGTTTTTTtGCAAAGATG	0.333333	0.858	Y	Y	0.294118	Y	Y
BARCPV_1.0_Chr04_26244513_C_A	715642326	C	A	Chr04	26244513	CGCTTTTATACCGCTCTCAGTGAGCAAAAAACCCAGAAACTTCCATGCTTCTATTTTAGA[C/A]ACACGCTTCTCGGGGTTCGGCTTCAGCCTGTACTCAGCTATCTTTATGAACAGACCTTCT	0.375	1	Y	Y	0.277778	Y	Y
BARCPV_1.0_Chr04_26254292_C_T	715642327	C	T	Chr04	26254292	ATATACCCATTATGATGCTACCTCAAACCAAGATATACAAAGCTTAAGCTAGCTCTATGA[C/T]CATCTCAATGCAATAGACTATTTATAGACTTTATATTCCCAATATGATGGTCCCTCATAC	0.333333	0.965	Y	Y	0.277778	Y	Y
BARCPV_1.0_Chr04_26309891_G_T	715642665	G	T	Chr04	26309891	AGTAATTAGAATAACTCTTTTTAGTTAATAATGTAACAACACAAGTTAACAAATTTTTGT[G/T]TGACTTGAGTACTAGGTGTCTTCTATGAAACAAATGATGTCACTTGTAATAATTTTACTT	0.454545	0.935	Y	Y	0.277778	Y	Y
BARCPV_1.0_Chr04_26315077_T_C	715642664	T	C	Chr04	26315077	CTCAGCCGATCTAGCCCTCGTGTCTATGTTACAGAAATATTCTAAAGTGGCTAAGATATT[T/C]AAGAGAACATTGAAAATAAAGAATGTTGCGCAATTAAAAACATCATATGAAAAaTCACAA	0.5	0.868	Y	Y	0.294118	Y	Y
BARCPV_1.0_Chr04_26358396_G_A	715640876	G	A	Chr04	26358396	GTTTACAGAAATTAATTTACATAATTTCTTACAGTTAGGTCTAGTGCCTAGGGCTATAAT[G/A]GTATAAAAATTATCTTGTGGTTTATCAAATCTAAATCTTTATTGTTGGGAGTGATTCTTC	0.2	0.858	Y	N	0	N	Y
BARCPV_1.0_Chr04_26366033_T_G	715640875	T	G	Chr04	26366033	AAGCTCATGTGCGCTAGGGCACATACGGGATAGGTTGCACATGTTCTAAAGATAGCGTAG[T/G]GTCACGCTAAGGGTGACTATGTAAACAGATTGGACCCCTGATGTTGGTACATGAATTGGT	0.375	0.976	Y	Y	0.294118	Y	Y
BARCPV_1.0_Chr04_26369346_G_A	715640873	G	A	Chr04	26369346	TTTGGTTTCTTGTTCTTGTTGTGTTCTGGAATTGCTTTTTGAATCTTGATCCAATTCTTG[G/A]AATTTTCATAAAATGAATCATTCCCTAATCAACTCACATCACAAGGTGACTCCGCTATTT	0.333333	0.935	Y	Y	0.235294	Y	Y
BARCPV_1.0_Chr04_26377857_T_C	715640874	T	C	Chr04	26377857	CACTTTCGGATATGACCATCCAGAAGTTTAAATAAAATATGAAAATGACTTTCCAGATTT[T/C]GAAATCCACACTATATAAAAATCACTTCCAGATATTGATATCCATAAACAAATGTGTGAA	0.444444	0.813	Y	Y	0.294118	Y	Y
BARCPV_1.0_Chr04_26456282_T_C	715640877	T	C	Chr04	26456282	GGATCTAGTGCTGAAGCAGAATATAGAGTTATGACCTCAACTATTAGTGAGCTTATTTGG[T/C]TTAAACGATTACTTAAAGAATTGTAATTTGGAGATGTCACTCAAATGACACTCATATGTG	0.363636	0.965	Y	Y	0.294118	Y	Y
BARCPV_1.0_Chr04_26485868_C_T	715643550	C	T	Chr04	26485868	GGCTGCGTATGGTATGTACCTCGAATCCATTCTCTTCCCGGTCGAGGTCTCGTTAACCCT[C/T]AGTGGTAGGGCTCGGTTGCTCCCCTTAGGCTTTGGCTGCCTTGAAAACGAGCTGCCACGC	0.25	0.949	Y	Y	0.277778	Y	Y
BARCPV_1.0_Chr04_26516334_C_T	715642121	C	T	Chr04	26516334	GTTTCCAAACTAACCAAGCAATCCTGCATTAaAAAaCAAATGACTTGTTGACTCCACTTC[C/T]ACCATACAAAAaCAACAAAGGTTGCTATCAACCGAGACCTCGCGTCTTTCCAAGTTATCT	0.3	1	Y	Y	0.277778	Y	Y
BARCPV_1.0_Chr04_26519928_C_T	715642120	C	T	Chr04	26519928	ATTTAAAATTAAACGGATGAATTTCACAAATTCCGCGATTGTGTGGTGAGTTTCACAAAT[C/T]TTGAGATTGTATGGTAAGTTTAACAAATTTCAAGTTTATATATGGAGCTGACCTATATTT	0.333333	0.988	Y	Y	0.277778	Y	Y
BARCPV_1.0_Chr04_26532077_G_T	715642119	G	T	Chr04	26532077	TCATCAATTTTGATATTATTATATATTCTCCTTTAATTTCCTTCCCTTGTTTTAAGGTCT[G/T]CAGTAACTTCCTTTCCCCTCCATTTCCGTTCATGGGTACTTGAATCCTGAGATGTTTAAT	0.4	1	Y	Y	0.277778	Y	Y
BARCPV_1.0_Chr04_26551412_C_T	715641490	C	T	Chr04	26551412	GTTGCCTAAAGTGATATTTGTTGTAGTGTATATTTTGTTACTATTCTTTCATAAATAGTC[C/T]AATTCACTCTAGTATTGAGTTACAATTCTATATAATAAGAAATTCATGAAATTTTTAGTT	0.285714	0.714	N
BARCPV_1.0_Chr04_26616094_C_T	715644496	C	T	Chr04	26616094	ATCGCTCTTGTTTAGCTCGGGCCTCGTCCCTCAGTTGCGCTTGATCGACTCGTTCCTCTT[C/T]TCTAAGCCGATCATGTTTGACTCGAGCCTCCTCCTGGAGATGCTCTTGCTCGGTTTGGCT	0.444444	0.949	Y	Y	0.277778	Y	Y
BARCPV_1.0_Chr04_26642961_G_A	715643132	G	A	Chr04	26642961	CTTTCTTCTTAGCAATTGCTAGGCGGGAAAATATCTCAGTAAATTTTGCAATTAGACTCT[G/A]CACAAAGTGATAATACTGTTGCAATAACATCTCTTTGACTTTGAATTCCTCTCTAAGTTG	0.444444	0.965	Y	Y	0.277778	Y	Y
BARCPV_1.0_Chr04_26667777_A_C	715640900	A	C	Chr04	26667777	TCCATCCAATGGTTCGCATCATTCGAAATATGAAACGACACTTAATCTCAACTTTTAGAT[A/C]TTTATGATGGAACGGTGCTCACCAAAATGGCAGTCTTTGAAAAAGTAAATGTTACTTCTC	0.181818	0.965	Y	Y	0.294118	Y	Y
BARCPV_1.0_Chr04_26718231_T_C	715640899	T	C	Chr04	26718231	TATAGCAGTTGGATGTAAACAACACATTCTTTCTTGGTGATTTAGATGAAAATGTTTACA[T/C]GATTCCCCTTCCATGTATCGAAGCTTATAAACCAGGTATGGTATATGCACACTAATCAAG	0.3	1	Y	Y	0.294118	Y	Y
[truncated: 4,132 more rows]
