# Supplementary material for: SNP Assay Development for Linkage Map Construction, Anchoring Whole-Genome Sequence, and Other Genetic and Genomic Applications in Common Bean
Source: G3 (Bethesda). 2015 Aug 28;5(11):2285–90. doi: 10.1534/g3.115.020594 (PMC4632048; doi:10.1534/g3.115.020594)
Supplement: Supporting Information [file supp_g3.115.020594_TableS4.xlsx]

## Sheet: JM
Table S4. Linkage group and linkage position (cM) of markers in the Stampede x Red Hawk (SR) F2 linkage map and alignment of the SNP flanking sequence to the v0.9 Phaseolus vulgaris genome assembly
ssID	Locus ID	SR F2 linkage group	SR F2 linkage map position (cM)	Scaffold of Phaseolus_vulgaris v09 assembly to which the SNP flanking sequence aligned	Phaseolus_vulgaris v0.9 scaffold length
	g1645_1_t **	1	0
1399947317	BARC-PV-0000588 *	1	4.386	scaffold00325	350662
715647342	BARCPV_1.0_Chr01_294449_G_A	1	4.386	scaffold00325	350662
715639516	BARCPV_1.0_Chr01_463296_A_G	1	5.009	scaffold01061	90626
715639517	BARCPV_1.0_Chr01_497265_T_C	1	5.009	scaffold01061	90626
715639518	BARCPV_1.0_Chr01_522402_A_C	1	5.009	scaffold01061	90626
1399947322	BARC-PV-0003886 *	1	5.208	scaffold00004	3224996
1399947327	BARC-PV-0001926 *	1	6.249	scaffold00004	3224996
715639284	BARCPV_1.0_Chr01_1839087_A_G	1	7.695	scaffold08239	2261
1399949777	BARC-PV-0000934 *	1	8.981	scaffold00004	3224996
1399949780	BARC-PV-0002838 *	1	10.788	scaffold00004	3224996
715648855	BARCPV_1.0_Chr01_2458996_G_A	1	10.788	scaffold00004	3224996
715647675	BARCPV_1.0_Chr01_2759093_G_T	1	11.632	scaffold00004	3224996
715647678	BARCPV_1.0_Chr01_2691475_T_C	1	11.632	scaffold00004	3224996
715647676	BARCPV_1.0_Chr01_2953770_G_A	1	11.841	scaffold00004	3224996
715648030	BARCPV_1.0_Chr01_3026344_G_A	1	12.172	scaffold00004	3224996
715648027	BARCPV_1.0_Chr01_3065122_C_T	1	12.397	scaffold00004	3224996
715648029	sc00334ln300981_221549_T_C_187917514	1	12.397	scaffold00004	3224996
715645089	BARCPV_1.0_Chr01_3044239_A_C	1	12.397	scaffold05449	2902
715649655	BARCPV_1.0_Chr01_3308081_C_A	1	12.901	scaffold00004	3224996
715649659	BARCPV_1.0_Chr01_3349952_A_C	1	13.309	scaffold00004	3224996
715648192	BARCPV_1.0_Chr01_3435709_G_A	1	13.728	scaffold00004	3224996
715648193	BARCPV_1.0_Chr01_3444171_A_G	1	13.728	scaffold00004	3224996
715648196	BARCPV_1.0_Chr01_3483696_G_A	1	14.754	scaffold00004	3224996
715648187	BARCPV_1.0_Chr01_3525396_G_T	1	14.96	scaffold00004	3224996
715648189	BARCPV_1.0_Chr01_3551420_C_T	1	15.168	scaffold00004	3224996
1399947331	BARC-PV-0003474 *	1	15.332	scaffold00004	3224996
715648190	BARCPV_1.0_Chr01_3563719_T_C	1	15.332	scaffold00004	3224996
715648191	BARCPV_1.0_Chr01_3608026_T_G	1	15.332	scaffold00004	3224996
1399947332	BARC-PV-0003630 *	1	15.502	scaffold02148	29442
715640553	BARCPV_1.0_Chr01_3808113_T_C	1	15.502	scaffold02148	29442
715644931	BARCPV_1.0_Chr01_3780990_G_A	1	15.502	scaffold02148	29442
1399947333	BARC-PV-0006294 *	1	17.567	scaffold00038	1468246
715645593	BARCPV_1.0_Chr01_4898602_A_G	1	18.878	scaffold00038	1468246
715645594	BARCPV_1.0_Chr01_4886457_G_A	1	18.878	scaffold00038	1468246
715645590	BARCPV_1.0_Chr01_4963487_A_G	1	19.229	scaffold00038	1468246
715639220	BARCPV_1.0_Chr01_5312173_A_G	1	19.461	scaffold02826	14203
715639221	BARCPV_1.0_Chr01_5309040_T_C	1	19.461	scaffold03457	7211
715639222	BARCPV_1.0_Chr01_5307130_G_A	1	19.461	scaffold03457	7211
715648157	BARCPV_1.0_Chr01_5601075_G_A	1	20.426	scaffold00147	606836
715648158	BARCPV_1.0_Chr01_5560118_A_G	1	20.426	scaffold00147	606836
715648159	BARCPV_1.0_Chr01_5552523_T_C	1	20.426	scaffold00147	606836
715648160	BARCPV_1.0_Chr01_5669325_T_G	1	20.626	scaffold00147	606836
715648161	BARCPV_1.0_Chr01_5656911_G_A	1	20.626	scaffold00147	606836
715639386	BARCPV_1.0_Chr01_34303779_G_A	1	20.792	scaffold00783	133295
715639794	BARCPV_1.0_Chr01_5975376_C_T	1	20.792	scaffold00783	133295
715639795	BARCPV_1.0_Chr01_6035647_G_T	1	20.99	scaffold00783	133295
715648278	BARCPV_1.0_Chr01_6355662_T_C	1	22.656	scaffold00111	762765
715639333	BARCPV_1.0_Chr01_6881475_T_C	1	22.907	scaffold00142	618909
715639334	BARCPV_1.0_Chr01_6874248_A_G	1	22.907	scaffold00142	618909
715648372	BARCPV_1.0_Chr01_6589660_C_T	1	22.907	scaffold00111	762765
715648382	BARCPV_1.0_Chr01_6678256_A_G	1	23.049	scaffold00111	762765
715648374	BARCPV_1.0_Chr01_6766224_G_T	1	23.251	scaffold00111	762765
715648375	BARCPV_1.0_Chr01_6772864_G_A	1	23.251	scaffold00111	762765
715648376	BARCPV_1.0_Chr01_6805181_C_A	1	23.251	scaffold00111	762765
715648378	BARCPV_1.0_Chr01_6823270_G_A	1	23.251	scaffold00111	762765
715648380	BARCPV_1.0_Chr01_6833327_C_T	1	23.251	scaffold00111	762765
715639331	BARCPV_1.0_Chr01_7027526_A_G	1	23.838	scaffold04823	3224
715639332	BARCPV_1.0_Chr01_7026852_T_C	1	23.838	scaffold04823	3224
715639329	BARCPV_1.0_Chr01_7337702_A_G	1	24.618	scaffold06601	2550
715639335	BARCPV_1.0_Chr01_7481685_G_A	1	24.618	scaffold00142	618909
1399947421	BARC-PV-0005784 *	1	24.969	scaffold00254	419096
1399947347	BARC-PV-0003399 *	1	25.324	scaffold00109	764970
1399947350	BARC-PV-0004377 *	1	25.501	scaffold00109	764970
715647941	BARCPV_1.0_Chr01_8046958_C_T	1	25.501	scaffold00109	764970
715647942	BARCPV_1.0_Chr01_8067302_C_T	1	25.501	scaffold00109	764970
715647944	BARCPV_1.0_Chr01_8083368_A_G	1	25.501	scaffold00109	764970
715647949	BARCPV_1.0_Chr01_8164108_C_A	1	25.501	scaffold00109	764970
715647950	BARCPV_1.0_Chr01_8171482_C_T	1	25.501	scaffold00109	764970
715647952	BARCPV_1.0_Chr01_8210073_C_A	1	25.501	scaffold00109	764970
715647953	BARCPV_1.0_Chr01_8222316_G_A	1	25.501	scaffold00109	764970
715648757	BARCPV_1.0_Chr01_8309216_A_G	1	25.501	scaffold00109	764970
715648763	BARCPV_1.0_Chr01_8362104_G_A	1	25.501	scaffold00109	764970
715648764	BARCPV_1.0_Chr01_8355243_G_T	1	25.501	scaffold00109	764970
715642325	BARCPV_1.0_Chr01_8443476_T_G	1	25.501	scaffold03087	10829
715651079	BARCPV_1.0_Chr01_8511631_C_T	1	25.501	scaffold01362	63757
715643343	BARCPV_1.0_Chr01_8477922_G_T	1	25.501	scaffold01362	63757
715648626	BARCPV_1.0_Chr01_8608669_T_G	1	25.67	scaffold00357	318484
715649324	BARCPV_1.0_Chr01_11623025_G_A	1	25.904	scaffold00137	638302
715648627	BARCPV_1.0_Chr01_8668091_C_T	1	26.103	scaffold00357	318484
715649281	BARCPV_1.0_Chr01_9522594_C_T	1	26.294	scaffold00097	807716
715649726	BARCPV_1.0_Chr01_9323792_C_A	1	26.294	scaffold00616	177100
715649728	BARCPV_1.0_Chr01_9355722_G_A	1	26.294	scaffold00616	177100
715649729	BARCPV_1.0_Chr01_9315269_T_C	1	26.294	scaffold00616	177100
715649731	BARCPV_1.0_Chr01_9382258_G_A	1	26.294	scaffold00616	177100
715649732	BARCPV_1.0_Chr01_9390458_A_G	1	26.294	scaffold00616	177100
715650531	BARCPV_1.0_Chr01_8918624_C_A	1	26.294	scaffold00477	234659
715650808	BARCPV_1.0_Chr01_8955315_C_T	1	26.294	scaffold00477	234659
715642717	BARCPV_1.0_Chr01_10797419_G_A	1	26.582	scaffold02215	27367
1399947366	BARC-PV-0005965 *	1	26.651	scaffold00137	638302
1399947363	BARC-PV-0006309 *	1	26.651	scaffold00137	638302
715647470	BARCPV_1.0_Chr01_9934528_G_A	1	26.651	scaffold00097	807716
715647471	BARCPV_1.0_Chr01_9942194_G_A	1	26.651	scaffold00097	807716
715647472	BARCPV_1.0_Chr01_9952367_T_C	1	26.651	scaffold00097	807716
715647476	BARCPV_1.0_Chr01_10002108_G_A	1	26.651	scaffold00097	807716
715647482	BARCPV_1.0_Chr01_10093366_C_T	1	26.651	scaffold00097	807716
715648721	BARCPV_1.0_Chr01_9583265_G_A	1	26.651	scaffold00097	807716
715648725	BARCPV_1.0_Chr01_9737591_C_T	1	26.651	scaffold00097	807716
715648726	BARCPV_1.0_Chr01_9721972_G_A	1	26.651	scaffold00097	807716
715648728	BARCPV_1.0_Chr01_9697846_G_T	1	26.651	scaffold00097	807716
715648974	BARCPV_1.0_Chr01_11194862_A_G	1	26.651	scaffold00137	638302
715648975	BARCPV_1.0_Chr01_11206313_A_G	1	26.651	scaffold00137	638302
715648976	BARCPV_1.0_Chr01_11211158_C_T	1	26.651	scaffold00137	638302
715648977	BARCPV_1.0_Chr01_11257923_T_C	1	26.651	scaffold00137	638302
715648978	BARCPV_1.0_Chr01_11265396_C_T	1	26.651	scaffold00137	638302
715648979	BARCPV_1.0_Chr01_11112060_G_A	1	26.651	scaffold02199	27844
715648982	BARCPV_1.0_Chr01_11094625_C_T	1	26.651	scaffold02199	27844
715648984	BARCPV_1.0_Chr01_11165557_C_T	1	26.651	scaffold00979	100863
715649186	BARCPV_1.0_Chr01_11029275_G_A	1	26.651	scaffold00548	202707
715649187	BARCPV_1.0_Chr01_11045200_G_A	1	26.651	scaffold00548	202707
715649188	BARCPV_1.0_Chr01_11069433_C_T	1	26.651	scaffold00548	202707
715649189	BARCPV_1.0_Chr01_10943010_G_A	1	26.651	scaffold00548	202707
715649191	BARCPV_1.0_Chr01_10963922_G_A	1	26.651	scaffold00548	202707
715649192	BARCPV_1.0_Chr01_10974423_C_T	1	26.651	scaffold00548	202707
715649284	BARCPV_1.0_Chr01_9569769_G_A	1	26.651	scaffold00097	807716
715649689	BARCPV_1.0_Chr01_10430819_G_A	1	26.651	scaffold01475	56147
715649690	BARCPV_1.0_Chr01_10437971_C_T	1	26.651	scaffold01475	56147
715649691	BARCPV_1.0_Chr01_10443716_C_A	1	26.651	scaffold01475	56147
715649692	BARCPV_1.0_Chr01_10451291_T_C	1	26.651	scaffold01475	56147
715649697	BARCPV_1.0_Chr01_10487432_C_T	1	26.651	scaffold01821	41007
715649698	BARCPV_1.0_Chr01_10501611_A_G	1	26.651	scaffold01821	41007
715649713	BARCPV_1.0_Chr01_10314829_A_C	1	26.651	scaffold00587	187788
715649714	BARCPV_1.0_Chr01_10308304_G_A	1	26.651	scaffold00587	187788
715649716	BARCPV_1.0_Chr01_10289194_A_C	1	26.651	scaffold00587	187788
715641185	BARCPV_1.0_Chr01_10873122_G_T	1	26.651	scaffold02521	19957
715650283	BARCPV_1.0_Chr01_10897312_G_A	1	26.651	scaffold00548	202707
715650284	BARCPV_1.0_Chr01_10903499_T_C	1	26.651	scaffold00548	202707
715641703	BARCPV_1.0_Chr01_10399415_A_G	1	26.651	scaffold02479	20837
715650737	BARCPV_1.0_Chr01_10585892_A_G	1	26.651	scaffold02163	29062
715650741	BARCPV_1.0_Chr01_10580693_C_T	1	26.651	scaffold02163	29062
715650848	BARCPV_1.0_Chr01_11451148_G_A	1	26.651	scaffold00137	638302
715650849	BARCPV_1.0_Chr01_11457472_A_G	1	26.651	scaffold00137	638302
715650867	BARCPV_1.0_Chr01_11305467_A_G	1	26.651	scaffold00137	638302
715650869	BARCPV_1.0_Chr01_11315629_T_C	1	26.651	scaffold00137	638302
715650870	BARCPV_1.0_Chr01_11325681_A_G	1	26.651	scaffold00137	638302
715650960	BARCPV_1.0_Chr01_11395179_C_A	1	26.651	scaffold00137	638302
715650962	BARCPV_1.0_Chr01_11417567_T_C	1	26.651	scaffold00137	638302
715642703	BARCPV_1.0_Chr01_10649699_G_A	1	26.651	scaffold01926	37041
715642716	BARCPV_1.0_Chr01_10798399_C_T	1	26.651	scaffold02215	27367
715651004	BARCPV_1.0_Chr01_10562439_A_G	1	26.651	scaffold01591	50366
715651005	BARCPV_1.0_Chr01_10555121_T_C	1	26.651	scaffold01591	50366
715651006	BARCPV_1.0_Chr01_10548983_A_G	1	26.651	scaffold01591	50366
715651007	BARCPV_1.0_Chr01_10568178_G_A	1	26.651	scaffold01591	50366
715643806	BARCPV_1.0_Chr01_10827285_G_A	1	26.651	scaffold02397	22594
715643807	BARCPV_1.0_Chr01_10821996_A_C	1	26.651	scaffold02397	22594
715651198	BARCPV_1.0_Chr01_11371491_T_C	1	26.651	scaffold00137	638302
715641865	BARCPV_1.0_Chr01_14396877_T_C	1	26.784	scaffold01441	58080
	BARC-PV-0005552 *	1	26.848	scaffold00384	302255
	BARC-PV-0005875 *	1	26.848	scaffold00137	638302
715649131	BARCPV_1.0_Chr01_15274932_A_C	1	26.848	scaffold01028	94245
715649311	BARCPV_1.0_Chr01_11610642_A_G	1	26.848	scaffold00137	638302
715649312	BARCPV_1.0_Chr01_11599848_C_T	1	26.848	scaffold00137	638302
715649313	BARCPV_1.0_Chr01_11589431_C_T	1	26.848	scaffold00137	638302
715649315	BARCPV_1.0_Chr01_11574254_C_T	1	26.848	scaffold00137	638302
715649316	BARCPV_1.0_Chr01_11687208_A_G	1	26.848	scaffold00137	638302
715649317	BARCPV_1.0_Chr01_11678620_A_G	1	26.848	scaffold00137	638302
715649318	BARCPV_1.0_Chr01_11667845_T_C	1	26.848	scaffold00137	638302
715649319	BARCPV_1.0_Chr01_11705317_C_T	1	26.848	scaffold00137	638302
715649321	BARCPV_1.0_Chr01_11710859_G_A	1	26.848	scaffold00137	638302
715649322	BARCPV_1.0_Chr01_11641515_T_C	1	26.848	scaffold00137	638302
715649323	BARCPV_1.0_Chr01_11634721_G_A	1	26.848	scaffold00137	638302
715649598	BARCPV_1.0_Chr01_15019839_T_C	1	26.848	scaffold07646	2348
715649602	BARCPV_1.0_Chr01_15040034_G_A	1	26.848	scaffold00854	121353
715649950	BARCPV_1.0_Chr01_11932890_A_G	1	26.848	scaffold00549	202013
715649951	BARCPV_1.0_Chr01_11960020_T_G	1	26.848	scaffold00549	202013
715649952	BARCPV_1.0_Chr01_11979268_G_A	1	26.848	scaffold00549	202013
715649953	BARCPV_1.0_Chr01_11991349_T_C	1	26.848	scaffold00549	202013
715649954	BARCPV_1.0_Chr01_11997778_T_C	1	26.848	scaffold00549	202013
715649955	BARCPV_1.0_Chr01_11924358_G_T	1	26.848	scaffold00549	202013
715650123	BARCPV_1.0_Chr01_14776265_C_T	1	26.848	scaffold00384	302255
715650124	BARCPV_1.0_Chr01_14785429_A_G	1	26.848	scaffold00384	302255
715641184	BARCPV_1.0_Chr01_10872315_G_A	1	26.848	scaffold00666	159694
715650307	BARCPV_1.0_Chr01_11767685_C_T	1	26.848	scaffold01155	81333
715650308	BARCPV_1.0_Chr01_11779365_C_T	1	26.848	scaffold01155	81333
715650309	BARCPV_1.0_Chr01_11809404_G_A	1	26.848	scaffold01155	81333
715650462	BARCPV_1.0_Chr01_14939342_C_T	1	26.848	scaffold00384	302255
715650463	BARCPV_1.0_Chr01_14949749_T_C	1	26.848	scaffold00384	302255
715650464	BARCPV_1.0_Chr01_14976534_T_C	1	26.848	scaffold00384	302255
715650465	BARCPV_1.0_Chr01_14924028_C_T	1	26.848	scaffold00384	302255
715650553	BARCPV_1.0_Chr01_11866554_G_T	1	26.848	scaffold00549	202013
715650555	BARCPV_1.0_Chr01_11895807_G_A	1	26.848	scaffold00549	202013
715650802	BARCPV_1.0_Chr01_11518591_T_G	1	26.848	scaffold00137	638302
715650804	BARCPV_1.0_Chr01_11510354_G_A	1	26.848	scaffold00137	638302
715650939	BARCPV_1.0_Chr01_14585285_G_A	1	26.848	scaffold00384	302255
715650952	BARCPV_1.0_Chr01_14678896_A_G	1	26.848	scaffold01968	35323
715650953	BARCPV_1.0_Chr01_14547641_A_C	1	26.848	scaffold01968	35323
715643080	BARCPV_1.0_Chr01_14471594_C_A	1	26.848	scaffold01895	38412
715651060	BARCPV_1.0_Chr01_14471042_G_T	1	26.848	scaffold01895	38412
715651090	BARCPV_1.0_Chr01_11556898_A_G	1	26.848	scaffold00137	638302
715651145	BARCPV_1.0_Chr01_14857793_G_A	1	26.848	scaffold00384	302255
715644206	BARCPV_1.0_Chr01_14629747_T_G	1	26.848	scaffold02528	19890
715645107	BARCPV_1.0_Chr01_12056143_A_G	1	26.848	scaffold04242	4144
715647042	BARCPV_1.0_Chr01_15402181_C_T	1	27.043	scaffold00290	379741
715647044	BARCPV_1.0_Chr01_15429502_A_G	1	27.043	scaffold00290	379741
715647045	BARCPV_1.0_Chr01_15468258_A_G	1	27.043	scaffold00290	379741
715647046	BARCPV_1.0_Chr01_15530117_C_A	1	27.043	scaffold00290	379741
715647047	BARCPV_1.0_Chr01_15572076_A_G	1	27.043	scaffold00290	379741
715647048	BARCPV_1.0_Chr01_15585414_G_A	1	27.043	scaffold00290	379741
715647052	BARCPV_1.0_Chr01_15374190_G_A	1	27.043	scaffold00290	379741
715649130	BARCPV_1.0_Chr01_15257149_G_A	1	27.043	scaffold01028	94245
715649132	BARCPV_1.0_Chr01_15281272_G_A	1	27.043	scaffold01028	94245
715649133	BARCPV_1.0_Chr01_15147660_T_G	1	27.043	scaffold00389	299576
715649134	BARCPV_1.0_Chr01_15177398_C_A	1	27.043	scaffold00389	299576
715649136	BARCPV_1.0_Chr01_15212520_C_T	1	27.043	scaffold00389	299576
715649599	BARCPV_1.0_Chr01_15118419_A_C	1	27.043	scaffold00854	121353
715649600	BARCPV_1.0_Chr01_15109179_G_T	1	27.043	scaffold00854	121353
715644894	BARCPV_1.0_Chr01_15142667_C_T	1	27.043	scaffold03911	5465
715642648	BARCPV_1.0_Chr01_17159280_T_C	1	27.135	scaffold01029	93808
1399947388	BARC-PV-0006137 *	1	27.245	scaffold00349	322645
715647050	BARCPV_1.0_Chr01_15667224_G_A	1	27.245	scaffold00290	379741
715639556	BARCPV_1.0_Chr01_17347262_C_T	1	27.245	scaffold00925	108914
715639582	BARCPV_1.0_Chr01_21213484_A_G	1	27.245	scaffold00495	227527
715639583	BARCPV_1.0_Chr01_21115558_G_A	1	27.245	scaffold00495	227527
715639585	BARCPV_1.0_Chr01_21090549_C_T	1	27.245	scaffold00634	169685
715639810	BARCPV_1.0_Chr01_20450707_G_A	1	27.245	scaffold00204	485136
715648173	BARCPV_1.0_Chr01_20519559_C_T	1	27.245	scaffold00204	485136
715639811	BARCPV_1.0_Chr01_16826903_T_C	1	27.245	scaffold00349	322645
715648729	BARCPV_1.0_Chr01_18945112_C_T	1	27.245	scaffold00203	485419
715640034	BARCPV_1.0_Chr01_18874808_T_C	1	27.245	scaffold00203	485419
715648927	BARCPV_1.0_Chr01_16161978_T_C	1	27.245	scaffold00129	688103
715640293	BARCPV_1.0_Chr01_17469040_C_T	1	27.245	scaffold00652	162863
715640294	BARCPV_1.0_Chr01_17600891_C_T	1	27.245	scaffold00652	162863
715640295	BARCPV_1.0_Chr01_17558835_T_G	1	27.245	scaffold00652	162863
715640371	BARCPV_1.0_Chr01_19225049_A_G	1	27.245	scaffold00203	485419
715640453	BARCPV_1.0_Chr01_20822249_G_A	1	27.245	scaffold02315	24824
715640454	BARCPV_1.0_Chr01_20704795_T_C	1	27.245	scaffold00204	485136
715640563	BARCPV_1.0_Chr01_19529519_C_A	1	27.245	scaffold01460	57024
715640564	BARCPV_1.0_Chr01_19557411_C_T	1	27.245	scaffold01460	57024
715640565	BARCPV_1.0_Chr01_19570750_T_G	1	27.245	scaffold01460	57024
715640566	BARCPV_1.0_Chr01_19619629_A_G	1	27.245	scaffold01165	80247
715649833	BARCPV_1.0_Chr01_16252033_G_A	1	27.245	scaffold00481	232701
715649834	BARCPV_1.0_Chr01_16306489_A_G	1	27.245	scaffold00129	688103
715640882	BARCPV_1.0_Chr01_16669970_C_T	1	27.245	scaffold03951	5348
715640906	BARCPV_1.0_Chr01_21346392_A_G	1	27.245	scaffold00207	482973
715640907	BARCPV_1.0_Chr01_21351967_T_C	1	27.245	scaffold00207	482973
715641135	BARCPV_1.0_Chr01_17177606_A_C	1	27.245	scaffold01029	93808
715641239	BARCPV_1.0_Chr01_19329093_A_G	1	27.245	scaffold00989	99645
715641240	BARCPV_1.0_Chr01_19365334_G_A	1	27.245	scaffold00989	99645
715641458	BARCPV_1.0_Chr01_16537279_G_A	1	27.245	scaffold01015	95566
715641459	BARCPV_1.0_Chr01_16546226_T_C	1	27.245	scaffold01015	95566
715641477	BARCPV_1.0_Chr01_20027194_G_A	1	27.245	scaffold01180	78141
715650519	BARCPV_1.0_Chr01_17686563_A_G	1	27.245	scaffold01271	70423
715641531	BARCPV_1.0_Chr01_17654361_T_G	1	27.245	scaffold01271	70423
715650577	BARCPV_1.0_Chr01_20321074_G_A	1	27.245	scaffold01305	68452
715641622	BARCPV_1.0_Chr01_20338262_C_T	1	27.245	scaffold01305	68452
715641623	BARCPV_1.0_Chr01_20372567_C_T	1	27.245	scaffold01305	68452
715642065	BARCPV_1.0_Chr01_16619700_G_T	1	27.245	scaffold01329	66264
715650841	BARCPV_1.0_Chr01_16613111_G_A	1	27.245	scaffold01329	66264
715642066	BARCPV_1.0_Chr01_16608749_T_C	1	27.245	scaffold01329	66264
715642151	BARCPV_1.0_Chr01_20886419_G_A	1	27.245	scaffold00204	485136
715650900	BARCPV_1.0_Chr01_15821275_G_T	1	27.245	scaffold00129	688103
715650901	BARCPV_1.0_Chr01_15804432_C_T	1	27.245	scaffold00129	688103
715642172	BARCPV_1.0_Chr01_19486036_A_G	1	27.245	scaffold01102	86076
715642285	BARCPV_1.0_Chr01_19971387_A_G	1	27.245	scaffold01223	74732
715642917	BARCPV_1.0_Chr01_19435965_C_T	1	27.245	scaffold01102	86076
715642918	BARCPV_1.0_Chr01_19409379_T_G	1	27.245	scaffold01102	86076
715642958	BARCPV_1.0_Chr01_20220994_T_C	1	27.245	scaffold01960	35607
715642959	BARCPV_1.0_Chr01_20217958_T_G	1	27.245	scaffold01960	35607
715642995	BARCPV_1.0_Chr01_20928180_C_T	1	27.245	scaffold02114	30664
715642996	BARCPV_1.0_Chr01_20903465_T_C	1	27.245	scaffold02114	30664
715643113	BARCPV_1.0_Chr01_20253881_G_A	1	27.245	scaffold01149	81784
715643192	BARCPV_1.0_Chr01_17364926_A_G	1	27.245	scaffold01285	69544
715643313	BARCPV_1.0_Chr01_16392962_C_T	1	27.245	scaffold01409	60423
715643407	BARCPV_1.0_Chr01_20249504_A_G	1	27.245	scaffold01149	81784
715643655	BARCPV_1.0_Chr01_17436849_G_A	1	27.245	scaffold01419	59730
715643871	BARCPV_1.0_Chr01_20012108_A_G	1	27.245	scaffold01223	74732
715643872	BARCPV_1.0_Chr01_20005880_T_C	1	27.245	scaffold01223	74732
715643970	BARCPV_1.0_Chr01_19389025_T_C	1	27.245	scaffold02635	17662
715643971	BARCPV_1.0_Chr01_19380163_C_T	1	27.245	scaffold02635	17662
715644001	BARCPV_1.0_Chr01_16458491_T_C	1	27.245	scaffold00586	188798
715644099	BARCPV_1.0_Chr01_17109114_T_C	1	27.245	scaffold00349	322645
715644102	BARCPV_1.0_Chr01_16428143_A_G	1	27.245	scaffold01409	60423
715644120	BARCPV_1.0_Chr01_20160180_G_A	1	27.245	scaffold02167	28968
715644121	BARCPV_1.0_Chr01_20172472_T_C	1	27.245	scaffold02167	28968
715644515	BARCPV_1.0_Chr01_20406140_C_T	1	27.245	scaffold02755	15332
715644565	BARCPV_1.0_Chr01_19276503_T_C	1	27.245	scaffold00989	99645
715644770	BARCPV_1.0_Chr01_19514143_T_C	1	27.245	scaffold04128	4575
715644975	BARCPV_1.0_Chr01_16785684_G_A	1	27.245	scaffold08964	2163
1399947395	BARC-PV-0003741 *	1	27.435	scaffold01440	58117
715639588	BARCPV_1.0_Chr01_21317939_G_T	1	27.435	scaffold00495	227527
715640030	BARCPV_1.0_Chr01_21609395_C_T	1	27.435	scaffold00207	482973
715640562	BARCPV_1.0_Chr01_19650665_A_G	1	27.435	scaffold01165	80247
715640858	BARCPV_1.0_Chr01_21710642_C_T	1	27.435	scaffold09357	2117
715641430	BARCPV_1.0_Chr01_21851000_G_A	1	27.435	scaffold01440	58117
715641431	BARCPV_1.0_Chr01_21824943_A_G	1	27.435	scaffold03313	8237
715641532	BARCPV_1.0_Chr01_17695661_C_T	1	27.435	scaffold01271	70423
715641553	BARCPV_1.0_Chr01_19118959_C_T	1	27.435	scaffold00203	485419
715643345	BARCPV_1.0_Chr01_21780966_A_C	1	27.435	scaffold00207	482973
715644516	BARCPV_1.0_Chr01_20407941_T_C	1	27.435	scaffold02755	15332
715650333	BARCPV_1.0_Chr01_21935566_C_T	1	27.596	scaffold00826	127409
1399947359	BARC-PV-0001999 *	1	27.633	scaffold00097	807716
1399947409	BARC-PV-0002984 *	1	27.633	scaffold01495	55211
1399947412	BARC-PV-0003089 *	1	27.633	scaffold01495	55211
1399947413	BARC-PV-0004358 *	1	27.633	scaffold01086	87640
1399947356	BARC-PV-0004645 *	1	27.633	scaffold00477	234659
1399947361	BARC-PV-0004834 *	1	27.633	scaffold00137	638302
1399947351	BARC-PV-0005711 *	1	27.633	scaffold00477	234659
1399947405	BARC-PV-0006053 *	1	27.633	scaffold00367	309415
715639336	BARCPV_1.0_Chr01_7467142_C_T	1	27.633	scaffold00142	618909
715639893	BARCPV_1.0_Chr01_9071828_G_A	1	27.633	scaffold00309	365376
715639950	BARCPV_1.0_Chr01_22029451_G_T	1	27.633	scaffold00367	309415
715640255	BARCPV_1.0_Chr01_22428208_T_G	1	27.633	scaffold01938	36575
715640256	BARCPV_1.0_Chr01_22418137_A_G	1	27.633	scaffold01938	36575
715640286	BARCPV_1.0_Chr01_23053280_T_C	1	27.633	scaffold08503	2222
715640287	BARCPV_1.0_Chr01_23048477_C_A	1	27.633	scaffold01639	48380
715640288	BARCPV_1.0_Chr01_23039385_G_A	1	27.633	scaffold01639	48380
715640289	BARCPV_1.0_Chr01_23018700_G_T	1	27.633	scaffold01639	48380
715640291	BARCPV_1.0_Chr01_23098114_G_T	1	27.633	scaffold00981	100614
715640292	BARCPV_1.0_Chr01_23063204_G_A	1	27.633	scaffold00981	100614
715649279	BARCPV_1.0_Chr01_9555405_G_A	1	27.633	scaffold00097	807716
715649314	BARCPV_1.0_Chr01_11697077_C_T	1	27.633	scaffold00137	638302
715641153	BARCPV_1.0_Chr01_22023373_G_A	1	27.633	scaffold04580	3480
715641154	BARCPV_1.0_Chr01_21991023_C_T	1	27.633	scaffold00826	127409
715641225	BARCPV_1.0_Chr01_21901749_A_G	1	27.633	scaffold00826	127409
715641398	BARCPV_1.0_Chr01_22282212_T_G	1	27.633	scaffold00367	309415
715641429	BARCPV_1.0_Chr01_21888077_C_T	1	27.633	scaffold01440	58117
715642047	BARCPV_1.0_Chr01_22535608_T_G	1	27.633	scaffold01086	87640
715642173	BARCPV_1.0_Chr01_19444094_T_C	1	27.633	scaffold01481	55779
715642235	BARCPV_1.0_Chr01_22379639_G_A	1	27.633	scaffold01794	42160
715642236	BARCPV_1.0_Chr01_22371345_T_C	1	27.633	scaffold01794	42160
715642237	BARCPV_1.0_Chr01_22396181_T_C	1	27.633	scaffold01794	42160
715643182	BARCPV_1.0_Chr01_22691877_A_G	1	27.633	scaffold03236	8939
715643183	BARCPV_1.0_Chr01_22695239_C_T	1	27.633	scaffold03403	7523
715643202	BARCPV_1.0_Chr01_22742272_T_C	1	27.633	scaffold01057	91384
715643203	BARCPV_1.0_Chr01_22764741_G_T	1	27.633	scaffold01057	91384
715643273	BARCPV_1.0_Chr01_22626295_C_T	1	27.633	scaffold01086	87640
715643344	BARCPV_1.0_Chr01_21796956_A_G	1	27.633	scaffold00207	482973
715643584	BARCPV_1.0_Chr01_17258084_C_T	1	27.633	scaffold09925	2059
715643615	BARCPV_1.0_Chr01_30376784_C_T	1	27.633	scaffold02357	23795
715643727	BARCPV_1.0_Chr01_22818604_T_C	1	27.633	scaffold01883	38868
715644373	BARCPV_1.0_Chr01_22917120_A_G	1	27.633	scaffold02944	12606
715644522	BARCPV_1.0_Chr01_22778516_T_C	1	27.633	scaffold01057	91384
715644541	BARCPV_1.0_Chr01_22516443_T_C	1	27.633	scaffold03226	9046
715644542	BARCPV_1.0_Chr01_22517138_T_C	1	27.633	scaffold03226	9046
715644559	BARCPV_1.0_Chr01_22885950_G_T	1	27.633	scaffold02311	24882
715644560	BARCPV_1.0_Chr01_22885985_G_T	1	27.633	scaffold02311	24882
715644882	BARCPV_1.0_Chr01_22842181_T_C	1	27.633	scaffold03359	7795
715644930	BARCPV_1.0_Chr01_22341841_C_T	1	27.633	scaffold04104	4701
715645069	BARCPV_1.0_Chr01_22980948_C_T	1	27.633	scaffold04919	3173
715645100	BARCPV_1.0_Chr01_22992807_C_T	1	27.633	scaffold06143	2670
715645101	BARCPV_1.0_Chr01_22992890_T_G	1	27.633	scaffold06143	2670
715643047	BARCPV_1.0_Chr01_28698044_T_C	1	27.745	scaffold01984	34802
715641411	BARCPV_1.0_Chr01_24093809_T_C	1	27.789	scaffold00871	118831
1399949916	BARC-PV-0004667 *	1	27.876	scaffold00202	485674
715648314	BARCPV_1.0_Chr01_23522720_G_A	1	27.876	scaffold00254	419096
715640010	BARCPV_1.0_Chr01_27309360_C_A	1	27.876	scaffold00659	161118
715640012	BARCPV_1.0_Chr01_27394800_G_A	1	27.876	scaffold00831	126493
715640013	BARCPV_1.0_Chr01_27360325_T_G	1	27.876	scaffold00831	126493
715640290	BARCPV_1.0_Chr01_23155761_T_G	1	27.876	scaffold05763	2774
715640299	BARCPV_1.0_Chr01_28023950_A_C	1	27.876	scaffold01006	97370
715640372	BARCPV_1.0_Chr01_23260781_A_G	1	27.876	scaffold01699	45697
715640373	BARCPV_1.0_Chr01_23241787_A_C	1	27.876	scaffold01699	45697
715640375	BARCPV_1.0_Chr01_23311369_G_A	1	27.876	scaffold01019	95225
715640376	BARCPV_1.0_Chr01_23269266_G_A	1	27.876	scaffold01019	95225
715649918	BARCPV_1.0_Chr01_27573116_G_T	1	27.876	scaffold00202	485674
715641326	BARCPV_1.0_Chr01_23794758_G_A	1	27.876	scaffold00701	150566
715641327	BARCPV_1.0_Chr01_23841432_T_G	1	27.876	scaffold00701	150566
715641328	BARCPV_1.0_Chr01_23849035_G_A	1	27.876	scaffold08329	2245
715641390	BARCPV_1.0_Chr01_18619627_A_C	1	27.876	scaffold07192	2429
715641391	BARCPV_1.0_Chr01_18626881_A_C	1	27.876	scaffold01199	76455
715641401	BARCPV_1.0_Chr01_24311366_C_T	1	27.876	scaffold01048	92265
715641410	BARCPV_1.0_Chr01_24094160_T_G	1	27.876	scaffold01946	36068
715641412	BARCPV_1.0_Chr01_24043933_G_A	1	27.876	scaffold02419	22281
715641599	BARCPV_1.0_Chr01_17895680_A_G	1	27.876	scaffold01831	40744
715641600	BARCPV_1.0_Chr01_17922071_T_C	1	27.876	scaffold00548	202707
715641601	BARCPV_1.0_Chr01_17944110_G_T	1	27.876	scaffold00003	3480429
715641608	BARCPV_1.0_Chr01_18336063_G_A	1	27.876	scaffold02135	29922
715641748	BARCPV_1.0_Chr01_27956869_C_A	1	27.876	scaffold01006	97370
715642281	BARCPV_1.0_Chr01_23174906_C_T	1	27.876	scaffold01718	45009
715642282	BARCPV_1.0_Chr01_23172712_T_C	1	27.876	scaffold01718	45009
715642291	BARCPV_1.0_Chr01_28559671_T_C	1	27.876	scaffold01133	83137
715642462	BARCPV_1.0_Chr01_28782460_G_A	1	27.876	scaffold01272	70407
715642661	BARCPV_1.0_Chr01_24006261_A_G	1	27.876	scaffold01967	35372
715642662	BARCPV_1.0_Chr01_24004684_C_A	1	27.876	scaffold01967	35372
715642663	BARCPV_1.0_Chr01_23997129_C_T	1	27.876	scaffold01967	35372
715642693	BARCPV_1.0_Chr01_28156271_A_G	1	27.876	scaffold00312	361590
715642827	BARCPV_1.0_Chr01_23933101_C_T	1	27.876	scaffold01524	53842
715642828	BARCPV_1.0_Chr01_23930011_A_G	1	27.876	scaffold01524	53842
715642946	BARCPV_1.0_Chr01_23907250_A_G	1	27.876	scaffold00701	150566
715643045	BARCPV_1.0_Chr01_24389570_T_C	1	27.876	scaffold00440	262332
715643324	BARCPV_1.0_Chr01_28206569_G_A	1	27.876	scaffold00858	120585
715643484	BARCPV_1.0_Chr01_28071307_A_C	1	27.876	scaffold09941	2061
715643485	BARCPV_1.0_Chr01_28066510_G_T	1	27.876	scaffold01681	46394
715643591	BARCPV_1.0_Chr01_18381080_T_C	1	27.876	scaffold03192	9529
715643624	BARCPV_1.0_Chr01_17844565_C_A	1	27.876	scaffold00387	301495
715643672	BARCPV_1.0_Chr01_28932147_C_T	1	27.876	scaffold02548	19348
715643752	BARCPV_1.0_Chr06_9750887_T_C	1	27.876	scaffold02254	26280
715643937	BARCPV_1.0_Chr01_18199005_T_C	1	27.876	scaffold01366	63278
715644107	BARCPV_1.0_Chr01_17987698_G_A	1	27.876	scaffold01820	41077
715644166	BARCPV_1.0_Chr01_28234516_A_C	1	27.876	scaffold00011	2479078
715644167	BARCPV_1.0_Chr01_28240930_A_G	1	27.876	scaffold01528	53734
715644264	BARCPV_1.0_Chr01_28142769_C_T	1	27.876	scaffold00858	120585
715644265	BARCPV_1.0_Chr01_28136901_C_A	1	27.876	scaffold00858	120585
715644289	BARCPV_1.0_Chr01_28580040_C_T	1	27.876	scaffold02912	13056
715644409	BARCPV_1.0_Chr01_18463266_C_T	1	27.876	scaffold03040	11461
715644583	BARCPV_1.0_Chr01_24289837_A_C	1	27.876	scaffold01048	92265
715644658	BARCPV_1.0_Chr01_27640891_A_C	1	27.876	scaffold07072	2448
715644731	BARCPV_1.0_Chr01_18050354_A_G	1	27.876	scaffold02363	23698
1399947463	BARC-PV-0005209 *	1	28.073	scaffold00212	475742
715639440	BARCPV_1.0_Chr01_29429687_G_T	1	28.073	scaffold00884	115518
715639441	BARCPV_1.0_Chr01_29461905_G_A	1	28.073	scaffold00884	115518
715639443	BARCPV_1.0_Chr01_29524178_A_C	1	28.073	scaffold01803	41856
715639444	BARCPV_1.0_Chr01_29541671_A_C	1	28.073	scaffold01258	71415
715646993	BARCPV_1.0_Chr01_29549466_C_T	1	28.073	scaffold01258	71415
715639830	BARCPV_1.0_Chr01_26354073_C_T	1	28.073	scaffold01566	51809
715641043	BARCPV_1.0_Chr01_25810162_T_C	1	28.073	scaffold02474	20926
715641414	BARCPV_1.0_Chr08_34277331_T_C	1	28.073	scaffold01321	67209
715641415	BARCPV_1.0_Chr08_34248714_G_A	1	28.073	scaffold01321	67209
715641416	BARCPV_1.0_Chr01_29118551_A_G	1	28.073	scaffold01321	67209
715641432	BARCPV_1.0_Chr01_29222938_T_G	1	28.073	scaffold03154	10025
715641433	BARCPV_1.0_Chr01_26762563_T_G	1	28.073	scaffold00260	414268
715641567	BARCPV_1.0_Chr01_26722656_G_T	1	28.073	scaffold00285	383129
715641746	BARCPV_1.0_Chr01_25913084_A_G	1	28.073	scaffold01131	83236
715642202	BARCPV_1.0_Chr01_26384475_A_G	1	28.073	scaffold00285	383129
715643138	BARCPV_1.0_Chr01_24744217_C_A	1	28.073	scaffold01635	48523
715643175	BARCPV_1.0_Chr01_25865606_A_G	1	28.073	scaffold02395	22674
715643218	BARCPV_1.0_Chr01_24853441_G_A	1	28.073	scaffold02312	24877
715643271	BARCPV_1.0_Chr01_26282739_G_A	1	28.073	scaffold02241	26482
715643369	BARCPV_1.0_Chr01_25720528_T_C	1	28.073	scaffold02399	22567
715643431	BARCPV_1.0_Chr01_25108052_C_T	1	28.073	scaffold02941	12690
715643819	BARCPV_1.0_Chr01_24432420_A_G	1	28.073	scaffold02564	19107
715643820	BARCPV_1.0_Chr01_24438871_A_C	1	28.073	scaffold02564	19107
715644130	BARCPV_1.0_Chr01_25407048_A_G	1	28.073	scaffold03773	5951
715644410	BARCPV_1.0_Chr01_26359515_G_A	1	28.073	scaffold01566	51809
715644532	BARCPV_1.0_Chr01_25180417_C_T	1	28.073	scaffold04170	4398
715644596	BARCPV_1.0_Chr01_25091369_G_A	1	28.073	scaffold02813	14468
715644730	BARCPV_1.0_Chr01_24409074_A_C	1	28.073	scaffold00884	115518
715644841	BARCPV_1.0_Chr01_25694283_G_T	1	28.073	scaffold02045	32558
715645051	BARCPV_1.0_Chr01_24488534_T_C	1	28.073	scaffold06168	2660
1399947459	BARC-PV-0005874 *	1	28.098	scaffold01655	47378
1399947439	BARC-PV-0003126 *	1	28.172	scaffold00285	383129
715639442	BARCPV_1.0_Chr01_29508516_G_A	1	28.172	scaffold01803	41856
715639445	BARCPV_1.0_Chr01_29603232_A_G	1	28.172	scaffold00254	419096
715639829	BARCPV_1.0_Chr01_26351114_C_T	1	28.172	scaffold00584	189289
715639850	BARCPV_1.0_Chr01_23477576_T_C	1	28.172	scaffold05735	2786
715640011	BARCPV_1.0_Chr01_27449787_G_A	1	28.172	scaffold00831	126493
715641044	BARCPV_1.0_Chr01_25812974_T_C	1	28.172	scaffold01494	55261
715641389	BARCPV_1.0_Chr01_18762595_T_C	1	28.172	scaffold01272	70407
715641747	BARCPV_1.0_Chr01_27985523_C_T	1	28.172	scaffold01006	97370
715642525	BARCPV_1.0_Chr01_24170390_C_T	1	28.172	scaffold02783	14950
715642578	BARCPV_1.0_Chr01_29095947_C_T	1	28.172	scaffold02336	24261
715643217	BARCPV_1.0_Chr01_24850952_T_C	1	28.172	scaffold02312	24877
715643486	BARCPV_1.0_Chr01_28082414_C_T	1	28.172	scaffold08079	2282
715644359	BARCPV_1.0_Chr10_13881926_A_C	1	28.172	scaffold02897	13150
715644423	BARCPV_1.0_Chr01_18228706_G_A	1	28.172	scaffold01550	52606
715644424	BARCPV_1.0_Chr01_18223815_T_C	1	28.172	scaffold02232	26681
715644519	BARCPV_1.0_Chr01_23211270_T_C	1	28.172	scaffold03382	7677
715644600	BARCPV_1.0_Chr01_28035739_G_A	1	28.172	scaffold03796	5897
715644693	BARCPV_1.0_Chr01_17765784_T_C	1	28.172	scaffold03219	9111
1399947494	BARC-PV-0000690 *	1	28.276	scaffold00331	345385
1399949947	BARC-PV-0004991 *	1	28.276	scaffold00130	684918
1399947472	BARC-PV-0005334 *	1	28.276	scaffold00342	333407
1399947496	BARC-PV-0005895 *	1	28.276	scaffold00837	125147
715639437	BARCPV_1.0_Chr01_32014499_G_A	1	28.276	scaffold02722	15797
715639531	BARCPV_1.0_Chr01_32632882_G_A	1	28.276	scaffold00268	408827
715639533	BARCPV_1.0_Chr01_32945309_T_G	1	28.276	scaffold00268	408827
715639764	BARCPV_1.0_Chr01_29810949_G_A	1	28.276	scaffold00212	475742
715639910	BARCPV_1.0_Chr01_31326329_A_G	1	28.276	scaffold00960	103464
715639911	BARCPV_1.0_Chr01_31330390_T_C	1	28.276	scaffold00960	103464
715639912	BARCPV_1.0_Chr01_31157572_C_T	1	28.276	scaffold00919	110228
715648457	BARCPV_1.0_Chr01_31253286_G_A	1	28.276	scaffold00919	110228
715639988	BARCPV_1.0_Chr01_32529443_G_A	1	28.276	scaffold00360	316092
715639989	BARCPV_1.0_Chr01_32419995_T_C	1	28.276	scaffold00360	316092
715640099	BARCPV_1.0_Chr01_33709315_G_A	1	28.276	scaffold00537	206452
715640100	BARCPV_1.0_Chr01_33534650_T_G	1	28.276	scaffold00537	206452
715648878	BARCPV_1.0_Chr01_33632049_A_C	1	28.276	scaffold00537	206452
715640223	BARCPV_1.0_Chr01_30054486_A_G	1	28.276	scaffold00212	475742
715649290	BARCPV_1.0_Chr01_30743558_C_A	1	28.276	scaffold00342	333407
715649751	BARCPV_1.0_Chr01_33200756_G_T	1	28.276	scaffold00792	131359
715640850	BARCPV_1.0_Chr01_31025713_A_G	1	28.276	scaffold01801	41925
715650117	BARCPV_1.0_Chr01_31376701_G_T	1	28.276	scaffold00957	104278
715640978	BARCPV_1.0_Chr01_31382769_T_C	1	28.276	scaffold00957	104278
715640979	BARCPV_1.0_Chr01_31415886_A_G	1	28.276	scaffold00957	104278
715640980	BARCPV_1.0_Chr01_31434752_G_A	1	28.276	scaffold05563	2857
715641497	BARCPV_1.0_Chr01_32095877_G_A	1	28.276	scaffold06487	2576
715641498	BARCPV_1.0_Chr01_32112033_G_A	1	28.276	scaffold01332	66036
715650507	BARCPV_1.0_Chr01_32122228_G_A	1	28.276	scaffold01332	66036
715641499	BARCPV_1.0_Chr01_32150300_T_C	1	28.276	scaffold01332	66036
715641550	BARCPV_1.0_Chr01_33300785_A_G	1	28.276	scaffold01240	72999
715641551	BARCPV_1.0_Chr01_33266607_G_A	1	28.276	scaffold01240	72999
715641638	BARCPV_1.0_Chr01_32284169_A_G	1	28.276	scaffold00360	316092
715641653	BARCPV_1.0_Chr01_30130019_C_A	1	28.276	scaffold00933	107372
715641770	BARCPV_1.0_Chr01_32194031_A_G	1	28.276	scaffold01674	46637
715641776	BARCPV_1.0_Chr01_31592295_G_A	1	28.276	scaffold02434	21932
715641845	BARCPV_1.0_Chr01_33066992_C_T	1	28.276	scaffold01451	57335
715641846	BARCPV_1.0_Chr01_33068878_A_G	1	28.276	scaffold01451	57335
715641958	BARCPV_1.0_Chr01_32077024_A_G	1	28.276	scaffold01522	53901
715641959	BARCPV_1.0_Chr01_32063465_A_G	1	28.276	scaffold01522	53901
715641960	BARCPV_1.0_Chr01_32056061_T_C	1	28.276	scaffold01522	53901
715642020	BARCPV_1.0_Chr01_30345924_G_A	1	28.276	scaffold02532	19767
715642097	BARCPV_1.0_Chr01_31518724_C_T	1	28.276	scaffold00939	106623
715642098	BARCPV_1.0_Chr01_31526897_C_T	1	28.276	scaffold00939	106623
715642259	BARCPV_1.0_Chr01_30950353_C_T	1	28.276	scaffold01799	41955
715642260	BARCPV_1.0_Chr01_30953619_G_A	1	28.276	scaffold01799	41955
715642261	BARCPV_1.0_Chr01_30942473_C_T	1	28.276	scaffold01799	41955
715642338	BARCPV_1.0_Chr01_32583290_A_G	1	28.276	scaffold01677	46601
715642339	BARCPV_1.0_Chr01_32566041_T_G	1	28.276	scaffold01677	46601
715642340	BARCPV_1.0_Chr01_32596837_T_C	1	28.276	scaffold01677	46601
715642368	BARCPV_1.0_Chr01_30281195_T_C	1	28.276	scaffold01542	53168
715642458	BARCPV_1.0_Chr01_30499637_G_A	1	28.276	scaffold01983	34816
715642459	BARCPV_1.0_Chr01_30498121_A_C	1	28.276	scaffold01983	34816
715643146	BARCPV_1.0_Chr01_31055871_G_A	1	28.276	scaffold01815	41409
715643468	BARCPV_1.0_Chr01_31476941_T_C	1	28.276	scaffold00939	106623
715643911	BARCPV_1.0_Chr01_31008017_A_G	1	28.276	scaffold01801	41925
715643912	BARCPV_1.0_Chr01_30995362_A_G	1	28.276	scaffold01801	41925
715644440	BARCPV_1.0_Chr01_30519686_C_T	1	28.276	scaffold02911	13056
715644948	BARCPV_1.0_Chr01_31347966_A_G	1	28.276	scaffold00751	139080
1399949925	BARC-PV-0000582 *	1	28.331	scaffold00833	125724
1399949958	BARC-PV-0000799 *	1	28.331	scaffold00792	131359
1399949937	BARC-PV-0002243 *	1	28.331	scaffold00342	333407
1399947441	BARC-PV-0004233 *	1	28.331	scaffold03668	6296
1399947480	BARC-PV-0004564 *	1	28.331	scaffold02722	15797
1399947447	BARC-PV-0005214 *	1	28.331	scaffold00659	161118
1399947392	BARC-PV-0005524 *	1	28.331	scaffold01366	63278
1399947453	BARC-PV-0005778 *	1	28.331	scaffold04235	4170
715639532	BARCPV_1.0_Chr01_32803233_T_C	1	28.331	scaffold00268	408827
715639913	BARCPV_1.0_Chr01_31240472_C_T	1	28.331	scaffold01875	39075
715641607	BARCPV_1.0_Chr01_18334205_A_C	1	28.331	scaffold02135	29922
715641651	BARCPV_1.0_Chr01_30108022_T_C	1	28.331	scaffold00933	107372
715643428	BARCPV_1.0_Chr01_18743911_A_G	1	28.331	scaffold00330	346225
715643590	BARCPV_1.0_Chr01_18369959_C_T	1	28.331	scaffold02869	13555
715643988	BARCPV_1.0_Chr01_30884867_G_A	1	28.331	scaffold01810	41593
715644079	BARCPV_1.0_Chr01_18861671_T_G	1	28.331	scaffold01800	41919
715644274	BARCPV_1.0_Chr01_30916301_G_A	1	28.331	scaffold01810	41593
715648078	BARCPV_1.0_Chr01_34064541_C_T	1	28.485	scaffold00143	616174
715648887	BARCPV_1.0_Chr01_33959373_A_G	1	28.485	scaffold00143	616174
1399949981	BARC-PV-0000804 *	1	28.752	scaffold00144	614465
1399947503	BARC-PV-0003454 *	1	28.752	scaffold02331	24524
1399947506	BARC-PV-0004206 *	1	28.752	scaffold00144	614465
1399947509	BARC-PV-0004318 *	1	28.752	scaffold00212	475742
1399947507	BARC-PV-0004835 *	1	28.752	scaffold00101	783249
715639758	BARCPV_1.0_Chr01_36203371_G_A	1	28.752	scaffold00245	433134
715640308	BARCPV_1.0_Chr01_36614044_A_G	1	28.752	scaffold00145	612060
715640468	BARCPV_1.0_Chr01_35623966_T_C	1	28.752	scaffold00722	146030
715640479	BARCPV_1.0_Chr01_35496757_G_T	1	28.752	scaffold04687	3357
715640480	BARCPV_1.0_Chr01_35495673_T_C	1	28.752	scaffold04687	3357
715641107	BARCPV_1.0_Chr01_36455155_A_C	1	28.752	scaffold00731	144101
715641108	BARCPV_1.0_Chr01_36493274_A_G	1	28.752	scaffold00731	144101
715641378	BARCPV_1.0_Chr01_36284662_G_A	1	28.752	scaffold01347	64559
715641602	BARCPV_1.0_Chr01_35803088_T_C	1	28.752	scaffold00245	433134
715650565	BARCPV_1.0_Chr01_36575160_G_A	1	28.752	scaffold01336	65625
715641603	BARCPV_1.0_Chr01_36590180_G_A	1	28.752	scaffold01336	65625
715641682	BARCPV_1.0_Chr01_35597000_C_A	1	28.752	scaffold02058	32265
715641997	BARCPV_1.0_Chr01_34423555_G_A	1	28.752	scaffold02223	26994
715641998	BARCPV_1.0_Chr01_34411748_G_T	1	28.752	scaffold02223	26994
715641999	BARCPV_1.0_Chr01_34407191_G_A	1	28.752	scaffold05448	2899
715642000	BARCPV_1.0_Chr01_34404322_A_G	1	28.752	scaffold04929	3165
715642001	BARCPV_1.0_Chr01_34396727_T_C	1	28.752	scaffold02808	14589
715642002	BARCPV_1.0_Chr01_34395668_C_T	1	28.752	scaffold02808	14589
715642149	BARCPV_1.0_Chr01_34343293_G_A	1	28.752	scaffold01478	56013
715642150	BARCPV_1.0_Chr01_34370614_C_T	1	28.752	scaffold01478	56013
715643537	BARCPV_1.0_Chr01_35767964_G_A	1	28.752	scaffold02437	21850
715643538	BARCPV_1.0_Chr01_35785470_A_G	1	28.752	scaffold02437	21850
715644156	BARCPV_1.0_Chr01_36366349_C_T	1	28.752	scaffold00731	144101
715644281	BARCPV_1.0_Chr01_34325722_T_G	1	28.752	scaffold01478	56013
715644905	BARCPV_1.0_Chr01_36268033_G_A	1	28.752	scaffold00984	100153
715644973	BARCPV_1.0_Chr01_36018969_T_C	1	28.752	scaffold00245	433134
715641379	BARCPV_1.0_Chr01_36224062_T_C	1	28.86	scaffold00984	100153
715639380	BARCPV_1.0_Chr01_36920020_G_A	1	28.962	scaffold00145	612060
715639381	BARCPV_1.0_Chr01_37227412_G_A	1	28.962	scaffold00145	612060
715639382	BARCPV_1.0_Chr01_37245000_T_C	1	28.962	scaffold00589	187550
715639383	BARCPV_1.0_Chr01_37292269_C_T	1	28.962	scaffold00589	187550
715640307	BARCPV_1.0_Chr01_36653533_A_G	1	28.962	scaffold00145	612060
1399947502	BARC-PV-0003477 *	1	29.106	scaffold00155	596032
1399947516	BARC-PV-0003023 *	1	29.206	scaffold00003	3480429
715639384	BARCPV_1.0_Chr01_37400083_C_T	1	29.206	scaffold00589	187550
715640802	BARCPV_1.0_Chr01_37681492_G_A	1	29.206	scaffold00777	134641
715640803	BARCPV_1.0_Chr01_37673513_C_A	1	29.206	scaffold06076	2678
715640804	BARCPV_1.0_Chr01_37661626_A_G	1	29.206	scaffold01487	55551
715649883	BARCPV_1.0_Chr01_37652001_C_A	1	29.206	scaffold01487	55551
715640805	BARCPV_1.0_Chr01_37622795_G_A	1	29.206	scaffold01487	55551
715640825	BARCPV_1.0_Chr01_37483186_T_C	1	29.206	scaffold02155	29280
715640826	BARCPV_1.0_Chr01_37479156_T_C	1	29.206	scaffold02155	29280
715640827	BARCPV_1.0_Chr01_37477119_T_C	1	29.206	scaffold02155	29280
715640828	BARCPV_1.0_Chr01_37544324_A_G	1	29.206	scaffold02562	19156
715640829	BARCPV_1.0_Chr01_37514949_C_T	1	29.206	scaffold02931	12825
715640830	BARCPV_1.0_Chr01_37516194_G_A	1	29.206	scaffold02931	12825
715641939	BARCPV_1.0_Chr01_37768347_T_C	1	29.206	scaffold00777	134641
715643782	BARCPV_1.0_Chr01_37434494_T_C	1	29.206	scaffold01387	61614
715643783	BARCPV_1.0_Chr01_37431569_A_G	1	29.206	scaffold01387	61614
715644395	BARCPV_1.0_Chr01_37788643_G_A	1	29.206	scaffold00777	134641
715644397	BARCPV_1.0_Chr01_37462183_G_A	1	29.206	scaffold03199	9436
715644398	BARCPV_1.0_Chr01_37529858_T_C	1	29.206	scaffold02562	19156
715644923	BARCPV_1.0_Chr01_38347892_T_C	1	29.735	scaffold06035	2689
1399947520	BARC-PV-0004183 *	1	29.943	scaffold00187	535180
715647963	BARCPV_1.0_Chr01_38901552_G_A	1	29.943	scaffold00187	535180
715640118	BARCPV_1.0_Chr01_39080441_C_T	1	29.943	scaffold00112	758608
715640119	BARCPV_1.0_Chr01_39063096_C_T	1	29.943	scaffold00112	758608
715639492	BARCPV_1.0_Chr01_39410152_T_C	1	30.318	scaffold00112	758608
715639493	BARCPV_1.0_Chr01_39687518_C_T	1	30.518	scaffold02058	32265
715639750	sc00330ln305589_178689_G_T_186661974	1	30.518	scaffold04906	3178
715639751	BARCPV_1.0_Chr01_39858753_A_G	1	30.518	scaffold01303	68522
715639752	BARCPV_1.0_Chr01_39835249_A_G	1	30.518	scaffold01303	68522
715639753	BARCPV_1.0_Chr01_39806177_C_A	1	30.518	scaffold01425	59501
715639754	BARCPV_1.0_Chr01_39780472_C_T	1	30.518	scaffold03422	7403
715647891	BARCPV_1.0_Chr01_40311200_C_T	1	30.92	scaffold00071	969344
715639748	BARCPV_1.0_Chr01_39881032_T_C	1	30.92	scaffold00657	161337
715639749	sc00330ln305589_178600_T_G_186661885	1	30.92	scaffold04906	3178
715643494	BARCPV_1.0_Chr01_40010865_A_G	1	30.92	scaffold00657	161337
715648233	BARCPV_1.0_Chr01_40829918_C_T	1	31.3	scaffold00071	969344
715649424	BARCPV_1.0_Chr01_40662226_G_A	1	31.3	scaffold00071	969344
715641050	BARCPV_1.0_Chr01_41001433_C_T	1	31.3	scaffold00249	425336
1399947458	BARC-PV-0005393 *	1	31.691	scaffold01367	63288
715639489	BARCPV_1.0_Chr01_41116422_T_C	1	32.034	scaffold05890	2738
715639490	BARCPV_1.0_Chr01_41126322_A_C	1	32.034	scaffold00228	454873
	BARC-PV-0000054 *	1	32.225	scaffold00228	454873
715639491	BARCPV_1.0_Chr01_41550938_G_A	1	32.662	scaffold00228	454873
715650604	BARCPV_1.0_Chr01_41625385_G_A	1	32.662	scaffold00621	175934
715651021	BARCPV_1.0_Chr01_41732173_T_C	1	32.662	scaffold00621	175934
1399950007	BARC-PV-0000014 *	1	33.02	scaffold00026	1674585
715647282	BARCPV_1.0_Chr01_42441417_A_C	1	34.815	scaffold00026	1674585
1399947532	BARC-PV-0002010 *	1	35.839	scaffold00026	1674585
715640152	BARCPV_1.0_Chr01_42672556_T_G	1	36.261	scaffold08874	2177
715650670	BARCPV_1.0_Chr01_42716604_G_A	1	36.261	scaffold00026	1674585
715648652	BARCPV_1.0_Chr01_42854521_C_T	1	36.33	scaffold00026	1674585
715640009	BARCPV_1.0_Chr01_42994016_C_T	1	36.736	scaffold08800	2177
715645163	BARCPV_1.0_Chr01_43009100_T_G	1	36.736	scaffold09484	2105
715646869	BARCPV_1.0_Chr01_43150606_C_T	1	37.674	scaffold00026	1674585
1399947534	BARC-PV-0003579 *	1	38.109	scaffold00026	1674585
715646871	BARCPV_1.0_Chr01_43323057_T_C	1	38.474	scaffold00026	1674585
715648889	BARCPV_1.0_Chr01_43699409_C_T	1	39.948	scaffold00054	1162843
1399947536	BARC-PV-0003651 *	1	40.577	scaffold00054	1162843
1399947537	BARC-PV-0000045 *	1	41.075	scaffold00054	1162843
715639956	BARCPV_1.0_Chr01_44336644_G_A	1	41.7	scaffold00482	232407
715648564	BARCPV_1.0_Chr01_44502739_C_T	1	42.127	scaffold00482	232407
715648176	BARCPV_1.0_Chr01_44740600_A_G	1	42.345	scaffold00416	283320
715648177	BARCPV_1.0_Chr01_44619775_A_C	1	42.345	scaffold00416	283320
715645131	BARCPV_1.0_Chr01_44733849_G_A	1	42.345	scaffold06861	2489
715645132	BARCPV_1.0_Chr01_44733911_T_C	1	42.345	scaffold06861	2489
715645184	BARCPV_1.0_Chr01_44713040_A_C	1	42.345	scaffold09921	2060
1399947539	BARC-PV-0004423 *	1	42.601	scaffold01214	75555
715639957	BARCPV_1.0_Chr01_44557247_G_A	1	42.601	scaffold00482	232407
1399947541	BARC-PV-0001833 *	1	42.817	scaffold00105	770030
1399950019	BARC-PV-0002364 *	1	42.817	scaffold01214	75555
715639272	BARCPV_1.0_Chr01_45246824_C_T	1	43.309	scaffold09112	2143
715646075	BARCPV_1.0_Chr01_45286536_G_A	1	43.513	scaffold00105	770030
715646074	BARCPV_1.0_Chr01_45388323_A_G	1	43.953	scaffold00105	770030
1399950022	BARC-PV-0000044 *	1	44.793	scaffold00105	770030
715646077	BARCPV_1.0_Chr01_45708114_T_C	1	45.014	scaffold00105	770030
715646078	BARCPV_1.0_Chr01_45681839_A_C	1	45.014	scaffold00105	770030
1399950024	BARC-PV-0001925 *	1	45.455	scaffold00105	770030
715639271	BARCPV_1.0_Chr01_45746595_A_C	1	45.455	scaffold01780	42402
715647368	BARCPV_1.0_Chr01_45894030_A_G	1	45.66	scaffold00087	859200
715647369	BARCPV_1.0_Chr01_45874262_C_T	1	45.66	scaffold00087	859200
715647370	BARCPV_1.0_Chr01_45855284_A_C	1	45.66	scaffold00087	859200
715647372	BARCPV_1.0_Chr01_45830200_C_T	1	45.66	scaffold00087	859200
715639536	BARCPV_1.0_Chr01_46027600_A_C	1	46.305	scaffold05146	3042
715647366	BARCPV_1.0_Chr01_46081668_G_A	1	46.525	scaffold00087	859200
1399947543	BARC-PV-0000386 *	1	48.245	scaffold00087	859200
715647097	BARCPV_1.0_Chr01_46631601_G_A	1	48.994	scaffold00176	552263
715646884	BARCPV_1.0_Chr01_46961454_A_G	1	50.598	scaffold00176	552263
715646885	BARCPV_1.0_Chr01_46950247_G_T	1	50.598	scaffold00176	552263
715639409	BARCPV_1.0_Chr01_47182714_C_T	1	51.703	scaffold01845	40148
715639410	BARCPV_1.0_Chr01_47161709_C_T	1	51.703	scaffold01845	40148
715639411	BARCPV_1.0_Chr01_47153457_T_C	1	51.703	scaffold01845	40148
715648272	BARCPV_1.0_Chr01_47490920_C_T	1	53.235	scaffold00077	922642
715648273	BARCPV_1.0_Chr01_47511540_A_G	1	53.235	scaffold00077	922642
715650817	BARCPV_1.0_Chr01_47654178_A_G	1	54.742	scaffold00077	922642
715650818	BARCPV_1.0_Chr01_47632720_G_A	1	54.742	scaffold00077	922642
715650809	BARCPV_1.0_Chr01_47712607_C_T	1	55.162	scaffold00077	922642
715650810	BARCPV_1.0_Chr01_47736161_G_T	1	55.162	scaffold00077	922642
715650192	BARCPV_1.0_Chr01_47788517_C_T	1	55.589	scaffold00077	922642
715646300	BARCPV_1.0_Chr01_48065709_T_C	1	56.945	scaffold00077	922642
715646302	BARCPV_1.0_Chr01_48044041_A_G	1	56.945	scaffold00077	922642
715646303	BARCPV_1.0_Chr01_48034377_T_C	1	56.945	scaffold00077	922642
715646304	BARCPV_1.0_Chr01_48029794_G_A	1	56.945	scaffold00077	922642
1399947546	BARC-PV-0000506 *	1	57.084	scaffold00077	922642
715646298	BARCPV_1.0_Chr01_48081889_A_G	1	57.084	scaffold00077	922642
715646299	BARCPV_1.0_Chr01_48071929_C_T	1	57.084	scaffold00077	922642
715646308	BARCPV_1.0_Chr01_48147972_T_C	1	57.084	scaffold00025	1709718
715646309	BARCPV_1.0_Chr01_48138195_G_T	1	57.084	scaffold00025	1709718
715646315	BARCPV_1.0_Chr01_48116784_G_A	1	57.084	scaffold00077	922642
715646301	BARCPV_1.0_Chr01_48183130_T_C	1	57.277	scaffold00025	1709718
715646564	BARCPV_1.0_Chr01_48214103_T_C	1	57.483	scaffold00025	1709718
715646565	BARCPV_1.0_Chr01_48223513_T_G	1	57.483	scaffold00025	1709718
715646566	BARCPV_1.0_Chr01_48234642_C_T	1	57.483	scaffold00025	1709718
715646567	BARCPV_1.0_Chr01_48243723_T_C	1	57.679	scaffold00025	1709718
715646568	BARCPV_1.0_Chr01_48259163_T_C	1	57.679	scaffold00025	1709718
715646569	BARCPV_1.0_Chr01_48264734_A_G	1	57.882	scaffold00025	1709718
715646570	BARCPV_1.0_Chr01_48278403_T_C	1	57.882	scaffold00025	1709718
715646571	BARCPV_1.0_Chr01_48286929_A_G	1	57.882	scaffold00025	1709718
715646572	BARCPV_1.0_Chr01_48292795_T_C	1	57.882	scaffold00025	1709718
715646573	BARCPV_1.0_Chr01_48300485_A_G	1	57.882	scaffold00025	1709718
715646574	BARCPV_1.0_Chr01_48308171_A_G	1	57.882	scaffold00025	1709718
715646575	BARCPV_1.0_Chr01_48317985_C_T	1	57.882	scaffold00025	1709718
715646576	BARCPV_1.0_Chr01_48325010_A_G	1	57.882	scaffold00025	1709718
715646578	BARCPV_1.0_Chr01_48340879_A_G	1	57.882	scaffold00025	1709718
715646579	BARCPV_1.0_Chr01_48354913_A_G	1	57.882	scaffold00025	1709718
715646580	BARCPV_1.0_Chr01_48362311_G_T	1	57.882	scaffold00025	1709718
715646582	BARCPV_1.0_Chr01_48389702_C_T	1	57.882	scaffold00025	1709718
715646583	BARCPV_1.0_Chr01_48404633_C_T	1	57.882	scaffold00025	1709718
715646585	BARCPV_1.0_Chr01_48448199_A_G	1	58.09	scaffold00025	1709718
715646586	BARCPV_1.0_Chr01_48465164_G_A	1	58.09	scaffold00025	1709718
715646589	BARCPV_1.0_Chr01_48524938_G_A	1	58.978	scaffold00025	1709718
715646590	BARCPV_1.0_Chr01_48530657_T_C	1	58.978	scaffold00025	1709718
715646591	BARCPV_1.0_Chr01_48564653_A_G	1	59.18	scaffold00025	1709718
715646592	BARCPV_1.0_Chr01_48575939_A_G	1	59.376	scaffold00025	1709718
715646593	BARCPV_1.0_Chr01_48581522_A_G	1	59.376	scaffold00025	1709718
715646595	BARCPV_1.0_Chr01_48599394_T_C	1	59.376	scaffold00025	1709718
715646596	BARCPV_1.0_Chr01_48607122_A_C	1	59.376	scaffold00025	1709718
715646598	BARCPV_1.0_Chr01_48625629_G_A	1	59.376	scaffold00025	1709718
715645938	BARCPV_1.0_Chr01_48780253_T_C	1	59.574	scaffold00128	695096
715645939	BARCPV_1.0_Chr01_48772176_A_G	1	59.574	scaffold00128	695096
715646599	BARCPV_1.0_Chr01_48653355_T_C	1	59.574	scaffold00025	1709718
715646600	BARCPV_1.0_Chr01_48659542_C_T	1	59.574	scaffold00025	1709718
715646601	BARCPV_1.0_Chr01_48670684_G_A	1	59.574	scaffold00025	1709718
715646603	BARCPV_1.0_Chr01_48702173_C_T	1	59.574	scaffold00025	1709718
715646604	BARCPV_1.0_Chr01_48708075_C_T	1	59.574	scaffold00025	1709718
715646605	BARCPV_1.0_Chr01_48714316_C_T	1	59.574	scaffold00025	1709718
715646606	BARCPV_1.0_Chr01_48720003_C_T	1	59.574	scaffold00025	1709718
1399947547	BARC-PV-0000891 *	1	59.969	scaffold00128	695096
715645934	BARCPV_1.0_Chr01_48808452_G_A	1	59.969	scaffold00128	695096
715645936	BARCPV_1.0_Chr01_48797380_A_C	1	59.969	scaffold00128	695096
1399950030	BARC-PV-0000468 *	1	60.17	scaffold00128	695096
1399947548	BARC-PV-0002882 *	1	60.17	scaffold00128	695096
715645923	BARCPV_1.0_Chr01_48910313_G_A	1	60.17	scaffold00128	695096
715645924	BARCPV_1.0_Chr01_48904635_A_G	1	60.17	scaffold00128	695096
715645925	BARCPV_1.0_Chr01_48894835_T_G	1	60.17	scaffold00128	695096
715645926	BARCPV_1.0_Chr01_48879429_C_T	1	60.17	scaffold00128	695096
715645929	BARCPV_1.0_Chr01_48865391_A_G	1	60.17	scaffold00128	695096
715645930	BARCPV_1.0_Chr01_48857606_A_G	1	60.17	scaffold00128	695096
715645931	BARCPV_1.0_Chr01_48838736_G_A	1	60.17	scaffold00128	695096
715645932	BARCPV_1.0_Chr01_48826432_C_T	1	60.17	scaffold00128	695096
715645933	BARCPV_1.0_Chr01_48820167_T_G	1	60.17	scaffold00128	695096
715645917	BARCPV_1.0_Chr01_48971317_C_A	1	60.767	scaffold00128	695096
715645918	BARCPV_1.0_Chr01_48963436_C_T	1	60.767	scaffold00128	695096
715645919	BARCPV_1.0_Chr01_48954437_A_G	1	60.767	scaffold00128	695096
715645920	BARCPV_1.0_Chr01_48946980_T_C	1	60.767	scaffold00128	695096
715645921	BARCPV_1.0_Chr01_48941111_T_C	1	60.767	scaffold00128	695096
715645922	BARCPV_1.0_Chr01_48925715_G_A	1	60.767	scaffold00128	695096
1399947549	BARC-PV-0002440 *	1	60.963	scaffold00128	695096
715645911	BARCPV_1.0_Chr01_49030363_T_G	1	60.963	scaffold00128	695096
715645913	BARCPV_1.0_Chr01_49001931_C_T	1	60.963	scaffold00128	695096
715645914	BARCPV_1.0_Chr01_48993566_T_C	1	60.963	scaffold00128	695096
715645915	BARCPV_1.0_Chr01_48985087_G_A	1	60.963	scaffold00128	695096
715645908	BARCPV_1.0_Chr01_49083235_G_A	1	61.359	scaffold00128	695096
715645902	BARCPV_1.0_Chr01_49135007_T_C	1	61.543	scaffold00128	695096
715645904	BARCPV_1.0_Chr01_49112768_C_A	1	61.543	scaffold00128	695096
715645907	BARCPV_1.0_Chr01_49094676_C_T	1	61.543	scaffold00128	695096
715645900	BARCPV_1.0_Chr01_49181319_T_C	1	61.92	scaffold00128	695096
715645892	BARCPV_1.0_Chr01_49261257_G_A	1	62.034	scaffold00128	695096
715645894	BARCPV_1.0_Chr01_49248942_C_T	1	62.063	scaffold00128	695096
715645895	BARCPV_1.0_Chr01_49229328_A_C	1	62.063	scaffold00128	695096
715645896	BARCPV_1.0_Chr01_49217573_T_G	1	62.063	scaffold00128	695096
715645898	BARCPV_1.0_Chr01_49202651_G_A	1	62.063	scaffold00128	695096
715645887	BARCPV_1.0_Chr01_49297229_A_G	1	62.445	scaffold00128	695096
715645888	BARCPV_1.0_Chr01_49289985_T_C	1	62.445	scaffold00128	695096
715645889	BARCPV_1.0_Chr01_49276864_A_C	1	62.445	scaffold00128	695096
715645890	BARCPV_1.0_Chr01_49270570_T_C	1	62.445	scaffold00128	695096
715645899	BARCPV_1.0_Chr01_49192664_G_A	1	62.445	scaffold00128	695096
715645885	BARCPV_1.0_Chr01_49311028_C_T	1	62.64	scaffold00128	695096
715645878	BARCPV_1.0_Chr01_49385541_C_T	1	62.834	scaffold00128	695096
715645881	BARCPV_1.0_Chr01_49361978_A_C	1	62.834	scaffold00128	695096
715645883	BARCPV_1.0_Chr01_49329790_T_C	1	62.834	scaffold00128	695096
715645874	BARCPV_1.0_Chr01_49428668_C_T	1	63.24	scaffold00128	695096
715645861	BARCPV_1.0_Chr01_49546017_T_C	1	63.341	scaffold00008	2657765
715645863	BARCPV_1.0_Chr01_49539096_G_A	1	63.341	scaffold00008	2657765
715645864	BARCPV_1.0_Chr01_49531622_G_A	1	63.341	scaffold00008	2657765
715645865	BARCPV_1.0_Chr01_49525003_G_A	1	63.341	scaffold00008	2657765
715645866	BARCPV_1.0_Chr01_49517944_C_T	1	63.341	scaffold00008	2657765
715645867	BARCPV_1.0_Chr01_49510993_T_C	1	63.341	scaffold00008	2657765
715645868	BARCPV_1.0_Chr01_49487812_C_T	1	63.341	scaffold00008	2657765
715645872	sc00022ln1003704_315924_C_T_32817796	1	63.341	no hit
715645873	BARCPV_1.0_Chr01_49436028_G_A	1	63.341	scaffold00128	695096
715645852	BARCPV_1.0_Chr01_49657760_C_T	1	63.933	scaffold00008	2657765
715645853	BARCPV_1.0_Chr01_49637944_C_A	1	63.933	scaffold00008	2657765
715645856	BARCPV_1.0_Chr01_49617274_G_A	1	63.933	scaffold00008	2657765
715645858	BARCPV_1.0_Chr01_49597207_C_T	1	63.933	scaffold00008	2657765
715645859	BARCPV_1.0_Chr01_49588715_A_G	1	63.933	scaffold00008	2657765
715645860	BARCPV_1.0_Chr01_49570367_C_A	1	63.933	scaffold00008	2657765
715645927	BARCPV_1.0_Chr01_49678615_G_A	1	64.122	scaffold00008	2657765
715645935	BARCPV_1.0_Chr01_49671031_G_A	1	64.122	scaffold00008	2657765
715645910	BARCPV_1.0_Chr01_49694647_G_A	1	64.493	scaffold00008	2657765
715645289	BARCPV_1.0_Chr01_49776877_A_C	1	64.648	scaffold00008	2657765
715645855	BARCPV_1.0_Chr01_49749711_T_C	1	64.648	scaffold00008	2657765
715645862	BARCPV_1.0_Chr01_49742126_G_A	1	64.648	scaffold00008	2657765
715645882	BARCPV_1.0_Chr01_49724429_A_G	1	64.648	scaffold00008	2657765
715645891	BARCPV_1.0_Chr01_49718129_T_G	1	64.648	scaffold00008	2657765
1399947551	BARC-PV-0000910 *	1	64.784	scaffold00008	2657765
715645288	BARCPV_1.0_Chr01_49783658_G_A	1	64.862	scaffold00008	2657765
715645854	BARCPV_1.0_Chr01_49628552_C_T	1	64.862	scaffold00008	2657765
715645857	BARCPV_1.0_Chr01_49606339_T_C	1	64.862	scaffold00008	2657765
715639251	BARCPV_1.0_Chr01_49734111_G_T	1	64.862	scaffold05533	2866
1399947550	BARC-PV-0002000 *	1	64.881	scaffold00008	2657765
715645286	BARCPV_1.0_Chr01_49841858_G_A	1	65.168	scaffold00008	2657765
715645285	BARCPV_1.0_Chr01_49853879_C_T	1	65.751	scaffold00008	2657765
715645282	BARCPV_1.0_Chr01_49877502_G_A	1	65.815	scaffold00008	2657765
715645280	BARCPV_1.0_Chr01_49895862_C_T	1	65.996	scaffold00008	2657765
715645277	BARCPV_1.0_Chr01_49940121_T_G	1	66.21	scaffold00008	2657765
715645274	BARCPV_1.0_Chr01_49969810_T_G	1	66.598	scaffold00008	2657765
715645260	BARCPV_1.0_Chr01_50115685_T_C	1	66.798	scaffold00008	2657765
715645261	BARCPV_1.0_Chr01_50109536_G_A	1	66.798	scaffold00008	2657765
715645262	BARCPV_1.0_Chr01_50099818_A_G	1	66.798	scaffold00008	2657765
715645263	BARCPV_1.0_Chr01_50093966_T_C	1	66.798	scaffold00008	2657765
715645264	BARCPV_1.0_Chr01_50088300_G_A	1	66.798	scaffold00008	2657765
715645265	BARCPV_1.0_Chr01_50077033_A_G	1	66.798	scaffold00008	2657765
715645266	BARCPV_1.0_Chr01_50065488_G_A	1	66.798	scaffold00008	2657765
715645268	BARCPV_1.0_Chr01_50048352_C_T	1	66.798	scaffold00008	2657765
715645269	BARCPV_1.0_Chr01_50042771_T_C	1	66.798	scaffold00008	2657765
715645270	BARCPV_1.0_Chr01_50014600_G_A	1	66.798	scaffold00008	2657765
715645272	BARCPV_1.0_Chr01_49989111_C_T	1	66.798	scaffold00008	2657765
715645273	BARCPV_1.0_Chr01_49979002_C_A	1	66.798	scaffold00008	2657765
715645253	BARCPV_1.0_Chr01_50213632_A_G	1	66.999	scaffold00008	2657765
715645255	BARCPV_1.0_Chr01_50190165_G_A	1	66.999	scaffold00008	2657765
715645256	BARCPV_1.0_Chr01_50182775_A_C	1	66.999	scaffold00008	2657765
715645257	BARCPV_1.0_Chr01_50161526_G_T	1	66.999	scaffold00008	2657765
715645258	BARCPV_1.0_Chr01_50155987_T_C	1	66.999	scaffold00008	2657765
715645259	BARCPV_1.0_Chr01_50130201_C_T	1	66.999	scaffold00008	2657765
715645252	BARCPV_1.0_Chr01_50222584_G_T	1	67.201	scaffold00008	2657765
715645254	BARCPV_1.0_Chr01_50203547_C_T	1	67.201	scaffold00008	2657765
715645251	BARCPV_1.0_Chr01_50301592_A_G	1	67.609	scaffold00008	2657765
1399947562	BARC-PV-0001755 *	1	69.263	scaffold00008	2657765
1399947559	BARC-PV-0001851 *	1	69.263	scaffold00016	2087264
1399947560	BARC-PV-0001862 *	1	69.263	scaffold00008	2657765
	g1404_1_b **	1	71.307
715645302	BARCPV_1.0_Chr01_51289521_C_A	1	75.989	scaffold00008	2657765
715645297	BARCPV_1.0_Chr01_51517406_G_T	1	78.117	scaffold00008	2657765
715645295	BARCPV_1.0_Chr01_51557153_G_A	1	78.204	scaffold00008	2657765
715645292	BARCPV_1.0_Chr01_51625215_T_G	1	78.637	scaffold00008	2657765
715645290	BARCPV_1.0_Chr01_51653676_T_C	1	79.903	scaffold00008	2657765
715645244	BARCPV_1.0_Chr01_51764167_G_A	1	81.228	scaffold00008	2657765
715645246	BARCPV_1.0_Chr01_51749638_T_C	1	81.228	scaffold00008	2657765
715645305	BARCPV_1.0_Chr01_51786948_T_G	1	81.437	scaffold00008	2657765
715645291	BARCPV_1.0_Chr01_51847268_C_T	1	81.572	scaffold00008	2657765
715645304	BARCPV_1.0_Chr01_51864198_T_C	1	81.97	scaffold00008	2657765
715648967	BARCPV_1.0_Chr01_51883712_C_T	1	82.181	scaffold00008	2657765
715648965	BARCPV_1.0_Chr01_51896315_T_G	1	82.396	scaffold00008	2657765
715648969	BARCPV_1.0_Chr01_52019806_A_C	1	83.823	scaffold00008	2657765
715648970	BARCPV_1.0_Chr01_52039663_T_C	1	83.823	scaffold00008	2657765
715650356	BARCPV_1.0_Chr01_52131149_A_C	1	84.034	scaffold01203	76094
715650357	BARCPV_1.0_Chr01_52165138_T_G	1	84.034	scaffold01203	76094
715650358	BARCPV_1.0_Chr01_52171028_T_C	1	84.034	scaffold01203	76094
715650359	BARCPV_1.0_Chr01_52176970_A_G	1	84.034	scaffold01203	76094
715650360	BARCPV_1.0_Chr01_52183484_T_C	1	84.034	scaffold01203	76094
715649479	BARCPV_1.0_Chr02_6743_C_T	2	0	scaffold00789	131894
715650362	BARCPV_1.0_Chr02_3994_G_A	2	0	scaffold00696	153009
715649478	BARCPV_1.0_Chr02_116710_A_G	2	0.4	scaffold00696	153009
715641034	BARCPV_1.0_Chr02_195179_A_G	2	0.4	scaffold01036	93237
715641033	BARCPV_1.0_Chr02_241940_T_G	2	1.381	scaffold01036	93237
715640457	BARCPV_1.0_Chr02_284332_T_C	2	1.976	scaffold00725	145248
715649423	BARCPV_1.0_Chr02_328328_G_A	2	1.976	scaffold00725	145248
715641032	BARCPV_1.0_Chr02_273340_A_G	2	1.976	scaffold01036	93237
715640456	BARCPV_1.0_Chr02_424628_C_T	2	2.191	scaffold00725	145248
715646674	BARCPV_1.0_Chr02_623193_A_G	2	5.22	scaffold00336	339231
715639371	BARCPV_1.0_Chr02_769886_C_A	2	7.951	scaffold00336	339231
715639372	BARCPV_1.0_Chr02_806226_C_T	2	7.951	scaffold00150	601182
	g797_2_t **	2	10.264
715640279	BARCPV_1.0_Chr02_1096540_T_C	2	12.663	scaffold00150	601182
1399947571	BARC-PV-0000512 *	2	15.822	scaffold00150	601182
715640360	BARCPV_1.0_Chr02_1475613_A_G	2	17.374	scaffold00679	156329
715639436	BARCPV_1.0_Chr02_1567848_T_C	2	17.584	scaffold00174	556140
715646980	BARCPV_1.0_Chr02_1695436_C_A	2	20.719	scaffold00174	556140
715639434	BARCPV_1.0_Chr02_1837704_C_T	2	22.302	scaffold00174	556140
715639435	BARCPV_1.0_Chr02_2103763_A_G	2	25.126	scaffold00174	556140
715647233	BARCPV_1.0_Chr02_2124698_C_A	2	25.126	scaffold00288	381053
1399950063	BARC-PV-0000825 *	2	26.743	scaffold00288	381053
715639495	BARCPV_1.0_Chr02_2201533_C_A	2	26.743	scaffold04302	4013
715639496	BARCPV_1.0_Chr02_2200058_C_T	2	26.743	scaffold04302	4013
1399947575	BARC-PV-0004571 *	2	33.257	scaffold00057	1122735
715646371	BARCPV_1.0_Chr02_2794926_T_C	2	33.257	scaffold00057	1122735
715639502	BARCPV_1.0_Chr02_3118774_G_A	2	38.209	scaffold07774	2333
715647299	BARCPV_1.0_Chr02_3209570_T_G	2	38.895	scaffold00057	1122735
715647302	BARCPV_1.0_Chr02_3277852_C_T	2	39.93	scaffold00057	1122735
715647305	BARCPV_1.0_Chr02_3301822_G_T	2	40.12	scaffold00057	1122735
715647668	BARCPV_1.0_Chr02_3439975_G_A	2	40.898	scaffold00115	749823
715647669	BARCPV_1.0_Chr02_3430217_G_A	2	40.898	scaffold00115	749823
715647661	BARCPV_1.0_Chr02_3585670_G_A	2	42.308	scaffold00115	749823
715647663	BARCPV_1.0_Chr02_3570056_A_C	2	42.308	scaffold00115	749823
1399947579	BARC-PV-0004815 *	2	43.262	scaffold00115	749823
715639619	BARCPV_1.0_Chr02_3728550_G_A	2	43.262	scaffold05032	3095
715639620	BARCPV_1.0_Chr02_3741765_C_A	2	43.262	scaffold03255	8730
715639682	sc00282ln338303_24995_T_C_171094846	2	43.262	scaffold04789	3253
715639683	BARCPV_1.0_Chr02_42167327_C_T	2	43.262	scaffold04589	3468
1399947580	BARC-PV-0003658 *	2	43.651	scaffold00115	749823
1399947581	BARC-PV-0000645 *	2	44.623	scaffold00021	1832563
1399947582	BARC-PV-0005340 *	2	44.623	scaffold00115	749823
715641291	BARCPV_1.0_Chr02_4078834_C_T	2	45.601	scaffold00255	418904
715644892	sc06348ln3661_2464_T_C_460685637	2	45.601	scaffold04456	3661
715639855	BARCPV_1.0_Chr02_4288303_C_T	2	46.641	scaffold00255	418904
715641120	BARCPV_1.0_Chr02_8488256_G_A	2	46.964	scaffold00877	117632
715639860	BARCPV_1.0_Chr02_4498945_T_C	2	47.369	scaffold00617	176805
715639863	BARCPV_1.0_Chr02_4589759_C_A	2	47.773	scaffold00617	176805
715641612	BARCPV_1.0_Chr02_5708959_G_A	2	49.307	scaffold01027	94305
715642781	BARCPV_1.0_Chr02_5689139_T_C	2	49.307	scaffold00789	131894
715642783	BARCPV_1.0_Chr02_5667686_A_G	2	49.307	scaffold00789	131894
715644648	BARCPV_1.0_Chr02_5237974_A_G	2	49.307	scaffold01848	39976
715640643	BARCPV_1.0_Chr02_6593749_T_C	2	49.498	scaffold00485	232125
715640644	BARCPV_1.0_Chr02_6508929_A_C	2	49.498	scaffold00485	232125
715640732	BARCPV_1.0_Chr02_6668247_T_G	2	49.498	scaffold00439	262796
715640819	BARCPV_1.0_Chr02_5855171_A_G	2	49.498	scaffold00975	101315
715641561	BARCPV_1.0_Chr02_6043804_A_G	2	49.498	scaffold01310	68144
715642208	BARCPV_1.0_Chr02_6345191_A_G	2	49.498	scaffold01601	50026
715643846	BARCPV_1.0_Chr02_6636721_T_G	2	49.498	scaffold02410	22422
715644077	BARCPV_1.0_Chr02_6098699_C_T	2	49.498	scaffold01317	67520
1399947589	BARC-PV-0001547 *	2	50.042	scaffold00293	377885
715640656	BARCPV_1.0_Chr02_7315872_T_C	2	50.042	scaffold00293	377885
715642286	BARCPV_1.0_Chr02_7331803_A_G	2	50.042	scaffold00669	159538
715640403	BARCPV_1.0_Chr02_9635793_G_A	2	50.229	scaffold00593	187151
715640658	BARCPV_1.0_Chr02_7367145_A_G	2	50.229	scaffold00669	159538
715650633	BARCPV_1.0_Chr02_9610369_T_C	2	50.229	scaffold00602	183857
715643826	BARCPV_1.0_Chr02_9500830_C_A	2	50.229	scaffold00602	183857
1399947595	BARC-PV-0004239 *	2	50.267	scaffold01813	41422
1399950097	BARC-PV-0005188 *	2	50.348	scaffold02092	31255
1399947596	BARC-PV-0005018 *	2	50.443	scaffold00279	391267
1399947603	BARC-PV-0005508 *	2	50.443	scaffold00346	330358
1399947608	BARC-PV-0005888 *	2	50.443	scaffold00463	246110
715639679	BARCPV_1.0_Chr02_8842036_G_A	2	50.443	scaffold00346	330358
715639680	BARCPV_1.0_Chr02_9091874_T_C	2	50.443	scaffold00346	330358
715639879	BARCPV_1.0_Chr02_10445173_A_G	2	50.443	scaffold00138	638045
715639880	sc00423ln252719_174737_C_A_212462986	2	50.443	scaffold00138	638045
715640404	BARCPV_1.0_Chr02_9723855_G_A	2	50.443	scaffold00593	187151
715649944	BARCPV_1.0_Chr02_8345080_T_C	2	50.443	scaffold00279	391267
715649945	BARCPV_1.0_Chr02_8313209_A_C	2	50.443	scaffold00279	391267
715641119	BARCPV_1.0_Chr02_8429696_T_C	2	50.443	scaffold00877	117632
715642096	BARCPV_1.0_Chr02_8583150_C_T	2	50.443	scaffold01743	43994
715642220	BARCPV_1.0_Chr02_7686367_G_A	2	50.443	scaffold00209	478749
715642538	BARCPV_1.0_Chr02_9806670_T_C	2	50.443	scaffold00593	187151
715642600	BARCPV_1.0_Chr02_9836305_T_C	2	50.443	scaffold02060	32238
715642601	BARCPV_1.0_Chr02_9823371_G_A	2	50.443	scaffold02060	32238
715642602	BARCPV_1.0_Chr02_9851731_T_C	2	50.443	scaffold02060	32238
715642624	BARCPV_1.0_Chr02_8741548_G_A	2	50.443	scaffold02122	30428
715642625	BARCPV_1.0_Chr02_8727834_T_G	2	50.443	scaffold02122	30428
715642626	BARCPV_1.0_Chr02_8751822_A_C	2	50.443	scaffold02122	30428
715642724	BARCPV_1.0_Chr02_10024120_T_C	2	50.443	scaffold01985	34782
715642725	BARCPV_1.0_Chr02_10024384_G_A	2	50.443	scaffold01985	34782
715642749	BARCPV_1.0_Chr02_8539650_A_C	2	50.443	scaffold02486	20713
715642750	BARCPV_1.0_Chr02_8529181_A_C	2	50.443	scaffold00877	117632
715642814	BARCPV_1.0_Chr02_8689922_C_T	2	50.443	scaffold02092	31255
715642815	BARCPV_1.0_Chr02_8679323_C_T	2	50.443	scaffold02092	31255
715643430	BARCPV_1.0_Chr02_9895185_A_G	2	50.443	scaffold08217	2263
715643886	BARCPV_1.0_Chr02_9951734_G_T	2	50.443	scaffold01209	75845
715644290	BARCPV_1.0_Chr02_9421098_T_G	2	50.443	scaffold05722	2791
715644726	BARCPV_1.0_Chr02_8015992_C_A	2	50.443	scaffold00209	478749
715645138	BARCPV_1.0_Chr02_8028217_C_T	2	50.443	scaffold06762	2515
1399947624	BARC-PV-0006299 *	2	50.615	scaffold01125	83767
1399947615	BARC-PV-0004350 *	2	50.876	scaffold00315	359466
715639292	BARCPV_1.0_Chr02_11371525_C_A	2	50.876	scaffold00315	359466
715640055	BARCPV_1.0_Chr02_11832651_G_A	2	50.876	scaffold05188	3021
715640056	BARCPV_1.0_Chr02_11835668_C_T	2	50.876	scaffold05723	2793
715640057	BARCPV_1.0_Chr02_11980934_A_G	2	50.876	scaffold00359	317312
715640058	BARCPV_1.0_Chr02_11863174_A_G	2	50.876	scaffold00359	317312
715640222	BARCPV_1.0_Chr02_11197811_C_T	2	50.876	scaffold00369	307031
715640395	BARCPV_1.0_Chr02_10760039_T_G	2	50.876	scaffold00138	638045
715640396	BARCPV_1.0_Chr02_10761339_G_A	2	50.876	scaffold00138	638045
715640776	BARCPV_1.0_Chr02_11037188_A_G	2	50.876	scaffold00892	113592
715640777	BARCPV_1.0_Chr02_10932244_A_C	2	50.876	scaffold00892	113592
715640778	BARCPV_1.0_Chr02_10983446_T_C	2	50.876	scaffold00892	113592
715649960	BARCPV_1.0_Chr02_12264973_T_G	2	50.876	scaffold00217	469790
715649961	BARCPV_1.0_Chr02_12319977_T_G	2	50.876	scaffold00217	469790
715641035	BARCPV_1.0_Chr02_11728263_G_A	2	50.876	scaffold00359	317312
715641256	BARCPV_1.0_Chr02_11696821_G_T	2	50.876	scaffold00315	359466
715641420	BARCPV_1.0_Chr02_10911543_C_T	2	50.876	scaffold00803	129941
715641421	BARCPV_1.0_Chr02_10863859_G_T	2	50.876	scaffold00803	129941
715641676	BARCPV_1.0_Chr02_10799168_A_C	2	50.876	scaffold00803	129941
715650655	BARCPV_1.0_Chr02_12210779_A_G	2	50.876	scaffold01030	93623
715650656	BARCPV_1.0_Chr02_12192156_G_A	2	50.876	scaffold00253	421433
715641856	BARCPV_1.0_Chr02_11065377_A_C	2	50.876	scaffold00369	307031
715642024	BARCPV_1.0_Chr02_12142956_A_G	2	50.876	scaffold01650	47792
715650822	BARCPV_1.0_Chr02_12137934_A_C	2	50.876	scaffold01650	47792
715642025	BARCPV_1.0_Chr02_12115299_C_T	2	50.876	scaffold01650	47792
715642164	BARCPV_1.0_Chr02_12048991_C_T	2	50.876	scaffold01393	61402
715642165	BARCPV_1.0_Chr02_12035916_A_G	2	50.876	scaffold01393	61402
715644471	BARCPV_1.0_Chr02_12098615_T_C	2	50.876	scaffold03131	10361
715647859	BARCPV_1.0_Chr02_13312945_G_T	2	51.059	scaffold00125	705965
715640033	BARCPV_1.0_Chr02_13484034_C_A	2	51.059	scaffold00527	211137
715649876	BARCPV_1.0_Chr02_12735303_C_T	2	51.059	scaffold00253	421433
1399947633	BARC-PV-0004709 *	2	51.161	scaffold00253	421433
715640031	BARCPV_1.0_Chr02_13589286_A_G	2	51.161	scaffold00527	211137
715640032	BARCPV_1.0_Chr02_13676237_C_T	2	51.161	scaffold00527	211137
715640226	BARCPV_1.0_Chr02_14075722_C_A	2	51.161	scaffold00379	303814
715640363	BARCPV_1.0_Chr02_14062508_A_C	2	51.161	scaffold05896	2733
715640364	BARCPV_1.0_Chr02_14066874_A_G	2	51.161	scaffold00935	107127
715640365	BARCPV_1.0_Chr02_13956247_A_G	2	51.161	scaffold01014	96042
715640366	BARCPV_1.0_Chr02_13966595_T_C	2	51.161	scaffold00935	107127
715640367	BARCPV_1.0_Chr02_14003590_T_C	2	51.161	scaffold00935	107127
715642511	BARCPV_1.0_Chr02_13692982_A_G	2	51.161	scaffold01014	96042
715649196	BARCPV_1.0_Chr02_14862445_C_T	2	51.32	scaffold00598	185853
1399950147	BARC-PV-0000501 *	2	51.363	scaffold00005	3087305
1399947641	BARC-PV-0002776 *	2	51.363	scaffold00486	231924
1399947640	BARC-PV-0003025 *	2	51.363	scaffold00671	159113
1399947695	BARC-PV-0003926 *	2	51.363	scaffold00681	155972
1399947673	BARC-PV-0004803 *	2	51.363	scaffold00546	203841
1399947639	BARC-PV-0004996 *	2	51.363	scaffold00671	159113
1399950156	BARC-PV-0005450 *	2	51.363	scaffold00446	256064
715639402	BARCPV_1.0_Chr02_20901757_G_A	2	51.363	scaffold05642	2828
715647653	BARCPV_1.0_Chr02_17119067_C_T	2	51.363	scaffold00446	256064
715640079	BARCPV_1.0_Chr02_15515077_A_C	2	51.363	scaffold01125	83767
715648830	BARCPV_1.0_Chr02_15511442_C_T	2	51.363	scaffold01125	83767
715648831	BARCPV_1.0_Chr02_15587063_C_T	2	51.363	scaffold01392	61412
715648832	BARCPV_1.0_Chr02_15573173_A_C	2	51.363	scaffold01392	61412
715648833	BARCPV_1.0_Chr02_15562264_C_T	2	51.363	scaffold01392	61412
715648920	BARCPV_1.0_Chr02_22413413_G_A	2	51.363	scaffold00110	763938
715640305	BARCPV_1.0_Chr02_14940392_T_G	2	51.363	scaffold00456	249147
715640833	BARCPV_1.0_Chr02_16570344_A_G	2	51.363	scaffold00911	110732
715640834	BARCPV_1.0_Chr02_16532683_A_G	2	51.363	scaffold00911	110732
715649907	BARCPV_1.0_Chr02_16532383_G_A	2	51.363	scaffold00911	110732
715640908	BARCPV_1.0_Chr02_15306364_T_C	2	51.363	scaffold00705	149755
715650006	BARCPV_1.0_Chr02_15346031_G_A	2	51.363	scaffold01073	89391
715650007	BARCPV_1.0_Chr02_15359397_A_G	2	51.363	scaffold01073	89391
715640909	BARCPV_1.0_Chr02_15303167_G_A	2	51.363	scaffold00674	158042
715650058	BARCPV_1.0_Chr02_16948709_C_T	2	51.363	scaffold00446	256064
715650059	BARCPV_1.0_Chr02_16936038_A_G	2	51.363	scaffold00446	256064
715640941	BARCPV_1.0_Chr02_16752565_A_C	2	51.363	scaffold01132	83224
715650063	BARCPV_1.0_Chr02_16812012_T_C	2	51.363	scaffold01132	83224
715640942	BARCPV_1.0_Chr02_16819528_C_T	2	51.363	scaffold01132	83224
715650205	BARCPV_1.0_Chr02_16664520_G_A	2	51.363	scaffold01097	86804
715650206	BARCPV_1.0_Chr02_16671751_C_T	2	51.363	scaffold00178	549645
715650207	BARCPV_1.0_Chr02_16685431_C_A	2	51.363	scaffold01097	86804
715650299	BARCPV_1.0_Chr02_17036639_C_T	2	51.363	scaffold00446	256064
715650300	BARCPV_1.0_Chr02_17050257_G_T	2	51.363	scaffold00446	256064
715650301	BARCPV_1.0_Chr02_17056156_C_T	2	51.363	scaffold00446	256064
715650303	BARCPV_1.0_Chr02_17080492_G_A	2	51.363	scaffold00446	256064
715650326	BARCPV_1.0_Chr02_14655135_A_C	2	51.363	scaffold00486	231924
715650327	BARCPV_1.0_Chr02_14684234_C_T	2	51.363	scaffold00486	231924
715641351	BARCPV_1.0_Chr02_21552257_T_C	2	51.363	scaffold01361	63830
715641481	BARCPV_1.0_Chr02_16333546_C_T	2	51.363	scaffold00866	119524
715650500	BARCPV_1.0_Chr02_16301677_G_T	2	51.363	scaffold00866	119524
715650575	BARCPV_1.0_Chr02_14768360_G_A	2	51.363	scaffold00598	185853
715641621	BARCPV_1.0_Chr02_14751132_T_C	2	51.363	scaffold00083	894731
715650576	BARCPV_1.0_Chr02_14739064_A_G	2	51.363	scaffold00486	231924
715641814	BARCPV_1.0_Chr02_16050399_G_A	2	51.363	scaffold02208	27582
715641816	BARCPV_1.0_Chr02_16066336_T_C	2	51.363	scaffold02974	12262
715641966	BARCPV_1.0_Chr02_15261688_G_A	2	51.363	scaffold00579	190507
715650780	BARCPV_1.0_Chr02_15259108_G_A	2	51.363	scaffold01540	53279
715641967	BARCPV_1.0_Chr02_15236437_C_T	2	51.363	scaffold01540	53279
715650784	BARCPV_1.0_Chr02_15747053_C_A	2	51.363	scaffold01652	47566
715650785	BARCPV_1.0_Chr02_15760100_G_A	2	51.363	scaffold01652	47566
715642425	BARCPV_1.0_Chr02_16615652_T_C	2	51.363	scaffold01888	38725
715642426	BARCPV_1.0_Chr02_16599596_A_G	2	51.363	scaffold01888	38725
715642795	BARCPV_1.0_Chr02_14360693_T_C	2	51.363	scaffold01935	36693
715642853	BARCPV_1.0_Chr02_15790976_T_C	2	51.363	scaffold01551	52586
715643111	BARCPV_1.0_Chr02_16874126_T_G	2	51.363	scaffold01404	60469
715643112	BARCPV_1.0_Chr02_16880647_C_T	2	51.363	scaffold01404	60469
715643120	BARCPV_1.0_Chr02_16167311_A_G	2	51.363	scaffold02922	12912
715643121	BARCPV_1.0_Chr02_16167159_C_T	2	51.363	scaffold02922	12912
715643123	BARCPV_1.0_Chr02_16158501_A_G	2	51.363	scaffold05109	3058
715643124	sc02792ln29791_28380_A_G_418272200	2	51.363	scaffold05482	2884
715651095	BARCPV_1.0_Chr02_14785711_T_C	2	51.363	scaffold00598	185853
715651096	BARCPV_1.0_Chr02_14777157_T_G	2	51.363	scaffold00598	185853
715651097	BARCPV_1.0_Chr02_14792196_T_C	2	51.363	scaffold00598	185853
715651106	BARCPV_1.0_Chr02_15712871_C_A	2	51.363	scaffold02228	26858
715651107	BARCPV_1.0_Chr02_15721149_T_C	2	51.363	scaffold02228	26858
715651108	BARCPV_1.0_Chr02_15706871_T_C	2	51.363	scaffold02228	26858
715651109	BARCPV_1.0_Chr02_15665126_T_C	2	51.363	scaffold01874	39090
715651110	BARCPV_1.0_Chr02_15653647_G_A	2	51.363	scaffold01874	39090
715643885	BARCPV_1.0_Chr02_16460083_G_A	2	51.363	scaffold02746	15521
715643896	BARCPV_1.0_Chr02_17814935_A_G	2	51.363	scaffold02737	15586
715643961	BARCPV_1.0_Chr02_15964113_G_A	2	51.363	scaffold00298	375083
715643962	BARCPV_1.0_Chr02_15963822_A_G	2	51.363	scaffold00346	330358
715644091	BARCPV_1.0_Chr02_16368951_A_G	2	51.363	scaffold00463	246110
715644181	BARCPV_1.0_Chr02_15824080_C_T	2	51.363	scaffold01551	52586
715644254	BARCPV_1.0_Chr02_15422488_C_T	2	51.363	scaffold02478	20882
715644255	BARCPV_1.0_Chr02_15411327_C_A	2	51.363	scaffold02478	20882
715644547	BARCPV_1.0_Chr02_16129166_T_C	2	51.363	scaffold03250	8759
715644752	BARCPV_1.0_Chr02_15932625_A_G	2	51.363	scaffold02256	26267
715644802	BARCPV_1.0_Chr02_15943496_A_G	2	51.363	scaffold03781	5942
715644865	BARCPV_1.0_Chr02_15986714_T_G	2	51.363	scaffold03575	6613
715647656	BARCPV_1.0_Chr02_17382085_G_A	2	51.465	scaffold00368	308849
715649058	BARCPV_1.0_Chr02_19040764_C_T	2	51.515	scaffold00407	288178
715650319	BARCPV_1.0_Chr02_19720851_C_T	2	51.515	scaffold01127	83724
1399947675	BARC-PV-0005756 *	2	51.553	scaffold00387	301495
715639567	BARCPV_1.0_Chr02_20041802_G_A	2	51.553	scaffold01143	82529
715639568	BARCPV_1.0_Chr02_17788262_A_G	2	51.553	scaffold01471	56399
715639571	BARCPV_1.0_Chr02_19893989_C_T	2	51.553	scaffold00958	104211
715639572	BARCPV_1.0_Chr02_19863240_G_A	2	51.553	scaffold00958	104211
715647651	BARCPV_1.0_Chr02_17448594_G_A	2	51.553	scaffold00368	308849
715649059	BARCPV_1.0_Chr02_18994235_T_C	2	51.553	scaffold00407	288178
715649304	BARCPV_1.0_Chr02_18594160_G_A	2	51.553	scaffold00347	325018
715650118	BARCPV_1.0_Chr02_19181028_T_C	2	51.553	scaffold00546	203841
715640989	BARCPV_1.0_Chr02_17503232_C_A	2	51.553	scaffold03905	5480
715641214	BARCPV_1.0_Chr02_19700056_T_C	2	51.553	scaffold01127	83724
715650466	BARCPV_1.0_Chr02_19354424_T_C	2	51.553	scaffold00590	187423
715641596	BARCPV_1.0_Chr02_19666615_T_C	2	51.553	scaffold01247	72526
715641597	BARCPV_1.0_Chr02_19661149_A_G	2	51.553	scaffold01247	72526
715641598	BARCPV_1.0_Chr02_19635802_G_A	2	51.553	scaffold01247	72526
715641860	BARCPV_1.0_Chr02_18000331_A_G	2	51.553	scaffold02502	20336
715650799	BARCPV_1.0_Chr02_18410794_T_C	2	51.553	scaffold02005	34145
715641994	BARCPV_1.0_Chr02_18411295_C_T	2	51.553	scaffold02005	34145
715641995	BARCPV_1.0_Chr02_18422319_T_C	2	51.553	scaffold02230	26775
715642515	BARCPV_1.0_Chr02_18266838_A_G	2	51.553	scaffold01500	54884
715642614	BARCPV_1.0_Chr02_17622062_A_C	2	51.553	scaffold01427	59105
715642919	BARCPV_1.0_Chr02_18786305_A_G	2	51.553	scaffold01659	47274
715643311	BARCPV_1.0_Chr02_18171876_T_C	2	51.553	scaffold02124	30370
715643357	BARCPV_1.0_Chr02_18028945_G_A	2	51.553	scaffold02300	25319
715643358	BARCPV_1.0_Chr02_18030632_A_G	2	51.553	scaffold02300	25319
715643454	BARCPV_1.0_Chr02_18350767_T_C	2	51.553	scaffold02137	29819
715643457	BARCPV_1.0_Chr02_18306390_T_C	2	51.553	scaffold00049	1227383
715643458	BARCPV_1.0_Chr02_18308769_T_C	2	51.553	scaffold01448	57388
715643897	BARCPV_1.0_Chr02_17809142_C_A	2	51.553	scaffold10501	2002
715651192	BARCPV_1.0_Chr02_18524778_C_A	2	51.553	scaffold02687	16722
715644428	BARCPV_1.0_Chr02_17966624_T_C	2	51.553	scaffold02700	16509
715644429	BARCPV_1.0_Chr02_17959594_G_A	2	51.553	scaffold02722	15797
715644442	BARCPV_1.0_Chr11_13837722_T_G	2	51.553	scaffold03019	11663
715644506	BARCPV_1.0_Chr02_19796766_G_T	2	51.553	scaffold02538	19662
715644647	BARCPV_1.0_Chr02_18428485_T_C	2	51.553	scaffold02230	26775
715644669	BARCPV_1.0_Chr02_17982199_C_T	2	51.553	scaffold02502	20336
715644772	BARCPV_1.0_Chr02_18235978_C_T	2	51.553	scaffold01500	54884
715644783	BARCPV_1.0_Chr02_18107527_G_A	2	51.553	scaffold03993	5213
715644984	BARCPV_1.0_Chr02_16831372_G_A	2	51.553	scaffold01404	60469
1399947684	BARC-PV-0004178 *	2	51.724	scaffold02679	16845
1399947683	BARC-PV-0003881 *	2	51.735	scaffold02099	31134
1399947657	BARC-PV-0005710 *	2	51.735	scaffold00880	116621
715639403	BARCPV_1.0_Chr02_20806773_A_G	2	51.735	scaffold00291	379039
715639405	BARCPV_1.0_Chr02_20785244_G_A	2	51.735	scaffold02679	16845
715639565	BARCPV_1.0_Chr02_20082953_G_A	2	51.735	scaffold00597	186143
715639566	BARCPV_1.0_Chr02_20080919_T_C	2	51.735	scaffold01143	82529
715639570	BARCPV_1.0_Chr02_19906973_T_G	2	51.735	scaffold00958	104211
715649303	BARCPV_1.0_Chr02_18686939_T_C	2	51.735	scaffold00347	325018
715640387	BARCPV_1.0_Chr02_20329388_A_G	2	51.735	scaffold00684	155417
715640388	BARCPV_1.0_Chr02_20278643_G_A	2	51.735	scaffold00684	155417
715640499	BARCPV_1.0_Chr02_20761736_G_A	2	51.735	scaffold02099	31134
715640500	BARCPV_1.0_Chr02_20746064_T_G	2	51.735	scaffold00483	232117
715640501	BARCPV_1.0_Chr02_20736689_C_T	2	51.735	scaffold00080	900003
715640502	BARCPV_1.0_Chr02_20736446_C_T	2	51.735	scaffold05728	2788
715649798	BARCPV_1.0_Chr02_19223172_G_T	2	51.735	scaffold00546	203841
715641533	BARCPV_1.0_Chr02_20428020_T_G	2	51.735	scaffold01273	70426
715641534	BARCPV_1.0_Chr02_20487494_T_G	2	51.735	scaffold01273	70426
715650523	BARCPV_1.0_Chr02_18735478_C_T	2	51.735	scaffold00347	325018
715641842	BARCPV_1.0_Chr08_33057796_T_C	2	51.735	scaffold00483	232117
715650691	BARCPV_1.0_Chr08_33059840_C_T	2	51.735	scaffold00483	232117
715642073	BARCPV_1.0_Chr02_17735640_G_A	2	51.735	scaffold02233	26673
715642615	BARCPV_1.0_Chr02_17639554_T_C	2	51.735	scaffold01427	59105
715650973	BARCPV_1.0_Chr02_17615488_C_T	2	51.735	scaffold01427	59105
715642920	BARCPV_1.0_Chr02_18778200_A_G	2	51.735	scaffold00260	414268
715643453	BARCPV_1.0_Chr02_18347009_C_T	2	51.735	scaffold00477	234659
715651158	BARCPV_1.0_Chr02_17573191_G_A	2	51.735	scaffold00880	116621
715644425	BARCPV_1.0_Chr02_20509893_A_G	2	51.735	scaffold03808	5848
715644813	BARCPV_1.0_Chr02_18056760_C_T	2	51.735	scaffold05830	2755
1399947679	BARC-PV-0004865 *	2	51.745	scaffold00597	186143
1399947703	BARC-PV-0005808 *	2	51.768	scaffold00225	458431
715642516	BARCPV_1.0_Chr02_18251742_G_A	2	51.78	scaffold01500	54884
1399947690	BARC-PV-0003675 *	2	52.003	scaffold00291	379039
1399947704	BARC-PV-0006196 *	2	52.003	scaffold00225	458431
715639398	BARCPV_1.0_Chr02_21186051_C_A	2	52.003	scaffold00579	190507
715639400	BARCPV_1.0_Chr02_20957758_T_C	2	52.003	scaffold01733	44329
715639401	BARCPV_1.0_Chr02_21359082_A_C	2	52.003	scaffold00579	190507
715639404	BARCPV_1.0_Chr02_20789467_T_C	2	52.003	scaffold00490	229457
715649701	BARCPV_1.0_Chr02_22058556_C_A	2	52.003	scaffold00893	113555
715649999	BARCPV_1.0_Chr02_21430748_G_A	2	52.003	scaffold00996	98699
715650000	BARCPV_1.0_Chr02_21424065_A_G	2	52.003	scaffold00996	98699
715641349	BARCPV_1.0_Chr02_21514818_G_A	2	52.003	scaffold01217	75194
715641350	BARCPV_1.0_Chr02_21494397_G_A	2	52.003	scaffold01217	75194
715650520	BARCPV_1.0_Chr02_20463377_A_G	2	52.003	scaffold01273	70426
715642074	BARCPV_1.0_Chr02_17732858_T_C	2	52.003	scaffold02233	26673
715644291	BARCPV_1.0_Chr02_17667759_A_G	2	52.003	scaffold02161	29100
715644426	BARCPV_1.0_Chr02_20509671_C_A	2	52.003	scaffold03808	5848
715644814	BARCPV_1.0_Chr02_18055568_G_A	2	52.003	scaffold03921	5439
715644898	BARCPV_1.0_Chr02_21693208_C_T	2	52.003	scaffold05096	3064
1399950174	BARC-PV-0003157 *	2	52.342	scaffold00656	162132
1399947705	BARC-PV-0004511 *	2	52.466	scaffold03172	9788
715640937	BARCPV_1.0_Chr02_22173706_A_G	2	52.466	scaffold00764	136435
715641549	BARCPV_1.0_Chr02_22329277_A_G	2	52.466	scaffold01211	75835
715642829	BARCPV_1.0_Chr02_22297616_G_T	2	52.466	scaffold00764	136435
715650533	BARCPV_1.0_Chr02_22379566_C_T	2	52.662	scaffold01211	75835
715641548	BARCPV_1.0_Chr02_22385108_A_C	2	52.662	scaffold01211	75835
715650636	BARCPV_1.0_Chr02_23070388_C_T	2	53.044	scaffold00110	763938
715650638	BARCPV_1.0_Chr02_23053720_A_C	2	53.044	scaffold00110	763938
715643844	BARCPV_1.0_Chr02_23112822_C_A	2	53.044	scaffold02993	12027
715651160	BARCPV_1.0_Chr02_23129239_G_A	2	53.044	scaffold01206	75966
1399947725	BARC-PV-0003866 *	2	53.24	scaffold00151	598304
715640141	BARCPV_1.0_Chr02_22520475_T_C	2	53.24	scaffold06955	2471
715650443	BARCPV_1.0_Chr02_23255792_A_G	2	53.24	scaffold00151	598304
715650858	BARCPV_1.0_Chr02_23167227_G_A	2	53.24	scaffold01206	75966
1399947721	BARC-PV-0006127 *	2	53.383	scaffold00151	598304
715647026	BARCPV_1.0_Chr02_23542475_A_G	2	53.464	scaffold00151	598304
715647027	BARCPV_1.0_Chr02_23508553_A_G	2	53.464	scaffold00575	194447
715647028	BARCPV_1.0_Chr02_23502299_G_T	2	53.464	scaffold00151	598304
715647029	BARCPV_1.0_Chr02_23496253_C_T	2	53.464	scaffold00151	598304
715647030	BARCPV_1.0_Chr02_23489677_G_T	2	53.464	scaffold00151	598304
715647031	BARCPV_1.0_Chr02_23481814_A_G	2	53.464	scaffold00151	598304
715647032	BARCPV_1.0_Chr02_23468711_G_A	2	53.464	scaffold00151	598304
715647020	BARCPV_1.0_Chr02_23644618_G_A	2	53.657	scaffold00151	598304
715647021	BARCPV_1.0_Chr02_23632545_C_A	2	53.657	scaffold00151	598304
715647023	BARCPV_1.0_Chr02_23617438_G_T	2	53.657	scaffold00151	598304
1399947728	BARC-PV-0004784 *	2	53.844	scaffold00786	132711
715645827	BARCPV_1.0_Chr02_24446134_G_A	2	53.844	scaffold00682	155596
715639250	BARCPV_1.0_Chr02_24470047_C_T	2	53.844	scaffold00682	155596
715648524	BARCPV_1.0_Chr02_24149665_C_T	2	53.844	scaffold00190	532809
715648525	BARCPV_1.0_Chr02_24142732_G_A	2	53.844	scaffold00190	532809
715648527	BARCPV_1.0_Chr02_24121793_T_C	2	53.844	scaffold00190	532809
715639924	BARCPV_1.0_Chr02_24238876_T_C	2	53.844	scaffold00053	1171009
715648529	BARCPV_1.0_Chr02_24010825_A_C	2	53.844	scaffold00190	532809
715648532	BARCPV_1.0_Chr02_24208114_G_T	2	53.844	scaffold00190	532809
715648628	BARCPV_1.0_Chr02_23874013_G_A	2	53.844	scaffold00190	532809
715648630	BARCPV_1.0_Chr02_23860492_A_C	2	53.844	scaffold00190	532809
715648633	BARCPV_1.0_Chr02_23929739_G_A	2	53.844	scaffold00190	532809
715641175	BARCPV_1.0_Chr02_24351449_G_A	2	53.844	scaffold00682	155596
1399947732	BARC-PV-0005664 *	2	54.042	scaffold00190	532809
715645818	BARCPV_1.0_Chr02_24587512_T_G	2	54.042	scaffold00047	1280443
715645819	BARCPV_1.0_Chr02_24617401_G_T	2	54.042	scaffold00047	1280443
715645820	BARCPV_1.0_Chr02_24624232_C_T	2	54.042	scaffold00047	1280443
715645824	BARCPV_1.0_Chr02_24689604_C_A	2	54.042	scaffold00047	1280443
715645825	BARCPV_1.0_Chr02_24712297_T_C	2	54.042	scaffold00047	1280443
715648526	BARCPV_1.0_Chr02_24137162_G_A	2	54.042	scaffold00190	532809
715639922	BARCPV_1.0_Chr02_24097050_C_T	2	54.042	scaffold06269	2631
715650087	BARCPV_1.0_Chr02_24790526_C_T	2	54.164	scaffold00047	1280443
715647055	BARCPV_1.0_Chr02_25522237_A_C	2	54.543	scaffold00022	1756905
715647058	BARCPV_1.0_Chr02_25548723_T_C	2	54.543	scaffold00022	1756905
715647059	BARCPV_1.0_Chr02_25556685_C_T	2	54.543	scaffold00022	1756905
715647061	BARCPV_1.0_Chr02_25578024_A_G	2	54.543	scaffold00022	1756905
715647063	BARCPV_1.0_Chr02_25593051_C_A	2	54.543	scaffold00022	1756905
715647067	BARCPV_1.0_Chr02_25639159_G_A	2	54.543	scaffold00022	1756905
715647069	BARCPV_1.0_Chr02_25655529_T_C	2	54.543	scaffold00022	1756905
715647070	BARCPV_1.0_Chr02_25663830_T_C	2	54.543	scaffold00022	1756905
715647072	BARCPV_1.0_Chr02_25678310_A_G	2	54.543	scaffold00022	1756905
715647074	BARCPV_1.0_Chr02_25699043_T_G	2	54.543	scaffold00022	1756905
715647075	BARCPV_1.0_Chr02_25706333_C_T	2	54.543	scaffold00022	1756905
715639463	BARCPV_1.0_Chr02_25461060_C_A	2	54.543	scaffold00578	191115
715639466	BARCPV_1.0_Chr02_25471267_G_A	2	54.543	scaffold02756	15324
715647087	BARCPV_1.0_Chr02_25514379_A_G	2	54.543	scaffold00022	1756905
715648143	BARCPV_1.0_Chr02_25088562_T_C	2	54.543	scaffold00323	351223
715648147	BARCPV_1.0_Chr02_25129970_T_C	2	54.543	scaffold00323	351223
715648149	BARCPV_1.0_Chr02_25172221_A_C	2	54.543	scaffold00323	351223
715639967	BARCPV_1.0_Chr02_25246560_C_T	2	54.543	scaffold01438	58170
715650089	BARCPV_1.0_Chr02_24814009_C_A	2	54.543	scaffold00047	1280443
715651032	BARCPV_1.0_Chr02_24852720_C_T	2	54.543	scaffold00323	351223
715647076	BARCPV_1.0_Chr02_25725687_T_C	2	54.723	scaffold00022	1756905
715647078	BARCPV_1.0_Chr02_25770784_C_T	2	54.723	scaffold00022	1756905
715647081	BARCPV_1.0_Chr02_25812025_A_C	2	54.918	scaffold00022	1756905
715639972	BARCPV_1.0_Chr02_27287052_A_G	2	57.172	scaffold00287	381713
1399947748	BARC-PV-0003585 *	2	57.453	scaffold00106	766692
715639419	BARCPV_1.0_Chr02_27192818_G_A	2	58.285	scaffold00106	766692
715640433	BARCPV_1.0_Chr02_28710849_G_T	2	58.285	scaffold00524	213292
715639420	BARCPV_1.0_Chr02_27998989_G_A	2	58.673	scaffold00106	766692
715639429	BARCPV_1.0_Chr02_28334892_T_C	2	59.058	scaffold00305	368235
715639430	BARCPV_1.0_Chr02_28312855_T_C	2	59.058	scaffold00392	298414
715639427	BARCPV_1.0_Chr02_28500445_T_C	2	59.466	scaffold00305	368235
715639428	BARCPV_1.0_Chr02_28656450_G_A	2	59.466	scaffold00305	368235
1399947751	BARC-PV-0005065 *	2	59.662	scaffold00056	1151206
715649535	BARCPV_1.0_Chr02_29443661_C_T	2	60.593	scaffold00056	1151206
715649534	BARCPV_1.0_Chr02_29516526_A_G	2	60.805	scaffold00056	1151206
715639664	BARCPV_1.0_Chr02_30457681_T_C	2	63.986	scaffold00028	1648457
715639513	BARCPV_1.0_Chr02_31022746_G_A	2	65.707	scaffold00028	1648457
715639514	BARCPV_1.0_Chr02_31311994_G_A	2	65.816	scaffold09204	2135
715639515	BARCPV_1.0_Chr02_31311834_C_T	2	65.816	scaffold09204	2135
715640348	BARCPV_1.0_Chr02_31431291_G_T	2	65.816	scaffold00028	1648457
1399947763	BARC-PV-0002467 *	2	66.077	scaffold00028	1648457
715639470	BARCPV_1.0_Chr02_33062287_G_A	2	68.568	scaffold00282	385150
715647100	BARCPV_1.0_Chr02_33041515_A_G	2	68.568	scaffold00282	385150
715646269	BARCPV_1.0_Chr02_33268194_T_C	2	68.77	scaffold00541	205400
715639469	BARCPV_1.0_Chr02_33078901_C_T	2	68.77	scaffold04962	3142
715642704	BARCPV_1.0_Chr02_33134878_T_G	2	68.77	scaffold00541	205400
715645156	BARCPV_1.0_Chr02_33098336_C_T	2	68.77	scaffold05004	3119
715645157	BARCPV_1.0_Chr02_34891877_T_C	2	68.77	scaffold06029	2690
715639285	BARCPV_1.0_Chr02_33312585_G_T	2	68.987	scaffold00541	205400
1399947774	BARC-PV-0005580 *	2	71.011	scaffold00224	458666
715646264	BARCPV_1.0_Chr02_33889685_T_C	2	71.011	scaffold00158	592807
715646265	BARCPV_1.0_Chr02_33900422_C_T	2	71.011	scaffold00158	592807
715646266	BARCPV_1.0_Chr02_33908362_G_A	2	71.011	scaffold00665	160034
715639286	BARCPV_1.0_Chr02_33929388_A_G	2	71.011	scaffold00665	160034
715647851	BARCPV_1.0_Chr02_35511626_A_G	2	71.011	scaffold00100	788162
715648468	BARCPV_1.0_Chr02_34612953_C_T	2	71.011	scaffold00241	439885
715648469	BARCPV_1.0_Chr02_34582547_G_A	2	71.011	scaffold00241	439885
715648475	BARCPV_1.0_Chr02_34491933_C_T	2	71.011	scaffold00241	439885
715648503	BARCPV_1.0_Chr02_34274621_G_A	2	71.011	scaffold00224	458666
715649050	BARCPV_1.0_Chr02_34118515_G_T	2	71.011	scaffold00224	458666
715651075	BARCPV_1.0_Chr02_34011447_G_T	2	71.011	scaffold00224	458666
715643566	BARCPV_1.0_Chr02_33954386_G_A	2	71.011	scaffold02480	20816
715643567	BARCPV_1.0_Chr02_33941490_T_C	2	71.011	scaffold02480	20816
715643568	BARCPV_1.0_Chr02_33960309_C_T	2	71.011	scaffold07458	2382
715651128	BARCPV_1.0_Chr02_33944567_G_A	2	71.011	scaffold02480	20816
715644635	BARCPV_1.0_Chr02_34897601_A_G	2	71.011	scaffold03631	6409
715644636	BARCPV_1.0_Chr02_34896529_T_C	2	71.011	scaffold06029	2690
715647852	BARCPV_1.0_Chr02_35272100_A_G	2	71.335	scaffold00100	788162
715647884	BARCPV_1.0_Chr02_35097151_G_A	2	71.335	scaffold00100	788162
715647886	BARCPV_1.0_Chr02_35062021_C_T	2	71.335	scaffold00100	788162
715647887	BARCPV_1.0_Chr02_35039316_T_C	2	71.335	scaffold00100	788162
715647890	BARCPV_1.0_Chr02_34949195_C_A	2	71.335	scaffold00100	788162
715648472	BARCPV_1.0_Chr02_34527830_T_C	2	71.335	scaffold00241	439885
715648473	BARCPV_1.0_Chr02_34521265_A_G	2	71.335	scaffold00241	439885
715648481	BARCPV_1.0_Chr02_34657239_C_T	2	71.335	scaffold00241	439885
715639921	BARCPV_1.0_Chr02_34323847_G_A	2	71.335	scaffold05421	2912
715648501	BARCPV_1.0_Chr02_34288121_A_G	2	71.335	scaffold00224	458666
715648502	BARCPV_1.0_Chr02_34282484_A_C	2	71.335	scaffold00224	458666
715648505	BARCPV_1.0_Chr02_34259657_C_A	2	71.335	scaffold00224	458666
715648506	BARCPV_1.0_Chr02_34245030_G_A	2	71.335	scaffold00224	458666
715648507	BARCPV_1.0_Chr02_34224364_G_T	2	71.335	scaffold00224	458666
715648510	BARCPV_1.0_Chr02_34371351_T_C	2	71.335	scaffold00224	458666
715648511	BARCPV_1.0_Chr02_34365166_G_A	2	71.335	scaffold00224	458666
715648513	BARCPV_1.0_Chr02_34341855_C_A	2	71.335	scaffold00224	458666
715649046	BARCPV_1.0_Chr02_34047747_T_C	2	71.335	scaffold00224	458666
715649048	BARCPV_1.0_Chr02_34151878_G_A	2	71.335	scaffold00224	458666
715650042	BARCPV_1.0_Chr02_34800448_G_A	2	71.335	scaffold00241	439885
715650046	BARCPV_1.0_Chr02_34754203_A_G	2	71.335	scaffold00241	439885
715650048	BARCPV_1.0_Chr02_34736145_T_C	2	71.335	scaffold00241	439885
715651074	BARCPV_1.0_Chr02_34002343_C_T	2	71.335	scaffold00224	458666
715644483	BARCPV_1.0_Chr02_33096644_T_C	2	71.335	scaffold06029	2690
715644509	BARCPV_1.0_Chr02_34871292_A_G	2	71.335	scaffold05587	2848
715644510	BARCPV_1.0_Chr02_34876990_G_A	2	71.335	scaffold04093	4743
715645102	BARCPV_1.0_Chr02_33986813_G_A	2	71.335	scaffold06426	2591
1399947778	BARC-PV-0003999 *	2	71.825	scaffold00100	788162
1399947779	BARC-PV-0002526 *	2	72.313	scaffold00045	1331720
715639717	BARCPV_1.0_Chr02_36132276_A_G	2	72.313	scaffold08692	2201
715647899	BARCPV_1.0_Chr02_36050606_C_T	2	72.313	scaffold00045	1331720
715647900	BARCPV_1.0_Chr02_36080374_G_A	2	72.313	scaffold00045	1331720
715639926	BARCPV_1.0_Chr02_35947100_T_C	2	72.313	scaffold01226	74651
715639928	BARCPV_1.0_Chr02_35923862_G_T	2	72.313	scaffold01226	74651
715641205	BARCPV_1.0_Chr02_35984926_C_T	2	72.313	scaffold01320	67267
715641206	BARCPV_1.0_Chr02_36003870_G_A	2	72.313	scaffold01320	67267
715641207	BARCPV_1.0_Chr02_36017834_C_A	2	72.313	scaffold01320	67267
715647898	BARCPV_1.0_Chr02_36235577_G_A	2	72.533	scaffold00045	1331720
1399950297	BARC-PV-0003812 *	2	74.022	scaffold00045	1331720
715646488	BARCPV_1.0_Chr02_36676613_G_A	2	74.022	scaffold00045	1331720
715646489	BARCPV_1.0_Chr02_36665527_C_T	2	74.022	scaffold00045	1331720
715646490	BARCPV_1.0_Chr02_36658306_C_T	2	74.022	scaffold00045	1331720
715646491	BARCPV_1.0_Chr02_36634916_A_G	2	74.022	scaffold00045	1331720
715646492	BARCPV_1.0_Chr02_36627120_G_A	2	74.022	scaffold00045	1331720
715646493	BARCPV_1.0_Chr02_36620783_C_T	2	74.022	scaffold00045	1331720
715647866	BARCPV_1.0_Chr02_37883075_C_T	2	75.813	scaffold00101	783249
715647867	BARCPV_1.0_Chr02_37903525_T_C	2	75.813	scaffold00101	783249
715639943	BARCPV_1.0_Chr02_37428740_C_T	2	75.813	scaffold06373	2604
715639946	BARCPV_1.0_Chr02_37391686_G_T	2	75.813	scaffold01087	87582
715639948	BARCPV_1.0_Chr02_37437555_T_C	2	75.813	scaffold00308	366962
715649908	BARCPV_1.0_Chr02_37562864_C_T	2	75.813	scaffold00308	366962
715641064	BARCPV_1.0_Chr02_37801989_T_C	2	75.813	scaffold01075	88947
715641065	BARCPV_1.0_Chr02_37832968_T_C	2	75.813	scaffold01075	88947
715639560	sc00203ln411639_394848_T_C_142353181	2	77.059	scaffold00078	918777
715639561	BARCPV_1.0_Chr02_38643707_A_C	2	77.059	scaffold00170	568362
715639669	BARCPV_1.0_Chr02_38612499_A_C	2	77.059	scaffold04316	3990
715639559	BARCPV_1.0_Chr02_38911144_C_A	2	77.441	scaffold00170	568362
715649647	BARCPV_1.0_Chr02_39156383_C_T	2	78.385	scaffold00170	568362
715640283	BARCPV_1.0_Chr02_39214351_C_T	2	78.611	scaffold00170	568362
715640284	BARCPV_1.0_Chr02_39240134_C_T	2	78.611	scaffold00794	131296
715649173	BARCPV_1.0_Chr02_39257087_G_T	2	78.611	scaffold00794	131296
715644969	BARCPV_1.0_Chr02_39219199_C_T	2	78.611	scaffold00491	229028
715645090	BARCPV_1.0_Chr02_39215791_A_G	2	78.611	scaffold07304	2405
715640282	BARCPV_1.0_Chr02_39336451_A_G	2	78.828	scaffold00794	131296
715642512	BARCPV_1.0_Chr02_40014792_C_T	2	78.828	scaffold00179	546059
715645023	BARCPV_1.0_Chr02_39531924_G_T	2	79.492	scaffold05901	2731
715645024	BARCPV_1.0_Chr02_39533167_G_A	2	79.492	scaffold05901	2731
715639541	BARCPV_1.0_Chr02_39594405_C_A	2	79.711	scaffold00179	546059
715642223	BARCPV_1.0_Chr02_48703645_C_T	2	80.56	scaffold08129	2268
715642224	BARCPV_1.0_Chr02_48705472_G_A	2	80.56	scaffold00179	546059
1399947787	BARC-PV-0000958 *	2	82.65	scaffold00152	597757
1399950307	BARC-PV-0002100 *	2	82.65	scaffold00152	597757
715650750	BARCPV_1.0_Chr02_40549831_G_T	2	83.262	scaffold00152	597757
715647802	BARCPV_1.0_Chr02_41025559_C_T	2	84.86	scaffold00123	710257
1399947789	BARC-PV-0000771 *	2	86.497	scaffold00123	710257
715639729	BARCPV_1.0_Chr02_41385254_C_A	2	87.056	scaffold00365	310341
715639727	BARCPV_1.0_Chr02_41527787_T_C	2	87.214	scaffold00365	310341
715639728	BARCPV_1.0_Chr02_41667020_T_G	2	87.814	scaffold00635	168303
715641348	BARCPV_1.0_Chr02_40650209_T_C	2	87.814	scaffold00635	168303
715641260	BARCPV_1.0_Chr02_41749211_T_C	2	88.33	scaffold00635	168303
715641261	BARCPV_1.0_Chr02_41827043_A_G	2	89.328	scaffold00635	168303
715639392	BARCPV_1.0_Chr02_42356437_C_T	2	90.855	scaffold05654	2824
715639390	BARCPV_1.0_Chr02_42805488_G_A	2	92.652	scaffold06239	2639
715639391	BARCPV_1.0_Chr02_42805162_C_A	2	92.652	scaffold06239	2639
715647572	BARCPV_1.0_Chr02_42831226_C_T	2	92.652	scaffold00019	1946543
715648913	BARCPV_1.0_Chr02_43001788_G_T	2	94.135	scaffold00019	1946543
715647094	BARCPV_1.0_Chr02_43456016_T_C	2	95.606	scaffold00019	1946543
715647095	BARCPV_1.0_Chr02_43437584_C_T	2	95.606	scaffold00019	1946543
715647092	BARCPV_1.0_Chr02_43585804_A_G	2	96.007	scaffold00019	1946543
715647093	BARCPV_1.0_Chr02_43504076_A_G	2	96.007	scaffold00019	1946543
715647679	BARCPV_1.0_Chr02_43875974_T_C	2	97.612	scaffold00215	471069
715649935	BARCPV_1.0_Chr02_43852825_C_T	2	97.612	scaffold00215	471069
715647248	BARCPV_1.0_Chr02_44374582_A_G	2	99.365	scaffold00002	4127381
715647237	BARCPV_1.0_Chr02_44608186_G_T	2	100.272	scaffold00002	4127381
715647239	BARCPV_1.0_Chr02_44630079_T_C	2	100.272	scaffold00002	4127381
715647242	BARCPV_1.0_Chr02_44676546_T_C	2	101.093	scaffold00002	4127381
715647243	BARCPV_1.0_Chr02_44719565_C_T	2	101.681	scaffold00002	4127381
715647247	BARCPV_1.0_Chr02_44774510_A_G	2	101.681	scaffold00002	4127381
715645959	BARCPV_1.0_Chr02_44796970_G_T	2	101.884	scaffold00002	4127381
715645955	BARCPV_1.0_Chr02_44905462_C_T	2	102.087	scaffold00002	4127381
715645970	BARCPV_1.0_Chr02_44894473_A_C	2	102.087	scaffold00002	4127381
715645960	BARCPV_1.0_Chr02_44959369_T_G	2	102.318	scaffold00002	4127381
715645962	BARCPV_1.0_Chr02_45119624_T_C	2	102.895	scaffold00002	4127381
715645964	BARCPV_1.0_Chr02_45319921_G_T	2	103.099	scaffold00002	4127381
715645967	BARCPV_1.0_Chr02_45420071_C_T	2	103.651	scaffold00002	4127381
715646137	BARCPV_1.0_Chr02_45739431_C_T	2	104.787	scaffold00002	4127381
715646145	BARCPV_1.0_Chr02_45733310_G_A	2	104.787	scaffold00002	4127381
715646164	BARCPV_1.0_Chr02_45822854_C_T	2	105.002	scaffold00002	4127381
715646142	BARCPV_1.0_Chr02_46110065_C_T	2	106.543	scaffold00002	4127381
715646143	BARCPV_1.0_Chr02_46133012_C_T	2	106.742	scaffold00002	4127381
715646146	BARCPV_1.0_Chr02_46240208_G_T	2	106.742	scaffold00002	4127381
715646147	BARCPV_1.0_Chr02_46250506_T_G	2	107.12	scaffold00002	4127381
715646153	BARCPV_1.0_Chr02_46336206_G_A	2	107.32	scaffold00002	4127381
715646154	BARCPV_1.0_Chr02_46370770_C_T	2	107.32	scaffold00002	4127381
715645186	BARCPV_1.0_Chr02_46359501_G_A	2	107.32	scaffold06934	2475
715645187	BARCPV_1.0_Chr02_46360273_C_T	2	107.32	scaffold06934	2475
1399950326	BARC-PV-0000623 *	2	107.928	scaffold00002	4127381
715646161	BARCPV_1.0_Chr02_46519870_T_C	2	107.928	scaffold00002	4127381
715646936	BARCPV_1.0_Chr02_46601897_T_C	2	107.928	scaffold00002	4127381
	g1194_2_b **	2	109.7
715645974	BARCPV_1.0_Chr02_47639347_G_T	2	114.644	scaffold00002	4127381
715639255	BARCPV_1.0_Chr02_47924038_C_T	2	118.153	scaffold04566	3493
715645989	BARCPV_1.0_Chr02_47948594_A_G	2	118.309	scaffold00002	4127381
715645991	BARCPV_1.0_Chr02_47970599_C_T	2	118.718	scaffold00002	4127381
715645992	BARCPV_1.0_Chr02_47980004_C_A	2	118.718	scaffold00002	4127381
715645993	BARCPV_1.0_Chr02_47987001_C_T	2	118.718	scaffold00002	4127381
715645994	BARCPV_1.0_Chr02_47993045_A_G	2	118.718	scaffold00002	4127381
715645995	BARCPV_1.0_Chr02_48006856_C_T	2	118.718	scaffold00002	4127381
715645996	BARCPV_1.0_Chr02_48012524_A_G	2	118.872	scaffold00002	4127381
715645997	BARCPV_1.0_Chr02_48022771_T_C	2	118.872	scaffold00002	4127381
715645998	BARCPV_1.0_Chr02_48030646_A_C	2	118.872	scaffold00002	4127381
715646000	BARCPV_1.0_Chr02_48072185_A_C	2	118.872	scaffold00002	4127381
715646002	BARCPV_1.0_Chr02_48100260_C_T	2	118.872	scaffold00002	4127381
715646003	BARCPV_1.0_Chr02_48132234_C_A	2	118.872	scaffold00002	4127381
715646005	BARCPV_1.0_Chr02_48150014_A_G	2	118.872	scaffold00002	4127381
715646006	BARCPV_1.0_Chr02_48160048_G_T	2	119.235	scaffold00002	4127381
715639745	BARCPV_1.0_Chr02_48795831_G_A	2	125.197	scaffold00377	304698
715647995	BARCPV_1.0_Chr02_48806292_T_G	2	125.414	scaffold00377	304698
715639746	BARCPV_1.0_Chr02_49033712_C_T	2	127.601	scaffold00377	304698
1399947820	BARC-PV-0001390 *	3	0	scaffold00662	160358
715649301	BARCPV_1.0_Chr03_114753_C_T	3	0.209	scaffold00662	160358
715649421	BARCPV_1.0_Chr03_173774_G_T	3	0.425	scaffold00261	414198
715648182	BARCPV_1.0_Chr03_514203_T_C	3	1.624	scaffold00261	414198
715648184	BARCPV_1.0_Chr03_480139_T_G	3	1.624	scaffold00261	414198
715644024	BARCPV_1.0_Chr03_577091_C_A	3	1.624	scaffold02211	27406
715650436	BARCPV_1.0_Chr03_869671_C_T	3	3.26	scaffold00015	2293722
715650434	BARCPV_1.0_Chr03_907610_C_T	3	3.653	scaffold00015	2293722
715646398	BARCPV_1.0_Chr03_1001529_A_G	3	4.246	scaffold00015	2293722
715646396	BARCPV_1.0_Chr03_1066481_A_G	3	4.649	scaffold00015	2293722
1399950348	BARC-PV-0000809 *	3	7.005	scaffold00015	2293722
715646879	BARCPV_1.0_Chr03_1870375_A_G	3	10.885	scaffold00015	2293722
1399947826	BARC-PV-0000311 *	3	14.084	scaffold00015	2293722
715650109	BARCPV_1.0_Chr03_2121717_G_A	3	14.771	scaffold00015	2293722
1399950353	BARC-PV-0000537 *	3	14.948	scaffold00015	2293722
1399947827	BARC-PV-0000642 *	3	16.755	scaffold00015	2293722
	g2108_3_t **	3	18.775
715646941	BARCPV_1.0_Chr03_2620445_G_A	3	20.548	scaffold00015	2293722
715640037	BARCPV_1.0_Chr03_2896342_T_C	3	22.32	scaffold03828	5776
715648730	BARCPV_1.0_Chr03_3044489_G_A	3	24.801	scaffold00073	958667
715648301	BARCPV_1.0_Chr03_3433066_T_G	3	27.1	scaffold00073	958667
715649326	BARCPV_1.0_Chr03_3661526_G_T	3	29.865	scaffold00080	900003
715639604	BARCPV_1.0_Chr03_3900096_T_C	3	31.167	scaffold05114	3058
715639605	BARCPV_1.0_Chr03_3900270_A_C	3	31.167	scaffold05114	3058
	BARC-PV-0000523 *	3	33.743	scaffold00080	900003
1399950365	BARC-PV-0001430 *	3	35.292	scaffold00161	589899
1399947840	BARC-PV-0000153 *	3	36.818	scaffold00442	261603
715647200	BARCPV_1.0_Chr03_4897521_T_G	3	36.818	scaffold00161	589899
715649212	BARCPV_1.0_Chr03_4979967_G_A	3	36.818	scaffold00442	261603
715650190	BARCPV_1.0_Chr03_5147546_C_A	3	37.389	scaffold00442	261603
715640856	BARCPV_1.0_Chr03_5288601_G_T	3	37.659	scaffold00198	504590
715641226	BARCPV_1.0_Chr03_5369464_A_G	3	37.659	scaffold01621	49281
715641227	BARCPV_1.0_Chr03_5377567_G_T	3	37.659	scaffold08880	2174
715641228	BARCPV_1.0_Chr03_5359332_G_A	3	37.659	scaffold01621	49281
715643504	BARCPV_1.0_Chr03_5344062_A_G	3	37.659	scaffold01621	49281
715645065	BARCPV_1.0_Chr03_5566175_A_C	3	38.274	scaffold00198	504590
1399950371	BARC-PV-0000539 *	3	38.38	scaffold00198	504590
715646546	BARCPV_1.0_Chr03_5893845_G_A	3	38.858	scaffold00030	1606053
715639337	BARCPV_1.0_Chr03_2567058_G_A	3	38.858	scaffold00198	504590
1399947832	BARC-PV-0005391 *	3	39.157	scaffold00030	1606053
715644947	BARCPV_1.0_Chr03_6366468_A_G	3	40.052	scaffold00381	303357
715648034	BARCPV_1.0_Chr03_6523211_C_T	3	40.501	scaffold00085	874618
715648036	BARCPV_1.0_Chr03_6681257_C_T	3	41.105	scaffold00085	874618
715646882	BARCPV_1.0_Chr03_7054558_G_A	3	41.266	scaffold00085	874618
715646883	BARCPV_1.0_Chr03_7036205_A_C	3	41.266	scaffold00085	874618
715640280	BARCPV_1.0_Chr03_7441658_C_T	3	41.266	scaffold00130	684918
715640281	BARCPV_1.0_Chr03_7510670_C_A	3	41.266	scaffold00467	243989
715642799	BARCPV_1.0_Chr03_7312693_G_A	3	41.266	scaffold02009	34046
715642800	BARCPV_1.0_Chr03_7322082_T_C	3	41.266	scaffold02009	34046
715642801	BARCPV_1.0_Chr03_7296197_T_C	3	41.266	scaffold00040	1445019
715643440	BARCPV_1.0_Chr03_7616378_C_A	3	41.266	scaffold00467	243989
715643611	BARCPV_1.0_Chr03_7265867_A_G	3	41.266	scaffold02557	19218
715644715	BARCPV_1.0_Chr03_7357562_A_G	3	41.266	scaffold03190	9547
715645092	BARCPV_1.0_Chr03_7075566_C_A	3	41.266	scaffold07340	2403
715641086	BARCPV_1.0_Chr03_7823096_G_A	3	41.511	scaffold01016	95487
715650641	BARCPV_1.0_Chr03_7725311_G_A	3	41.614	scaffold00688	154784
715650642	BARCPV_1.0_Chr03_7748410_T_G	3	41.614	scaffold00688	154784
715648617	BARCPV_1.0_Chr03_7910944_G_A	3	41.736	scaffold00494	227677
715639978	BARCPV_1.0_Chr03_7898552_G_A	3	41.736	scaffold00494	227677
715641087	BARCPV_1.0_Chr03_7833064_T_C	3	41.736	scaffold01016	95487
715641088	BARCPV_1.0_Chr03_7880593_G_T	3	41.736	scaffold01016	95487
1399948003	BARC-PV-0005100 *	3	42.159	scaffold01441	58080
715639970	BARCPV_1.0_Chr03_8146666_T_C	3	42.503	scaffold06719	2526
715639971	BARCPV_1.0_Chr03_8139988_G_A	3	42.503	scaffold00837	125147
715639977	BARCPV_1.0_Chr03_8104338_G_A	3	42.503	scaffold00494	227677
715639629	BARCPV_1.0_Chr03_8254756_A_C	3	42.582	scaffold00122	722905
715641629	BARCPV_1.0_Chr03_8185611_A_C	3	42.582	scaffold00837	125147
715641630	BARCPV_1.0_Chr03_8225781_A_G	3	42.582	scaffold00015	2293722
715641631	BARCPV_1.0_Chr03_8230147_G_A	3	42.701	scaffold10391	2012
715647684	BARCPV_1.0_Chr03_8509405_G_A	3	42.83	scaffold00122	722905
715640005	BARCPV_1.0_Chr03_8932456_G_A	3	42.83	scaffold00122	722905
1399947855	BARC-PV-0004281 *	3	43.045	scaffold02067	31947
715647646	BARCPV_1.0_Chr03_9246049_C_T	3	43.045	scaffold00300	371105
715648109	BARCPV_1.0_Chr03_9651383_A_C	3	43.045	scaffold00083	894731
715648110	BARCPV_1.0_Chr03_9603023_C_T	3	43.045	scaffold00083	894731
715650228	BARCPV_1.0_Chr03_9392895_G_A	3	43.045	scaffold00083	894731
715650713	BARCPV_1.0_Chr03_9506925_T_G	3	43.045	scaffold00083	894731
715650755	BARCPV_1.0_Chr03_9309503_G_A	3	43.045	scaffold00300	371105
715647935	BARCPV_1.0_Chr03_9890190_C_T	3	43.148	scaffold00083	894731
1399947858	BARC-PV-0003924 *	3	43.3	scaffold00547	203442
715647438	BARCPV_1.0_Chr03_10332289_G_A	3	43.3	scaffold00314	360690
715647443	BARCPV_1.0_Chr03_10160968_G_T	3	43.3	scaffold00547	203442
715647446	BARCPV_1.0_Chr03_10433176_C_T	3	43.3	scaffold00314	360690
715647933	BARCPV_1.0_Chr03_10074859_T_C	3	43.3	scaffold00083	894731
715649550	BARCPV_1.0_Chr03_10720011_G_A	3	43.3	scaffold00049	1227383
715649551	BARCPV_1.0_Chr03_10750296_G_A	3	43.3	scaffold00049	1227383
715649552	BARCPV_1.0_Chr03_10765054_C_A	3	43.3	scaffold00049	1227383
715649553	BARCPV_1.0_Chr03_10780679_C_T	3	43.3	scaffold00049	1227383
715649736	BARCPV_1.0_Chr03_11070174_G_A	3	43.3	scaffold00049	1227383
715649739	BARCPV_1.0_Chr03_11022203_A_C	3	43.3	scaffold00049	1227383
715649740	BARCPV_1.0_Chr03_11027823_G_A	3	43.3	scaffold00049	1227383
715649741	BARCPV_1.0_Chr03_11039756_A_G	3	43.3	scaffold00049	1227383
715649742	BARCPV_1.0_Chr03_11051809_A_G	3	43.3	scaffold00049	1227383
715649781	BARCPV_1.0_Chr03_10559461_G_A	3	43.3	scaffold00314	360690
715649782	BARCPV_1.0_Chr03_10603957_T_G	3	43.3	scaffold00314	360690
715650135	BARCPV_1.0_Chr03_10864542_C_T	3	43.3	scaffold00049	1227383
715650136	BARCPV_1.0_Chr03_10903715_C_A	3	43.3	scaffold00049	1227383
715650140	BARCPV_1.0_Chr03_10952581_G_A	3	43.3	scaffold00049	1227383
715651104	BARCPV_1.0_Chr03_10834739_C_T	3	43.3	scaffold00049	1227383
715646286	BARCPV_1.0_Chr03_11235388_A_C	3	43.715	scaffold00049	1227383
715646281	BARCPV_1.0_Chr03_11365758_G_A	3	43.992	scaffold00049	1227383
715646294	BARCPV_1.0_Chr03_11255572_A_G	3	43.992	scaffold00049	1227383
715646283	BARCPV_1.0_Chr03_11440889_G_A	3	44.169	scaffold00049	1227383
715646284	BARCPV_1.0_Chr03_11464615_G_A	3	44.169	scaffold00049	1227383
715646285	BARCPV_1.0_Chr03_11479403_C_T	3	44.169	scaffold00049	1227383
715646287	BARCPV_1.0_Chr03_11509423_G_A	3	44.169	scaffold00049	1227383
715647583	BARCPV_1.0_Chr03_12225509_C_T	3	44.169	scaffold00266	409318
715646288	BARCPV_1.0_Chr03_11552798_T_C	3	44.32	scaffold00049	1227383
715646290	BARCPV_1.0_Chr03_11574473_T_G	3	44.32	scaffold00049	1227383
715646291	BARCPV_1.0_Chr03_11601563_G_T	3	44.32	scaffold00049	1227383
715646292	BARCPV_1.0_Chr03_11678016_C_T	3	44.32	scaffold00049	1227383
715646293	BARCPV_1.0_Chr03_11690764_A_G	3	44.32	scaffold00049	1227383
715647584	BARCPV_1.0_Chr03_12210806_C_T	3	44.32	scaffold00266	409318
715647585	BARCPV_1.0_Chr03_12198383_A_G	3	44.32	scaffold00266	409318
715649868	BARCPV_1.0_Chr03_12044695_C_A	3	44.32	scaffold00420	279469
715649870	BARCPV_1.0_Chr03_12074350_A_G	3	44.32	scaffold00420	279469
715649871	BARCPV_1.0_Chr03_12085055_C_T	3	44.32	scaffold00420	279469
715647582	BARCPV_1.0_Chr03_12277338_C_T	3	44.49	scaffold00266	409318
715647577	BARCPV_1.0_Chr03_12394984_G_T	3	44.648	scaffold00266	409318
715647578	BARCPV_1.0_Chr03_12384518_A_G	3	44.648	scaffold00266	409318
715647580	BARCPV_1.0_Chr03_12483803_G_A	3	44.648	scaffold00266	409318
715647581	BARCPV_1.0_Chr03_12305661_C_T	3	44.648	scaffold00266	409318
715647586	BARCPV_1.0_Chr03_12452996_A_G	3	44.648	scaffold00266	409318
715648360	BARCPV_1.0_Chr03_12965158_C_T	3	44.648	scaffold07912	2310
715648361	BARCPV_1.0_Chr03_12978102_A_G	3	44.648	scaffold01268	70627
715640752	BARCPV_1.0_Chr03_12925874_G_T	3	44.648	scaffold01666	46979
715649825	BARCPV_1.0_Chr03_12930803_T_C	3	44.648	scaffold01666	46979
715649826	BARCPV_1.0_Chr03_12844999_C_T	3	44.648	scaffold01424	59554
715649827	BARCPV_1.0_Chr03_12858696_C_T	3	44.648	scaffold01424	59554
715640753	BARCPV_1.0_Chr03_12894169_T_C	3	44.648	scaffold08652	2202
715640754	BARCPV_1.0_Chr03_12917358_G_T	3	44.648	scaffold01666	46979
715650398	BARCPV_1.0_Chr03_12647142_G_T	3	44.648	scaffold00628	172639
715650399	BARCPV_1.0_Chr03_12627332_G_A	3	44.648	scaffold00628	172639
715650400	BARCPV_1.0_Chr03_12614335_C_T	3	44.648	scaffold00628	172639
715650401	BARCPV_1.0_Chr03_12589547_G_A	3	44.648	scaffold00628	172639
715650402	BARCPV_1.0_Chr03_12579888_A_C	3	44.648	scaffold00193	529695
715650570	BARCPV_1.0_Chr03_12533044_G_A	3	44.648	scaffold00628	172639
715650571	BARCPV_1.0_Chr03_12552901_A_G	3	44.648	scaffold00628	172639
715650572	BARCPV_1.0_Chr03_12558807_G_A	3	44.648	scaffold00628	172639
715650645	BARCPV_1.0_Chr03_12806237_T_C	3	44.648	scaffold00820	127854
715650646	BARCPV_1.0_Chr03_12790910_T_C	3	44.648	scaffold00820	127854
715651169	BARCPV_1.0_Chr03_12743153_C_T	3	44.648	scaffold00820	127854
715640928	BARCPV_1.0_Chr03_13185736_G_T	3	44.808	scaffold00181	543491
1399947902	BARC-PV-0005722 *	3	45.163	scaffold01419	59730
1399947906	BARC-PV-0004027 *	3	45.321	scaffold00473	240722
1399947901	BARC-PV-0004466 *	3	45.435	scaffold02993	12027
1399947895	BARC-PV-0004649 *	3	45.435	scaffold00372	305825
1399950431	BARC-PV-0005613 *	3	45.435	scaffold00372	305825
715640309	BARCPV_1.0_Chr03_14129095_C_A	3	45.435	scaffold00871	118831
715640310	BARCPV_1.0_Chr03_14171189_G_T	3	45.435	scaffold00871	118831
715640768	BARCPV_1.0_Chr03_13933372_A_G	3	45.435	scaffold01447	57430
715640769	BARCPV_1.0_Chr03_13955273_C_A	3	45.435	scaffold01667	46872
715640770	BARCPV_1.0_Chr03_13956182_G_A	3	45.435	scaffold08811	2181
715640772	BARCPV_1.0_Chr03_13926843_C_T	3	45.435	scaffold01447	57430
715640773	BARCPV_1.0_Chr03_14013761_C_T	3	45.435	scaffold01787	42295
715640774	BARCPV_1.0_Chr03_14015668_A_G	3	45.435	scaffold01455	57143
715650038	BARCPV_1.0_Chr03_13222089_G_A	3	45.435	scaffold00181	543491
715641618	BARCPV_1.0_Chr03_13875556_T_C	3	45.435	scaffold01850	39873
715641619	BARCPV_1.0_Chr03_13846173_A_G	3	45.435	scaffold01729	44529
715642407	BARCPV_1.0_Chr03_13514529_A_G	3	45.435	scaffold00181	543491
715643471	BARCPV_1.0_Chr03_14085757_G_A	3	45.435	scaffold01726	44642
715643768	BARCPV_1.0_Chr03_13901569_C_T	3	45.435	scaffold01850	39873
715643769	BARCPV_1.0_Chr03_13904893_G_A	3	45.435	scaffold02246	26362
715645094	BARCPV_1.0_Chr03_14201918_A_G	3	45.435	scaffold07998	2297
715645095	BARCPV_1.0_Chr03_14201004_C_T	3	45.435	scaffold07998	2297
1399947958	BARC-PV-0003469 *	3	45.58	scaffold10062	2042
1399947900	BARC-PV-0003508 *	3	45.58	scaffold01603	49965
1399947961	BARC-PV-0003892 *	3	45.58	scaffold01607	49785
1399947946	BARC-PV-0004224 *	3	45.58	scaffold00874	118405
1399947925	BARC-PV-0004486 *	3	45.58	scaffold01779	42437
1399947944	BARC-PV-0004951 *	3	45.58	scaffold00874	118405
1399947920	BARC-PV-0004989 *	3	45.58	scaffold00306	368153
1399948002	BARC-PV-0005055 *	3	45.58	scaffold00878	117256
1399947934	BARC-PV-0005414 *	3	45.58	scaffold00343	332521
1399950474	BARC-PV-0006276 *	3	45.58	scaffold00228	454873
715639649	BARCPV_1.0_Chr03_14866895_C_T	3	45.58	scaffold00624	174086
715639670	BARCPV_1.0_Chr03_26052512_A_G	3	45.58	scaffold00878	117256
715639671	BARCPV_1.0_Chr03_26037270_C_T	3	45.58	scaffold00502	224268
715639672	BARCPV_1.0_Chr03_25926260_C_T	3	45.58	scaffold00502	224268
715639673	BARCPV_1.0_Chr03_25856017_A_G	3	45.58	scaffold09344	2117
715639675	BARCPV_1.0_Chr03_25836795_G_A	3	45.58	scaffold00502	224268
715639695	BARCPV_1.0_Chr03_18213538_T_C	3	45.58	scaffold00705	149755
715639697	BARCPV_1.0_Chr03_18155092_T_C	3	45.58	scaffold00705	149755
715639766	BARCPV_1.0_Chr03_18017242_A_G	3	45.58	scaffold02770	15199
715639901	BARCPV_1.0_Chr03_25241153_T_C	3	45.58	scaffold00767	136413
715648428	BARCPV_1.0_Chr03_25168803_T_C	3	45.58	scaffold01077	88822
715639902	BARCPV_1.0_Chr03_25139544_A_C	3	45.58	scaffold01077	88822
715639903	BARCPV_1.0_Chr03_25270832_A_G	3	45.58	scaffold00767	136413
715639904	BARCPV_1.0_Chr03_25335996_T_G	3	45.58	scaffold00767	136413
715640069	BARCPV_1.0_Chr03_24946301_G_A	3	45.58	scaffold00508	219765
715640206	BARCPV_1.0_Chr03_14676577_A_G	3	45.58	scaffold02747	15507
715640207	BARCPV_1.0_Chr03_14663948_C_T	3	45.58	scaffold00774	135019
715640208	BARCPV_1.0_Chr03_14614196_A_G	3	45.58	scaffold00774	135019
715640210	BARCPV_1.0_Chr03_14711099_C_T	3	45.58	scaffold00624	174086
715640211	BARCPV_1.0_Chr03_14708996_A_G	3	45.58	scaffold09595	2090
715640212	BARCPV_1.0_Chr03_14707802_C_T	3	45.58	scaffold08384	2238
715649257	BARCPV_1.0_Chr03_25477571_G_A	3	45.58	scaffold00668	159511
715649258	BARCPV_1.0_Chr03_25468871_T_C	3	45.58	scaffold00668	159511
715640401	BARCPV_1.0_Chr03_22196977_C_T	3	45.58	scaffold00855	121279
715640407	BARCPV_1.0_Chr03_26277672_G_A	3	45.58	scaffold01993	34466
715640408	BARCPV_1.0_Chr03_26271132_C_T	3	45.58	scaffold01993	34466
715640410	BARCPV_1.0_Chr03_26244700_C_T	3	45.58	scaffold02426	22113
715640422	BARCPV_1.0_Chr03_22320889_A_C	3	45.58	scaffold01607	49785
715640423	BARCPV_1.0_Chr03_22290926_C_T	3	45.58	scaffold01607	49785
715640424	BARCPV_1.0_Chr03_22379252_C_T	3	45.58	scaffold02799	14698
715640425	BARCPV_1.0_Chr03_22373991_T_C	3	45.58	scaffold00795	131157
715640426	BARCPV_1.0_Chr03_22349440_C_T	3	45.58	scaffold01074	88946
715640427	BARCPV_1.0_Chr03_22416089_T_G	3	45.58	scaffold00798	130498
715640446	BARCPV_1.0_Chr03_21722378_T_G	3	45.58	scaffold00760	137601
715640447	BARCPV_1.0_Chr03_21598971_A_G	3	45.58	scaffold00760	137601
715640448	BARCPV_1.0_Chr03_21668458_G_A	3	45.58	scaffold00021	1832563
715640551	BARCPV_1.0_Chr03_15754025_T_C	3	45.58	scaffold06990	2463
715640552	BARCPV_1.0_Chr03_15643006_A_G	3	45.58	scaffold02023	33564
715649518	BARCPV_1.0_Chr03_15714048_G_A	3	45.58	scaffold00403	291149
715640717	BARCPV_1.0_Chr03_24972749_A_G	3	45.58	scaffold00708	149478
715640718	BARCPV_1.0_Chr03_25045755_C_T	3	45.58	scaffold00708	149478
715640719	BARCPV_1.0_Chr03_25084699_C_T	3	45.58	scaffold00708	149478
715640765	BARCPV_1.0_Chr03_19249754_T_C	3	45.58	scaffold01010	96839
715640766	BARCPV_1.0_Chr03_19251827_A_G	3	45.58	scaffold01010	96839
715640767	BARCPV_1.0_Chr03_19264738_C_A	3	45.58	scaffold01010	96839
715640879	BARCPV_1.0_Chr03_14918368_A_C	3	45.58	scaffold00948	105707
715649957	BARCPV_1.0_Chr03_14900403_C_T	3	45.58	scaffold00948	105707
715641079	BARCPV_1.0_Chr03_25594146_A_G	3	45.58	scaffold00870	119184
715641080	BARCPV_1.0_Chr03_25550250_G_A	3	45.58	scaffold00870	119184
715641268	BARCPV_1.0_Chr03_15607170_T_C	3	45.58	scaffold01118	84498
715641269	BARCPV_1.0_Chr03_15555102_G_A	3	45.58	scaffold01118	84498
715641270	BARCPV_1.0_Chr03_15613014_A_G	3	45.58	scaffold01118	84498
715641403	BARCPV_1.0_Chr03_19048632_T_C	3	45.58	scaffold01204	76063
715641404	BARCPV_1.0_Chr03_19079600_T_C	3	45.58	scaffold01204	76063
715641405	BARCPV_1.0_Chr03_19104528_C_T	3	45.58	scaffold01204	76063
715641466	BARCPV_1.0_Chr03_17612471_G_A	3	45.58	scaffold03036	11511
715641467	BARCPV_1.0_Chr03_17636698_G_A	3	45.58	scaffold01374	62820
715641569	BARCPV_1.0_Chr03_17324120_T_C	3	45.58	scaffold01264	70754
715641570	BARCPV_1.0_Chr03_17315487_C_T	3	45.58	scaffold01264	70754
715641710	BARCPV_1.0_Chr03_14565716_C_T	3	45.58	scaffold01335	65721
715641711	BARCPV_1.0_Chr03_14524135_C_T	3	45.58	scaffold01335	65721
715641712	BARCPV_1.0_Chr03_14524990_A_G	3	45.58	scaffold00779	134214
715641882	BARCPV_1.0_Chr03_17745770_A_G	3	45.58	scaffold01231	74005
715641883	BARCPV_1.0_Chr03_17707970_T_C	3	45.58	scaffold01231	74005
715641924	BARCPV_1.0_Chr03_17863366_C_T	3	45.58	scaffold01823	40974
715641925	BARCPV_1.0_Chr03_17868089_C_T	3	45.58	scaffold01823	40974
715641935	BARCPV_1.0_Chr03_21165532_A_C	3	45.58	scaffold05770	2773
715641936	BARCPV_1.0_Chr03_21121975_T_C	3	45.58	scaffold06219	2646
715641973	BARCPV_1.0_Chr03_25797734_A_G	3	45.58	scaffold00894	113463
715641974	BARCPV_1.0_Chr03_25779349_A_G	3	45.58	scaffold00894	113463
715650828	BARCPV_1.0_Chr03_15034497_C_A	3	45.58	scaffold00988	99762
715642031	BARCPV_1.0_Chr03_15073563_C_T	3	45.58	scaffold01556	52417
715642114	BARCPV_1.0_Chr03_19521816_A_G	3	45.58	scaffold02909	13077
715642125	BARCPV_1.0_Chr03_26179465_C_T	3	45.58	scaffold01441	58080
715642133	BARCPV_1.0_Chr03_18665102_G_A	3	45.58	scaffold00819	127918
715642207	BARCPV_1.0_Chr03_15384420_G_A	3	45.58	scaffold01717	45028
715642389	BARCPV_1.0_Chr03_14479492_C_T	3	45.58	scaffold00495	227527
715642401	BARCPV_1.0_Chr03_14807316_A_G	3	45.58	scaffold00313	361123
715642414	BARCPV_1.0_Chr03_21838281_C_A	3	45.58	scaffold02332	24494
715642415	BARCPV_1.0_Chr03_21854046_T_C	3	45.58	scaffold03269	8613
715642416	BARCPV_1.0_Chr03_21855216_G_A	3	45.58	scaffold03269	8613
715642441	BARCPV_1.0_Chr03_18759060_C_T	3	45.58	scaffold00819	127918
715642476	BARCPV_1.0_Chr03_19848748_C_T	3	45.58	scaffold02194	28026
715642477	BARCPV_1.0_Chr03_19835980_G_A	3	45.58	scaffold02448	21625
715642491	BARCPV_1.0_Chr03_22031112_T_C	3	45.58	scaffold01558	52292
715642492	BARCPV_1.0_Chr03_22034094_G_A	3	45.58	scaffold01558	52292
715642513	BARCPV_1.0_Chr03_19194870_T_C	3	45.58	scaffold00071	969344
715642573	BARCPV_1.0_Chr03_19141344_A_G	3	45.58	scaffold01079	88365
715642574	BARCPV_1.0_Chr03_19163020_G_T	3	45.58	scaffold01079	88365
715650964	BARCPV_1.0_Chr03_19163761_C_T	3	45.58	scaffold01079	88365
715642588	BARCPV_1.0_Chr03_17921297_T_C	3	45.58	scaffold01832	40723
715642589	BARCPV_1.0_Chr03_17936381_T_C	3	45.58	scaffold01832	40723
715642683	BARCPV_1.0_Chr03_25682095_C_T	3	45.58	scaffold01825	40916
715642698	BARCPV_1.0_Chr03_16980898_A_G	3	45.58	scaffold00508	219765
715642718	BARCPV_1.0_Chr03_20539669_A_G	3	45.58	scaffold02279	25755
715642780	BARCPV_1.0_Chr03_21784215_G_A	3	45.58	scaffold01731	44494
715642787	BARCPV_1.0_Chr03_20867334_G_A	3	45.58	scaffold00078	918777
715642788	BARCPV_1.0_Chr03_20872419_G_A	3	45.58	scaffold01578	50970
715642789	BARCPV_1.0_Chr03_20871204_A_G	3	45.58	scaffold01578	50970
715642812	BARCPV_1.0_Chr03_18116271_T_C	3	45.58	scaffold07335	2400
715642816	BARCPV_1.0_Chr03_16814231_C_T	3	45.58	scaffold00403	291149
715642817	BARCPV_1.0_Chr03_21871179_T_C	3	45.58	scaffold01965	35426
715642907	BARCPV_1.0_Chr03_20805302_T_C	3	45.58	scaffold03173	9788
715642913	BARCPV_1.0_Chr03_20209732_G_A	3	45.58	scaffold03364	7768
715642960	BARCPV_1.0_Chr03_18656750_G_A	3	45.58	scaffold01981	34890
715642961	BARCPV_1.0_Chr03_18632897_A_G	3	45.58	scaffold01981	34890
715642962	BARCPV_1.0_Chr03_18641011_C_T	3	45.58	scaffold01981	34890
715642983	BARCPV_1.0_Chr03_15494172_G_A	3	45.58	scaffold01040	92862
715643001	BARCPV_1.0_Chr03_21502600_G_A	3	45.58	scaffold01748	43776
715643002	BARCPV_1.0_Chr03_21501050_G_T	3	45.58	scaffold01748	43776
715643011	BARCPV_1.0_Chr03_18917538_A_G	3	45.58	scaffold02243	26459
715643046	BARCPV_1.0_Chr03_14987717_C_A	3	45.58	scaffold00988	99762
715643055	BARCPV_1.0_Chr03_20977606_A_G	3	45.58	scaffold01970	35246
715643115	BARCPV_1.0_Chr03_19342612_C_T	3	45.58	scaffold01944	36124
715643116	BARCPV_1.0_Chr03_19368546_A_G	3	45.58	scaffold08194	2265
715643194	BARCPV_1.0_Chr03_25749835_T_C	3	45.58	scaffold01803	41856
715643212	BARCPV_1.0_Chr03_20368866_G_A	3	45.58	scaffold00438	263398
715643230	BARCPV_1.0_Chr03_19720273_G_T	3	45.58	scaffold01705	45407
715643231	BARCPV_1.0_Chr03_19741061_T_G	3	45.58	scaffold01705	45407
715643232	BARCPV_1.0_Chr03_19736136_T_C	3	45.58	scaffold01705	45407
715643262	BARCPV_1.0_Chr03_17031281_G_A	3	45.58	scaffold03046	11394
715643320	BARCPV_1.0_Chr03_19613258_T_G	3	45.58	scaffold06031	2682
715643378	BARCPV_1.0_Chr03_18880297_T_C	3	45.58	scaffold01458	57059
715643481	BARCPV_1.0_Chr03_22077711_T_C	3	45.58	scaffold01572	51253
715643482	BARCPV_1.0_Chr03_22082993_A_C	3	45.58	scaffold01572	51253
715643492	BARCPV_1.0_Chr03_15142617_T_C	3	45.58	scaffold02432	21958
715643493	BARCPV_1.0_Chr03_20435188_A_G	3	45.58	scaffold02404	22452
715643541	BARCPV_1.0_Chr03_22247659_A_C	3	45.58	scaffold00855	121279
715643551	BARCPV_1.0_Chr03_14452463_T_C	3	45.58	scaffold01567	51727
715643552	BARCPV_1.0_Chr03_14452648_C_T	3	45.58	scaffold01567	51727
715643573	BARCPV_1.0_Chr03_21976668_C_T	3	45.58	scaffold02331	24524
715643574	BARCPV_1.0_Chr03_21970985_C_A	3	45.58	scaffold02331	24524
715643594	BARCPV_1.0_Chr03_14977358_G_A	3	45.58	scaffold00948	105707
715643616	BARCPV_1.0_Chr03_14423089_T_C	3	45.58	scaffold02235	26673
715643657	BARCPV_1.0_Chr03_19929999_C_A	3	45.58	scaffold01646	47975
715643682	BARCPV_1.0_Chr03_16209415_A_G	3	45.58	scaffold01042	92799
715643711	BARCPV_1.0_Chr03_15445686_C_T	3	45.58	scaffold01632	48708
715643772	BARCPV_1.0_Chr03_16137474_C_T	3	45.58	scaffold01490	55392
715643773	BARCPV_1.0_Chr03_16141624_C_T	3	45.58	scaffold01490	55392
715643813	BARCPV_1.0_Chr03_20756561_A_C	3	45.58	scaffold07864	2318
715643814	BARCPV_1.0_Chr03_20745563_T_C	3	45.58	scaffold01787	42295
715643850	BARCPV_1.0_Chr03_17373215_A_C	3	45.58	scaffold02657	17271
715643861	BARCPV_1.0_Chr03_22266296_A_G	3	45.58	scaffold02493	20592
715643874	BARCPV_1.0_Chr03_21202309_T_C	3	45.58	scaffold03458	7213
715643901	BARCPV_1.0_Chr03_19692123_C_T	3	45.58	scaffold02909	13077
715643993	BARCPV_1.0_Chr03_20497608_G_A	3	45.58	scaffold02961	12407
715643994	BARCPV_1.0_Chr03_21359590_A_C	3	45.58	scaffold02745	15530
715643995	BARCPV_1.0_Chr03_21369715_T_C	3	45.58	scaffold02745	15530
715643996	BARCPV_1.0_Chr03_21369688_T_G	3	45.58	scaffold02745	15530
715644033	BARCPV_1.0_Chr03_17774849_C_T	3	45.58	scaffold01231	74005
715644066	BARCPV_1.0_Chr03_15953958_G_A	3	45.58	scaffold03302	8338
715644095	BARCPV_1.0_Chr03_17567426_C_T	3	45.58	scaffold01716	45133
715644110	BARCPV_1.0_Chr03_16054091_A_G	3	45.58	scaffold01701	45598
715644117	BARCPV_1.0_Chr03_16569494_G_T	3	45.58	scaffold02552	19319
715644143	BARCPV_1.0_Chr03_16390055_C_A	3	45.58	scaffold03207	9258
715644145	BARCPV_1.0_Chr03_20347336_A_C	3	45.58	scaffold01526	53737
715644146	BARCPV_1.0_Chr03_20355332_C_A	3	45.58	scaffold04571	3486
715644162	BARCPV_1.0_Chr03_20938674_A_G	3	45.58	scaffold02214	27354
715644174	BARCPV_1.0_Chr03_16180105_T_C	3	45.58	scaffold01042	92799
715644191	BARCPV_1.0_Chr03_15318138_T_C	3	45.58	scaffold06976	2464
715644293	BARCPV_1.0_Chr03_15168887_T_C	3	45.58	scaffold04693	3350
715644321	BARCPV_1.0_Chr03_18089977_G_T	3	45.58	scaffold01811	41582
715644322	BARCPV_1.0_Chr03_18085505_C_T	3	45.58	scaffold01811	41582
715644330	BARCPV_1.0_Chr03_26176273_T_C	3	45.58	scaffold02353	23900
715644340	BARCPV_1.0_Chr03_21548604_G_A	3	45.58	scaffold03188	9568
715644353	BARCPV_1.0_Chr03_16091566_A_G	3	45.58	scaffold03145	10134
715644367	BARCPV_1.0_Chr03_15919046_C_T	3	45.58	scaffold00403	291149
715644407	BARCPV_1.0_Chr03_20890644_T_G	3	45.58	scaffold03215	9146
715644489	BARCPV_1.0_Chr03_21018345_T_C	3	45.58	scaffold03101	10673
715644497	BARCPV_1.0_Chr03_18848712_A_G	3	45.58	scaffold01490	55392
715644505	BARCPV_1.0_Chr03_15364648_A_G	3	45.58	scaffold02420	22245
715644543	BARCPV_1.0_Chr03_16789719_T_C	3	45.58	scaffold03467	7146
715644544	BARCPV_1.0_Chr03_16790467_G_A	3	45.58	scaffold03467	7146
715644633	BARCPV_1.0_Chr03_16164814_T_C	3	45.58	scaffold03276	8563
715644651	BARCPV_1.0_Chr03_18790255_A_G	3	45.58	scaffold03573	6621
715644652	BARCPV_1.0_Chr03_18789126_T_C	3	45.58	scaffold03573	6621
715644676	BARCPV_1.0_Chr03_20593153_C_T	3	45.58	scaffold02829	14139
715644736	BARCPV_1.0_Chr03_14587707_G_A	3	45.58	scaffold03206	9317
715644812	BARCPV_1.0_Chr03_15529195_G_A	3	45.58	scaffold01547	52710
715644826	BARCPV_1.0_Chr03_19382821_T_G	3	45.58	scaffold03394	7565
715644827	BARCPV_1.0_Chr03_19382963_G_A	3	45.58	scaffold03394	7565
715644869	BARCPV_1.0_Chr03_19777406_T_C	3	45.58	scaffold02236	26607
715644870	BARCPV_1.0_Chr03_19777176_T_C	3	45.58	scaffold02236	26607
715644967	BARCPV_1.0_Chr03_18811313_G_A	3	45.58	scaffold03105	10626
715645029	BARCPV_1.0_Chr03_25202249_T_C	3	45.58	scaffold01077	88822
1399950467	BARC-PV-0004113 *	3	45.626	scaffold00945	106076
715644222	BARCPV_1.0_Chr03_20633732_T_C	3	45.626	scaffold02091	31253
715640070	BARCPV_1.0_Chr03_24776136_T_C	3	45.73	scaffold00508	219765
715640761	BARCPV_1.0_Chr03_21279773_A_G	3	45.837	scaffold02974	12262
1399948015	BARC-PV-0003037 *	3	46.085	scaffold00286	383059
1399947977	BARC-PV-0003097 *	3	46.085	scaffold00463	246110
1399948014	BARC-PV-0003638 *	3	46.085	scaffold00611	178872
1399947975	BARC-PV-0006218 *	3	46.085	scaffold00739	142372
715639917	BARCPV_1.0_Chr03_24128927_A_G	3	46.085	scaffold00463	246110
715639918	BARCPV_1.0_Chr03_23859221_C_T	3	46.085	scaffold00463	246110
715639996	BARCPV_1.0_Chr03_23747264_T_C	3	46.085	scaffold00739	142372
715639998	BARCPV_1.0_Chr03_23623320_G_T	3	46.085	scaffold00739	142372
715640483	BARCPV_1.0_Chr03_26399804_A_G	3	46.085	scaffold00577	192148
715640532	BARCPV_1.0_Chr03_26713022_A_G	3	46.085	scaffold00286	383059
715640545	BARCPV_1.0_Chr03_23446530_C_T	3	46.085	scaffold01429	58816
715640546	BARCPV_1.0_Chr03_23452845_C_T	3	46.085	scaffold01429	58816
715640547	BARCPV_1.0_Chr03_23385210_T_C	3	46.085	scaffold00523	213775
715640550	BARCPV_1.0_Chr03_23406963_A_G	3	46.085	scaffold01429	58816
715640844	BARCPV_1.0_Chr03_24315083_C_T	3	46.085	scaffold00606	181664
715640845	BARCPV_1.0_Chr03_24373245_G_T	3	46.085	scaffold05604	2841
715641007	BARCPV_1.0_Chr03_24570992_A_G	3	46.085	scaffold00727	144939
715641071	BARCPV_1.0_Chr03_23573429_T_C	3	46.085	scaffold01046	92416
715650211	BARCPV_1.0_Chr03_23530608_G_A	3	46.085	scaffold01046	92416
715641072	BARCPV_1.0_Chr03_23522074_G_A	3	46.085	scaffold01046	92416
715641306	sc01424ln78848_23397_C_T_351761715	3	46.085	scaffold01232	73870
715641307	BARCPV_1.0_Chr03_23798193_G_A	3	46.085	scaffold01232	73870
715641308	BARCPV_1.0_Chr03_23780247_C_T	3	46.085	scaffold01232	73870
715641310	BARCPV_1.0_Chr03_23749481_C_T	3	46.085	scaffold04083	4797
715641839	BARCPV_1.0_Chr03_24455112_A_G	3	46.085	scaffold00606	181664
715650688	BARCPV_1.0_Chr03_24456471_G_A	3	46.085	scaffold00606	181664
715650702	BARCPV_1.0_Chr03_24224621_G_A	3	46.085	scaffold00660	160812
715650851	BARCPV_1.0_Chr03_23260586_A_G	3	46.085	scaffold00523	213775
715642437	BARCPV_1.0_Chr03_24677616_G_A	3	46.085	scaffold00455	249330
715642493	BARCPV_1.0_Chr03_24506125_T_C	3	46.085	scaffold01249	72364
715642494	BARCPV_1.0_Chr03_24482357_A_G	3	46.085	scaffold01249	72364
715642873	BARCPV_1.0_Chr03_24147434_C_T	3	46.085	scaffold00660	160812
715642952	BARCPV_1.0_Chr03_23188113_C_A	3	46.085	scaffold02619	17859
715643171	BARCPV_1.0_Chr03_26550110_C_A	3	46.085	scaffold00611	178872
715643310	BARCPV_1.0_Chr03_24549037_T_G	3	46.085	scaffold01249	72364
715643879	BARCPV_1.0_Chr03_23471762_G_A	3	46.085	scaffold01964	35438
715644057	BARCPV_1.0_Chr03_26325504_G_T	3	46.085	scaffold00577	192148
1399950561	BARC-PV-0002817 *	3	46.243	scaffold01918	37380
1399950565	BARC-PV-0003225 *	3	46.243	scaffold00216	470778
1399948020	BARC-PV-0003419 *	3	46.243	scaffold00756	138500
1399948022	BARC-PV-0003993 *	3	46.243	scaffold02255	26267
715639639	BARCPV_1.0_Chr03_27584908_C_T	3	46.243	scaffold00471	240841
715639640	BARCPV_1.0_Chr03_27784555_G_A	3	46.243	scaffold00216	470778
715639883	BARCPV_1.0_Chr03_29089385_T_C	3	46.243	scaffold00448	254645
715639949	BARCPV_1.0_Chr03_27064724_A_C	3	46.243	scaffold00606	181664
715640006	BARCPV_1.0_Chr03_28235575_A_G	3	46.243	scaffold00561	199217
715640007	BARCPV_1.0_Chr03_28293897_G_A	3	46.243	scaffold00561	199217
715640008	BARCPV_1.0_Chr03_28094361_T_C	3	46.243	scaffold00232	451499
715649632	BARCPV_1.0_Chr03_28543342_G_A	3	46.243	scaffold00396	295889
715640990	BARCPV_1.0_Chr03_28328090_G_A	3	46.243	scaffold00756	138500
715641329	BARCPV_1.0_Chr03_28031639_C_T	3	46.243	scaffold00216	470778
715641700	BARCPV_1.0_Chr03_29140358_A_C	3	46.243	scaffold01556	52417
715642348	BARCPV_1.0_Chr03_27454474_G_A	3	46.243	scaffold00744	141560
715642455	BARCPV_1.0_Chr03_28456742_T_G	3	46.243	scaffold00756	138500
715642892	BARCPV_1.0_Chr03_27335585_G_A	3	46.243	scaffold00744	141560
715643408	BARCPV_1.0_Chr03_27104732_G_A	3	46.243	scaffold00106	766692
715644451	BARCPV_1.0_Chr03_28050728_C_T	3	46.243	scaffold01207	75932
715645091	BARCPV_1.0_Chr03_27113862_T_C	3	46.243	scaffold00732	143700
715649924	BARCPV_1.0_Chr03_28619018_C_T	3	46.39	scaffold00396	295889
715639882	BARCPV_1.0_Chr03_28855105_T_G	3	46.565	scaffold00441	261980
715648370	BARCPV_1.0_Chr03_29082189_C_T	3	46.565	scaffold00611	178872
715640377	BARCPV_1.0_Chr03_29206767_A_C	3	46.565	scaffold00677	156865
715649348	BARCPV_1.0_Chr03_28823353_T_C	3	46.565	scaffold01056	91547
715649349	BARCPV_1.0_Chr03_28777675_A_G	3	46.565	scaffold01056	91547
715641699	BARCPV_1.0_Chr03_29144969_G_A	3	46.565	scaffold01556	52417
715641701	BARCPV_1.0_Chr03_29122946_T_C	3	46.565	scaffold01556	52417
715640379	BARCPV_1.0_Chr03_29311387_A_G	3	46.72	scaffold00677	156865
715641635	BARCPV_1.0_Chr03_29375192_G_A	3	46.72	scaffold01324	66824
715641636	BARCPV_1.0_Chr03_29385821_T_C	3	46.72	scaffold01324	66824
715640378	BARCPV_1.0_Chr03_29249736_T_C	3	46.799	scaffold00677	156865
715641637	BARCPV_1.0_Chr03_29330616_C_A	3	46.799	scaffold01996	34404
1399948035	BARC-PV-0002629 *	3	47.124	scaffold00104	770335
715647571	BARCPV_1.0_Chr03_29710258_G_A	3	47.124	scaffold00104	770335
715649412	BARCPV_1.0_Chr03_29939522_A_G	3	47.261	scaffold00104	770335
715649919	BARCPV_1.0_Chr03_30251280_A_G	3	47.713	scaffold00520	214666
715650409	BARCPV_1.0_Chr03_30207762_G_A	3	47.713	scaffold00520	214666
715641926	BARCPV_1.0_Chr03_30433310_A_G	3	48.4	scaffold01162	80783
715643661	BARCPV_1.0_Chr03_30587674_T_C	3	48.4	scaffold04787	3253
715650516	BARCPV_1.0_Chr03_30667031_C_A	3	48.535	scaffold00954	104792
715650379	BARCPV_1.0_Chr03_30930184_A_G	3	48.719	scaffold00196	521756
715641305	BARCPV_1.0_Chr03_30951698_G_T	3	48.927	scaffold00328	347940
715639512	BARCPV_1.0_Chr03_31438864_T_C	3	49.327	scaffold00393	298232
715640189	BARCPV_1.0_Chr03_31252283_G_A	3	49.327	scaffold00328	347940
715640190	BARCPV_1.0_Chr03_31101826_C_T	3	49.327	scaffold00328	347940
715640958	BARCPV_1.0_Chr03_31308059_G_A	3	49.327	scaffold00942	106375
715640959	BARCPV_1.0_Chr03_31308468_A_C	3	49.327	scaffold00942	106375
715640960	BARCPV_1.0_Chr03_31320955_A_G	3	49.327	scaffold00942	106375
715644379	BARCPV_1.0_Chr03_31393828_G_A	3	49.327	scaffold03099	10712
715644380	BARCPV_1.0_Chr03_31398659_A_G	3	49.327	scaffold03099	10712
715644759	BARCPV_1.0_Chr03_31387497_A_C	3	49.327	scaffold03847	5704
715644760	BARCPV_1.0_Chr03_31383540_A_G	3	49.327	scaffold03847	5704
715644844	BARCPV_1.0_Chr03_31401652_A_G	3	49.327	scaffold03227	9041
715644845	BARCPV_1.0_Chr03_31402064_C_T	3	49.327	scaffold03227	9041
715639511	BARCPV_1.0_Chr03_31589064_T_C	3	49.529	scaffold00393	298232
715642813	BARCPV_1.0_Chr03_31787375_G_A	3	49.529	scaffold00194	527958
715643803	BARCPV_1.0_Chr03_31752390_T_C	3	49.529	scaffold02685	16786
715643804	BARCPV_1.0_Chr03_31756136_C_T	3	49.529	scaffold02685	16786
715644779	BARCPV_1.0_Chr03_31776999_C_A	3	49.529	scaffold03816	5818
715644780	BARCPV_1.0_Chr03_31775873_G_A	3	49.529	scaffold03816	5818
715642631	BARCPV_1.0_Chr03_32016978_A_G	3	49.843	scaffold00194	527958
715639807	BARCPV_1.0_Chr03_32304721_T_C	3	50.599	scaffold00194	527958
715648169	BARCPV_1.0_Chr03_32295076_A_G	3	50.599	scaffold00194	527958
715650616	BARCPV_1.0_Chr03_32369163_C_A	3	50.804	scaffold00117	739210
715647432	BARCPV_1.0_Chr03_32787282_G_A	3	51.409	scaffold00117	739210
715647850	BARCPV_1.0_Chr03_33557280_G_A	3	53.505	scaffold00089	841784
715639606	BARCPV_1.0_Chr03_33910281_G_T	3	53.716	scaffold01905	38162
715639607	BARCPV_1.0_Chr03_33891670_G_A	3	53.716	scaffold01905	38162
715639608	BARCPV_1.0_Chr03_33874386_A_G	3	53.716	scaffold01905	38162
715647848	BARCPV_1.0_Chr03_33503791_C_T	3	53.716	scaffold00089	841784
715649832	BARCPV_1.0_Chr03_33994213_C_T	3	53.716	scaffold00139	635402
1399948050	BARC-PV-0001426 *	3	54.013	scaffold00139	635402
1399948054	BARC-PV-0001191 *	3	54.988	scaffold00139	635402
715639854	BARCPV_1.0_Chr03_35181956_C_T	3	55.59	scaffold00278	392806
715639864	BARCPV_1.0_Chr03_34860382_C_T	3	55.59	scaffold00431	270867
715641537	BARCPV_1.0_Chr03_34717709_T_C	3	55.59	scaffold00431	270867
715644934	sc06677ln3275_800_T_G_461821940	3	55.59	scaffold03656	6334
715639865	BARCPV_1.0_Chr03_34973096_A_G	3	55.797	scaffold06034	2694
715639866	BARCPV_1.0_Chr03_34964151_C_A	3	55.797	scaffold00431	270867
715640755	BARCPV_1.0_Chr03_35016210_A_G	3	55.797	scaffold00278	392806
715649363	BARCPV_1.0_Chr03_35509497_T_C	3	56.843	scaffold00020	1910105
1399948062	BARC-PV-0000203 *	3	58.546	scaffold00127	701033
1399948061	BARC-PV-0000500 *	3	58.546	scaffold00020	1910105
1399948072	BARC-PV-0000901 *	3	59.244	scaffold00035	1492558
1399950619	BARC-PV-0001522 *	3	59.244	scaffold00020	1910105
1399948066	BARC-PV-0004002 *	3	59.244	scaffold00020	1910105
715639501	BARCPV_1.0_Chr03_38087648_T_C	3	59.244	scaffold09262	2128
715645087	sc08527ln2329_1328_G_T_466827734	3	59.244	scaffold05746	2787
715647091	BARCPV_1.0_Chr03_37740758_G_A	3	59.348	scaffold00035	1492558
715648025	BARCPV_1.0_Chr03_36635373_A_C	3	59.348	scaffold00020	1910105
715648538	BARCPV_1.0_Chr03_38268628_G_A	3	59.348	scaffold00035	1492558
715649522	BARCPV_1.0_Chr03_38185459_T_C	3	59.348	scaffold00035	1492558
715641796	BARCPV_1.0_Chr03_37289503_T_C	3	59.348	scaffold02003	34205
715647689	BARCPV_1.0_Chr03_38799776_G_A	3	59.51	scaffold00058	1115787
715646623	BARCPV_1.0_Chr03_39239024_T_C	3	60.943	scaffold00058	1115787
715646622	BARCPV_1.0_Chr03_39412340_C_T	3	61.131	scaffold00058	1115787
715646619	BARCPV_1.0_Chr03_39501748_A_G	3	61.313	scaffold00058	1115787
715646620	BARCPV_1.0_Chr03_39489270_T_C	3	61.313	scaffold00058	1115787
1399948080	BARC-PV-0000781 *	3	61.492	scaffold00058	1115787
715646624	BARCPV_1.0_Chr03_39662131_A_G	3	61.492	scaffold00058	1115787
715650182	BARCPV_1.0_Chr03_39765257_T_C	3	62.143	scaffold00058	1115787
715650183	BARCPV_1.0_Chr03_39786455_A_C	3	62.143	scaffold00058	1115787
715639422	BARCPV_1.0_Chr03_39859794_G_A	3	62.731	scaffold00543	204527
715639423	BARCPV_1.0_Chr03_40027283_T_G	3	62.731	scaffold00543	204527
715639426	BARCPV_1.0_Chr03_39939960_C_T	3	62.941	scaffold00543	204527
715639424	BARCPV_1.0_Chr03_40164030_C_T	3	64.083	scaffold05359	2940
715646946	BARCPV_1.0_Chr03_40296134_G_A	3	64.921	scaffold00059	1063232
715649510	BARCPV_1.0_Chr03_40428726_T_C	3	64.921	scaffold00059	1063232
715650234	BARCPV_1.0_Chr03_40606245_C_T	3	65.936	scaffold00059	1063232
1399948085	BARC-PV-0000298 *	3	67.231	scaffold00059	1063232
715647041	BARCPV_1.0_Chr03_41099211_C_T	3	67.231	scaffold00059	1063232
715649527	BARCPV_1.0_Chr03_41216241_C_A	3	67.409	scaffold00073	958667
715648039	BARCPV_1.0_Chr03_41293611_G_T	3	67.555	scaffold00073	958667
715640531	BARCPV_1.0_Chr03_41586165_T_C	3	67.729	scaffold02872	13482
715649506	BARCPV_1.0_Chr03_41599506_A_G	3	67.729	scaffold00351	322211
715649508	BARCPV_1.0_Chr03_41665705_C_A	3	67.729	scaffold00351	322211
715640919	BARCPV_1.0_Chr03_41923075_T_C	3	68.65	scaffold00968	101792
715650027	BARCPV_1.0_Chr03_41995508_C_T	3	68.849	scaffold00968	101792
715640920	BARCPV_1.0_Chr03_42041287_A_C	3	68.849	scaffold00968	101792
715645951	BARCPV_1.0_Chr03_42472303_A_G	3	70.934	scaffold00053	1171009
715645949	BARCPV_1.0_Chr03_42704323_T_C	3	72.508	scaffold00053	1171009
715645950	BARCPV_1.0_Chr03_42698194_T_C	3	72.508	scaffold00053	1171009
715645940	BARCPV_1.0_Chr03_43041101_C_T	3	73.302	scaffold00053	1171009
715639252	BARCPV_1.0_Chr03_43033378_T_C	3	73.302	scaffold09656	2087
715645943	BARCPV_1.0_Chr03_42803104_A_G	3	73.302	scaffold00053	1171009
715645945	BARCPV_1.0_Chr03_42790080_A_G	3	73.302	scaffold00053	1171009
715645952	BARCPV_1.0_Chr03_43103488_T_C	3	73.302	scaffold00053	1171009
715645177	sc09682ln2064_1489_A_G_469354771	3	73.302	scaffold09896	2065
715645942	BARCPV_1.0_Chr03_43177576_A_G	3	73.998	scaffold00053	1171009
715650566	BARCPV_1.0_Chr03_43205644_T_C	3	73.998	scaffold00025	1709718
715639894	BARCPV_1.0_Chr03_43603293_C_T	3	74.638	scaffold09363	2117
715639895	BARCPV_1.0_Chr03_43603453_C_T	3	74.638	scaffold09363	2117
	g1808_3_b **	3	75.963
715646440	BARCPV_1.0_Chr03_43979310_C_T	3	76.579	scaffold00025	1709718
715639317	BARCPV_1.0_Chr03_44306173_T_G	3	77.355	scaffold00422	277828
1399948093	BARC-PV-0002602 *	3	77.509	scaffold00422	277828
715639245	BARCPV_1.0_Chr03_44594290_T_C	3	77.855	scaffold00065	1027098
715639246	BARCPV_1.0_Chr03_44606215_A_G	3	77.855	scaffold00065	1027098
715639318	sc00061ln715360_612940_T_C_65552465	3	77.855	scaffold00422	277828
715639247	BARCPV_1.0_Chr03_45017953_T_C	3	78.906	scaffold00065	1027098
715644902	BARCPV_1.0_Chr03_45295984_G_A	3	79.715	scaffold04274	4053
715639243	BARCPV_1.0_Chr03_45577423_C_T	3	80.492	scaffold00065	1027098
715639244	BARCPV_1.0_Chr03_45592574_G_T	3	80.492	scaffold00065	1027098
715644904	BARCPV_1.0_Chr03_45588760_C_T	3	80.492	scaffold00065	1027098
715641141	BARCPV_1.0_Chr03_46054732_C_T	3	81.565	scaffold00017	2054781
715639254	BARCPV_1.0_Chr03_46585906_A_G	3	83.523	scaffold00017	2054781
715639253	BARCPV_1.0_Chr03_47093885_G_A	3	84.888	scaffold00017	2054781
715639323	BARCPV_1.0_Chr03_47527006_C_T	3	86.144	scaffold00017	2054781
715639321	BARCPV_1.0_Chr03_47823000_A_G	3	86.722	scaffold04428	3700
715646441	BARCPV_1.0_Chr03_47811412_A_G	3	86.722	scaffold00619	176270
1399948099	BARC-PV-0000538 *	3	87.141	scaffold00619	176270
1399950654	BARC-PV-0000992 *	3	87.141	scaffold00017	2054781
715639320	BARCPV_1.0_Chr03_47948092_C_T	3	87.141	scaffold00474	240036
715639322	BARCPV_1.0_Chr03_47821859_T_G	3	87.141	scaffold04428	3700
1399948100	BARC-PV-0003506 *	3	87.801	scaffold00474	240036
715639319	BARCPV_1.0_Chr03_48171841_A_C	3	87.801	scaffold00474	240036
715640114	BARCPV_1.0_Chr03_48366356_C_T	3	87.801	scaffold00538	206270
715640115	BARCPV_1.0_Chr03_48187812_G_A	3	87.801	scaffold00538	206270
715648884	BARCPV_1.0_Chr03_48328083_C_T	3	88.006	scaffold00538	206270
715647430	BARCPV_1.0_Chr03_48475205_C_T	3	88.556	scaffold00005	3087305
715639552	BARCPV_1.0_Chr03_48445603_T_G	3	88.556	scaffold04194	4307
715639553	BARCPV_1.0_Chr03_48444795_T_C	3	88.556	scaffold04194	4307
715647429	BARCPV_1.0_Chr03_48571537_A_G	3	89.544	scaffold00005	3087305
715639551	BARCPV_1.0_Chr03_48577600_G_A	3	89.849	scaffold03229	9003
1399948104	BARC-PV-0004594 *	3	90.446	scaffold00005	3087305
1399948111	BARC-PV-0005304 *	3	92.225	scaffold00005	3087305
715647339	BARCPV_1.0_Chr03_49319961_C_T	3	92.225	scaffold00005	3087305
1399948113	BARC-PV-0000527 *	3	93.11	scaffold00005	3087305
715647987	BARCPV_1.0_Chr03_49728839_T_G	3	93.11	scaffold00018	2025848
715645123	BARCPV_1.0_Chr03_49662957_A_G	3	93.11	scaffold09018	2156
715645577	BARCPV_1.0_Chr03_50026474_G_A	3	94.471	scaffold00005	3087305
715645578	BARCPV_1.0_Chr03_50018570_A_C	3	94.471	scaffold00005	3087305
715645580	BARCPV_1.0_Chr03_50004446_T_C	3	94.471	scaffold00005	3087305
715645581	BARCPV_1.0_Chr03_49994293_T_C	3	94.471	scaffold00005	3087305
715645572	BARCPV_1.0_Chr03_50166830_C_T	3	96.383	scaffold00005	3087305
715645573	BARCPV_1.0_Chr03_50143102_C_T	3	96.383	scaffold00005	3087305
715645574	BARCPV_1.0_Chr03_50130001_T_C	3	96.383	scaffold00005	3087305
715645575	BARCPV_1.0_Chr03_50120639_C_T	3	96.383	scaffold00005	3087305
1399948115	BARC-PV-0000939 *	3	98.648	scaffold00005	3087305
715646085	BARCPV_1.0_Chr03_51734389_C_A	3	111.892	scaffold00084	884929
715646084	BARCPV_1.0_Chr03_51832400_A_G	3	114.264	scaffold00084	884929
715646082	BARCPV_1.0_Chr03_51914701_G_A	3	115.053	scaffold00084	884929
715646081	BARCPV_1.0_Chr03_51920390_A_C	3	115.248	scaffold00084	884929
715646079	BARCPV_1.0_Chr03_52141173_A_G	3	116.389	scaffold00084	884929
715646087	BARCPV_1.0_Chr03_52218635_G_A	3	116.937	scaffold00084	884929
1399950682	BARC-PV-0000055 *	4	0	scaffold00914	110702
715649777	BARCPV_1.0_Chr04_46027_C_T	4	0	scaffold00914	110702
715649778	BARCPV_1.0_Chr04_33308_C_T	4	0	scaffold00914	110702
715648677	BARCPV_1.0_Chr04_297698_C_T	4	1.403	scaffold00850	122119
715640023	BARCPV_1.0_Chr04_261173_A_G	4	1.403	scaffold01284	69610
715648687	BARCPV_1.0_Chr04_328788_A_G	4	1.403	scaffold00850	122119
1399948121	BARC-PV-0004479 *	4	2.552	scaffold00850	122119
715648684	BARCPV_1.0_Chr04_370519_C_T	4	2.552	scaffold00850	122119
[truncated: 5,044 more rows]
