# Supplementary material for: SNP Assay Development for Linkage Map Construction, Anchoring Whole-Genome Sequence, and Other Genetic and Genomic Applications in Common Bean
Source: G3 (Bethesda). 2015 Aug 28;5(11):2285–90. doi: 10.1534/g3.115.020594 (PMC4632048; doi:10.1534/g3.115.020594)
Supplement: Supporting Information [file supp_g3.115.020594_TableS5.xlsx]

## Sheet: Sheet1
Table S5. The BARCBean6K_3 SNPs and analysis: SNP ID; NCBI ssID; Included in the BARCBean6K_3 Beadpool (Y/N); Chromosome and SNP position in the v1.0 P. vulgaris assembly; Minor Allele Frequency (MAF) of the SNP in the sequence analysis of the 499 diverse BeanCAP common bean genotypes; % of BeanCAP lines with missing or ambiguous allele calls; Polymorphism in the common bean races Nueva Granada, …
SNP ID	NCBI ssID	Included in the BARCBean6K_3 Beadpool (Y/N)	Chromosome ID v1.0	SNP position in chromosome v1.0	MAF	Percentage of genotypes with missing or ambiguous allele calls	Polymorphism in race Nueva Granada (Y/N)	Polymorphism in race Mesoamerican (Y/N)	Polymorphism in race Durango (Y/N)	Polymorphism in Snap beans (Y/N)	Polymorphic within both Middle America and Andean gene pools (Y/N)	Number of dry bean races with polymorphism	SxR F2 linkage group	SR F2 linkage map position (cM)	SNP is located within gene (Y/N)	Position in gene	Source: BARCBean6K Chip #	60 nt of SNP flanking sequence
BARCPV_1.0_Chr01_283706_C_T	715647341	Y	Chr01	283706	0.213861	0	N	Y	Y	Y	N	2			Y		1	TTTTTCTGCCTTACTAGCAGATTCACAATCAAGTGCAAAGAGAAAGCATCAGCGAATGAA[C/T]TTCTCAACATGAACTTACCTGAAGTTCAGAGATCAAGTGTAAACCATCATATGCATTAGC
BARCPV_1.0_Chr01_294449_G_A	715647342	Y	Chr01	294449	0.27381	0.190476	N	Y	Y	Y	N	2	1	4.386	Y		1	TTAAAAATGTGGCAGTTGCATTGTCATTCAGAACCTGCAAAGAAAATTACCGTCATGTGG[G/A]TGTTTTATTCCGTGCAGGACTTTCATCAAACAAATAGTGTGCATATTACAGTACCGAATC
BARCPV_1.0_Chr01_315950_T_C	715647343	Y	Chr01	315950	0.243564	0	Y	Y	Y	Y	Y	3					1	ATTGTTATGTTACTTTTTtGTTTTAAATTGATTTTTTTtCTCACTAGGTTTTCTTTTGCA[T/C]ACATAATCTCATTCTCAATACAATAACAATATTCAAATGGTCGAACTCACAAAACCTTCA
BARCPV_1.0_Chr01_463296_A_G	715639516	Y	Chr01	463296	0.229703	0	N	Y	Y	Y	N	2	1	5.009	Y	CDS	2	TAGGATTGATCTCAAGCACCCTCTtGCCACGCATGTATGCTTGCTTGCTAGCATCTGACA[A/G]AGTTTGAGACTGCATGATTCGCTCCATGTTTGCACTCCAACCATATTTTGATGTCACCAC
BARCPV_1.0_Chr01_497265_T_C	715639517	Y	Chr01	497265	0.278884	0	N	Y	Y	Y	N	2	1	5.009			2	CACACACACTAAAGAAGTTATTAATCAGATCATCAAGTTCAAGAAATGAATCAACGGTCA[T/C]GCTCTTCTGAACGGCTATTCCCAAGGACATAATCCAACGGCACTCAATACTCTGGCGGTC
BARCPV_1.0_Chr01_522402_A_C	715639518	Y	Chr01	522402	0.256513	0.190476	N	Y	Y	Y	N	2	1	5.009	Y	CDS	2	GAAAGCCTTTTCCTTTCAAATACCCTTTTTGAAAACTACATTGACCCAAATGCTGCTTTT[A/C]TCTATCCTTCAGAGATTCAGTCTCCTTTTGATCCTTTCATTTCACTCCCTCATCACCACA
BARCPV_1.0_Chr01_772953_A_C	715647991	N	Chr01	772953	0.237624	0	Y	Y	Y	Y	Y	3					1	TACAAATGTTAAGACTAGAATTGTCATCTAATTGACATTATTTGTGTACAAACTTGTATT[A/C]GGCTAATGTAATATGTTGAGCAAGATTGGATCGTAGGATAACAATGTGATGCCCACAATA
BARCPV_1.0_Chr01_841956_G_T	715647992	N	Chr01	841956	0.40198	0	Y	Y	Y	Y	Y	3					1	TTTATTTTTATTTTtGTTTCGGACAAAACATTTGGTAAACTTTCAGTCTTGGAACATCCA[G/T]TATAGTCAATAATAAGTGTATTCCTAACCAGATGTAAATCTATCTTTGTTTCTCGTGTCT
BARCPV_1.0_Chr01_901271_C_T	715644942	Y	Chr01	901271	0.419802	0	Y	Y	Y	Y	Y	3					2	TTTACACTCTTGTGCCCATATTCCTTTCAAATATCTATCCAACATTCCACCTCCAACCTC[C/T]AATATtGGTCCATTTAGAGCTTTATTCATATACCACTGTATATATTATTATCAGAATCAT
BARCPV_1.0_Chr01_927077_C_T	715651092	Y	Chr01	927077	0.101392	0.190476	Y	N	N	N	N	1					1	TTTCTCTCTTGTTTTTTTTtGTCTCGACTTTCGGTTTCCTGGTAATTTTCGAATAAGATA[C/T]CTGCAGAAGACACTTTAACACTTAAGTTAACAAAAGGATTCGGCACTCGGTTGTCGGTAG
BARCPV_1.0_Chr01_996386_G_A	715649144	Y	Chr01	996386	0.223762	0	N	Y	Y	Y	N	2			Y	CDS	1	TGTATGGTACTGAGAAGGTCCCCATTTTCAAATGGGACCAAAGCTTCTACCCAAACCATG[G/A]AGTCCTGTCAATGAATAGATTTTttATTGGCAAATGTAAATAGTTCAAAGTTCAAACAAA
BARCPV_1.0_Chr01_1401251_A_G	715646260	Y	Chr01	1401251	0.214286	0.190476	Y	Y	Y	Y	Y	3			Y	CDS	1	TACTTACAGGCATCAATTGAAAATTGAAGCGAGTTGCAAGAGCAAGATATGCACAAGATA[A/G]ACCTACATACACTTTGAACCAAACCACAGAAAAAAaTGTAAAATAAATGAAGATGGCAGT
BARCPV_1.0_Chr01_1424538_G_A	715646261	N	Chr01	1424538	0.109344	0.190476	Y	Y	Y	Y	Y	3					1	TGTGTCTTTCTTGTCAGGTATTTATCATGTTGTATTATTAATCCATGTCTTCGGTCGTCC[G/A]AAATCCACCCGACCGGTACATTCATGATTCTTATTTTTCATGAGTTTTATAATAAATAAA
BARCPV_1.0_Chr01_1652926_G_A	715646262	Y	Chr01	1652926	0.394059	0	Y	Y	Y	Y	Y	3					1	TTGGGGTGTTATGTAATGGTTAGACATGGTCCATGGTCATCCACTGTTGCAAAAGACAAA[G/A]TTAGGACTACTTAATGCTCTTTTCAGTACAAATATATATCTTTTTtAACTAATTCTTTTA
BARCPV_1.0_Chr01_1839087_A_G	715639284	Y	Chr01	1839087	0.247505	0	N	Y	Y	Y	N	2	1	7.695			2	GCATCATAAGATATATTTCAAAGTCAAAaCATTATTTGAATTTTATTCATACATATGAAT[A/G]GAGTATCATTTGTAAATTGTAACATATTTATTTCAATCTCTCTTCTCCCAATTTAGACTC
BARCPV_1.0_Chr01_2153412_G_A	715647365	Y	Chr01	2153412	0.325397	0	Y	Y	N	Y	Y	2					1	TGTGATTGAATATATGGTCTCTCATGAGGAATACATGATTGTCTTTGGAAGAATTTTGGT[G/A]CCTAAAATTGTATTGAAGTAAGGAGGTAAATGTTTTTTtAAAGAAAAaTAAATGTTGGGG
BARCPV_1.0_Chr01_2458996_G_A	715648855	Y	Chr01	2458996	0.186139	0	N	Y	Y	Y	N	2	1	10.788			1	TTAGTGTAAGCATTGACTTCATTCGCAAATAACATTTTAAATTTGTAATCATTGTGTGAT[G/A]GATAGGTCCTAATTCTCTGTAACTGAACTCATGAGTCCACTGAGGGGCAAAGTACAACTC
BARCPV_1.0_Chr01_2691475_T_C	715647678	Y	Chr01	2691475	0.234592	0.190476	Y	Y	Y	Y	Y	3	1	11.632			1	GTGAGATTATACTGGACGAACTCCCAATCGAGGTCTAAGAGAAATGGATTTCCCTGAGGA[T/C]CTTGTGACACATTTTCGCCCACAGACGACATTAGTGTTCCAAACTCAAGTGATTCAATCA
BARCPV_1.0_Chr01_2759093_G_T	715647675	Y	Chr01	2759093	0.211881	0	Y	Y	Y	Y	Y	3	1	11.632	Y		1	ATGTAGAGTGCCATAACTGTCATGAGTAAGTGAATTTTTtATAGTAATTTTTAGAATGTA[G/T]AGAGTACAGTACAATAACTGCTATGAGACAGTTATTGTTAGGGAATATGGCAGATTGTAC
BARCPV_1.0_Chr01_2953770_G_A	715647676	Y	Chr01	2953770	0.379722	0	N	Y	Y	Y	N	2	1	11.841			1	TTTGAGCTTGAATCATGTCTTTTGTTGTCTTGTCCTTAGGTGATAATTGGATGCATTATA[G/A]TGCCCAATTTTTACTCTAAGATGGAAGTGATGCGATTCATATTAAATTTCACTTGTGTGT
BARCPV_1.0_Chr01_2970282_G_A	715647677	Y	Chr01	2970282	0.379722	0	N	Y	Y	Y	N	2					1	ATTAACAAAGACAACAAATTAACTACGTAAGAACATGCACACAAGTAATCAACATGCCCC[G/A]CTTCATTGGTATGCATGCTCGAAGTATGTTGAGTAGGATTTGACCTTTTTTtATTTtGAG
BARCPV_1.0_Chr01_3026344_G_A	715648030	Y	Chr01	3026344	0.325397	0	Y	Y	Y	Y	Y	3	1	12.172			1	CATCAATAAGATATACTATAATATATATTCCAATAATATTGTTTTTGAATTTGTACTAGG[G/A]TTGTGAATTTTGGTCAAATGTAGTTGGCATGCATCATAACGACAAGTTTGATTAAATCTC
BARCPV_1.0_Chr01_3044239_A_C	715645089	Y	Chr01	3044239	0.417822	0	N	Y	Y	Y	N	2	1	12.397			2	AGTTTGGTTCCTCTGAATTTATATTTATTTTATTACATGAGTTTTTTTTttAtAATAATT[A/C]ATGCACATGAATCTTAATATTCAAAGTAGAAACTAATCTTGATACCACATATTTAAAGTG
BARCPV_1.0_Chr01_3056921_A_G	715648028	Y	Chr01	3056921	0.485149	0	Y	Y	N	Y	Y	2					1	CACCATAAACCTCAATTAAATTGTAAGTCACCCCAATATGAGAACAACTTAGTGACGAGG[A/G]CATTAGATGAAGAATATGTTACAAACCCCTTCCAATGATAATTTCCTTTTCAACTGTCAC
BARCPV_1.0_Chr01_3065122_C_T	715648027	N	Chr01	3065122	0.240557	0	Y	Y	Y	Y	Y	3	1	12.397			1	TAATACAACATACATAATCTTTATGTTATATGCTAATCGATTTTACTCACCTTTTGTATC[C/T]AAGTTTCTACATGTCTCACTTCAACTAGACTTCACATGCATGCACAATAATAAAGGGTAT
BARCPV_1.0_Chr01_3076313_C_T	715648026	Y	Chr01	3076313	0.389662	0.190476	Y	Y	Y	Y	Y	3					1	CAACAAGTACACACAACTATCCACATGGATAGATGACAAATTACTTTCGTTGCTCATACA[C/T]ATCAAAGTCCAACAAAAAaTTCATAAATTAAaCCCCcAAATTATACTTATCCAGTTGGCC
BARCPV_1.0_Chr01_3308081_C_A	715649655	Y	Chr01	3308081	0.461386	0	Y	Y	Y	Y	Y	3	1	12.901	Y		1	GATACAGAACCATGACGTGTTCTGATGATATGCTCCTGCACAAAAATATCAGTAGCATCA[C/A]GGCTCAGAAATTTAACCGAAAAAGACAACAAAGTGCTCATTACACCATTGCCCTTATGTT
BARCPV_1.0_Chr01_3334410_A_G	715649660	Y	Chr01	3334410	0.407555	0.190476	Y	Y	Y	Y	Y	3			Y		1	ATTTGGCTTCTAACCAAATCATCCAATACGTCCATGTATAAATCTAACCAATTCATCATA[A/G]TATAAAAGTATAAAATTGATGGATTGGTTGGATTAGAATACCATTTGTTATTGAACTAAC
BARCPV_1.0_Chr01_3349952_A_C	715649659	Y	Chr01	3349952	0.488	0	Y	Y	Y	Y	Y	3	1	13.309	Y		1	AAGTTGAAGTAAAGGTATATATAAACTATCAGATAAACCTTAATCATATTTTTTTttCTG[A/C]TTTAAGGTTCTCTGTCACTCGTATGTTTCCCCCTGAACTTTCAGAGTGGGACGGTTACAG
BARCPV_1.0_Chr01_3389938_C_T	715649657	Y	Chr01	3389938	0.320641	0.380952	Y	Y	N	Y	Y	2			Y		1	GGAATTTGATGTCATATTTGGATTATGGTTATACGTTAACTTGCAATGTTTTCACTCACT[C/T]ACGATTGTGAAGAAAGAATCCATAATATCCATGAAATTCTCACCAGTGTAGAAAGTTGTA
BARCPV_1.0_Chr01_3435709_G_A	715648192	Y	Chr01	3435709	0.312253	0	N	Y	Y	Y	N	2	1	13.728			1	AACTATCGTTTGGACGAAGGTCATCTTCTTAGGTGCAAAGCATTTATCTCTTGAGCAGAT[G/A]AGTGGATACTCATGTGACAAGACTCCTTGCTCAGGTTGGAGTTTGAGAATGGAGTGAGAG
BARCPV_1.0_Chr01_3444171_A_G	715648193	Y	Chr01	3444171	0.405941	0	N	Y	Y	Y	N	2	1	13.728			1	GTCGACCCGAGCCTATGTCAATTTGAGTCGACCTGAGCCTATGTCAATTTGAGTTGACCT[A/G]GGCCCATATTGATCTGATTCAATCAGAGACCATGTCGAGCTTAGTCGTCCTGGATCGATA
BARCPV_1.0_Chr01_3483696_G_A	715648196	Y	Chr01	3483696	0.310139	0.190476	N	Y	Y	Y	N	2	1	14.754	Y	3UTR	1	ACAATAAATGTGCATAATGTTATGGCCACAAGTAAATCTGTACTCAGCAGTATGTAGTCT[G/A]TAATCTGTTATTACAAACGTAGTAGTCAACCCCAAGACCAATTTTTGGGTAGATGCCCTT
BARCPV_1.0_Chr01_3503219_T_C	715648197	Y	Chr01	3503219	0.411067	0	Y	N	N	Y	N	1					1	TTATTGCATGCATTGAGATGTTCTTTAACTCAGTCGTTCGATCACCAAAGTTGAGACTGA[T/C]TCGTCCGGTATCGATCGGTGCACAAGTGATAAGAACATGTTAGCAGTGTTCATGAAATGG
BARCPV_1.0_Chr01_3525396_G_T	715648187	Y	Chr01	3525396	0.237624	0	N	Y	Y	Y	N	2	1	14.96	Y	CDS	1	TGAACCAAGTGAGTCCTATGACATCAATGGCTGCTACTCTGGCTCAATCACAATCCTCCC[G/T]GGGGAAAAACCTATCATTATGTATACAGGGAGTGATTCTAACAAACATCAAGTTCAGAAC
BARCPV_1.0_Chr01_3536303_A_G	715648188	Y	Chr01	3536303	0.366876	3.80952	N	Y	Y	N	N	2			Y		1	TGAGAAAATAGAATCTGTTCTTCGTGAAATTTGATCAAATTGTTCTTTGACCTCTCAAGA[A/G]TTTGTTTAAACAGATTTCTCTATAAGTACTTATGGAACAAAATAAGTAATTAAAATCAAC
BARCPV_1.0_Chr01_3551420_C_T	715648189	Y	Chr01	3551420	0.313492	0	N	Y	Y	Y	N	2	1	15.168			1	TTCGAATAGGTTGCTAGAGTTACGTAGTGACTCTTCTCGTCTTTATGCTACTTCTCTAGG[C/T]CTCGGTCTATCAGTCTCAGGTGGATGTCAAATGAGGGTACCTGTAGAAGACACTTCGACG
BARCPV_1.0_Chr01_3563719_T_C	715648190	Y	Chr01	3563719	0.0831683	0	N	Y	Y	Y	N	2	1	15.332	Y	5UTR	1	GAGACACTCTTCACTTCAACACACATAAAAAACAACCATTAACCACACTAGATTATTGTT[T/C]AATACTTGTGCTGTTGTGTAACTCAAAACTTTCATTGTTTTCCTTTATCTTCTTGTGTTT
BARCPV_1.0_Chr01_3608026_T_G	715648191	N	Chr01	3608026	0.311508	0.190476	N	Y	Y	Y	N	2	1	15.332	Y		1	AaTACCAGATTCCAAGCCATAGATGATTTCCTCAACGACATCATATTCCATCTGTATAAC[T/G]TAAAAATGTCAAGTGATAAAAGAGGAGAGAACAACATGGCTCATAAACCaCCCTTAATTG
BARCPV_1.0_Chr01_3780990_G_A	715644931	Y	Chr01	3780990	0.368317	0	N	Y	Y	Y	N	2	1	15.502			2	CTTGTGAAATAAGATAGGTAGAAGAGTATTTATAGCTAAGCTCCAATGGAGGAGATAGGT[G/A]TTAGCAATAACAAAAAGCTTGATTTAATTGATACAAGAGATAGTTGTAAGCAGTAGCTAA
BARCPV_1.0_Chr01_3808113_T_C	715640553	Y	Chr01	3808113	0.128	0.571429	N	Y	Y	Y	N	2	1	15.502	Y		2	AAAAGCACCTAAAACACCTATGAAATTGTATCTAAATTTTATCCAAAATATATACCTAAG[T/C]CCATGAAAGACCAAGGCTAAGCATAGAAAACTGTGAGGTGCACGGACATGTGTTGAAAAT
BARCPV_1.0_Chr01_3862571_G_T	715649523	Y	Chr01	3862571	0.27833	0	N	Y	Y	N	N	2			Y		1	CAACAAACGCATTAAAATTAGAGACTGACGTGAATGTAATGTAGCTAGTAGCTTAGCTTG[G/T]TATCCCCTCAAACAAAGGTAAGGAAAGATTTTGCCAAATCTGGGGTGTGTAAGTAATTAA
BARCPV_1.0_Chr01_4388509_A_G	715645586	Y	Chr01	4388509	0.491054	0.190476	N	Y	Y	N	N	2					1	TGTCCAGAAaCGAAAAAAAATTGCCACAAATATTGGAACAAAGCATGGTTTTCAACAAAT[A/G]ATAAAGTACGAAAATTAGTAATAGACACACACATATTAGGAAGTTATGTTTTCTCATATC
BARCPV_1.0_Chr01_4623674_T_C	715639223	Y	Chr01	4623674	0.268595	3.42857	N	Y	Y	Y	N	2			Y		2	TTGGGTTGTAGTACTGGATTCAACGGTATTAATCACTGTGGAAACTCCTTATCCATGTGG[T/C]TGTGATATTTCAATCGAAGGAACGTCTTGACCAGTCACAAATGGAGGgAAAGTTAATGTT
BARCPV_1.0_Chr01_4774853_G_A	715645597	Y	Chr01	4774853	0.416	0.380952	N	Y	Y	N	N	2			Y		1	ATCATCCCTAAAAATTACAAACAGAGTTTTACTACAACATAACTGCATTTGGATTCTTTC[G/A]GGATTTTTTtCACTTGATAAATGTTTTCTATTTTCATTTTCTGTTTTCAATTTTACCTAT
BARCPV_1.0_Chr01_4829868_G_A	715645596	Y	Chr01	4829868	0.440789	0.380952	N	Y	Y	N	N	2			Y	CDS	1	TGTCTGATTTGCTCTTCATTCTCATGTTTGGATCACACCATTCTGCACCCTCAGTCAGAA[G/A]CTGGTCATGCTGTTTTtGTGGACATTGAAAGGGCTGAACTTTATTGTGGGGTGTGCTGTG
BARCPV_1.0_Chr01_4886457_G_A	715645594	Y	Chr01	4886457	0.244533	0.190476	Y	Y	Y	Y	Y	3	1	18.878			1	AACACGAGGATTCAGACAAAACTACGCAAGGACCAAGAAATAAGGTGCATCCATAACACT[G/A]TCAGGGTGCCAATTCGAGGAATATTTGGAGATCAAGTATGCTGTTCTGACGTTCAGGTTT
BARCPV_1.0_Chr01_4898602_A_G	715645593	Y	Chr01	4898602	0.245509	0.190476	Y	Y	Y	Y	Y	3	1	18.878			1	CTCCTATTCTTTCCCTACTCTTTTAAGTACAGCATTTCAGACACAAAATAGGATTCAACT[A/G]CTAATCCGAAAAAGAACAATAAAAGGATTTCATTCTATGTTTCAAGCATAACCTTGTGTC
BARCPV_1.0_Chr01_4948501_G_A	715645591	Y	Chr01	4948501	0.262425	0	N	Y	Y	Y	N	2			Y		1	ACTTAACAGAATGGTAAAAAAGTTCCAAACATTTCTTTATAACTATTTCTGGGGAGGATA[G/A]AAATTCTGAGGGACCTAATGGAGTGGTATCAATTTAGAAAAAGCCAGAAATCAATTGGGT
BARCPV_1.0_Chr01_4963487_A_G	715645590	Y	Chr01	4963487	0.246521	0	Y	Y	Y	Y	Y	3	1	19.229	Y		1	TTTTCTTCTCTATGGACTTTCAATGATTTTGTAAATTAGTCCATTAAACTAATATCTCTC[A/G]TTTGTCTTTGATACTGTTTCTGAAAGGTTCAGATCAACTAGTTTCTCAATGTTAACAGAG
BARCPV_1.0_Chr01_4986415_C_A	715645589	Y	Chr01	4986415	0.453287	0.190476	N	Y	Y	N	N	2					1	GAAACATGAAAACGAGATATCATAAACATGGTTAGAGCAAGAGGCACAAGAACCGTGCAT[C/A]TGAGGGACAAGAGGTACATATACCATTCCAAGTAACTTCAAATCATAAACATGAATATTA
BARCPV_1.0_Chr01_5307130_G_A	715639222	Y	Chr01	5307130	0.244048	0	N	Y	Y	Y	N	2	1	19.461			2	ATATGCCCTGCATCCGAGAAGCGCTCAAAGAAGATCAGGATAGGTGCATGGAGGTCGACG[G/A]AAAAGACGCAACAACGGAATGACACTCTTTGGGTTTGTTATGCATCATCGTTATAAAAGG
BARCPV_1.0_Chr01_5312173_A_G	715639220	N	Chr01	5312173	0.244533	0	N	Y	Y	Y	N	2	1	19.461			2	AAGAAGTGTGATGGGTGAATAAAGTGATGGTCCTGGTGAAAGAAGTAAAAGCTTATTTAA[A/G]GGGGAAAGTCGAATATTATCAAAATTAGAATTCAAAGCAAAGAAATCCTTATTAATACAA
BARCPV_1.0_Chr01_5400423_A_G	715645182	Y	Chr01	5400423	0.205394	1.52381	Y	Y	N	Y	Y	2					2	GTTCGAAATTGGTTGATATTCCGTTGGTAGGCAAGAAGTTTACCTGGTATAAGTCAAACG[A/G]GTTAGTAAAGAGCAGAATTGACAGAGTGTTGGTGTCAAAGGAATGGTTGGATTTCTGGCC
BARCPV_1.0_Chr01_5552523_T_C	715648159	Y	Chr01	5552523	0.349206	0	N	Y	Y	Y	N	2	1	20.426	Y	CDS	1	AACTTACGGTAGCAGTTCGGTGACTGAATTTGTTCCGGCGAAGTTCGCCGGAATTTGCGA[T/C]GGCGTGAAGTTGATTCTGGCCAGATAACTTCATTCGCAGACGATCCAGAGGAACGGAATG
BARCPV_1.0_Chr01_5560118_A_G	715648158	Y	Chr01	5560118	0.345924	0	N	Y	Y	Y	N	2	1	20.426	Y	CDS	1	AAGGTGGATTTCTGGAAGGGACACGTCCTTACGAGGGTTGAAGCCCTCTGAAGTGTTGGC[A/G]TTGCACATGACACGGATAGAGGTGTTGTAGAGGAAGTGATTTCCCTGTGATGCATGAGGA
BARCPV_1.0_Chr01_5601075_G_A	715648157	Y	Chr01	5601075	0.346614	0	N	Y	Y	Y	N	2	1	20.426			1	GAAACTTAGATGACATTACCAATAAAAGTTAGGGGTAACCAAGTATGTCTTAACTCGTGG[G/A]TTGATTTGTCAACCTGTCAATATTTGACAGGTCAGAGTGGTGTTTTCAACCTGCCAGTCT
BARCPV_1.0_Chr01_5649319_G_A	715648162	Y	Chr01	5649319	0.359841	0	Y	Y	Y	Y	Y	3			Y	CDS	1	TGGTAATCAGCCTTGGTTTGGGTGTCCTGTTGGCAGAATATACCAGTCAGTTGTTGAAAA[G/A]CATGAAAAACCCAaTATTCCCAATGGCCTTCCTTCTTCAGTTGAGAATATCCTCAGTGCA
BARCPV_1.0_Chr01_5656911_G_A	715648161	Y	Chr01	5656911	0.360558	0	N	Y	Y	Y	N	2	1	20.626			1	CTTCACAAACAGATAAACATTGACAAaTAAcTTTtCCTAGATAAAATTtGTTAGTCGTGC[G/A]GGCTTAGATGTCTTTCTAAAATTGTTGTCCCTTGTAGAGCAACATTGTCATCAAGGTTCT
BARCPV_1.0_Chr01_5669325_T_G	715648160	Y	Chr01	5669325	0.359841	0	N	Y	Y	Y	N	2	1	20.626	Y		1	TATTCCTATACTCTCATTCTCTCACATGAAGCTGAAATTTTATAACTTCTTTCTTTGGCC[T/G]GCATATTTTtGTTTATAACTTATAAGGTATCATGTTTTTTtATCAGGGAAAACTAGTGGT
BARCPV_1.0_Chr01_6035647_G_T	715639795	Y	Chr01	6035647	0.321429	0	Y	Y	Y	Y	Y	3	1	20.99	Y		2	TCTATCATTATTGAGTGGGAGCGGGTGAATTCCCTATGTTTTTAGTCATTATTTCTGAGC[G/T]GAACTAAATGATCAACTCGCTTATCTTGTTCAATTCTGATGTATTTTTTCAGGAAACATG
BARCPV_1.0_Chr01_6207433_G_A	715646776	Y	Chr01	6207433	0.426295	0	N	Y	Y	N	N	2			Y		1	AGCTAGGTTCAAGGTAGTATAGTAAGTGGCATGAACTCATTCTCCTGGTCATCCTCCATT[G/A]CTATGTTGTTAACCTCGTGTTGTTAGAAGCTGCTTACTCCAGTTGTTGTAAATGTGCAAA
BARCPV_1.0_Chr01_6274915_G_T	715646777	Y	Chr01	6274915	0.467066	0.190476	N	Y	Y	N	N	2					1	AAATGGCTGACAATATTTAAGTAGACTAAACTTACACAAAATGTTCACATAATAGTTTAG[G/T]GATACTTAAAAGTTACGATTTTCAATCCAAGTCCTGGCGATGATCTAGGCTTTTGGGAGA
BARCPV_1.0_Chr01_6355662_T_C	715648278	Y	Chr01	6355662	0.409543	0	Y	Y	Y	Y	Y	3	1	22.656			1	GTTCAGAACAAATATTTTATACCATCCTCCCTTCAGCACCAACTCCTGCATAGCATGCCT[T/C]CGTTGTGGTTCTGCTATACCACCTAGATGGTTCAGCTGGAAGCATATCAAGCCTTTGACA
BARCPV_1.0_Chr01_6373475_T_C	715648277	Y	Chr01	6373475	0.327345	0.571429	N	Y	Y	N	N	2					1	ATTGCATACACTAGTTATCAATCTAAATGTGGCAACTCAAAAAAGAGATCACATGAAATA[T/C]GCACACCCGAGACAACAATAAAGACAAGATCGTAAACAATGCAAAATGGCAGAAGCAAAC
BARCPV_1.0_Chr01_6443448_C_A	715648275	Y	Chr01	6443448	0.327345	0	N	Y	Y	N	N	2			Y		1	AAGCCAGCCTCCAAGATTCAGGTTTCTGTTGAAAATGGCCAAAGCTTAGAATTAGAAGAT[C/A]CAGAAAATTCAAAACTTACCATCATATCACCCTCAAAGAGTAAGATGACCTTTCTAAGAA
BARCPV_1.0_Chr01_6589660_C_T	715648372	Y	Chr01	6589660	0.337302	0	Y	Y	Y	Y	Y	3	1	22.907			1	TGACTAAAATCATTAGATTTCTTCTTCATTTTGAACACCAAAGTCATCTCCAAGTAATCA[C/T]CAATGTTGGAAAGAAAATATTGTGCACCTCCCAATTCATGAACTCTCAAAGGACATCAGC
BARCPV_1.0_Chr01_6601076_T_C	715648373	Y	Chr01	6601076	0.0674603	0	N	Y	Y	Y	N	2					1	AAATGAATAGAAATTGTGTGTTAGAATTACTAATTTATCCTTTTTTtGTGGTTTGCATTG[T/C]GATTTGACTTTGATAATTATAATAGTTTTACACGATAGTAAACGATCTGGTAAGTAGGAA
BARCPV_1.0_Chr01_6678256_A_G	715648382	Y	Chr01	6678256	0.285714	0	Y	Y	Y	Y	Y	3	1	23.049			1	GTGTTATGCTAGCTGAAGGACAACTAGACCATCCAATGGTACTACTAGTTTCAATGACAT[A/G]CAATCTAATTTtCTTTtATATGTTTATATTTGCTTAAACTTTGTCCTATATAAACAAGTC
BARCPV_1.0_Chr01_6687924_G_T	715648383	Y	Chr01	6687924	0.286282	0.190476	Y	Y	Y	Y	Y	3					1	TCAGAAAATCCCAAATTTCTTTTGCTGATTTGAAAGTCATGATTCTTGTGAAGATGATCC[G/T]AGAAACACCAACAAAAAAGACACATCTTTGCTTTTGCCTTCCTTGTTTTTCTATCCTTGT
BARCPV_1.0_Chr01_6698859_G_T	715648371	Y	Chr01	6698859	0.220884	0.190476	N	Y	Y	Y	N	2					1	GCAAGCACTACAAAATCAAAAATTCTTTGTTAAGCTTACCAAATGTAGTTTTGCAACCGC[G/T]AAAGTAAGTTACCTAGGTCACATAATTTCTGCTCAGGGAGTCAACCCAGACCTAGAGAAA
BARCPV_1.0_Chr01_6766224_G_T	715648374	Y	Chr01	6766224	0.335984	0	Y	Y	Y	Y	Y	3	1	23.251	Y	CDS	1	TACTCTCCCCACAGTGGCCAAGCAAGTTCAGAGCGAAACGAAAATTACCTCGAACAGAAT[G/T]GAGAATAAAATAAGCTGGCGAGAGGTTCGCCTCCAAGAGCGAGATCTGTTGCTCATTCTG
BARCPV_1.0_Chr01_6811698_T_C	715648377	N	Chr01	6811698	0.243028	0.190476	N	Y	Y	Y	N	2			Y	CDS	1	AGTAACATATGTTGATTGGTCTGAAGGAAAATGGCATCCGAGGTCATTCAGAGCTCGGGA[T/C]GTTACTTATCAAGTCATGAAAAaCATAGCAGTATGTGACAAAATTTACTCATTCCCTTCA
BARCPV_1.0_Chr01_6823270_G_A	715648378	Y	Chr01	6823270	0.244533	0	Y	Y	Y	Y	Y	3	1	23.251			1	CAGGGCCAGTCGACTAATCAGAGAGATAGGAGAAGGGACAACTTGGCAACTGATTCTCAA[G/A]ATATACCCCTTGATGGTCGAGAGGGGGAGGATCCTGGATGAGATTCTTAGCTTCGAGTTG
BARCPV_1.0_Chr01_6833327_C_T	715648380	Y	Chr01	6833327	0.0899582	4.95238	Y	Y	Y	Y	Y	3	1	23.251			1	TTACTTTTGTGTAGCAATGCTTATTTATAGTGTTAATAGTAGACTATTTCATTTATGGGT[C/T]GTATTTGATATGTATCTTTAATAAAACAATATTATCGGATTTATCGCATGGTTACCGGAT
BARCPV_1.0_Chr01_6874248_A_G	715639334	Y	Chr01	6874248	0.486056	0	Y	Y	Y	Y	Y	3	1	22.907			2	ATCATAATTTATACACTGCTCTCTTATACTTAGATTCCATCGCGCCTTCTATTtCCTTTT[A/G]AGTATGTAAACATCTCCACAAGATGGTGCTTTCCAAAACCTAGTTGTTGTTGCTCTATTG
BARCPV_1.0_Chr01_6881475_T_C	715639333	Y	Chr01	6881475	0.488	0.380952	Y	Y	Y	Y	Y	3	1	22.907			2	AATATAAAAAaTATTCTCCTAGCTTGAGTTTTTATTATAGGGAATGTCTTCACCATATGT[T/C]GTTAAGGATTTGTGCTCAAGACAAGTCAATAATAAGATATCTTGGAGTTCGAGTGAAAGT
BARCPV_1.0_Chr01_6919519_G_T	715646545	Y	Chr01	6919519	0.399202	0.190476	N	Y	Y	Y	N	2			Y		1	ACTAGATTTTGAAGTTGAATCAGGTCAAACCCAAATTCTAAAAGACTAGTTTAATGAATA[G/T]GCCAGATACAACTCCAGTTGCAAATGAAAAAAGGCGGTATCACCGATGCTTGCCATAGCT
BARCPV_1.0_Chr01_6984467_G_A	715646541	Y	Chr01	6984467	0.232604	0	N	Y	Y	Y	N	2					1	TGTGTTTTtATGAAATGGTTGAATGTTTGATGTTTGTGGAGTATGCTCAGTGTATTTATC[G/A]AGTCTATTGGAAATGAATTAGAGAGATTAAAAAAAaTTaTAGTGTTATTGATTTGTGTAT
BARCPV_1.0_Chr01_7027526_A_G	715639331	Y	Chr01	7027526	0.402	0.380952	Y	Y	Y	Y	Y	3	1	23.838			2	AATGATATTTTGAAATAAAAAAaGGAGTTGAATTATAATGCTTACCTACATTTGTATATG[A/G]ATGTATTTCCCATTTCTCCTATACTTTCGATGGTCTAAGCCTTTTTTCCCCTCATTTTTT
BARCPV_1.0_Chr01_7084202_T_C	715646540	Y	Chr01	7084202	0.485089	0	N	Y	Y	Y	N	2					1	CATAACCTAAAAAACGTGGTCTATAGTGATTCATAAGACACATTTGTAAAATGTTGTCTT[T/C]TTACTTGTAGGCCATATTTATATGTTTGTGGCAATTTTTAGGTCACGATTTTATTATTTA
BARCPV_1.0_Chr01_7092783_G_A	715646539	Y	Chr01	7092783	0.333333	0.571429	N	Y	Y	Y	N	2					1	AATCCCCCCTCAGAAACACCTATTAGAATCTCATAAGCCAAATTAACAGAGAACTCTTGA[G/A]TTTTATTGTCTTTCCAAACCTACTTATCAGTTTTTTtCAAGATGGAGCACGAGTTTTGCA
BARCPV_1.0_Chr01_7337702_A_G	715639329	Y	Chr01	7337702	0.440239	0	Y	Y	Y	Y	Y	3	1	24.618			2	TGAATTCCAAACAATATTTGTTTGTTTAACCAAGACTAACTGTGTTCTAAATAATGCCCA[A/G]TTTTAATCATGAATAGTTGAAGTCCATAAAATACCTGTCCTAGTACTTTGCAAAATAGTT
BARCPV_1.0_Chr01_7481685_G_A	715639335	Y	Chr01	7481685	0.359841	0	Y	Y	Y	Y	Y	3	1	24.618	Y	CDS	2	ATTTTCTGACACCTTTTTACCACTTTCCTCAGCAGCAATTTCAGATGGATTTTGTTGATC[G/A]TTTTTGGCGATATCATGAGCGTCATTGGTTTGTTGATCAGGGTTATTTtGTTCTGAAGGA
BARCPV_1.0_Chr01_8024564_C_T	715647955	Y	Chr01	8024564	0.428	0.190476	N	Y	Y	Y	N	2					1	CACTTGATGTGACTTATGTTTGACTGAATCTCCTTGGCATACGAAAACAACATACATTTC[C/T]TGTAACTTAGAATAAGTGTATGCATATGCGAGAAGTATGAGGTTAACTTAGATTGTGTCC
BARCPV_1.0_Chr01_8046958_C_T	715647941	Y	Chr01	8046958	0.234127	0	N	Y	Y	Y	N	2	1	25.501			1	CCTAAACCCTAGCTTGACATGCAAGCTAGGGATATGCACTTCTTACATGTACATGTGGTG[C/T]CTTTGCTACTTGTCACTCTCCTAATTAAGAAGATTTGTGCCAATGAGGGGGTGACACGTG
BARCPV_1.0_Chr01_8067302_C_T	715647942	Y	Chr01	8067302	0.138889	0	N	Y	Y	Y	N	2	1	25.501	Y		1	AAAATGAACCACTGATCAGCACATGGGGGCACCTGGTCACATCAGCAGTGGCAAGCTCAG[C/T]TAGTTGGGCAGTTTTGCCTTGGTGTAAAGAGTTGTGGGAGGGAAAATGCAACAATGAAAG
BARCPV_1.0_Chr01_8083368_A_G	715647944	Y	Chr01	8083368	0.388889	0.190476	N	Y	Y	Y	N	2	1	25.501	Y	CDS	1	GTGAACCTTCTTTTCATCTCTAACAGCCTCAGCTATGGCGCCATTTGCAGCAATGTATCC[A/G]AATTTAAAACACGGGCAGACCTCAAATAGGATCTGCATAGCTGCCAGGCGATCTGAAGAA
BARCPV_1.0_Chr01_8113670_T_G	715647945	Y	Chr01	8113670	0.361111	0	N	Y	Y	Y	N	2					1	ATTCCTCATTGCACCACACACCTAGCTATAGTACCGCTCTCCCTCAGCCCTTGAGTTAGG[T/G]TCAAACCCAGCCTAACTATTTCAGGTAACTCTAATTGACAACAAACAATTCCATACCAGA
BARCPV_1.0_Chr01_8123403_C_T	715647946	Y	Chr01	8123403	0.214712	0.190476	N	Y	Y	Y	N	2					1	ACATTGTTTTCTTTCCCTAAAACTCAAGACATCATATATTCTATATCCCCCTCTTCAGAT[C/T]TGGGTTTTGTTACTTAAGCACGAATTTCACAATTGCTTCTAAATCTTCAACTTTTTtATT
BARCPV_1.0_Chr01_8137842_A_G	715647947	Y	Chr01	8137842	0.214286	0	N	Y	Y	Y	N	2					1	GGCACTTCAgCACTTTTATATTGAGTTCTTCTCTGTCAAACACCTTCCCAAGTCTAGTAA[A/G]ATGGTTTACAATGTGGGTAAACCGCTTTTGTACATCAGCAATGCTTTCTTCAGGTTGCAT
BARCPV_1.0_Chr01_8146882_C_A	715647948	N	Chr01	8146882	0.360396	0	N	Y	Y	Y	N	2					1	ATCAACAAAATTCCAATTAAGAGTTATAGATCGTCTTATATCTGCATTCACCAACACATT[C/A]TGAATTTGAaTATTTATCAAGAATACATAGAGTGTCACCTTTGTAAAATAAGTCCGTATT
BARCPV_1.0_Chr01_8199061_T_C	715647951	Y	Chr01	8199061	0.499002	0.380952	N	Y	Y	Y	N	2			Y		1	GTCATGAAAAAAAaGTATGAATTTTGCTGGAGGACTTTGATTTGTTGTGAAGCAAATTTC[T/C]AAGATCCAGTTAGCAGTTAATTGCATAAAGGAAACTAATACTAATAATGGTCTAGATTTG
BARCPV_1.0_Chr01_8210073_C_A	715647952	Y	Chr01	8210073	0.499002	0.190476	N	Y	Y	Y	N	2	1	25.501			1	GAGTAAATTCTGCTCGAAAGGGGATGATATTTTGAACCCCTcATGACTTACTTATAACCA[C/A]TAAGTACCTCGCAAATTGAGTAGGCTTTGTGGGCCCATGTAATTATCTGCAAAAGTTGAT
BARCPV_1.0_Chr01_8265273_T_C	715648759	Y	Chr01	8265273	0.350101	0.380952	N	Y	Y	Y	N	2					1	CTAATCTGCTTGATGTTTCGAATTGGAGCCTAGACAATAGTAGAGTTTTGACTTAGAAAG[T/C]TGTGAAGAATTTATTTTCTTCTTTCTCTCCTTGTGATTAGGGGAAGTTGGTTTGGTCCTG
BARCPV_1.0_Chr01_8279683_C_T	715648758	Y	Chr01	8279683	0.351515	1.90476	N	Y	Y	Y	N	2					1	GATTTCCAAAGTCAATGAAGATCTCTACATTACATTTTCTCCACCATTTACACCCAATAA[C/T]AACAAAATAAAAGAATGAAACGTATGGGCATACGAATTTGTTTTCTGACACGTAAGTATG
BARCPV_1.0_Chr01_8355243_G_T	715648764	Y	Chr01	8355243	0.337302	0	N	Y	Y	Y	N	2	1	25.501			1	ATGTGCTAAACAATGATGCTTTCTTCAACTCCTCAGCACTGAAATGTACAGTTAGAGAGA[G/T]ATTGCTAACTACAGTTTGAGTCAACATTAGACCTTTCCATCTGATGTAGGAAGACCATCA
BARCPV_1.0_Chr01_8368441_A_G	715648762	Y	Chr01	8368441	0.348	0.952381	N	Y	Y	Y	N	2					1	GTGTAGAGTTGCTTGGCTTGTGTGGTTTAAGTGCTTCGAGTGGACGGGGTTGGCATCGAC[A/G]AATTATTGGGAGTCAAAACAACATTTTTTAAATTTCAAGATGGGTGGTGTCAATGAAAGG
BARCPV_1.0_Chr01_8420358_C_T	715650926	Y	Chr01	8420358	0.436759	0	N	Y	Y	Y	N	2					1	CTGTCAGTGAATGTACAGACGGGTGTGAGTTCAAGAATTCAATTCCAGAAAATATTTTTt[C/T]TCTCTCTTGAGAGTTGTCTAATTTCAAACACTGTTCATGTGTGTGTATTATGAATTGATG
BARCPV_1.0_Chr01_8477922_G_T	715643343	Y	Chr01	8477922	0.419802	0	N	Y	Y	Y	N	2	1	25.501			2	ATTAATGTCGTTTGTGGTAATACGATAATTGCTGAAATTGTTCAGAAATAATAAAAAGTA[G/T]AATTGAATGAGTTTCTTTTCTTAATTACATCTTTAGTATTTAGTGTCAGAAACATATATT
BARCPV_1.0_Chr01_8505442_A_G	715643209	N	Chr01	8505442	0.222	1.14286	N	Y	Y	Y	N	2					2	GTGAATTGTCTTAGTAGAACGTCTAGTCATTTTGATATCTATTAAGACTAGTTCTATTTA[A/G]AGAAATTGCCTTAATGACATTTCTACTCAAAAGTATGAAGCATTGTTCTCATCTTCTATG
BARCPV_1.0_Chr01_8507158_T_G	715651078	Y	Chr01	8507158	0.134653	0	N	Y	Y	Y	N	2					1	TGGTTTTGAAAGACGATTATGATAAACTCAGCACAAAGGAAACCTAACTCTAATGAAATT[T/G]TAAATGATCTAATAACATGCAAATAAACTCAAATACAAAAAACTAAAAGAACACAAAAGC
BARCPV_1.0_Chr01_8511631_C_T	715651079	Y	Chr01	8511631	0.40198	0	N	Y	Y	N	N	2	1	25.501			1	GACAAAGATAAAGAAAATAATGATGATCCAATTTGACCTCCTCACACACCAAACATGACC[C/T]TCAAAGAAACGTTTTCTCATACATAAATTATTTTCCTTAATATAACAATGTTCAATGTTA
BARCPV_1.0_Chr01_8608669_T_G	715648626	Y	Chr01	8608669	0.233068	0	N	Y	Y	Y	N	2	1	25.67	Y		1	CTATAGTCATATTTTTTAAACTATTTGACTAAAACATCTATAATTACAAGTCCAACTCAA[T/G]CCACATAGAACAGGGATACCCTTGAATATCAACACTCTTGCAAAATATTCCATAATTACA
BARCPV_1.0_Chr01_8668091_C_T	715648627	Y	Chr01	8668091	0.0818363	0	N	Y	Y	Y	N	2	1	26.103			1	GAACATTCTAACATCCTTGACCCTAGACCCCCTTCCTCATTTGGCTTGCAAACATTGCTC[C/T]AACTAACCCACGAGATACGCTTGTTATCAGCCCCCCAGGTCCAGACAAACCTCCTCTGGA
BARCPV_1.0_Chr01_8918624_C_A	715650531	Y	Chr01	8918624	0.487129	0	N	Y	Y	Y	N	2	1	26.294			1	ATTTGTAAATATCTGAATATTTTAAACAATATCATGCTTTTCATTTACTTTACCTCATGC[C/A]TGTTAACTAGGACTTTCTTTGCTAATCTCACTATTTAGCTTAGTAAACTTCAAATAGTGT
BARCPV_1.0_Chr01_8926444_C_T	715650532	Y	Chr01	8926444	0.493069	0.190476	N	Y	Y	Y	N	2					1	GCCTCTGTCTCGTAAGTCAAACTGAACGGTGTTTCTTGTGTGGTGGATTGTGGCATACAT[C/T]GGTAGGCCCATAGGACTTCTAGGATTTCTTCGATCCATTTACCTTTAGTTGGCCCGAGCC
BARCPV_1.0_Chr01_9323792_C_A	715649726	Y	Chr01	9323792	0.139165	0	Y	Y	Y	Y	Y	3	1	26.294	Y		1	TAGCTATGCCATCAACTTCACCTTTGGGTTCAACTTCAATGGCATAAACCCAATGACATC[C/A]GTGTGTTATCATGTTCAAGAGCTTGAATTTCAACAATCATGTTCTTGCCATCCAAGATGA
BARCPV_1.0_Chr01_9355722_G_A	715649728	Y	Chr01	9355722	0.407555	0	N	Y	Y	N	N	2	1	26.294	Y	3UTR	1	AAATCTGTCTTGTCCTGATTTCAAATACAAAAGATAAAAGAAAAAAAAaaCTCAATCTTG[G/A]TCAGCTAACGAAGGGAACATCAGCAGCAGCTTAGTATATAGGTCAATCAATTATGTCTGT
BARCPV_1.0_Chr01_9479722_C_T	715649277	N	Chr01	9479722	0.273453	0.380952	N	Y	Y	Y	N	2			Y	CDS	1	TGACCCCACAAAGTGTTTTTACTACATAGTGTTGTATGCTGCAGCTGCTGTTAACCCGTA[C/T]GGTACAACCGATTTAAGCACCACGAGTTGCATACTGGACCTGGAGCATAGTGTTGTAATA
BARCPV_1.0_Chr01_9493874_A_G	715649283	Y	Chr01	9493874	0.236581	0.190476	N	Y	Y	Y	N	2			Y		1	TTTGGTGTGGCAATTGGATACACCATAGCAGCTTCCATAAGCATGATGTGAGTTTTGAAA[A/G]ATGCAATTGTTGTTGTGTGCATGAAAGTGTAAGAAGAAATGTGCTAATTGGGTGTTTTGG
BARCPV_1.0_Chr01_9503976_G_A	715649282	Y	Chr01	9503976	0.237052	0.190476	N	Y	Y	Y	N	2					1	CTAGCACTTATTGTTAGGAAAATGGAAATGGAGACTTGTTGAGGAAAAGTCGGGCCTATG[G/A]AAAAGGATCTTAGATTCTAAATATGGTTCTTGGAGAGGACTTGATGTCAATAGTAAATCA
BARCPV_1.0_Chr01_9522594_C_T	715649281	Y	Chr01	9522594	0.137177	0.190476	N	Y	Y	Y	N	2	1	26.294			1	TATTTAAAGTTTCCTTTTAAACAGTGTCAAACTCTTTGATTGTGGTTTGGCTCACCTGGC[C/T]TATGTTACGATATTAATTATACAACTTGCAATAATCGTCCTTGAAGAATTACTCCACTAG
BARCPV_1.0_Chr01_9555405_G_A	715649279	Y	Chr01	9555405	0.248996	0.761905	N	Y	Y	Y	N	2	1	27.633			1	GAAAATTCATTCCTAACACACATTTTGCTTCATGTTTCGTCTCCACTAACATAGTTGTGC[G/A]ATTTTTCGCAAGGAGTGTGAAGATCAATCACAAGGAGAAACGACTCATAATCTCCACTAC
BARCPV_1.0_Chr01_9656909_C_T	715648718	Y	Chr01	9656909	0.358416	0	N	Y	Y	Y	N	2					1	TAAACCGGGTATTATTTGGACAAACAATCACTTTTGGTTAAGACAAGATTACAAAGAAAG[C/T]GGTCAAAATCATAAGGATGCTAACTAAAATAGGATTTACGTCCTTAGACAGATACATAAT
BARCPV_1.0_Chr01_9672049_T_C	715648717	Y	Chr01	9672049	0.358416	0	N	Y	Y	Y	N	2			Y	CDS	1	GAGGAATCCCTCCAGCAGCAGTGATTGCCCACTTGCTGTCATCGACCTGATCAGTTAGGA[T/C]TGCTAGCAGCTGAACTGAGTACTCTTGATGCTGCTCACTGGATAATCCAAGCAATGATAT
BARCPV_1.0_Chr01_9680007_C_T	715648716	Y	Chr01	9680007	0.358416	0	N	Y	Y	Y	N	2					1	TAGATGAAATTTTATCTCTTGTTCCACATATAGATTTGATGTATGGCGTTTAAATTTCAA[C/T]GTTGTTGGTAACATGTTTATTCCTTGTAATGAAAGAGTGGCACTATCAAGCTAAACAGCT
BARCPV_1.0_Chr01_9697846_G_T	715648728	Y	Chr01	9697846	0.367063	0	N	Y	Y	Y	N	2	1	26.651	Y		1	GAACCCACGTGTCTATGCTCTGCATTATTTCAGAAACTAGACATTAATATGCATGAATTA[G/T]AATAAATAAGAATCTAACAATACATGACCAAAGGAAATATTTCAATCATAAATAACTCCC
BARCPV_1.0_Chr01_9757856_A_G	715648723	Y	Chr01	9757856	0.363636	0	N	Y	Y	Y	N	2			Y	CDS	1	GGCGAGGAACACCGAGAGCAAAGTGTTTGGTTCAGAAGAAGCTTTGGCGATGGTTGAGGA[A/G]CTGAGAGCAACGTTTGACTGTGGCAAGACACGTGGCTTGGAATGGAGAAGTTCCCAGTTG
BARCPV_1.0_Chr01_9828868_A_G	715647474	Y	Chr01	9828868	0.496	0.380952	N	Y	Y	Y	N	2					1	TTTAAGTCCTCGGCAGGGGTACCTGTAATTATACTTCAACTTTGAAGTCAATTCTAGTTC[A/G]AGTAAAGGATGTTAGTTCAAGATCAGGATTATGTTAAATTTGGCCTTAAGATGTTTTCTT
BARCPV_1.0_Chr01_9863451_A_G	715647496	Y	Chr01	9863451	0.424	0	N	Y	Y	Y	N	2			Y		1	AAACTAGAGGGGATAAAAATTACTGCTACCCAACCTTGCACACCCTCACCACAAAAGAGC[A/G]AAAGGTATAATCATCAATATTCATCTTTTCAATTGACATACGACTATAAATAACTCTCTA
BARCPV_1.0_Chr01_9883429_T_C	715647498	Y	Chr01	9883429	0.230612	2.85714	N	Y	Y	Y	N	2					1	TTTGACACCCAATGCTTCTCATACATTTCATCTAACTAGTTGATTTATCATCTTGTGTTA[T/C]TTACATTTTAATTACACATGATAGACTTTTCTTCAGATAATGACTATGATCCACGTTTGA
BARCPV_1.0_Chr01_9915693_G_A	715647469	Y	Chr01	9915693	0.195833	0.190476	N	Y	Y	Y	N	2					1	TGATGTACGTGCAACATAACCGAGGAAGATGACATGGATGTGAAGGTCGCAGTTTTGATC[G/A]CAATGAAGGTCGTGGTGTTGGAAACAAAAaTGAAGAAATGGGACAAATGAACCATCAAAA
BARCPV_1.0_Chr01_9934528_G_A	715647470	Y	Chr01	9934528	0.23506	0.190476	N	Y	Y	Y	N	2	1	26.651	Y	CDS	1	GTAAAGGATGATCTTGAACTGGGTGGGGTTCTTGTTCTCCTTTCCCTCACCCATCAAGCT[G/A]TTGATTTTGTTACTGTCTCAAAACCCTGGCAAAAACGCAACAAGCTTGGAGAATTTGGAG
BARCPV_1.0_Chr01_9952367_T_C	715647472	Y	Chr01	9952367	0.435644	0	N	Y	Y	Y	N	2	1	26.651			1	ATCTCAACGTTTGATGACACAATGGATGGTAATGTGTCTATCTTGAGAAGAGTGTTTGAC[T/C]GATGAAACATCTACATCAGAAAAGATATCTAACGGTAAAATATTTAGTAACATGTCTACG
BARCPV_1.0_Chr01_10002108_G_A	715647476	Y	Chr01	10002108	0.49	0.380952	N	Y	Y	Y	N	2	1	26.651			1	TCACTGTTATGATTTACCTCTGCATTAGGATGACATAGTTCACCATAGTCTCAGCTCCAT[G/A]CTCTGCGACCGTTGAATCCTATAGTTGACTGAATAGGGTTCAAAAAGACGAAATTTCCTT
BARCPV_1.0_Chr01_10008518_G_T	715647477	N	Chr01	10008518	0.206	0	N	Y	Y	Y	N	2			Y		1	ATTTCTACATTTATTGACTCCCAATGATGTCCTTGTTTTCCACCAGGAGTATTATGTTTG[G/T]CAGATTTGTTCATTTAGCTAAATGTAAAAATATTGGGCTAAGGAGGTTTTACATTTGCAT
BARCPV_1.0_Chr01_10059903_G_T	715647479	Y	Chr01	10059903	0.205589	0.190476	N	Y	Y	Y	N	2					1	TTGATCTCACCAGCAACTACGGCTTCCATATTGGGTCGTCCTCGATATAATTACTACATC[G/T]ATTCAAATAGTTGCACCTATCTTAAGCTCGATCGTCTTCTCCACACATCATATCATGTAA
BARCPV_1.0_Chr01_10093366_C_T	715647482	Y	Chr01	10093366	0.241036	0.190476	N	Y	Y	Y	N	2	1	26.651			1	TCTTCTTTTCTAATTGCATTATATTTAATCTCAGTATACGCTTTGTCCTTCCATGCTAAA[C/T]ACAATTTTTAGTTATTACTTTAATACAATAGTTCCATAATATATATATTAAGTTGGGGAT
BARCPV_1.0_Chr01_10107943_T_G	715647483	Y	Chr01	10107943	0.234592	0.190476	N	Y	Y	Y	N	2					1	CGCACTACATAGTAGACGATCTAAGTAGACTACACTAAACAATCTAATACCATATTATTT[T/G]CTCCTTAACTCGTTTCAGAAGAACATAAATCACCAACGATATAAAAaTAATTTCATAAGG
BARCPV_1.0_Chr01_10113948_T_C	715647484	Y	Chr01	10113948	0.477046	0	N	Y	Y	Y	N	2			Y		1	AACACTGTTGCCGTGCATTAAAAGACATATTGTGATAAAGCTTCTCAAGCAAGAAATCAT[T/C]CACCACTATCATGGCTATCAGCATTGTGATGATAAGCATCCTAAGGAAGATTGAAGATGG
BARCPV_1.0_Chr01_10144550_A_G	715647488	Y	Chr01	10144550	0.416335	0	N	Y	Y	Y	N	2					1	CGTAAAGTAGTCATCAACAATCCTCTTATCATAGTTATCTAAAGATTCATATTCAAGTTC[A/G]AACAATTAACCGATTTAATTAATCAACTAAACCAGATATACAAAATTAAATCAAAATATC
BARCPV_1.0_Chr01_10188992_C_T	715647493	Y	Chr01	10188992	0.44489	0	Y	Y	Y	Y	Y	3					1	AAAATATATCAGAAGTCGATAACTATGTTGTTGATCAACATAAATTGGATTTCTCTAAAG[C/T]TCTTCAACATGCCAAATATTTTTACAAGTTTCCTTTGGATGGAGTAAATTTTTAAGTTGG
BARCPV_1.0_Chr01_10236322_T_C	715650914	Y	Chr01	10236322	0.344902	7.61905	N	Y	Y	Y	N	2					1	AGGGTCCAAGTATGATTGACACGTAAAGCATCATATTCGGCTTGCATTGTGGCAACCCAG[T/C]TAGAAATTTTAAGAGCTTCTTTGAGCATTGAAAAAaCAATGTTAAATTATGTATTAAAAa
BARCPV_1.0_Chr01_10264454_G_T	715649708	Y	Chr01	10264454	0.364356	0.190476	N	Y	Y	Y	N	2					1	GATCCGAGGAaAAAAaTAAGTGAAGAAAGATGCATCAAAGAAAGGATGGTGGAGGAGATG[G/T]TCAACGGTGCTAGCAGTAGTGGTGGAGAGCGGTGCTAGCAATAGTGGATGAAGAGGTGCA
BARCPV_1.0_Chr01_10270113_C_T	715649707	Y	Chr01	10270113	0.224206	0	N	Y	Y	Y	N	2					1	CTAAGTAAAAATACAAATCCAGAAGTATTTTTCTGATCGTCTATATCTCCAGCAAAGTCG[C/T]TATATCAGTGTATGGCACAACATTTGTGTTTTCCATTTTCTTATAGTGGATGCCTAATTC
BARCPV_1.0_Chr01_10289194_A_C	715649716	Y	Chr01	10289194	0.178926	0	N	Y	Y	Y	N	2	1	26.651	Y		1	CGTAACATATTGTCGTTTTtCCCTTTTTTTtGGCACAACCCACTTGTTTTGGTTTATTTC[A/C]CATGGGTTTCGACAAGTCCCACTCAAATATCGCGTATGCAGTGAATTTTACCACTGTtAT
BARCPV_1.0_Chr01_10301734_C_T	715649715	Y	Chr01	10301734	0.238289	0.190476	N	Y	Y	Y	N	2					1	CTCGTTCGATCTCCTTCCTTAAAACACGATTGGTCATTTTCCCAACCCTTGTAACTTGAG[C/T]AGGTTGGGAACCGAGTTGCACCATGATCACGGGCTTGTCAGATATGGGTTGACTTTCCTC
BARCPV_1.0_Chr01_10314829_A_C	715649713	Y	Chr01	10314829	0.330693	0	N	Y	Y	Y	N	2	1	26.651	Y		1	TAAATTAAACAATGAGTTTAACCATGTTAGAATTCAAGTGCTACAAAAGCAACTATCCTC[A/C]CTCAATGAGACAATGGTTGTGTTTTGGGAAGAAGAAGCTCGTAGAGGAGTAATGTTAGAA
BARCPV_1.0_Chr01_10371776_T_C	715649710	Y	Chr01	10371776	0.186	0.190476	N	Y	Y	Y	N	2					1	ATTTGCACTGCTAAATTAGCATCTTCAATATTGTTCCACACGCTAATTGCAGCTAGTCCT[T/C]ACTCAAATCACTGTGTGCTGAATTAACTAATCCAATAATGTCTGTATCAGTCCACAAATA
BARCPV_1.0_Chr01_10399415_A_G	715641703	Y	Chr01	10399415	0.499006	0.190476	N	Y	Y	Y	N	2	1	26.651	Y	5UTR	2	TCCATTCAGAATGTTTTCCCATAGTCATACTCATAGCACAAGTGGAAACAGCTCGACATG[A/G]CTTTGTGTGCTGGATCTGGAAAAGTGATACAAAAGGAAaTAAAAGTTGTATAGATGGAAA
BARCPV_1.0_Chr01_10451291_T_C	715649692	Y	Chr01	10451291	0.192	0	N	Y	Y	Y	N	2	1	26.651			1	ATTGGCATCATAGATATACGAACACTTTCCGACTGTTGGACACAGACAGCTTTGGGATGA[T/C]TATGTTGAGGATAAGCCATATGAAATCTGTGGTCGGGAGTAAGTTGTCCACACTTGCATT
BARCPV_1.0_Chr01_10562439_A_G	715651004	Y	Chr01	10562439	0.428571	0	N	Y	Y	Y	N	2	1	26.651	Y	CDS	1	CATAGGAATCGCTGAAATTGGATCGAGACAAGAAATAGCGAGGAATGGAGGAGCAATTTA[A/G]TtGTTGAACGCCGGGATCCACCAGTCGAATTGTGAAATTGTTGTAGTTGATTGCCTGAAC
BARCPV_1.0_Chr01_10617808_C_T	715650739	Y	Chr01	10617808	0.43513	0	N	Y	Y	Y	N	2					1	TAATTGAACATGTTAATTTATATGGGATTAGCACTAAACAAATTACACTTAAAAAAaCCA[C/T]TATTTACAAGTGTGACTATTTACCATAGCCACATTTATAAATCTAGTGCATGATTTACAA
BARCPV_1.0_Chr01_10797419_G_A	715642717	Y	Chr01	10797419	0.429703	0	Y	Y	Y	Y	Y	3	1	26.582			2	CACACGCATAATCTAGCATTCAGTTTATTCAAAACCGGTTTCCAGAACACTTTCTtCCTT[G/A]GGTTACCTCCCACTTCTAGACCCAGATATTTGAACGGATGACCCATCTGGGTACAATTCA
BARCPV_1.0_Chr01_10798399_C_T	715642716	Y	Chr01	10798399	0.428854	0	Y	Y	Y	Y	Y	3	1	26.651			2	CTATAAACAGATGCTGGCACGATTCCTCCTTGATCTTACACAACACACATACTGTTGTAT[C/T]CATCAGCACACCTCTCCTACTGAGCCCCTCCTTGGTTGGCAGTCTATCTATAAGAATTCT
BARCPV_1.0_Chr01_10903499_T_C	715650284	Y	Chr01	10903499	0.316	0.571429	N	Y	Y	Y	N	2	1	26.651	Y	CDS	1	TCGTACATGGAATTTTGCCGAGAACACGGTTAAGAGTGTGGCGTTGTTAACGCAATCTAA[T/C]TCATACCTTTtGTCGCCGCAGTGACTTGGGTCTCCTTTGAGGCGAAAGGGGTAAGATATG
BARCPV_1.0_Chr01_10953180_A_G	715649190	Y	Chr01	10953180	0.155378	0.380952	N	Y	Y	Y	N	2					1	GTTGGGGTCGAGACTAAGCATAGTCAACAATTTTAACAATCTAGTTGAGTTGAGGTCGAG[A/G]ATGAACACAATCAACAATTTTATCAATCTAGGGTTGAATGCGTAGTCAACAATTTTAACA
BARCPV_1.0_Chr01_11029275_G_A	715649186	Y	Chr01	11029275	0.422311	0	N	Y	Y	Y	N	2	1	26.651			1	ACATTTGTCAAAAGGTCATAAATATGTAATATTACATACGATTATTTTACTAAATGAGTC[G/A]AATCAATCCCTTTAAAAGAAGTAGATCAAACTAATGTAAACCCTTTGAAAGAAGTAGACA
BARCPV_1.0_Chr01_11045200_G_A	715649187	Y	Chr01	11045200	0.424303	0	N	Y	Y	Y	N	2	1	26.651	Y		1	CAAGAAATGAAGAAGCTTCAAACCTTTAACAGCGGCAAGAACTAGTTGCAAAATCAGAAT[G/A]TTATTGTCATCCAGTTTAAGACAAATAGGGTATGAAACGTATAAGGAAGCATGGAGGAGG
BARCPV_1.0_Chr01_11112060_G_A	715648979	Y	Chr01	11112060	0.213043	7.61905	N	Y	Y	N	N	2	1	26.651			1	AAaTTAAAAaTAAACTGTTATTTATATATTTCTTATCACGAAAGGACGAAACATTGTCTT[G/A]TTCTCAATCATTGGATTCACTTTAGTCCAACGAGTTCAAATGGTTGGAGCACGTAACGAC
BARCPV_1.0_Chr01_11136705_C_T	715648980	Y	Chr01	11136705	0.171937	0	N	Y	Y	Y	N	2					1	ATAAAATAAGTGAGAAAACCTATCCTTGTGAGGCTAAATTGCTCATTATTCAAAAAAACC[C/T]TGACAATCAGTCTAGTCCTTTATCCAATTCACAAACAGAGAATGTATTTCATACACATTG
BARCPV_1.0_Chr01_11153228_T_C	715648983	Y	Chr01	11153228	0.420949	0	N	Y	Y	Y	N	2			Y	CDS	1	TTGTTGTTCTAACCTCTGGGCACTTATTATGGATGCTGGCACTGGTTTCACTGCTCAAGT[T/C]CATGAACTCTCACCCCACTTTCTTCATAAGGTTAAGACATGATTTATTCTAAGACTGTTG
BARCPV_1.0_Chr01_11165557_C_T	715648984	N	Chr01	11165557	0.421782	0	N	Y	Y	Y	N	2	1	26.651			1	AGAATGCTTGTCTCCTCTCTCTTGAATCATGCGTCCAAGAAATTATTATAACAATTCAAA[C/T]TGACTGTGAAACCCCAATTTTAAGATAAGGAATACTGTCAATTATGCATTCAAGTACAAC
BARCPV_1.0_Chr01_11257923_T_C	715648977	Y	Chr01	11257923	0.222222	0	N	Y	Y	Y	N	2	1	26.651	Y		1	TTTGCAAGATGAGGGAGAAGGGTAAGTTCTGGAATGGAAGCAAACATTAGATACAACTAA[T/C]AATGCCAAGGTTGTAGAGTGGTTGCAGAGGGTCATTGATGAATATTAACATGTTTTTGAA
BARCPV_1.0_Chr01_11265396_C_T	715648978	Y	Chr01	11265396	0.233202	0	N	Y	Y	Y	N	2	1	26.651	Y		1	AATAAGAATACTTATGTGTGTTCATAACACATGGAATTCGTTATATTCCTTCTAGGTTCC[C/T]TTCTTATGGTATCAGAGCGGTACCATATTCCATAACCTGAACATGATGTCAAGAGCCTAA
BARCPV_1.0_Chr01_11305467_A_G	715650867	Y	Chr01	11305467	0.282258	0.190476	N	Y	Y	Y	N	2	1	26.651			1	CTTACAACAACTACTCATGTGTCACACCAGCACCCTGCACTCACTCTAGACCCAACAACA[A/G]ATTTCCTTCCAACACCAAATCAGCCCCTGATTTAACCTGTACACTGCTTAGATTCTGCTC
BARCPV_1.0_Chr01_11451148_G_A	715650848	Y	Chr01	11451148	0.489109	0	N	Y	Y	Y	N	2	1	26.651			1	TACTTACCTTTCAGAATTTGAGAAGGATTACATGTCTTGTATTCCTTATGCTAGTGCAAT[G/A]AAAAGTCTAATGTATGTGATGGTGTGCACTAGATCCAACATTTCCCAAATATTCAATGTC
BARCPV_1.0_Chr01_11556898_A_G	715651090	Y	Chr01	11556898	0.294	0	N	Y	Y	Y	N	2	1	26.848			1	GCATTAGAAGAATATCCAATATGTTGATATTGTGGTTGATGTTGTGATTGATTAGGCATG[A/G]GAGACGTGTTATACTGTTGGAAAAGTATGAAGATATAGTTGGCTTGAGAATGGGGGCGTT
BARCPV_1.0_Chr01_11610642_A_G	715649311	Y	Chr01	11610642	0.49004	0.190476	N	Y	Y	Y	N	2	1	26.848			1	GAGACATCAAAGCCTATCTTCAATAGTATATCCAATGAGCTTTCATTGTTCTCTCTAAGA[A/G]AATGTTTTCTCATATCTTTGAGACATTTTGATCTCAGGGAGAGATTATAACTGGTTTGCT
BARCPV_1.0_Chr01_11623025_G_A	715649324	N	Chr01	11623025	0.143713	0	N	Y	Y	N	N	2	1	25.904			1	CAATCCCCAAGAAATATATGATTTTTTCAAAATCTTTGGTCTGAAAGTGGTGAAAAAGAC[G/A]TTGTTTTACCTGTGAGATGTCATGATGATCACTACCTATAAGAACAATGTCAGAAACATA
BARCPV_1.0_Chr01_11653403_C_T	715649320	Y	Chr01	11653403	0.491018	0.190476	N	Y	Y	Y	N	2			Y	CDS	1	ACAAACCTCCTAAGATGTTTCTCACAGCATCCATGTAAACATGATTCCTCTTGCCAGTGA[C/T]AGGATCTGGTGATCTATAACAATCTGCTAGAAGACATGAAGTAAAGAGGTTGACAATTGC
BARCPV_1.0_Chr01_11697077_C_T	715649314	Y	Chr01	11697077	0.446541	4.19048	N	Y	Y	Y	N	2	1	27.633	Y		1	GGTACCAAAaCCAGCAACCCAGTAGCTTACCAACAGCGACACACCAAAGAGAGCATCATG[C/T]ATTAGAGTGCCACTAACCTGACAAAAAAATCAGAAACCAGCAACCTTGCCCTACATTCTA
BARCPV_1.0_Chr01_11779365_C_T	715650308	Y	Chr01	11779365	0.263366	0	N	Y	Y	Y	N	2	1	26.848			1	CCTTTGAATCCCATTCAAAAATCCTATAAATAGGGACCTTGGGGCAACATTCCAAATCGT[C/T]GAGAGGCAAAGCCAATAAGAATAAGAGAGGCATTGAGACGCATAAGAGAGAAATCATAAG
BARCPV_1.0_Chr01_11932890_A_G	715649950	Y	Chr01	11932890	0.155378	0	N	Y	Y	Y	N	2	1	26.848	Y		1	CAAGTTCCTCATCATCAATCTTAATCCCTACAACAGAAAGACTAGTGCCGCTTATTGAAT[A/G]AAATGCATCACAGAATCAAGAAAATCTTAGTCACACAACAATAGTGCACTAAATAATTAG
BARCPV_1.0_Chr01_11979268_G_A	715649952	Y	Chr01	11979268	0.284861	0	N	Y	Y	Y	N	2	1	26.848			1	AGATATTATTGAAGATTCAATCACACGCATTAAAGGGTTAACATTCACATCAGAGATCTA[G/A]AACGAAATAATTCAAATTGTTCCATATGCGCAAAGACACATAGAATCAAATCAAAGCAGA
BARCPV_1.0_Chr01_11991349_T_C	715649953	Y	Chr01	11991349	0.337302	0	N	Y	Y	Y	N	2	1	26.848			1	TTGATCTTCTTCGGTTCTTGGAATCCTCTGCTACCTCTCCACAAAATCTCTTCATTGATA[T/C]GTCCATTGTCAAACCCTTTTTtCTTCTGTACATACAATAAGATAATTTTCTCGTTGCTTG
BARCPV_1.0_Chr01_12056143_A_G	715645107	Y	Chr01	12056143	0.416996	0	Y	Y	Y	Y	Y	3	1	26.848			2	TGACATTTTGGAAAAAAAAAaTCGAGCTCGTGATACTATGCAAGGAAGAAAGAGGGGAGA[A/G]AGAGAAAAGACACCAAAGAAGCAAAACATAAGAAATATTATTTATTTAGTCATTACAACA
BARCPV_1.0_Chr01_12797129_T_C	715643920	N	Chr01	12797129	0.175869	2.85714	Y	Y	Y	N	Y	3					2	ATGTTAGTTAAACAAAaTTATTCCCCTATCCTATTCCCGTTTTTATTTGTGCTTAGATTG[T/C]TTTTGTACAAAACTTGTAAATCACTAAATTTTTAGATATTTTTAGTTAATTTGAGTTTTA
BARCPV_1.0_Chr01_13238224_G_A	715640356	Y	Chr01	13238224	0.236473	0	Y	Y	Y	Y	Y	3					2	ATGTGTCCTCGAATCCAGGTAGGGAAACTCATTGGTGCGTTCGAGGTGCATGAATGTGAC[G/A]TGCTGTCAGGAGGCGCAGAGTCGCGTGATCTGAATCATTGATGCCGAGTTTATCCAACGG
BARCPV_1.0_Chr01_13268019_C_T	715649306	Y	Chr01	13268019	0.422846	0	Y	Y	Y	N	Y	3					1	AATAAAAGGGGATGGTCAACGAAATAAGAATTAGAAATGGTAAAATTATAGCATAAGGTC[C/T]TGAACATGATGAATTGAAGGAACTATAGGGATTTGTTTTGACCCTTTTCAACTTGAATAA
BARCPV_1.0_Chr01_13350838_T_C	715649138	Y	Chr01	13350838	0.246032	0	Y	Y	Y	Y	Y	3					1	AAAATATATCTTAGAAACTAGATAATGGAATGAAAATTAAGTTATGGGAAGATAGATGAT[T/C]AGGTGACTCAGTTTTGATGGTTAGATACCTTATTTCAACAAGTAATGAAGGAATATTAGG
BARCPV_1.0_Chr01_13498681_G_A	715640242	Y	Chr01	13498681	0.101796	0	Y	Y	Y	Y	Y	3					2	CTTAAAAGTTGAATATAATTGATATTTTCTATTGTGTTAAATTTTATATATCCTGTTTCT[G/A]CTTCTAGGTTAGTTGGTGCAAATTTGAAGTGACCGTTGACTCTCCTAAACATAAAGACTT
BARCPV_1.0_Chr01_13596763_C_T	715648599	Y	Chr01	13596763	0.370297	0	N	Y	Y	Y	N	2					1	AAAGTGTGGCTGAATTGTGATTCCTTGTTAGGACCGCCGCCGACGACCATTGAACCTGTG[C/T]CAGAGAGTAGTGTGTTTGTGGTGGAAGAGATAAGTTAGGATGATCGTTGGAGATGGTGGA
BARCPV_1.0_Chr01_13702955_A_G	715639959	N	Chr01	13702955	0.381633	0.190476	N	Y	Y	Y	N	2			Y		2	TCCACCCAGAAAAGGTGTAGGAAGTTTTAGATTGGCCTATtCTTGAGTGTTAAAGGAGTC[A/G]GGGAGTTCCTTGGGTTGACCGGGCATTATAGGAAATTTATTCGAGATTATAGGAAGGTGG
BARCPV_1.0_Chr01_14396877_T_C	715641865	Y	Chr01	14396877	0.375	0.380952	Y	Y	Y	Y	Y	3	1	26.784			2	ACATTCCCTTTCTGAACGCGTAGACGATCATAGGCTCCTCCGTGGTGCAACCCTTCACCA[T/C]TTGCGCTCCGAAGCGATTGATGTATTCCTTCAAGGTTTCGCCTTGATACTGCTTTACGTC
BARCPV_1.0_Chr01_14398148_C_A	715641866	Y	Chr01	14398148	0.30495	0	N	Y	Y	Y	N	2					2	TACTCCGCCGTGAATACTTGAAaTGAAGTGAGCAAAAGGGTGCCCTCGCGGCCGTTTGAA[C/A]TTCGACTATCAAGTCAGCAAGCAAGAAACATCAAACACCTCCGTATTAGAGCACCATAAC
BARCPV_1.0_Chr01_14471594_C_A	715643080	Y	Chr01	14471594	0.418972	0	N	Y	Y	Y	N	2	1	26.848			2	GCAAGTGGTCAACAAAATGTGGCCACTAATCATCCAACTAGGGAGTAGATTCCCTATGAG[C/A]AGACAACGTAGATTGGGGGACAAGGGATGATTTTCATGTATGCATACTAGCATAATGCAT
BARCPV_1.0_Chr01_14767241_G_A	715650122	N	Chr01	14767241	0.256972	0.571429	N	Y	Y	Y	N	2					1	ATTGCAGAAACATACAACGATCAAAAAaaGAATGAATAAAAATGAGATATACCTCAACCC[G/A]TATACAGAAACCTACCTCACGCACGGAAAGACCGACTGCTCCTCTCAAGAAGAGGAGTTC
BARCPV_1.0_Chr01_14776265_C_T	715650123	Y	Chr01	14776265	0.199605	0	N	Y	Y	N	N	2	1	26.848			1	ATAATGCATGTAATTTCTAGTAGCTCTTCTAGGCTCCAATCTCTATTCTCTAGCTTGTCT[C/T]TCTCGAGTCTCTTCTAATCTTTTCATCCTTTCCACTAGTTGCCTCATTTCCTCTTCTTTG
BARCPV_1.0_Chr01_14939342_C_T	715650462	Y	Chr01	14939342	0.284585	0	N	Y	Y	Y	N	2	1	26.848			1	GGATACACTTCCTGAACATCTTACTCTGGTATGTATGAACCATTATTAACATTTTCATCT[C/T]TGTTATTTTTTtCTAATATTATCACATTCATGCTTGTATTTGTCATAGAATTACACAGAC
BARCPV_1.0_Chr01_15077016_C_T	715649601	Y	Chr01	15077016	0.498016	0	N	Y	Y	Y	N	2			Y	CDS	1	GTAGTACTGATCGACGGTCTTGAGCCAGCCAACATCGTCGTGGGAGTGAGGTACCAAGTG[C/T]ACGTTTATTTTGTCTGGTACTATCCTCTGCGTCGTATTGTACTCTATGTACTCTGATTCC
BARCPV_1.0_Chr01_15118419_A_C	715649599	Y	Chr01	15118419	0.411043	2.85714	N	Y	Y	Y	N	2	1	27.043	Y		1	GAAAAAaGGAAGAACAAGAGATGAAAATTTCTCAAGAGACAAGAACAAGAGCAAGAATAA[A/C]GAAGCTAGAGGAAGGAATTCAAGAGCATAAAATAGACAGTCTATTTTGTAaaaTTGAAAC
BARCPV_1.0_Chr01_15257149_G_A	715649130	N	Chr01	15257149	0.227092	0	N	Y	Y	Y	N	2	1	27.043			1	CTTAAATACTTATTCCAAGGTGTAGACAAGAGTGATGTACATCCCAAATTTTTGGTGTGC[G/A]TGTTTGCATGAAAAAGAACATGAAAACATGGCAAATGAATTTTGGAATTCACCACAATCA
BARCPV_1.0_Chr01_15274932_A_C	715649131	Y	Chr01	15274932	0.0930693	0	N	Y	Y	Y	N	2	1	26.848			1	TCCCATCACAATAAATGTGAGTAAACAAAAGTAACCCTTAAGAATTAGGAAATATAGGCC[A/C]CAGCTTGGTCATGTCTACCATCCCTTGGGTTGGGTCAGACCAGATGTGTAGGACTCTTAT
BARCPV_1.0_Chr01_15402181_C_T	715647042	Y	Chr01	15402181	0.214286	0	N	Y	Y	Y	N	2	1	27.043	Y		1	CATTCTTTAGTTGAAGTTATCTGTATTTAAATGTAGATGTTGTCTGTGACTAGAGAGTCA[C/T]TGTATCTCTTCCATTTGTGGGTGGGTATCAGTTGGAAGCATTGGTAAATAGTGAAATAGT
BARCPV_1.0_Chr01_15429502_A_G	715647044	Y	Chr01	15429502	0.223553	0.190476	N	Y	Y	Y	N	2	1	27.043			1	AATGGAACAAAACTTCAAGACACAATGGAATTAGTGTAACATGAGACTCACTATTGATCT[A/G]TTAGCAAGTTAAGAACTCAAAGACTTAAAATGAAAGGCATAAAAGGCTTAACATATGAAA
BARCPV_1.0_Chr01_15530117_C_A	715647046	Y	Chr01	15530117	0.224449	0	N	Y	Y	Y	N	2	1	27.043			1	CCAAACATCTGCTGGTTTGTCAATCTATATCACTATGCAGCAGGCACTGAAGTACATAAG[C/A]ATTACAACAGCTAGAAGGCTCTCAAGCACTGTTTGTGAGCAATTCTTGAAGAAGGAGGAG
BARCPV_1.0_Chr01_15585414_G_A	715647048	Y	Chr01	15585414	0.328032	0	N	Y	Y	N	N	2	1	27.043	Y	CDS	1	ACGTAGGGAAGTATGAAACAATGCGATCCCTTTGGATGTCGTCCTGCGAAGTGACTGTGG[G/A]AGCCTGCAAGTTGCTGGCCAAGAAGATGCCAAGGTTGAATGTGGAGATCTTCAATGAAAA
BARCPV_1.0_Chr01_15643713_T_C	715647049	Y	Chr01	15643713	0.327381	0	N	Y	Y	Y	N	2					1	TTCAATCACTCATGTGCTCCTAAAAAGGCGACACAAAGAGTGGATTAAATAATACTTGTC[T/C]ACTCATGATTTTCACATTTGAAGATGTGCTCAAAATGAAGAAAGCATACACCTCTTCTAG
BARCPV_1.0_Chr01_15667224_G_A	715647050	Y	Chr01	15667224	0.326044	0	N	Y	Y	Y	N	2	1	27.245	Y	CDS	1	AATGGCATGCAGATCTGAAGTTTTAATATTTTGTGCAGATGGATTAGCTATAACTGAATT[G/A]CGGCGAGCTTTGAATGAATACTTGTCTCTTCTGATTGGACTTACGAAGAAAGGTTTCCCA
BARCPV_1.0_Chr01_15804432_C_T	715650901	Y	Chr01	15804432	0.473161	0.380952	N	Y	Y	Y	N	2	1	27.245			1	CTTTTTTtATTATTATGCGGGATAGCAGACTGACCCATCCTGCCCCATACTTAGGTTGTG[C/T]GGATAAAGGATTATGCGGGGTGAGTCTAAAaGAGGTTTGTAGACCAAAATAGTGAGCATG
BARCPV_1.0_Chr01_15821275_G_T	715650900	Y	Chr01	15821275	0.435644	0	N	Y	Y	Y	N	2	1	27.245			1	CTTAATATCCTTTCAATCTTGTCCAAATTTTGGTTACGAGTTAAGGTTGTATTGATTTTT[G/T]ATCCAAGATAAATCTTCTAAGTCCCAAATTTGGTACTTTTAGGCTTAAGCCCTTCCTGAG
BARCPV_1.0_Chr01_15827861_T_C	715650899	Y	Chr01	15827861	0.435644	0	N	Y	Y	Y	N	2					1	CCACAACATCGATCATGTATAACATGTACCACAACATTGATTATCAACAAAAAAaCAAGG[T/C]CAACATCATCACCAAGGGATAATCAATTATCTAAAGAAAATACACAAATAATCGATTATG
BARCPV_1.0_Chr01_15906830_T_G	715650060	Y	Chr01	15906830	0.224	0.380952	Y	Y	Y	Y	Y	3			Y		1	ATAAGATCGACCTACTTCTTCCACCTAGCAATACATGGCAAACGATTATGATAAGTGAAA[T/G]TTGTAATTCAGATTCTGAAAAAaTAAGGATATTATATTTTAAATTTGTAGCAAGGTATAG
BARCPV_1.0_Chr01_16428143_A_G	715644102	Y	Chr01	16428143	0.186139	0	Y	Y	Y	Y	Y	3	1	27.245			2	TTATTATTTCTGACATGGTACACTTGCCGTAAAATAGTAATTAGACACGTAACTTAAATC[A/G]TAGATGAGCTCATGAACCAAATGATAGCTTGAAACCTCCATGGATTGGCTTAGATCTTGG
BARCPV_1.0_Chr01_16537279_G_A	715641458	Y	Chr01	16537279	0.489109	0	N	Y	Y	N	N	2	1	27.245			2	TTTTGGTATTAAAAGTGTCCTACATGGTCAAGAAGTCAACATTTCTCTAAGTTCACTCCC[G/A]TGAAAGAGAGGTGAGTCACTAGAACAAGCTTATAAACCAGGGCTTTCCTAGCCAGAGATC
BARCPV_1.0_Chr01_16613111_G_A	715650841	Y	Chr01	16613111	0.489109	0	N	Y	Y	Y	N	2	1	27.245			1	AAATAAGAGCCAGGGTGATTTGTCATCATAAGAGTGGGGCTCTGACGTGAGCAAATACCA[G/A]TGATTGTCTTGGCAAAATGGTAGTGTAGAATCATGGTTGCTTTTGTGAACCTCCAAAGTG
BARCPV_1.0_Chr01_16785441_G_A	715644976	Y	Chr01	16785441	0.417822	0	N	Y	Y	Y	N	2					2	CATTCAAATGGTTTACATCAAGAAGCTGAAAAACTTCAAGCTGAGAAGACCAAAGAGGCA[G/A]CAGACCAACCCAAGAGGCAACAAGCATGGCCGAAGAAAGGAACAAACTCTTGGTTTAAGT
BARCPV_1.0_Chr01_16785684_G_A	715644975	Y	Chr01	16785684	0.418651	0.190476	N	Y	Y	Y	N	2	1	27.245			2	CCAGACTTCGACATCCAAACATATGGTGAAATGGCCTTCCTTCCCAGCGAGGACAAAGAT[G/A]GGCTCATGGCCCGTGATGAAGATCATCTGCTTCGTGACACCATAAAACAATTTGGGCAAG
BARCPV_1.0_Chr01_16826903_T_C	715639811	Y	Chr01	16826903	0.380952	0	N	Y	Y	Y	N	2	1	27.245			2	TACTATGGTAACATTAGTTCTCTATAAATTTGACAAACCTCAAGTGTACTACAGTTGACC[T/C]GCCCCGCTTGTTAAGTGAAAGGAAACAGGACTTAAACAATCCGTCGTCAAGTTTTCTGCA
BARCPV_1.0_Chr01_17159280_T_C	715642648	Y	Chr01	17159280	0.420213	0.380952	N	Y	Y	Y	N	2	1	27.135			2	TGGAACTGAGTAAACTTCCACGATGAACGGTGAACTGAACCAAACTTCAACAACGAACAA[T/C]GAAACCTTGAATTGGACCGAAAGAAACAGGCGAAAACTGCGTACGCTTCACAATAAACGG
BARCPV_1.0_Chr01_17176683_C_T	715650245	N	Chr01	17176683	0.410714	0.190476	N	Y	Y	Y	N	2					1	AAAGGTTTTAAACAAGAGAGAGGGTGAATTGTTCAATGAAAGAGTTTCAAAAACTCTCGA[C/T]AAGAATGAAGATTAATACAGAATCATAAAAGAAGCAATAAGATCAGTCAAGAAACAAAAT
BARCPV_1.0_Chr01_17227458_C_T	715641137	Y	Chr01	17227458	0.404762	0.190476	N	Y	Y	Y	N	2					2	TGTTTAGGTTTTGGTCATTTAGCCGCAAATTGTCCAACCAAACATACCATGATGGTAAAA[C/T]GGGATCAAGTAGTAAGTGAACATAATGAGAACTCTTTTAGATCTAATCACCTTCCCCTTC
BARCPV_1.0_Chr01_17232606_T_G	715641138	Y	Chr01	17232606	0.350495	0	N	Y	Y	Y	N	2					2	AACAAAGAGAATACGTGAAGCGCAAAAAGAAAAaGAAAGAAAAGTATGAAAGCGTAAGTG[T/G]CGCGCTTCAAAATTAGGGTAAGAAATTAATTTAAAAAATGTCACTACGTTTTGAATTACA
BARCPV_1.0_Chr01_17347262_C_T	715639556	Y	Chr01	17347262	0.431138	0	N	Y	Y	Y	N	2	1	27.245			2	TATATTAGTTCATTTTGGTTAAACAACCAATTTTTGTCACTTTTCTGAGAGAGACACTGA[C/T]CAATAAGCGATTACATTTAAAAAaTAAGTGGTAGCTTAACATACCATAATTACATGACCA
BARCPV_1.0_Chr01_17600891_C_T	715640294	Y	Chr01	17600891	0.226453	0.190476	Y	Y	Y	Y	Y	3	1	27.245			2	AATCTTTGTGTCCACTTTTAGTGCACTCTAGATAGAGTTGAGAAAAATCAAGGTCATCAA[C/T]ATACAACTCCTTTATGTGATCAAAGCCAAGAAATTGGGAGTTCAAAATATTTAGCAAGGT
BARCPV_1.0_Chr01_17793827_A_G	715644590	Y	Chr01	17793827	0.229703	0	N	Y	Y	Y	N	2					2	TGCACGAAAGGCTGATGCTTCCAGGGTGGAGAAAATTGAAAAAAGATCAGCAGATAGGGA[A/G]ATCCTTTTGGGGAAGGTCGAGGCAAAAAGGGATAAGCCTCTCGCTGAGCTCTCCCAAGCT
BARCPV_1.0_Chr01_17944110_G_T	715641601	Y	Chr01	17944110	0.294235	0.571429	N	Y	Y	Y	N	2	1	27.876			2	GGTATTGTTTTAACTGTTTGTTGTTGAAGTTATGTGCTACTTAATTTAATTGAAGTAAAG[G/T]CCCAGTGTGCGGGAGTGTGCTGGTTGGGGCTGCGTTTTTGCCGAACCGTGTGTGCTTCGG
BARCPV_1.0_Chr01_18334205_A_C	715641607	Y	Chr01	18334205	0.233068	0	Y	Y	Y	Y	Y	3	1	28.331			2	GGCTAAAAGAACTGTGAAACATCCTTATGGTGTGGCAGAAGATGTCCTTATGAAGGTAGA[A/C]AAATTCATGTTCCCCATGAATTTTGTTATCTTAGACATGAAAGAAGACGAGGAGGTCCCT
BARCPV_1.0_Chr01_18463266_C_T	715644409	Y	Chr01	18463266	0.182178	0	N	Y	Y	Y	N	2	1	27.876			2	TGGTACCATCAGTATtATTGCTACCAAGAaCATTGATGGTACCGTCAGTATtATTTCTAC[C/T]AAGAACACTGATGGTAGCATCAGTTTtATTGGcACCAAGAATACAGATGGTACCATCAGT
BARCPV_1.0_Chr01_18861671_T_G	715644079	Y	Chr01	18861671	0.188492	0	Y	Y	Y	Y	Y	3	1	28.331			2	GAAAGACAAATAGGGGGTAAGGTGTTCAAATTAGGGCGTTTGCTGAGCTAAGGaGAACAA[T/G]AAGAGGTAGCTGCAGTAATCTCACGTCACCTAGATGCTTTCGCGTGGACTGCGGCGGATA
BARCPV_1.0_Chr01_18874808_T_C	715640034	Y	Chr01	18874808	0.384158	0	Y	Y	Y	Y	Y	3	1	27.245			2	TTTTCCCACCATACCCTTGCTTCTTGTTTTCCTAGGCACCATCTCCTATAAATACGGTGT[T/C]ATACTCCTTGTATTTTTCATTTTGAAATTTATAGAAGAATGAAAACTCTGCACAATTTGT
BARCPV_1.0_Chr01_18945112_C_T	715648729	Y	Chr01	18945112	0.360161	1.52381	N	Y	Y	Y	N	2	1	27.245			1	CGGTCGTCATTGTGGGAAGAAAAGTACACAGGTCCTCATTGACCAAGGGAGTTCGACCGA[C/T]ATGAAGTTTTGGGAAAGATTTCATAAATTGCAGTTGTCACCTGACCAACTGAGACCATAT
BARCPV_1.0_Chr01_19118959_C_T	715641553	Y	Chr01	19118959	0.474308	0	N	Y	Y	Y	N	2	1	27.435			2	GTGAAATTGATTCAATTTGAGGTTCCACTTCATCAACTCATTGGAATTAGTTATAATGGG[C/T]ATCAGTTTGCAATCAAAACAACAACGAATTTTGAAAAAaCTAACAATCTTTGAAAAAaCC
BARCPV_1.0_Chr01_19225049_A_G	715640371	Y	Chr01	19225049	0.409901	0.190476	Y	Y	Y	Y	Y	3	1	27.245			2	TTACAAGTTTAGAAAGACCTCTAATGAGAACTTCCTCTGCAAGACAGAAAAACCTTGTCT[A/G]AGCCCTCTACTACAAGGAAAAAAAaTTCATCAGACTGACATTTATTTTGATAGAAAGCAT
BARCPV_1.0_Chr01_19365334_G_A	715641240	Y	Chr01	19365334	0.496	0.190476	N	Y	Y	Y	N	2	1	27.245			2	ACAAGTCTAACATGAAACTATTGCAATGTCTAAACTAGGAGACGTGGTTGAACTAAAAAC[G/A]TGTTCTCAAGACATCCAAAGTAAAAAaTAAAATTACAAAGAAAAATTGTCACACAGAATT
BARCPV_1.0_Chr01_19435965_C_T	715642917	Y	Chr01	19435965	0.29703	0	N	Y	Y	Y	N	2	1	27.245			2	TTTCTTAAAATAAATAGACAACATTTTTTTTtCAAATATTTTGATAAATAAACCTTATTA[C/T]GTGGACAACAATAAAAAAAAAaGGTTATCCTACTTTAGACAAtATTTTTTTAGTCGTTAA
BARCPV_1.0_Chr01_19514143_T_C	715644770	Y	Chr01	19514143	0.182903	0.190476	Y	Y	Y	Y	Y	3	1	27.245			2	CGGAGTTATTGGAGATTTCCACATTGCAAATCCTTTAGGTTGTTCCCTTATCTTGATTTG[T/C]TGGTTTCCCCACTTCCTTCGAGTAAGCTAGGTATTGGGTTGTTCCCGGTTTAATGGGTTT
BARCPV_1.0_Chr01_19650665_A_G	715640562	N	Chr01	19650665	0.420319	0	N	Y	Y	Y	N	2	1	27.435			2	ACTTGTTCTACGTAGGTTAGTTAGAAATGATATGTACATTGTAGATTAGCATTTGACCCA[A/G]GAGGAAACATCAAATAAACAAAGGTTGCTGTCATTGAGCATCATTCAGATTTGAGGACAA
BARCPV_1.0_Chr01_20132354_C_T	715643877	Y	Chr01	20132354	0.182178	0	N	Y	Y	Y	N	2					2	ACATTGCAGGCCATCAAGTTTTCTTCCCACACGTCAGCCGTTAGTTCTAATTTATCCTCC[C/T]ACTCCAACATTGAAAAAaGCTTTGACAACAACTCATAGCTTCTTCTATACTCGTGACTTC
BARCPV_1.0_Chr01_20133022_C_T	715643878	Y	Chr01	20133022	0.18254	0	N	Y	Y	Y	N	2					2	ACACCTCTCCATGTACTCCAAGTACACCAATCTCTCCAAATTCTACAGTACGCCAACCTT[C/T]CCAGGCACATTAGTCTTAATCTCCGACTGAGACTAAGACATCTCAATATATAAGAAAAAC
BARCPV_1.0_Chr01_20172472_T_C	715644121	Y	Chr01	20172472	0.184891	0.190476	N	Y	Y	Y	N	2	1	27.245			2	TTTTCGACCGACTTACCCTGTGGGTTGGTTATCCTTAACAAGTCGTTTCAGGAGGTATTA[T/C]TTTTACTCACTTCACTTCGTTCAATAAACACTTCATGGAGAGGCACTTCAAAATATTCGT
BARCPV_1.0_Chr01_20220994_T_C	715642958	Y	Chr01	20220994	0.186139	0	N	Y	Y	Y	N	2	1	27.245			2	TCTACAGCCTTTCTACCTCTTTGTGTAGCCTGGAAATCTCTTGAGCTTGTTCATCCTCTG[T/C]TGCCACCCTTTCTTTCAATCTTGTAGTAGCCAAGCAGTTGGTTGCAAGGGCTTGGTCAAA
BARCPV_1.0_Chr01_20338262_C_T	715641622	Y	Chr01	20338262	0.221116	0.380952	N	Y	Y	Y	N	2	1	27.245			2	AAGGGTTGAGCGCAAAACATTCTTAATCATGAAGAAAGTCCAATTTCTCTTAGAAAGAGG[C/T]TTGAGCCAACTTGCACCAAGTTCGAGAACAAAAGGATTTCGTTTAAAGCCTAAGCCAAGC
BARCPV_1.0_Chr01_20407941_T_C	715644516	Y	Chr01	20407941	0.184524	0	Y	Y	Y	Y	Y	3	1	27.435			2	GTTAAAACGTTTCAAAAACGTGTGTTTCATGCACTGTTCCATCACTCAAAACTTCTCTTG[T/C]ACTATTCATCTTCTTCTTTGAGCGCTCTCGTTTCCTCTGTCGCAAAAATCACAACTTTCG
BARCPV_1.0_Chr01_20450707_G_A	715639810	Y	Chr01	20450707	0.419802	0	Y	Y	Y	Y	Y	3	1	27.245	Y	CDS	2	GGAAGCCCCTACCAAGGATGAACAAAAGGAGGAGGTTTTGCTCAGGTTGCTTCATGGATA[G/A]CAAGTTCTATGTCCTTGGAGGGCGAGATGAGCATAAGAGGAACCTCACTTGTGGCGAATT
BARCPV_1.0_Chr01_20519559_C_T	715648173	Y	Chr01	20519559	0.40198	0	N	Y	Y	Y	N	2	1	27.245			1	CTATTCGGACGTGCATACTATTATGGTCTGTCTAGCTTAAAAATTTAAGGCTAATTCTTT[C/T]TGCACCAGATCAATTATGACTTACACCTTACCTTACAAAAAATCCGTTTATTTTACCCTT
BARCPV_1.0_Chr01_20769502_C_T	715649415	N	Chr01	20769502	0.096	0	N	Y	Y	N	N	2					1	ATGATAAAATGTATCATTTAATATATTTTTTAGAAATATATCTTAAGAAAACGTAGGAGC[C/T]TAAGGATCCTATTTCCATCACCATATTTACATCATATCTTAAAAGTGTAGGAAGATATGT
BARCPV_1.0_Chr01_20928180_C_T	715642995	Y	Chr01	20928180	0.249501	0	N	Y	Y	Y	N	2	1	27.245			2	AGAATCAACTGTTTGAAACATTTTATTAACTCATAAGTGAGAAAAATAATCACACATATT[C/T]GTTTACTCTTTTATTTAGTGTACTCTCAGACATTTATATTCTTCTCCTTCTTTTTGTCAT
BARCPV_1.0_Chr01_21115558_G_A	715639583	Y	Chr01	21115558	0.33871	1.71429	N	Y	Y	Y	N	2	1	27.245			2	AAATGCACTTATAACGACGGTTGGAACCGTCTTCAAAAGCCCTCTATAGGTACTTATAAC[G/A]ACGATTCCATACTAGAATCGTCGTTATAAGTGTATTTTTTATTTtATTTTTTtAATTTTG
BARCPV_1.0_Chr01_21213484_A_G	715639582	Y	Chr01	21213484	0.333333	0	N	Y	Y	Y	N	2	1	27.245			2	TGTAAACCAGGTCAACATCTCTGAGGCTATTCAATGTCATAGACTACCTATTTGCTTTCA[A/G]AATTAATGGGAATCAATGTATTCTAAAATCGATACCATAGAGCAAAAACTTTATGAAAaT
BARCPV_1.0_Chr01_21317939_G_T	715639588	Y	Chr01	21317939	0.253465	0.190476	N	Y	Y	Y	N	2	1	27.435			2	AGAGATGAAATTCAAAATCAAAGAAGAAACAACAATATACTATACATAAATGAATGAAAa[G/T]TACTGAAAGTCAAGATTCTTAAATCAAAATACGAGTTTAGAATGGTTTATAGATCCTCGT
BARCPV_1.0_Chr01_21824943_A_G	715641431	Y	Chr01	21824943	0.277228	0.190476	N	Y	Y	Y	N	2	1	27.435			2	CTTGATTGCTCGGTTATTTGGTAACTCGACCGACATTCAAGTTAGTTTTGGTTCGAGTGG[A/G]TGTACTAATTAAGGGTTGGATTTTTCATACCTTGTTGTGTCTTGGGATGCATTTCTATTT
BARCPV_1.0_Chr01_21901749_A_G	715641225	Y	Chr01	21901749	0.40396	0.190476	N	Y	Y	Y	N	2	1	27.633			2	GGAGTACAGTCTCTGCATCATGAACATCTAATCCAAAACTTCCACCAATTTCACCTCACG[A/G]ACATGTCTGAAAAACAAAATGGTGTTTAGAAAGAAATGTGGATAACAATTGTATGGACAA
BARCPV_1.0_Chr01_22342616_G_A	715644929	Y	Chr01	22342616	0.178571	0	N	Y	Y	Y	N	2					2	ATATTCCAAACAAAAaGAAAAaGAAGAAAATAACTTAGTTTTTCCCAAGTAATACACACT[G/A]CCATCTCATCACAAGTTGTTCACGATTTTCAGCCAGATTATCAGACAAGTACTCAAATCA
BARCPV_1.0_Chr01_22379639_G_A	715642235	Y	Chr01	22379639	0.497984	1.71429	N	Y	Y	Y	N	2	1	27.633			2	CAAGTCTCACAAATGTCATCGAGTTCTAATTGACCAACATATTCAAAATGCATTAAAGTC[G/A]TATGAAAAATTAGGTAATACGTCTTTCATCACAATCAATATGTTAATTTCAGTCCAACAA
BARCPV_1.0_Chr01_22517138_T_C	715644542	Y	Chr01	22517138	0.188	0.952381	N	Y	Y	Y	N	2	1	27.633			2	ATGATGCTACACAAAGTAACATATGATTACAAAACGCAAATAAACAGTAAGCTAGAAaCG[T/C]TAAATGCTTAAATGAAAAGTGTTAGACCATAAGATGCACTCAGACGTTAACATGAATAAG
BARCPV_1.0_Chr01_22695239_C_T	715643183	Y	Chr01	22695239	0.321429	0	N	Y	Y	Y	N	2	1	27.633			2	TCACAGTTGTTCAGAGAGCAGTATCTAGCCAACAGGGCTCCACCGCCTGTTTTGTACAAC[C/T]TGTTTGACTTGAAGCAATATCAAGGTGAGACCTTGAAGGAGTACATAAATCGTTTTGGGG
BARCPV_1.0_Chr01_22742272_T_C	715643202	Y	Chr01	22742272	0.410714	0	N	Y	Y	Y	N	2	1	27.633			2	AGGAGATTTCCCAGGTTGAGGAAGAAGATGCAAAGAGTCTGAGAAGTGGCGCGGGAGCTT[T/C]GTAGGGGAGAAATAAAACAATACAAAGTGTTGAAAGGTTTCGAACGTTAAGAAATACAAT
BARCPV_1.0_Chr01_22818604_T_C	715643727	Y	Chr01	22818604	0.191532	0	N	Y	Y	Y	N	2	1	27.633			2	TAGTCATGGGTCAGAGGAGGTACCTTGATTCAAAAGGCGAGTCGAGGCGAGGAGCTTTCC[T/C]AGGTTTAGGGAGAAGGTGTAGAGAAATTGGGGGGGgAGgCGCGAGAGCTTTGAGAAGGAA
BARCPV_1.0_Chr01_22885950_G_T	715644559	Y	Chr01	22885950	0.22619	0.190476	N	Y	Y	Y	N	2	1	27.633			2	GTGCAATTCGTAGAGACACACGAAGGTGTTCGAGTCAACCGGCGGGAACACCCACATAAA[G/T]AGCAACACATATCATGTTACCTCTACTATTCTTTGGTCATAAAGAGCATGCTCGTAAGGA
BARCPV_1.0_Chr01_22885985_G_T	715644560	Y	Chr01	22885985	0.434524	0	N	Y	Y	Y	N	2	1	27.633			2	CAACCGGCGGGAACACCCACATAAAGAGCAACACATATCATGTTACCTCTACTATTCTTT[G/T]GTCATAAAGAGCATGCTCGTAAGGAAAATGCTTGAACCCGTTCTCCTTGAATTATGTATC
BARCPV_1.0_Chr01_23039385_G_A	715640288	Y	Chr01	23039385	0.457086	0.380952	Y	Y	Y	Y	Y	3	1	27.633			2	ATAAGGTGATTAATGTTTTTGTGTTGGCATTGGTCTATGAAACTTGGAAGAATCTTTTGG[G/A]AAAATAGTAAGTTGTTCTCTTGAGAAAATGTATATTTTAATGTTGGTGGGCGTTGTCATC
BARCPV_1.0_Chr01_23155761_T_G	715640290	Y	Chr01	23155761	0.14741	0.190476	Y	Y	Y	Y	Y	3	1	27.876			2	TTACTCCCATTTTTTtCATTATGTTGTATTCACAAAGAAGATAATTACAAAGACTTACTA[T/G]ACTTATACAAAAGTTAGTTAAATTCTATAAAAGGTTAGGCACTAGACAAGCGAGATGCTA
BARCPV_1.0_Chr01_23172712_T_C	715642282	N	Chr01	23172712	0.179752	0.571429	N	Y	Y	Y	N	2	1	27.876			2	TAATCCATAAGATAGTTACTTAATATTGAAACTTACAAACTTTATAATTTGTTGATCTGT[T/C]TAATTAGCCTATCCAAAACATGAAAAATCAACGACACACATGCGTAAGAAAGTTGAAAAC
BARCPV_1.0_Chr01_23174906_C_T	715642281	Y	Chr01	23174906	0.0573123	0	N	Y	Y	Y	N	2	1	27.876			2	GGGGACTGTGGGATCCTAACTTGGATGCCCCCACCTTCCTCGAGAAGACCCTACTATCTG[C/T]GTAAGCCAAAGAAAAGCTAGAGAGCTTGGAGGAGGACCAGCTGGTGGAGCAGGCAGTGAG
BARCPV_1.0_Chr01_23209293_T_C	715644520	Y	Chr01	23209293	0.18254	0	Y	Y	Y	Y	Y	3					2	CCCTTcAGGAGGCAGTAGCGGCGTCCAGGGTCGATCAAGACCGTTTCCAGGTTGACCTAA[T/C]GGCGTCGCAAGCAAGCAACAGGGAGTTACGCAGGACCAATGAGGAACTGCGCAGGAATTT
BARCPV_1.0_Chr01_23211270_T_C	715644519	Y	Chr01	23211270	0.243564	0	N	Y	Y	Y	N	2	1	28.172			2	CTAGAAATCAAGTAATGGAAGTCAGTATTTGAGTAACAACAATCACCTTTTAGTTTAAAC[T/C]CAACAACCGAAACCGTGTTGGTAGTGGACGAAACCTGGTGATGCTTACCAAACATTGAAC
BARCPV_1.0_Chr01_23260781_A_G	715640372	Y	Chr01	23260781	0.396825	0	N	Y	Y	Y	N	2	1	27.876			2	CTATTTATATACTATAGTTTCACTTTATCTTTACTCAATACAGGCTTATAAGTAGTACTA[A/G]AAAAGATGTGCATGATGTGTTTGCATAAAATCCCTTCACAGGATTTGAAAATCAAGCTTT
BARCPV_1.0_Chr01_23269266_G_A	715640376	Y	Chr01	23269266	0.218254	0	N	Y	Y	Y	N	2	1	27.876			2	ATGGAGCTTAAAGATTGGAAATGTTAGATGGAAAGATTATACTGAGAACATGGAATGCAA[G/A]CCATCTGAAGTTTTATTTtAGTTAAGTACATTGTAAAGACTAATGTCTTTTTtGTGTATA
BARCPV_1.0_Chr01_23477576_T_C	715639850	Y	Chr01	23477576	0.0869565	0	N	Y	Y	Y	N	2	1	28.172			2	ACAGTTCTTCTACAGATCACCTATTTGAAGTGAGACATACCTCTACCATTGGACAAAACT[T/C]TGCGGTTAACTCGGACACACATGAGTGCACCTACCGAAAATGGATGTTGACTAGAGTACC
BARCPV_1.0_Chr01_24004684_C_A	715642662	Y	Chr01	24004684	0.332673	0	N	Y	Y	Y	N	2	1	27.876			2	GAGAGACCACCAGGTCGTTCCAACCATTTGGACTTCCGATTTCGTGGTATAAGACAAACT[C/A]TTTCAAGTTTTAATCTAGTTAATCAATTTTTTAAAACGTAACCATATATAAGAATTTCAT
BARCPV_1.0_Chr01_24093809_T_C	715641411	Y	Chr01	24093809	0.448413	0	N	Y	Y	Y	N	2	1	27.789			2	TCTCTTTCTCAGCTTTGACAAGGGCTTCAGCTTTCTCTGAAAGCTCTTGTTTGGTCTCCT[T/C]AAAGTTTTTGGCCTGCTCAGCTAGTTCAACCTTGATTTTCTCAAGGGCCTCAGTTTTTGC
BARCPV_1.0_Chr01_24113290_G_T	715644683	Y	Chr01	24113290	0.337945	0	N	Y	Y	Y	N	2	5	48.098			2	TCCTCTTCCCTTCGTACCCTCATTCCTTGTTCGCCAAGGCTCTTCCTCTTATAAATAAGA[G/T]GCCTCCCATTTGTATTTCACAAGTTGAATTTTGAGAAGTAAAGAAACTTTGCACAATTTG
BARCPV_1.0_Chr01_24236756_T_C	715644725	Y	Chr01	24236756	0.279208	0	Y	Y	Y	Y	Y	3					2	CCACTGATGCGAGAAGACTCAAAGGAaCACTCGAAACTAAACGAATTAGTATTCGAGAGA[T/C]GGACAACCTCGTGATACAACATGGTGTTGGCAAGCTTAGACTCTCTCAGAGTAAAGCTAT
BARCPV_1.0_Chr01_24438871_A_C	715643820	Y	Chr01	24438871	0.338614	0	N	Y	Y	Y	N	2	1	28.073			2	TTTTCAAGTTTTACAATAACCTCTTAGAAAACAAGAAAAACAATACACACAAAATAAGAT[A/C]TTGAACCTACAATATCTTCTACCATCACTAATGAAATCCTATAATAAGTAACACACTAGA
BARCPV_1.0_Chr01_24744217_C_A	715643138	Y	Chr01	24744217	0.107784	0.190476	N	Y	Y	Y	N	2	1	28.073			2	CAAGATAGGTCTGATTAGCACACGGTTCATCACGTAACAAGCAGTACTCACAACATCAAT[C/A]TAGAAGCATTTAGATACGGAAAAATCATTCATAATAGTCCTTGCAAGCTCTTCTAGAGAT
BARCPV_1.0_Chr01_25091369_G_A	715644596	Y	Chr01	25091369	0.18254	0	N	Y	Y	Y	N	2	1	28.073			2	GTCTATTTTTTtGTATAAAATGGTTTGGTTGAGTAAATATGTAAGAATTAATGAGAAAGA[G/A]TAAAAGAGAGAGAACTTTATTTTTATCGAAGTATTAAGAAAAGATAGAAAAAAaGGGGAT
BARCPV_1.0_Chr01_25192690_C_T	715643902	N	Chr01	25192690	0.419802	0	N	Y	Y	Y	N	2					2	GCGTAACACGAAAACCCGATCGATCATCGCTCACTCAGATGACCGATCGGTCCCCCATAG[C/T]GCCACGCCTTTTGCTTCCAGGCACTTATCTAGGCGCTGATCGCGCATCCTCTCTGACCAC
BARCPV_1.0_Chr01_25384518_A_G	715644514	Y	Chr01	25384518	0.338614	0.190476	N	Y	Y	Y	N	2					2	TGCATATGAATTGTCTGTTTGCCTCATGCTTTGACTTAGCCTGTGTCTAACTTCTGCTCT[A/G]TTTGCTTTCTTGGTGCAGATTCAAAAATAGACCAGAACAAGAGGATGAGGCTTGTCAAAG
BARCPV_1.0_Chr01_25386090_G_A	715644513	Y	Chr01	25386090	0.337945	0	N	Y	Y	Y	N	2					2	GAAGGTGGGAGACGCTTAAGCTTGGTGACGCCCACACCTGGCGACGCCCAGGCGGTCAAC[G/A]CTTACTTtCCTCCTTGGAGCCCCTTGATGGGTCCCATTGTATGTTTGACTTTGGTCAATG
BARCPV_1.0_Chr01_25556208_T_C	715642916	Y	Chr01	25556208	0.28827	0	Y	Y	Y	Y	Y	3					2	AGTAAACGAGAAAGAAAAACCATACATTTGAGGTTGGTACGTAGAAGGCGAGAGCTTTCA[T/C]GGAAAAAGAGAACACGAGAATCGCAAGTTGCAGAGAAAGCTCTGAGAGGATGAACAGTAG
BARCPV_1.0_Chr01_25694283_G_T	715644841	Y	Chr01	25694283	0.393281	0	N	Y	Y	Y	N	2	1	28.073			2	TTGGGGAACAAATTTTTTGTATTTGGGATCAATTTGTATCTTAAAAGTATAGGATCTTTA[G/T]GTTTGGCTAGACTTAGAATCCTTTTAATATCGGTATAATTTACGAATTTTGCTCGAATCT
BARCPV_1.0_Chr01_25776013_T_C	715641042	Y	Chr01	25776013	0.430556	0	N	Y	Y	Y	N	2					2	TAGGAGTCAACATCCATGTGACAATGAAGCCAATAAGCCTTTCATTTAGCTTTAGTCCCC[T/C]AACAGAAAAATTTCTCACTCTAGAATGAGGATCCTTCAAGCAACTCTTGTAGAATTGCAT
BARCPV_1.0_Chr01_26117647_T_C	715644855	Y	Chr01	26117647	0.260042	0.190476	N	Y	Y	Y	N	2					2	ATCCTCCAACAGAGCTAAACCAAATTGAACATGCGCCAATCTAATTCAACTCAAGCTCAC[T/C]AGTAAAGCATGCGTCCATTGATTTAATCAATACCCACTTTGTTCCATGCGTATACTCCAT
BARCPV_1.0_Chr01_26300190_A_G	715643272	Y	Chr01	26300190	0.426877	0	Y	Y	Y	Y	Y	3					2	GATGTTAAAAAATAATCAAGCAAGGTCAAAGAACATTAAGATCGAGTTTAGACATTTCCT[A/G]ATGCGTTAGACCATTTAAAGCGTAAAGTTGATGTGTTTGTCTAATATGTAGAAACCAAAG
BARCPV_1.0_Chr01_26351114_C_T	715639829	Y	Chr01	26351114	0.243513	0	N	Y	Y	Y	N	2	1	28.172			2	TCTCTTCAATTTATCTCCCATACCTCATCTATTCCAAAATCTGATCCCATCATGTTATAG[C/T]TGAGGAGTCAAGGAACATTTCTACCTTATTAGATTTTCAAATAGAGTAAGTTCATTTCTA
BARCPV_1.0_Chr01_26762563_T_G	715641433	Y	Chr01	26762563	0.39881	0.190476	N	Y	Y	Y	N	2	1	28.073			2	TGGAGCATGGATGCATCTTGATACTTGGAAAAAaCCTCTCGAACCTAATCGGCCTCTCGG[T/G]TTTTCTCCCGCTCGTATGCACTTAGGGAAGAAGAAGACGACATTGCAGACTCTAAGTTAT
BARCPV_1.0_Chr01_27149600_C_T	715639775	Y	Chr01	27149600	0.327381	0	Y	Y	Y	Y	Y	3					2	CTTGATTCTTTCAAAGAAACTTATGAGTAAGCTAACAGGCTGGCCCTATTAAATAACATG[C/T]TGAAAGGGTTAAACAACTAGTTGAGAAATAGAGTTAAAACCTTGGAAGAAGAGTTAAGTA
BARCPV_1.0_Chr01_27360325_T_G	715640013	Y	Chr01	27360325	0.317495	3.80952	Y	Y	Y	Y	Y	3	1	27.876			2	AAACATTACCAGATGCTATAAATAATATTTATTCCATTTCTTTTAATGTTTGATTGGTTA[T/G]AGTTAATTTTGACTGGTTGAACTAGCGTTTATTTGGACTTCGGACACGCGTTTGTAACGC
BARCPV_1.0_Chr01_27573116_G_T	715649918	Y	Chr01	27573116	0.180198	0	N	Y	Y	N	N	2	1	27.876			1	GTTTGGAAAATTTTTCTCATAAGCTATTCCACTTTAGCATAGAGTTCAGCATGTCTTAGA[G/T]AATTATCTTGGCTAAACATTGTTTTCTTCATAGAAAAAATTAGCAAAAATAAAAAaGAAA
BARCPV_1.0_Chr01_27611753_G_A	715649917	Y	Chr01	27611753	0.177866	0	N	Y	Y	Y	N	2					1	AAATCCATATGTTAATATGGGGCCCTAGTTGTTCACGTGCCATGCGTGCAGTTCACCCCT[G/A]GAACGCGACCCTAACAAGTCATATCTTTCTGGTGGCTCTATACTTGTGTTACGCCTGAAC
BARCPV_1.0_Chr01_27640891_A_C	715644658	Y	Chr01	27640891	0.184158	0	N	Y	Y	Y	N	2	1	27.876			2	GCCTGTCCCGCATTGTCACCCCTAAGAAGTAGTGATAGAGATTATGATAAAGGTGATTAT[A/C]ATTGATGTGAGTTGGATTGACACTAAACAAGAAACAACACATTAAGGAGGCTTAAGGACA
BARCPV_1.0_Chr01_27956869_C_A	715641748	Y	Chr01	27956869	0.112871	0	Y	Y	Y	Y	Y	3	1	27.876			2	CTCATGAAGTATATGTACCATTAACTTCTCAATTTCTTCTTTTTtACTATAAGAATAACG[C/A]TATGGTTTCACCTTAACGAGTAACTTGTTTCGTTAAAGGAATAGAATGATCATGGAATTG
BARCPV_1.0_Chr01_28035739_G_A	715644600	Y	Chr01	28035739	0.337945	0	Y	Y	Y	Y	Y	3	1	28.172			2	CATCGTCGCTTCAAGGGCGACGATCTTGGACTGACGGAACGATACTTGCTCAAGAAGCTC[G/A]GTAAGCCGTTTGCAGGCTTCAGCATTGTTCTCTCGGGCATCTCGCAAGGAGGCCTTGTAG
BARCPV_1.0_Chr01_28142769_C_T	715644264	Y	Chr01	28142769	0.18254	0.190476	Y	Y	Y	Y	Y	3	1	27.876			2	TTTCAAAAGTCAGAAGTAAATATTTCGAATAATCTAGTTTCTACTAACCATCTTTTAATT[C/T]TTAATAACAAATCATCCACAATCTTATAATTCAACTTCCAAAAATTAAAAAaCGAACTCA
BARCPV_1.0_Chr01_29429687_G_T	715639440	Y	Chr01	29429687	0.229299	6.47619	N	Y	Y	Y	N	2	1	28.073	Y		2	TGTTATTATACTAATAAGGGAAATACTTGCAATCTCCTTTCTTGGACATACTTTATTGTT[G/T]CCTGAAATTTATTGAAAATCATAAATTTTGGTGGTCCTGGATCACAGTTAACGAGTCTCT
BARCPV_1.0_Chr01_29524178_A_C	715639443	Y	Chr01	29524178	0.434263	0	N	Y	Y	Y	N	2	1	28.073			2	TGGGTCAACTGAAGCACGGATCCATTTTCTTTCCACAAAGATTCAGTAAGCCTCACAATA[A/C]GTCACGTGTAAAACATTATTTTTTAGGTAAATTTGATTTTTTAATTGTTTTTCCAGAAAA
BARCPV_1.0_Chr01_29549466_C_T	715646993	Y	Chr01	29549466	0.442455	0.380952	N	Y	Y	N	N	2	1	28.073			1	TGTGAAACATCTTCATTAATATTAGAAACAGAAGTTTTAGGAAAAGAATCCTCGTAGGAA[C/T]GCATATCTAGTTTTCTTCTACTAGCAGCAAGAGTACTAATGTGACACAAGCATCCAAAGA
BARCPV_1.0_Chr01_29967048_T_C	715649095	Y	Chr01	29967048	0.2167	0.380952	Y	Y	Y	Y	Y	3					1	GATACGCCTTATGTCAACTATATAAAGGTTATTTGTAACGTACGATCATATGTTTTACTC[T/C]AGTTTGGACAAAAGCTCTCTAACCTAGATCGAATAAGTCATGACAACTCTCAGGATGTTG
BARCPV_1.0_Chr01_30054486_A_G	715640223	Y	Chr01	30054486	0.221557	0.761905	N	Y	Y	Y	N	2	1	28.276	Y	3UTR	2	GTATAAAGAAAGAAAAAAaGTTAAGGAGAAAAGTGAGAATTATGGCCATGTTTCATGGTT[A/G]TGCTTAAACAATTTAAGATTTtGTTtGTAATGGTATAAaTTTTtACCAACATCAAACTTA
BARCPV_1.0_Chr01_30281195_T_C	715642368	N	Chr01	30281195	0.437624	0	N	Y	Y	N	N	2	1	28.276			2	TATCTGATAGAATTGTTGGTAGTAAAGTTCAATCCAAAATCAAAACTATATGTTACAAAA[T/C]GAAAGACATTTAACAGAGTTtATTTTTACATTAGCAAGGGTTAAAAaCATCAGTGAAGTC
BARCPV_1.0_Chr01_30376784_C_T	715643615	Y	Chr01	30376784	0.337945	0	N	Y	Y	Y	N	2	1	27.633			2	CCAAGAGATTCTGAGGGGCTACTTCCACAAGCTTTCCTTAGGGAGCCAAGCTGAGGGTGC[C/T]AAGAAGGAAGGCATGAACTTCTATCTTGGCGCCTTCATGGCTTGTGCTAaCACTTGGCgC
BARCPV_1.0_Chr01_30519686_C_T	715644440	Y	Chr01	30519686	0.338614	0	N	Y	Y	Y	N	2	1	28.276			2	GTAAGTACTTTCTTGGACATCATGGTCTTTGTATTTCATTACACATGTACCAAAGTATGA[C/T]TTCTTAAACATAAACACTATTTGTTACCATGATCCAAACTTATTACAAGGAACCTGTCAT
BARCPV_1.0_Chr01_30743558_C_A	715649290	Y	Chr01	30743558	0.262425	0.190476	N	Y	Y	N	N	2	1	28.276			1	GTTGTTGGATCTATAGTTTAGAGTGTAAGGAGGTACTATTAGGCTTTGAGTGGAGCATTC[C/A]CTGACTTCTTTGGGATTTGCTTTGGTAATAATGATAACGACATTTTCAATTAGGAACATC
BARCPV_1.0_Chr01_30950353_C_T	715642259	Y	Chr01	30950353	0.466801	1.14286	N	Y	Y	Y	N	2	1	28.276			2	CCATCACAGACCGAGCAATTAGCTCGGTAATCGTGTAGGACCTGGTCCAAGCACAGAGAT[C/T]GATCTACTTCGTCAGTAAAGTATTACAAGGACCAGAGGAGCATTACCAAGCTATTGAGAA
BARCPV_1.0_Chr01_31157572_C_T	715639912	Y	Chr01	31157572	0.180198	0	N	Y	Y	Y	N	2	1	28.276			2	CACACCTAACATCAACCCATACATTATCCCAAATGTATGAATTCAAATCCATATCATTTT[C/T]ATCACAATGTATCATTCAAAATgCAATCCACAACATTCAAAAGTCTATGTAaCATAAAAA
BARCPV_1.0_Chr01_31253286_G_A	715648457	Y	Chr01	31253286	0.0851485	0	N	Y	Y	N	N	2	1	28.276			1	TTTTATCAAGCATCAAAATCGATAAATAAAGACGATCAATGGGTAAAGTTTGTACTTTAT[G/A]ATCAAGGTAGGATGAAAGTTCTGGACTTTGTAGAAGGAGACACGAGAGCGCTCGAGGAAG
BARCPV_1.0_Chr01_31326329_A_G	715639910	N	Chr01	31326329	0.335317	0	N	Y	Y	Y	N	2	1	28.276			2	CACCACCACTCGGACCTTACTATCTGAGCTTGATGCCAACGCCCGAGGAGAGGTGTACCG[A/G]AGCAACGCCGCTCGTCCTTAGTGTGTCTAAACATTGAGGCAATCAGCGTACTTGGTGCCC
BARCPV_1.0_Chr01_31376701_G_T	715650117	Y	Chr01	31376701	0.488	0	N	Y	Y	N	N	2	1	28.276			1	GTGGGGgTGATGCAAAAGCAATTTCTGACTCATTTGAGACAGTTGATGCTGTGAAAAGTT[G/T]GTGGTCATAAACATAACACAGGTGGCCAGTTACACAAACACAAGAGTAACCACTTTGATT
BARCPV_1.0_Chr01_31382769_T_C	715640978	Y	Chr01	31382769	0.336653	0	N	Y	Y	Y	N	2	1	28.276			2	AGTTGATTTCACATGTATTGGGTTTTGAAGATGATTTGATAGTCCTTGTCAAACAACTGA[T/C]TTATGCTTAGGAGGTTGTGCTTTAATCTTTTCTATGAACAACACTACATTGATCAGAAAC
BARCPV_1.0_Chr01_31526897_C_T	715642098	Y	Chr01	31526897	0.499006	0.190476	N	Y	Y	Y	N	2	1	28.276			2	TAAAAaTGAGTATTTTtCTAACTTGTTAAAATATATTTAATCTTTTATTTATTTGACCAT[C/T]CACGTAATTGTACGTTGTAACTTTGTTATGGATTTAGCTAATATTTGTAAGGCTGAAAGT
BARCPV_1.0_Chr01_31592045_C_A	715641775	Y	Chr01	31592045	0.432806	0	Y	Y	Y	Y	Y	3					2	TCTCCGACATTGATGCCTTGAGCAATCACTGCATAGAAGCGAATGGATGTGAATCGAATA[C/A]AAACCAGTTTTTCATGCAGAGCATAAACATAATATATTCTTATCATCAAGTTTCTTTTCC
BARCPV_1.0_Chr01_32014499_G_A	715639437	Y	Chr01	32014499	0.274194	0.571429	N	Y	Y	Y	N	2	1	28.276			2	AGGACGAAATGTGCAGGCCTATGTGGATGATATGGTGGTGATCTCGCAAATGAGGGATCA[G/A]CATGTAACTGACCTAGAAGAGCTATTTGCGACAATAGCCAAGTACCGGTTGAAGCTAATC
BARCPV_1.0_Chr01_32056061_T_C	715641960	Y	Chr01	32056061	0.487129	0	Y	Y	Y	Y	Y	3	1	28.276			2	AATAAGACTCAAGAGATGATTACTAGGGCAATGTATATTGCACGTAGGCAAGTTAATCAA[T/C]ATATTGCTAGGCTTGAAGAAAGGTCGAGGATAAATAGACAGAAGATTTGTTTCTTATCTA
BARCPV_1.0_Chr01_32063465_A_G	715641959	Y	Chr01	32063465	0.492986	0	Y	Y	Y	Y	Y	3	1	28.276			2	CCAACTTGAGGAAATGATCATGGACGTTGGTAATAGAAATTTTTGAATATTGGTTTAATT[A/G]TTATGCTATATAAGGTCGTTTGAGTGTATATATGTGTCTATTATTCATGGATTGTCTAAG
BARCPV_1.0_Chr01_32095877_G_A	715641497	Y	Chr01	32095877	0.437624	0	N	Y	Y	Y	N	2	1	28.276			2	ATTTCAGACTCAGATAATGAGCCTGGTCAAGTTTGTCTAAGGGCAGATAACTCAACATCA[G/A]AAGTAACTATTGAGGATACATGAATCTTAGAGTCCTTGAAAATTTGATGTACTATCAACT
BARCPV_1.0_Chr01_32146703_C_T	715650508	Y	Chr01	32146703	0.258333	4.7619	Y	Y	Y	Y	Y	3					1	GACTTGTACTGCGTCAGGTAGTGCGATAGAGGGTAGTGGGTCAGGTCAACCGTCGGACGA[C/T]CCAAGTTATGATTGAGTTGATCCATCAGTGTTAAAAATCCCACTAGGTTTAGGGATTCTG
BARCPV_1.0_Chr01_32284169_A_G	715641638	Y	Chr01	32284169	0.474308	0	Y	Y	Y	Y	Y	3	1	28.276			2	GACTGTACATATTTGTTTTTATTTAAACTTTCTCATGACAAATTTACAACTACAACAGGC[A/G]AAACGAAAAaCTAGCTTACACGTATCATACTTCCAATTTCCAAATTCAAGGTCTGTCACA
BARCPV_1.0_Chr01_32419995_T_C	715639989	Y	Chr01	32419995	0.121756	0	Y	Y	Y	Y	Y	3	1	28.276			2	ATCGGGTGTGTTCCGATATAAAAACGATACTTTTCTTTGTGAGTTCCATGCGTGTCTGAA[T/C]ATGATTCAAAGCTGAAAGATAAGGTTTAAATTAAAAGTGTAATAATCAAAATTCCAAGTT
BARCPV_1.0_Chr01_32632882_G_A	715639531	Y	Chr01	32632882	0.257426	0	N	Y	Y	Y	N	2	1	28.276			2	AGTTACATTTCAAAGAATACTCAACCTTAAACAATAGTAATTGCATTTCAAAGAATACTC[G/A]ATCTTATTTAAAAGAGTTGCAGTCGAAATAATAATAAATTTCAATTAAGAGTAGTTAGGT
BARCPV_1.0_Chr01_32803233_T_C	715639532	Y	Chr01	32803233	0.257937	0	Y	Y	Y	Y	Y	3	1	28.331			2	ATTATCATGTCTTATTCTTATCATAAATTGGACAATATTGACTAATTGATTTCTCATTTT[T/C]ATTTTGAAATATGGAACTGGACAAACAATGGGTTGGTTAATATCTTAATTGGATTTAATA
BARCPV_1.0_Chr01_33066992_C_T	715641845	Y	Chr01	33066992	0.499006	0	N	Y	Y	Y	N	2	1	28.276			2	GCTTAGGATGATGATGAAGTGACGTTGAAGGGCTAAGAGGTTGCAGTGAAGCACTGGACT[C/T]TTCTTTTTTGGATTGGAGGTTGGTGAGGTGAGTGACTTTGTGATTTAAAATTGCAGGTAT
BARCPV_1.0_Chr01_33200756_G_T	715649751	Y	Chr01	33200756	0.140594	0	N	Y	Y	N	N	2	1	28.276			1	AGGAAAAATTCCAACGTTGTCCTTACGAAAGATACTGATATAGAAACCAGAATGTtACAA[G/T]TTGATGACTGAATTATGTCATTGGACCTAGCTATATATGTTACATAGATGTCACGTTTAG
BARCPV_1.0_Chr01_33266607_G_A	715641551	Y	Chr01	33266607	0.421471	0.190476	N	Y	Y	Y	N	2	1	28.276			2	GACTGCCTGGGCCCCTTGGCCCAACTAACTCTTTCAAAAAaGAGCCGTTACACCCTGCAC[G/A]ATCTTCTTCCTAATGGGCTTGAGAGTTAGGTCCACCCTTGCTGGAATGGGCCACAAAATT
BARCPV_1.0_Chr01_33534650_T_G	715640100	Y	Chr01	33534650	0.197211	0.380952	N	Y	Y	Y	N	2	1	28.276			2	CTTAAATTTCCCATTTATGGTTAGGATGCCATATAGAAAAGTTGTTTGACGAACAAATTT[T/G]TTGAAACTTTCAACGTGCATCCCGAGCACATAACACTTGAAAGATGAAAGCCCTTTCACA
BARCPV_1.0_Chr01_33632049_A_C	715648878	N	Chr01	33632049	0.0970297	0	N	Y	Y	N	N	2	1	28.276			1	CTGCACTTTCCACTTGACTTTTtCACCATCACCACATTTGCTAGCCATTAAGAGTATTGG[A/C]TTTCCCTCACATGGCCAACTGTTAAGAGTTTTTGAGAATCAATATTTATGGTAAGACGCT
BARCPV_1.0_Chr01_33709315_G_A	715640099	N	Chr01	33709315	0.200397	0	Y	Y	Y	Y	Y	3	1	28.276			2	CTGTTTTATTTCACAAACAACCTGACTACAATCTCTTTAAAGTGTTTGAGTGTATTTGTT[G/A]TCCTTTGTTATGTCCATATAATAAGCACAAACTTTATTTTAAATCTTCTCTGTCTTTTTA
BARCPV_1.0_Chr01_33959373_A_G	715648887	Y	Chr01	33959373	0.223762	0	Y	Y	Y	Y	Y	3	1	28.485			1	ACCTGTATTCCTCAGTTTGATCAGTACCTATCAATTTATGAGCATGGACCATGAGAACCT[A/G]TATACCCATATGTCTACATTTTATGAGTAGGTGTGAACAATGAACTTTCAACTAGGTGAT
BARCPV_1.0_Chr01_34064541_C_T	715648078	Y	Chr01	34064541	0.332673	0	N	Y	Y	Y	N	2	1	28.485			1	TCTTTTTAGTCATATCATGGTCAGGGCGGAACATGATATTCCTAATTGGAGTAAATGAGT[C/T]TAGTCGTTTTTAAATTGGCTTGGACTTTCTTCTTGGAACCAGAAGTTCCTGGTGGTTGGG
BARCPV_1.0_Chr01_34126678_C_T	715648077	Y	Chr01	34126678	0.436255	0	N	Y	Y	Y	N	2					1	CCAACCTTCGGGGCCCCACCATAGCTACGGTCAATGCCGAGGTCTGAGGACCGTCCGACA[C/T]AGTTTTGAAAACGGTTTGTTCTTGCTGTGTTGATTAAATTCCAGTCCAGCCTTGCCAAAA
BARCPV_1.0_Chr01_34303779_G_A	715639386	Y	Chr01	34303779	0.453629	1.52381	Y	Y	Y	Y	Y	3	1	20.792			2	AATATTTTTGTTCCTCTTTGAAACAAAAGCCGATGCAAACAAGATAGCATCGACCTTCGG[G/A]AACATATACAAAAGGTAATGCATAAGCAAACAGAACCAAAAGAACACGCGAGCTATAAAT
BARCPV_1.0_Chr01_34343293_G_A	715642149	Y	Chr01	34343293	0.283168	0	N	Y	Y	Y	N	2	1	28.752			2	GTTAAATAAATTTAAATTATCCAAACTAGAAATATCACCGTTATATAAGATTAAGATAAT[G/A]TATATGTTTAAAGGAAAATGTGTAATTAAAACAGTTGAAAAAGAAATAGATATTAAACAG
BARCPV_1.0_Chr01_34407191_G_A	715641999	Y	Chr01	34407191	0.491089	0	Y	Y	Y	Y	Y	3	1	28.752			2	TTTtCCCCATCCATGGGTTGTTGAAAGTGTGGACGCAACTTCTTTTCTAGTGCTAGTGGC[G/A]TCTATTTTCACCTTTtGTTTGTGTTGAAGAATTCTATGTAACAAAAaCATGACTACATTG
BARCPV_1.0_Chr01_34423555_G_A	715641997	Y	Chr01	34423555	0.487129	0	N	Y	Y	Y	N	2	1	28.752			2	TGTAAAATAAAACAAGTCAGATTAAAGCTGCATGTAAAACCCCTATTTAATCATCTAAAA[G/A]AGCCTAAGCTTCTAAAGAGGGCATGGACATGACAGCAACGAAACAAGACTCAAAAGCAGG
BARCPV_1.0_Chr01_34727622_A_G	715646837	Y	Chr01	34727622	0.477733	1.52381	Y	Y	Y	Y	Y	3					1	TTAAtGCAAGAGCCAAATCAGTTTTAAAaCAATTAAAGCAGATTAAACCACTTTAAAACA[A/G]TTACTTCAACTAGTTTGTACTGTGTATATGTTTTTCTCAACTGCACTTTGTATTTCCATT
BARCPV_1.0_Chr01_35496757_G_T	715640479	N	Chr01	35496757	0.343936	0.190476	N	Y	Y	Y	N	2	1	28.752	Y		2	CAGAAGTTCTAAATTAAAATGAAGAAAAAGTTCACCACAATTGTCATAGAATATGCCGAT[G/T]ATGAACAAAAGTAGTTCAATAGTTTGTATGCAAGACATACTTTTAGAATAAATTCAAAAA
BARCPV_1.0_Chr01_35623966_T_C	715640468	Y	Chr01	35623966	0.378486	0	N	Y	Y	Y	N	2	1	28.752			2	CAAACATGGTGTGCAAACTCACACTCAAAGAACAAGTGTGATATTGATTCAGGTTTGGCA[T/C]TGCACATATTACAAAGATTGTCATTAAAGTGAACACCCCTCCTACCTAGGCTGACTTTTG
BARCPV_1.0_Chr01_35785470_A_G	715643538	Y	Chr01	35785470	0.092	0.761905	N	Y	Y	Y	N	2	1	28.752			2	GCGTGACACAAAGTATAAAAGCCACTGAAAGGATATGGTTAGCAAGGGCCACGATCAGGA[A/G]CGAGTTGCATGCATGGTACGTGAACAGCTAGAGCACTCTCAGAGGCGAGTGACCCCAGAG
BARCPV_1.0_Chr01_35803088_T_C	715641602	Y	Chr01	35803088	0.0657371	0.380952	Y	Y	Y	Y	Y	3	1	28.752			2	CTACCTCAAACAACCTAGTGTAGGAGAGGCCGAGTGCCTCGTCGTGACCGAGGCCGACAC[T/C]TGGATGACTCTAATTATCCAATACCTAGAGCTTGACACATGCAAAGCAGAAGAAGAGAAA
BARCPV_1.0_Chr01_35831521_G_A	715650564	N	Chr01	35831521	0.492095	0	N	Y	Y	Y	N	2					1	GTTGTAGAGGGTTTGGTTACCCCAATTTTAGGAGATCAATTTAGCAACCAAATATTGATG[G/A]AAAATTTGACCGCTAATAGAATTTAAATTGATAACTAAAATAAAATAATGTTTAGTGACT
BARCPV_1.0_Chr01_36235628_C_T	715650418	Y	Chr01	36235628	0.312871	0	Y	Y	Y	Y	Y	3					1	TATGAGTCTCATGACTTTATCAACTACAAATCTCTACACATGTTGGCACGATTGTGGATT[C/T]ACCATCCCTCATTCATGCTCAGTTGGGTCATCTTAAGTCTTGCCAATATGCAACAACTTG
BARCPV_1.0_Chr01_36366349_C_T	715644156	Y	Chr01	36366349	0.227723	0	N	Y	Y	Y	N	2	1	28.752			2	TGGATCAACTTAATCGATGCCTATTCCTGTTTTTTATGCTTATCTCCATACACTGTTATT[C/T]TGTGGTTTTTTATGCTTCTCTCCATACATTTGATCCTATTGTGATGTGATGATGAAGAAC
BARCPV_1.0_Chr01_36455155_A_C	715641107	Y	Chr01	36455155	0.488142	0	N	Y	Y	Y	N	2	1	28.752	Y		2	GAAAAAGAGAGAAACTAAAAAGGCTGCAGCATAATCTTATTTGGATAATTGTTATTTACT[A/C]TCTTGACTTGTTTCGTTATTTTACAGCATTGTCTGGGATTTTGATCTGGAAGAACTTCCA
BARCPV_1.0_Chr01_36493274_A_G	715641108	Y	Chr01	36493274	0.5	0.190476	N	Y	Y	Y	N	2	1	28.752			2	GTTTGGACATGATTTGAAAAAAGGAGGCTTGTGCCTTTCTTATATGTTAAAGGGTGTTAA[A/G]AGCTGATTCACATTATAAGATATGGATTGTATGTGTCTCTCCTTCTAAGTCATTTATTGT
BARCPV_1.0_Chr01_36575160_G_A	715650565	Y	Chr01	36575160	0.200397	0	N	Y	Y	N	N	2	1	28.752			1	AAACACTCACGAAACCTTTCTTCACTCTCGCCTTCACTCTCACGTTAGGTTCTTTACTCT[G/A]GTCCTCACGAAACACAAACTATAAAGCGTTCACATGTTACACTCTTGCCTTCACACGTCT
BARCPV_1.0_Chr01_36920020_G_A	715639380	Y	Chr01	36920020	0.431138	0	Y	Y	Y	Y	Y	3	1	28.962	Y		2	TAACAGAAAGATGAAGTTTAAAATCATTGGTATATACAGTGATGGATGTTTGTCTCATTA[G/A]CTTAAGCAACATGGCATCCCCCCcTTTTATAGTGAGGAGGTGTAGCATTGAAAGTCAGCA
BARCPV_1.0_Chr01_37227412_G_A	715639381	Y	Chr01	37227412	0.431138	0	N	Y	Y	Y	N	2	1	28.962	Y	5UTR	2	ACCGCCACTTCCGACGTCTCCGCGGACTTTCCGGGATCGGAGGAAGACGAAGCCATGATC[G/A]AAGCAAACCCTAACCCTAACCTGAGAGAGAGAAAAGTGGTGTGCGCGTGTGAGTGTGAGT
BARCPV_1.0_Chr01_37245000_T_C	715639382	Y	Chr01	37245000	0.430279	0	N	Y	Y	Y	N	2	1	28.962			2	GAATTATTGAATTTAATTATAGTCTAGTTTGAATGAATTAAGCCATATTAACATATATCA[T/C]AAATATAAAATAACATTATACACAGATATCTATGATGAATATGAATAATCTAACGTACAT
BARCPV_1.0_Chr01_37292269_C_T	715639383	Y	Chr01	37292269	0.379242	0.190476	N	Y	Y	Y	N	2	1	28.962			2	TTCGTACTGTCCTTTAGCTCCCTTTCTTGCAAACTCCTTGCTCTTCCTTCCTATCCTTCG[C/T]TCTCGGTCTTCTCGTAATCTAGACTCAGAGGATACTTGCAGAAGACACTCCAACACTTAA
BARCPV_1.0_Chr01_37421542_A_G	715643781	Y	Chr01	37421542	0.184158	0	Y	N	N	Y	N	1			Y	CDS	2	TCCCTCATTATTGGGTAATGGATTTCCTAAAAAATGgTTGATAGCGTTCATGTCATAGTA[A/G]ACCCATTTACCCTTCACTTTGGCCCTCAAATTATTCTGATCTTCAACCCAAGCATTCGTA
BARCPV_1.0_Chr01_37462183_G_A	715644397	Y	Chr01	37462183	0.225743	0	N	Y	Y	Y	N	2	1	29.206			2	CCTGCCCGAAGGTGTTtCTTTCGAGCGTTGTTTGTACTCCCTCCACTGGCGAAGCCACCA[G/A]CTATGGTGTTGATAACCTCTCGGTTTCCTCTTCTTTCGGCCTCCCGGGGTGGATCATCCC
BARCPV_1.0_Chr01_37477119_T_C	715640827	Y	Chr01	37477119	0.362725	0	N	Y	Y	Y	N	2	1	29.206			2	CACGGTCATACCACCGAAGAGTGCGCCGCACTAAAGGATAAAATAGAAGAGTTGGTGAGG[T/C]TGACCACTTGAGGCACTTTTGTGCAGAAGGATGGTAGAGAAGAAGAAAAGTATGAGGGGC
BARCPV_1.0_Chr01_37479156_T_C	715640826	Y	Chr01	37479156	0.363636	2.85714	Y	Y	Y	Y	Y	3	1	29.206			2	TTGCTATAATCGAGTTGACTATGAATATTCAAATATTTTGAATGTCTTTTATATCTATTT[T/C]TCATTTTTCTCTATGCATTTCAAAAGAGAGTTGTTACCTCCTTGTTTTCCATATTTGGGA
BARCPV_1.0_Chr01_37483186_T_C	715640825	Y	Chr01	37483186	0.083499	0	Y	Y	Y	Y	Y	3	1	29.206	Y		2	GAAGGCAGGTGATGGAAGAGGGTAGACATTAGGTTTTTGGTGGCCAAGTGATGCTATACT[T/C]TGGTGTTGTATTCTGGTACAGTAATGACACATGATAGACACATACATGTGGTACTAATCA
BARCPV_1.0_Chr01_37514949_C_T	715640829	Y	Chr01	37514949	0.221557	0	N	Y	Y	Y	N	2	1	29.206	Y	CDS	2	GAACAACCGTCTATGCTCAAATCTTCAAGGGAACGGAGGCGATGCATGCCACTCGGGAGA[C/T]AACACAGCTGAGGACAGTTAACAATATGAAGAATCTTAAGACGAGTCATTGCTGTAAGCC
BARCPV_1.0_Chr01_37529858_T_C	715644398	Y	Chr01	37529858	0.109127	0	N	Y	Y	Y	N	2	1	29.206			2	CCTTTCACAATTGACAAAGTGTTTTTGATCCCTTAAATGTTCTCATACAAATAATAGACT[T/C]CAGAAACTTCTTCATAAACCTATGATGCAAGCTTCCTTAGAAATTATTTTGGTACATCCA
BARCPV_1.0_Chr01_37544324_A_G	715640828	Y	Chr01	37544324	0.221557	0	N	Y	Y	Y	N	2	1	29.206			2	TAAAATTACATACCAATTATAGTCATAGGTAATACATTCAATCATTACATACGATTATCT[A/G]GTAAGTAATGCACATAATCATTACACATGAATGTGAGGTAAGAAGATTAAGAACTGATAT
BARCPV_1.0_Chr01_37652001_C_A	715649883	Y	Chr01	37652001	0.491089	0	N	Y	Y	N	N	2	1	29.206	Y		1	ACCAAACTATATTTTAATAACTAATGGGTTTGGTGCTGGAAATTTACCTATTTCGTTTTT[C/A]ATTTTTTCtGGCTTATTCATTTCAAGAATTTTATtACTTTTGTGTTTTtGGTtGACAGAG
BARCPV_1.0_Chr01_37661626_A_G	715640804	Y	Chr01	37661626	0.492063	0.380952	Y	Y	Y	Y	Y	3	1	29.206			2	AAACACAGACACAATCTTACTAATATTCATCTCTTCTTTTTATATTCAGAAAAGATCTTC[A/G]TATAATACTATAATGTAGAGTGGGAGTTAATTTCTCATAATCTATTGAAAGTGTCTTAAA
BARCPV_1.0_Chr01_37673513_C_A	715640803	Y	Chr01	37673513	0.242972	0	N	Y	Y	Y	N	2	1	29.206			2	TCAAGTCGAGATTTAAACCATTTAGAATTGCTAACCACCTAGACTAACTCTCCTGCACCA[C/A]CACATGAAAAACCTGCTTTTCATAAATTATTTGACATTTGTTAGTCTAGCTTTTTCATTG
BARCPV_1.0_Chr01_38347892_T_C	715644923	Y	Chr01	38347892	0.178218	0	Y	Y	Y	Y	Y	3	1	29.735			2	TTTTCTTTCCCTTCTCTCTAAGATTCTGACCTCCTCGCTCACCAGTTTGACGGTCGAAGT[T/C]TGCCATTAGACTCCTAGCAGTGAACTTTATGAGATTGCCCGATCAAAATCTTAGATAGAG
BARCPV_1.0_Chr01_38633838_A_G	715647281	Y	Chr01	38633838	0.182178	0	N	Y	Y	Y	N	2			Y	3UTR	1	AGAATGATGGAACGAACAAGGGAGCATGCTATTTATCAACACTGCTCAAAACAAGCTCTA[A/G]GTTCTAACAAAGAAGTTAGATCAAACTATAAAGAATATCCTTCTTGCACCTTCGAGAAGA
BARCPV_1.0_Chr01_38901552_G_A	715647963	Y	Chr01	38901552	0.389662	0.190476	Y	Y	Y	Y	Y	3	1	29.943			1	GTTGATTCCTTATTATACTTTTCTATTTAAATCTTGGTCAATAGTGAATAATATTATCTT[G/A]GCCTATAATTAAAACAAGATAAATCATGTTTATACCTTGAATATGTGGTTATGTATATTT
BARCPV_1.0_Chr01_39080441_C_T	715640118	Y	Chr01	39080441	0.277778	0	N	Y	Y	Y	N	2	1	29.943			2	TTCTCCAAATTGCTCTTGAGCAAATAAACAAGTTGTCTTGCAATGAACTAATAAGAATAT[C/T]TGGTTCAGATTTATTTCTGAGTTTTTAATGTGTCAAAATTAAGGCACAACAAAAGTGAGT
BARCPV_1.0_Chr01_39185587_A_G	715648891	Y	Chr01	39185587	0.0874751	0.380952	Y	Y	N	Y	Y	2					1	TCATTATTAAGTTATTACCATACATATATAACTACTAAGTTTGACAATGTTTCAACCACA[A/G]TATAAGAGTAGGTGCAGTCAGAAAATTTGTGTGCTTTCTAATGTGCATTCGTATTTATTA
BARCPV_1.0_Chr01_39410152_T_C	715639492	Y	Chr01	39410152	0.195609	0	N	Y	N	Y	N	1	1	30.318			2	TGTGTGTAAACAACTCATTTATATTTTATTTTCTGATATTTTTATTTTCTTATTTATTTT[T/C]CTGTTTTCTTTTTACAATTCCACAAATCATGCCATCACACTAACAAAACATTTTAAAAAA
BARCPV_1.0_Chr01_39687518_C_T	715639493	Y	Chr01	39687518	0.191617	0.190476	Y	N	N	Y	N	1	1	30.518			2	TTTTCAGGAAAAaTGGTTAGGACTAGAGGGAGGGATGGTAAGATTGTTAGGCGTGGTCAG[C/T]AGAGAGGTAGAGTTTCTACATCGATGCACGATTAGCTAGCTATAAACCTAGGAAACATCC
BARCPV_1.0_Chr01_39806177_C_A	715639753	Y	Chr01	39806177	0.370297	0	N	Y	N	Y	N	1	1	30.518			2	TGGAAATGAACCTTCACATCTACTTAACACTAATTAAGTTAATGTCCAATGCGGATTTTC[C/A]TTAGATTTGTCACCTTAATTGCTTAAGAATTCTGATCTTAATTCTAAAAAGTGTCACCTA
BARCPV_1.0_Chr01_40311200_C_T	715647891	Y	Chr01	40311200	0.435789	0.571429	N	Y	Y	N	N	2	1	30.92			1	AGCAGCATCCCTGACGATCATGTAATGTCGTACCAACAGTTCTCTAGAATCTTTAAAGAA[C/T]AGTTCTCTAGAATCTTCAAAGAACAATTCTCTAGAATCTAAGTTGACCCTCCTCGACTTC
BARCPV_1.0_Chr01_40829918_C_T	715648233	Y	Chr01	40829918	0.386139	0	N	Y	Y	N	N	2	1	31.3			1	CTTCTACACAATGCTTTTACACTACTCTTTGGACTAAAGCTACAACACTTTCTACCATCT[C/T]CCCCAAGACGCATCTTCATTTCAGTTTTGTATTAATCGTGTTAGAAAAAAAAaTCAAATT
BARCPV_1.0_Chr01_41001433_C_T	715641050	Y	Chr01	41001433	0.25	0.190476	N	Y	N	Y	N	1	1	31.3	Y	CDS	2	GCTTCTACCCCTTCCTCTTCTTGCTGCTCTCAACTTGCCTATGTAGTGAGTTCACAGCCA[C/T]TGTGCCTTTGTGAGGTTGTTAACGGTGGTGCTTCATCTATTGCTGCAAGTTTCAATATCA
BARCPV_1.0_Chr01_41116422_T_C	715639489	Y	Chr01	41116422	0.216867	0.761905	N	Y	N	Y	N	1	1	32.034			2	ATGCTAATTATGGCTCATCAATAACAAGACTCTGAGTATAAATAGTTACAAGAGATAAAA[T/C]AAAATGTACATAATTAATATAACATTAATAGCACCTAAATGCCAAATACTTACTTAAGGG
BARCPV_1.0_Chr01_41550938_G_A	715639491	Y	Chr01	41550938	0.215569	0	N	Y	N	Y	N	1	1	32.662	Y	3UTR	2	AGACCATTTTTTTTtAAAAaCAATCGTTTtACTCCATAATTTAGAGGgTACATGTGACTT[G/A]GATATAAGAATCCGTGCCTGGTTAGAAGAGATTATTTGTTGAGAATTTGACATTATTCGA
BARCPV_1.0_Chr01_41585522_G_T	715650602	Y	Chr01	41585522	0.273453	0.190476	N	Y	Y	Y	N	2					1	GGAAACTGTACGGGACTGACAACACATGTCGCCGTTGCAAAGAAATGGCATATTGTACGA[G/T]ACTCCAACACTTCGCATAGCAAAAGAAATATATTTTTCTTTTAAATACTGATCGTCTTTT
BARCPV_1.0_Chr01_41625385_G_A	715650604	Y	Chr01	41625385	0.429703	0	N	Y	Y	N	N	2	1	32.662			1	ATATAGTTAGTGTGAGGCCATTAAGATTGTCTAGCCTTAGGTTCTCTTAGATTGTCTAAT[G/A]TGTTTCATCTAGATTGTATAGCATGTTCAGTTTAGAACATCAAGATTTATGTTCACTTTG
BARCPV_1.0_Chr01_41723754_C_T	715651019	Y	Chr01	41723754	0.287698	0	N	Y	Y	Y	N	2					1	TACCCTGATGGCCCTGCATGAACACCAAAACTGTCTTGACATGGAATCAGATTTGGATTC[C/T]AAAGCATAGCAAAGCCAATACAGATTTGGATTCTAAGAACCAATCCAAAATACTCCAGAT
BARCPV_1.0_Chr01_41732173_T_C	715651021	Y	Chr01	41732173	0.298211	0.190476	N	Y	Y	N	N	2	1	32.662			1	ATCAGTTAGTGTGAGTTATAGATATGGCATTGTCTTACAGAAAGGTCCTCTTGATAATGG[T/C]ACTAATCATCTTCACCATTTTGGTTGCTTTTCCTGAATATGGAGCAGCAGGCAGAGCGTT
BARCPV_1.0_Chr01_41760709_G_A	715647962	Y	Chr01	41760709	0.232604	0.190476	N	Y	Y	Y	N	2			Y	3UTR	1	ATAGTATAAGGATCACTGCTAAATCTCTTCTGCTTCACATAATTTGATCCACCAGCTTCC[G/A]AGCTGGTAACTTGTATATGTCTGTATTTAGCATGTCTTGATCAAGGGTATATTGATTTTA
BARCPV_1.0_Chr01_41789504_A_G	715647960	Y	Chr01	41789504	0.356713	0	N	Y	Y	Y	N	2			Y	5UTR	1	GAGAGAGTCCTAGAGAGggTATTATTATAGAAAGGAGAGGTGGAGGTGGTTTGAGGAAGA[A/G]ACAAAATGAGGACATCGACATTACCTACCTATAACTAATAGTCATGCGAGTGTGGTGTGT
BARCPV_1.0_Chr01_41901213_G_T	715647956	Y	Chr01	41901213	0.324056	0.380952	N	Y	Y	Y	N	2					1	AAGCTGTTCATGAGCACGTTGGCAGACACGACACTAGATTGGTTCATCAGCCTCTCTGAA[G/T]GGCATGTGACATCGTTCGCGCAGTTTTTAAGCTGTTCAAGGAGCAATACATAGCCAATCG
BARCPV_1.0_Chr01_42441417_A_C	715647282	Y	Chr01	42441417	0.312127	0	N	Y	Y	N	N	2	1	34.815	Y	CDS	1	CGGTGCACAATTGGCAATAGATGCTCCAAATGACTTTTCTCCAACTGGAAGTATCTGTTC[A/C]TTTTGCCAATCTTCTAAAACCTCCGAGGTAATATTTGATGTGTACCAACTATAGCCATTG
BARCPV_1.0_Chr01_42672556_T_G	715640152	Y	Chr01	42672556	0.0970297	0	N	Y	N	Y	N	1	1	36.261			2	GCTTATGTTTTAACTTGTTAAAGCAAGTTAGGCCTCTGTGCTAGGTAACTGTTTTGTAAG[T/G]TACAATGTACTCTATGTAAGGGTTAGAACATTTCTGAAGTGTCATCTTTAATACATTTAT
BARCPV_1.0_Chr01_42716604_G_A	715650670	Y	Chr01	42716604	0.0753968	0.380952	N	Y	Y	Y	N	2	1	36.261			1	TTGAAGAAATATCATAGTCTCAATACTTATCTTCTTGATATCAAAGACAATTGATTTTCT[G/A]GCTATTGTTGGAGCTCCCATCACTGCTAAAGATCATATAGAGGTTCTCCTTTATGGCTTA
BARCPV_1.0_Chr01_42731715_C_T	715650669	Y	Chr01	42731715	0.272366	0	N	Y	Y	Y	N	2			Y		1	TGTTCAACAAAGTCAACCCGGGCTGATGTCGAGCCGAGTCGGCTCGGGTTGATGTCGATT[C/T]GAGTCAACTCAGGTCAATGTCGAGCAGAGTCGGCCCACGCCCATGTTGAGCTGAGTCGTC
BARCPV_1.0_Chr01_42854521_C_T	715648652	Y	Chr01	42854521	0.413861	0	N	Y	Y	N	N	2	1	36.33			1	TACTCAACTTGACATGGACCCAATGTGGGTCTAACTCAACTCGATCCAATGTGAGTTTGA[C/T]TATACTTGACTTGACATAAACCCAACTCAACTTGGCTAAATATGGGCCCAATTTGACTGA
BARCPV_1.0_Chr01_42994016_C_T	715640009	Y	Chr01	42994016	0.122736	0.761905	N	Y	N	Y	N	1	1	36.736			2	GGTCCAAATAGAACGAGTTCCATATTTTGCAACCCAAAAAaCAAGTCAACTAGACGAGAA[C/T]TGAAATTATATTATGGTATTGTTATCCAACAATTAATACATGTTTCCTCATCTTCATATT
BARCPV_1.0_Chr01_43024502_C_T	715646867	Y	Chr01	43024502	0.331337	0.190476	N	Y	Y	Y	N	2					1	TAATTGAGTCTAATTTGTCCATTAATAATAATTTCTATGTAATTATCATGTAATGTCTAT[C/T]TGCTAATGTGTTGCTAATTACTGATGTGCAGTTGTGCTAAAACATGTGTATGTTGACTGG
BARCPV_1.0_Chr01_43144625_T_C	715646868	Y	Chr01	43144625	0.474308	0	N	Y	Y	Y	N	2			Y		1	TTATCCATCCTAATAACTCTGAAATTCCTAACAGCAACAGAGTGCCATCATATATTTCTA[T/C]AGGATTACATTGTTTTGGCCATAACTATACAAATATAAAGAAGATAATTCTAACCTTCAT
BARCPV_1.0_Chr01_43150606_C_T	715646869	Y	Chr01	43150606	0.496032	0	N	Y	Y	Y	N	2	1	37.674			1	TGAAAATACATTTGTCATATTATGAACATAGATATTCAAAATATTAAAAAGCAAAATAGT[C/T]AATTATGCAAGTATCGAGTATCGTGCATGTTTCTTTTCAGAGCCTAATTGCCTGTTTGGA
BARCPV_1.0_Chr01_43323057_T_C	715646871	N	Chr01	43323057	0.494048	0	N	Y	Y	Y	N	2	1	38.474			1	TCACTCATGCAAATACAGTTGAACTTCATCGATATTGCTTTCTGATACCATCAACTTTCA[T/C]GGTGGACACAACACAACACAAAACAACACATCCTTAAAGCATATCCAATCCGATTCAAGA
BARCPV_1.0_Chr01_43376828_T_C	715648055	Y	Chr01	43376828	0.422311	0	N	Y	Y	N	N	2	5	42.799	Y	3UTR	1	TAGTATGATATTACCAAATGTTAAAGGACCTAATAAGACATTCAAGTTAGTTGATATCAT[T/C]TAGCTATGTCTATATGTGTTTGTAAGGCCAACATATTTTGATGAAAACATGTAATTTTAC
BARCPV_1.0_Chr01_43512983_A_G	715646872	Y	Chr01	43512983	0.184369	0.380952	N	Y	Y	Y	N	2					1	TTATAGGCTTAATAACTAATCACTTAGATAAAATCCAAGCAATGAAATAACTTACTACTT[A/G]ACAGAACCTTTGTAATCATATCAAAGTGATTATGATTTGTTGAGACCTTCATCACCTTCA
BARCPV_1.0_Chr01_43543580_C_T	715646874	N	Chr01	43543580	0.304348	0	N	Y	Y	Y	N	2			Y	CDS	1	TTCACCAGTAAGATAAGGCACCCGTGAATCAGATATGCTATGGTCAAGTCTGTGACCAAG[C/T]CTATTATCCATGCTCAGATAACTATTATTTTTTTtATCAATTTCAACACCAACGTCTTCT
BARCPV_1.0_Chr01_43671810_G_A	715648890	Y	Chr01	43671810	0.397233	0	Y	N	N	Y	N	1			Y		1	AAAACTTTAGTCAAATATGCTTTCATGCATTGATTCATTGCACACACTCACCTATTATGT[G/A]GTGGAATTCTCATATAACTGCTTAACCTACCATTTATCTGAGATGCAGGTGACATGAAAT
BARCPV_1.0_Chr01_43699409_C_T	715648889	Y	Chr01	43699409	0.223762	0	N	Y	Y	Y	N	2	1	39.948			1	ATATTTTTtGCACTCACCATGGGACTGAGCAGAAACCTTAAtCAAAGATCACATGGTTAC[C/T]ACATGGCACATGACGAACACTGAGAATCACATGGATTAAACAATATTATTGgAAGAGTTt
BARCPV_1.0_Chr01_44154220_A_G	715639535	Y	Chr01	44154220	0.324752	0	N	Y	Y	Y	N	2			Y	3UTR	2	TTACCAAACTCAATGATTATGGTTTCACTTGCGTAGATACAGAGAAAAATACTTATAAAA[A/G]TGACAGTAAAATCAACAAATTGGAAGAGGAGCTCCATTCCACTCTCCAAGGCATTCGAGA
BARCPV_1.0_Chr01_44336644_G_A	715639956	Y	Chr01	44336644	0.136634	0	N	Y	N	Y	N	1	1	41.7	Y	3UTR	2	GCAGATGTTTAGCGATGAGAATCCTAATGCTTGTTTCGTTATGTGAACCATTTGTTTCTC[G/A]ATATTTTATTATTAGATTTGATTATAGAATATAAATAATATCAATTTTATACAAATTTAA
BARCPV_1.0_Chr01_44502739_C_T	715648564	Y	Chr01	44502739	0.15873	0	Y	N	N	Y	N	1	1	42.127			1	AGTAACACACATGTTATCTTTGTTCAAAATTCATTTTGTGTTTTGTGTATATTATACTCT[C/T]TCAAAACCTCAAAGTCTCTCATACACAGTTGTATTAGAGTGAGATGCTTCCTATAATTTA
BARCPV_1.0_Chr01_44557247_G_A	715639957	Y	Chr01	44557247	0.159046	0.190476	N	Y	N	Y	N	1	1	42.601			2	AAATTCTAAAGCTTCAATGACTATTTTCACTATCTTTTAAGAGGTTATGTCATTACTCGA[G/A]CGTTGTAACATATTTGAGTGGTTATAAGATTTCAAAACTCTTATACACTACCATGAACTT
BARCPV_1.0_Chr01_44740600_A_G	715648176	N	Chr01	44740600	0.40396	0	N	Y	Y	Y	N	2	1	42.345	Y	CDS	1	CCAAGGATTTCTTTTGTCGGAGTAAGTTGCTTTTGTCTTCTGTGTAACCATAATATAAGA[A/G]TCTATAATGCTGTGGAGAGTGTATCGTCTGAGTCCGATTACTTTGTTGTGCCTGGTATCG
BARCPV_1.0_Chr01_45156837_C_T	715646076	Y	Chr01	45156837	0.437126	0.190476	Y	Y	N	Y	Y	2					1	TGTGCAAAAGGGCTGAGCAAAAGGATTTCTGCTAAGGACTCAACAAAAGGATATGTGAAG[C/T]TGCTCTGGAGAGATGTTCCGTATTTAAGGTCTATTTTCGGGGACAAAGCTGCCAGCGAAA
BARCPV_1.0_Chr01_45246824_C_T	715639272	Y	Chr01	45246824	0.343254	0.190476	Y	Y	N	Y	Y	2	1	43.309			2	GATACTTAACAAGTACAGTAGTGCATTTAAATATTGCAAAACAGAGCACAATACCTGAAG[C/T]TGTGTTTTGGTAAAGGGTTTCCTCAAACAATATCACACCACTGAGACACTGAAAAGCACC
BARCPV_1.0_Chr01_45286536_G_A	715646075	Y	Chr01	45286536	0.343254	0.190476	N	Y	Y	N	N	2	1	43.513			1	TCTACCCATGTGCTTCTAAATATGGTTATGAGTGTGGATTGCAGTCGTAGGCGAACAGTG[G/A]AAACAAAGGAATAAGAATATTTACAAAAATGGAAGAATAGACCATCATGATATTTTCACG
BARCPV_1.0_Chr01_45388323_A_G	715646074	N	Chr01	45388323	0.341897	0	N	Y	Y	N	N	2	1	43.953	Y		1	CATTTTGAAATCAGATTTTATTGGGACCCATTTCTTCTACCTATGACATAGTCCAATAGT[A/G]GTTATTTGTCTCCACACACTTTTAGATCCTCTCCCATATCTACTTGAGATTCGTTTCCCT
BARCPV_1.0_Chr01_45746595_A_C	715639271	Y	Chr01	45746595	0.340594	0	Y	Y	Y	Y	Y	3	1	45.455	Y	3UTR	2	ACTGTTTTtACTTTTTTTAATTATTTACAAACTTTGTGGTAAAGTATATTATTTCCTGCA[A/C]ACTAATTAATTTATACTTTATCATTTTATATTAGCAGATTTCATGTTCCATGCTTTTAGA
BARCPV_1.0_Chr01_45820013_G_A	715650911	Y	Chr01	45820013	0.432806	0	N	Y	Y	Y	N	2			Y		1	AGCTAGCCTGCACGGGCATGGGAGCTGTGGATCATAGTGTGGTGTTAGGACCTATTGCAT[G/A]GAATGGGACTAGAGCTCCACATTGGAATTGTGGGATTTAGATGCGCAGTTTATAAGGGCT
BARCPV_1.0_Chr01_45847693_C_T	715647371	Y	Chr01	45847693	0.380198	0	N	Y	Y	Y	N	2					1	CAATGGTGACCTGATAGCGGGTGACTTGATAAAATCAATATATTTTTGTTAGAATAAGCT[C/T]TAAATGACTTTGATATCATAGTAAAATGTGAACTTTAAGTCTAACTTAATCTTATAAAAC
BARCPV_1.0_Chr01_45855284_A_C	715647370	Y	Chr01	45855284	0.438247	0.190476	Y	Y	Y	Y	Y	3	1	45.66	Y	3UTR	1	CATTAGTTTATTTTGTGTAAACGTGGAACAATCTTTAGATCAACATAGCAATTAAAATCA[A/C]GCTATATTTTAACCATTATTTTCACTAAGAACTTGTCCACGTATACACACACAAACTAAG
BARCPV_1.0_Chr01_45874262_C_T	715647369	N	Chr01	45874262	0.438247	0	Y	Y	Y	Y	Y	3	1	45.66	Y		1	TCATCAGCATACCAAAAGCCCGTACTGATGTATTTGAGATGCTAAACATATCGAGTGCAA[C/T]CAGACAATGTTTAAAACTAGGGACTCACCAGAATCGTTCACGAACTGCCCACAATCAGCG
BARCPV_1.0_Chr01_45894030_A_G	715647368	Y	Chr01	45894030	0.438247	0	Y	Y	Y	N	Y	3	1	45.66			1	AATTAATTATTCCGGTCTAATATTAATTGCAGTGAGTAGATGATAATAGACATGAAAATC[A/G]ATAAGACACGCGGTCTTTCATTCAGTCTCTTAAATCTGTTGAGTTTCATTGTTCAAAAGT
BARCPV_1.0_Chr01_46027326_G_T	715639537	Y	Chr01	46027326	0.235644	0	N	Y	Y	Y	N	2					2	TATTTGTATGCGGAATATGATAAGTAATATTTTATTACAATTATGTTATAGAAGTAAGAT[G/T]TGTTCTACTTAAAAAATAATTAATAAAGAAAAGTACAAGGAAGTCAATTTTAGAAATGAA
BARCPV_1.0_Chr01_46027600_A_C	715639536	Y	Chr01	46027600	0.325397	0	N	Y	Y	N	N	2	1	46.305			2	TCAACAAGATATTTTTCTCTTCGATCTCTTTCAACTCGCCCATTAAATAAACAAGTTATA[A/C]GAGATTGAAGAGATAATGAGGAAGTGGATCAATGAGTTGGAGACATATAAGTAACAATCA
BARCPV_1.0_Chr01_46081668_G_A	715647366	Y	Chr01	46081668	0.328063	0	N	Y	Y	N	N	2	1	46.525			1	CAGTTTTATAAGTGTGTGACCCGTCATCTTTGTTGGTCGAGCcACTTGGGGTAGATTCCA[G/A]AGATGTCACAACAAAGTTGAGACAATGTCATGGTGCTCACGTTCGATAGAGTTGGTCACG
BARCPV_1.0_Chr01_46631601_G_A	715647097	Y	Chr01	46631601	0.229039	2.28571	N	Y	Y	N	N	2	1	48.994			1	AATTTCGGATACTATTTAAATTGGGAAATTGGCAATGGGAATGATATCAAGCTTTGGGAA[G/A]ATCGGTGGGCTGGTAACGAACCATTGAAGACTAAGTTCCCAAGGTTGTTTTCATCGAGTG
BARCPV_1.0_Chr01_46950247_G_T	715646885	Y	Chr01	46950247	0.186	0	Y	Y	Y	Y	Y	3	1	50.598	Y		1	ACTACAATCCAAGTTGTCCCTCTTAGCCATTTCAGAACAGTAAACTATACAAACTCAAAA[G/T]ATCAGACTTAAGTATCACGGATTAACACACATAAGGATTTGTACGCTTATCACTTTAGGG
BARCPV_1.0_Chr01_46961454_A_G	715646884	Y	Chr01	46961454	0.0894632	0	N	Y	Y	N	N	2	1	50.598	Y	CDS	1	AACTGTTATGTCTGCACCATCACCATCTGGTAACTGTTCAATAGGAATTTCCAACGTCAA[A/G]GTGTCATCATAGTCCATTTCAAGGTCCCAAGGCTCCTTTGGGTTAGGTGGGATTTCTTGG
BARCPV_1.0_Chr01_47153457_T_C	715639411	Y	Chr01	47153457	0.397206	0	Y	N	N	Y	N	1	1	51.703	Y	CDS	2	ATTGTCCTTCCCTTTTGCAGATACCATTTGGCCAGTGCTTGATAGGAGTGAAAGAAaCAA[T/C]AGAAGCAGAAACATAGGATGTGCTACAATAATCATTTTGGAAGGCCAATTAATTGAAGAA
BARCPV_1.0_Chr01_47161709_C_T	715639410	Y	Chr01	47161709	0.184	0.190476	Y	N	N	Y	N	1	1	51.703	Y		2	TTTGAAATGAAAGAATCACTAATCAACAATCATACAACGAGGTTGCCACTTCCTTTTCTC[C/T]ACTATTTGAAGAGTGGAGACTTTATTGTCCCAGGAGCAATTATGTAATAACCTTAACTAT
BARCPV_1.0_Chr01_47182714_C_T	715639409	Y	Chr01	47182714	0.264113	0.190476	Y	N	N	Y	N	1	1	51.703	Y		2	TTATTTTGTCTTTTTTCTTATGTTAATGTCTTACTCAATGGATGTGATACATTTAATGCA[C/T]TTTTTGTTCACAGAACATTGATGATATTGTTGAAAACCCTGGGCCTAAAACTACATGTGA
BARCPV_1.0_Chr01_47490920_C_T	715648272	Y	Chr01	47490920	0.336842	5.14286	Y	Y	Y	Y	Y	3	1	53.235			1	TTAGGTTGAGGTTATGTGACTTATTATTAGTTAATGATTTAAAGAAACTATTGAGCACGG[C/T]TATAGTTATAAATTGACGTTGAAAATGATTGACTATAGATTATTAATTGTGAACAAAGGA
BARCPV_1.0_Chr01_47511540_A_G	715648273	Y	Chr01	47511540	0.26898	7.80952	Y	Y	Y	Y	Y	3	1	53.235			1	GCTAAAACAGCGAAAATAGAAAACATATATAATTCAGCCCACAAAACAACATGTTGCATT[A/G]GACAACAACCAAATTAGGCATTAACTCTCACTCTTTCCTTGTGCTTGAAGACATCTGCAA
BARCPV_1.0_Chr01_47632720_G_A	715650818	Y	Chr01	47632720	0.493069	0	Y	Y	Y	Y	Y	3	1	54.742	Y	3UTR	1	ATTTTGACACAAAACAACACATAACATAACACTAATAATGCACATGACAAAGGTTACCAC[G/A]CTAATAACCCTAATTAATTAATTCAACTAATAAAAaTAAAaTCCACTGAGAGCAAATGGA
BARCPV_1.0_Chr01_47654178_A_G	715650817	Y	Chr01	47654178	0.374083	0.571429	Y	Y	Y	Y	Y	3	1	54.742			1	TATGGATTTGTTTCTGATTATTTTTAATCTGTTCTATTTTCAGCATTCCTAATCCTCGTT[A/G]CCACGATGAAAAATGAGGAAGTTATATATTTATAGAAATGTGAAAGATAATTTTGAATAT
BARCPV_1.0_Chr01_47712607_C_T	715650809	Y	Chr01	47712607	0.492063	0.190476	Y	Y	Y	Y	Y	3	1	55.162			1	CTAAGAAATTGGAATTTTGCACCACAACCTCAAATTATTCATGTGGAATGCCAACTTTAA[C/T]TTTCATTAATCCTATAAAAGCAATTTCCAACATCTTACTACAAACAAACTCATTTCTTAC
BARCPV_1.0_Chr01_47788517_C_T	715650192	Y	Chr01	47788517	0.289683	0.190476	N	Y	Y	N	N	2	1	55.589	Y	CDS	1	CTGTTCCGACCGATTTCACCAGCCGAGAAGCCAAGGTTTGGGAGGCTAAGTCGAAGGCTA[C/T]TGAAAGGAATTGGAAGAAAAGGAAAGAGGAGGAAATGATATGCAAGCTTTGTGGAGAATC
BARCPV_1.0_Chr01_48029794_G_A	715646304	Y	Chr01	48029794	0.300199	0	Y	Y	Y	Y	Y	3	1	56.945			1	TCCAAGTCCTAGAAGGAGATTCTATAGTCTTGCATCACGTAATTTAGGTAGTTGAGTTAA[G/A]AAGGCAGATTGAGACAACACAATAGTGAGCAGAGGAAGCTTATAGTCCTCGTCAGTCGAG
BARCPV_1.0_Chr01_48044041_A_G	715646302	Y	Chr01	48044041	0.448207	0.190476	Y	N	N	Y	N	1	1	56.945	Y		1	CTATCAATTGGTATCAAAACATTCCACCTTGATCTTGGTTGCAAACAAGTGGTGTATGGT[A/G]TTGTAGCATTTGTTTGGGACTTGTTAAAGAGCTAGCTTTGGGCTGAGGAGCGTGGCAAAT
BARCPV_1.0_Chr01_48065709_T_C	715646300	Y	Chr01	48065709	0.231388	1.33333	Y	N	N	N	N	1	1	56.945			1	ATTTTGTTCATCGTCCCGCAGTCGTGACCCAGGGGTTGTGAAAACCTCCATTCACTCTCA[T/C]GCTTATCTTTCTTATTTGTTTACAACAAGGCTTATGCACCATGAAATCAAAGATTCCATC
BARCPV_1.0_Chr01_48071929_C_T	715646299	Y	Chr01	48071929	0.0910891	0	Y	Y	N	Y	Y	2	1	57.084	Y	CDS	1	CAGTGGTGCCACTATCTATATGAAGAGAGAATCCACTGAATATCAACTCCTCGGGTCTGG[C/T]TGGATAGCTGAAATAAACATCCCTTAAATGGATTTCACCGTGAATGTCCTCTAGGTTTTT
BARCPV_1.0_Chr01_48081889_A_G	715646298	Y	Chr01	48081889	0.448413	0.190476	Y	Y	N	Y	Y	2	1	57.084	Y	CDS	1	AAAGATCATACACTGAAACAGTGCGACCATATAATACAATTCCTAATCTCGTTGTTGGTG[A/G]GAGAGAATCAACAAAAGCATGCAAGGAACTCTGTAGATGGTGTAGGTGAGGTTCATCTAA
BARCPV_1.0_Chr01_48116784_G_A	715646315	Y	Chr01	48116784	0.421158	0	Y	Y	N	Y	Y	2	1	57.084			1	TGCCCTCCCAAACCACAATTTCTTAAGCCTTTTTCGCTATTCCAATAAAAAGTTAAGGAT[G/A]CAACTTTTTTAaTATATTTTCTATTAATTAAAACTTATTAGAAGTCACAAAAATATCTGC
BARCPV_1.0_Chr01_48138195_G_T	715646309	Y	Chr01	48138195	0.421158	0	Y	Y	N	Y	Y	2	1	57.084	Y		1	ATGCTTTAGACTTTCATTCAAATTCCAATATTTGTAAATCAAGGCCATTTGTACAACACA[G/T]ATGAACTTCAAATTTTACCTGTAACTGAAGCTTTAGAGTCTTCAGGTAGTCGATGGCATC
BARCPV_1.0_Chr01_48147972_T_C	715646308	Y	Chr01	48147972	0.422311	0	Y	Y	N	Y	Y	2	1	57.084			1	AAAATGAAGATAGCACCTACGAAGAGAACGAAACCAGAAATATGAGAAGAAGAATGAACA[T/C]CAACAAAAAGTGCGAAAAAGAAAGAAGAAGAGAGAAAATTGAGAAGAAGAAAACAATTAT
BARCPV_1.0_Chr01_48183130_T_C	715646301	Y	Chr01	48183130	0.263366	0	Y	Y	N	Y	Y	2	1	57.277	Y		1	TGAATATAGCATATTGGTTACGTTATTTTGAGCTCAATTTTCGAGTCATTTGGTTCAAGC[T/C]TGCAATAAACTTTCTTGTTACAGGTTTTACTTATTTTATATCAATTTCAGAAACTATGTA
BARCPV_1.0_Chr01_48223513_T_G	715646565	Y	Chr01	48223513	0.250497	0.190476	Y	Y	N	Y	Y	2	1	57.483			1	GCTTTCATTCACACACATGAACTATAATCAGTGTATAAATATGTTCATGGCTTGATGCCA[T/G]ATATTATTGCACCATCACATGGCAAATGTCACATGGCACATGGCATTTTGTTTAATTAAT
BARCPV_1.0_Chr01_48243723_T_C	715646567	Y	Chr01	48243723	0.237154	0	Y	Y	N	Y	Y	2	1	57.679	Y	CDS	1	GAATAGACGAGTTCCAGCTCCTCCGCCTAATATGATCGATGCAACAGTCTTGGGGTTGGC[T/C]TCTCTTCCTGTAAGTATTGGTGATTGAAGGGCCTGAAATGCAATATTATCTACGTAAATT
BARCPV_1.0_Chr01_48286929_A_G	715646571	Y	Chr01	48286929	0.413043	0	Y	Y	N	Y	Y	2	1	57.882	Y		1	TGTGGTTGTTTGCCCAGGTCTTTCTATGATTATGTTTCCTCTTCTAGTTTAGTTTGTGAA[A/G]TTGGAGTGTGCTTTCTGTTGCTTTCTTACAGCATCATATGTTTACAGGTATCTAGCAATT
BARCPV_1.0_Chr01_48340879_A_G	715646578	Y	Chr01	48340879	0.439122	0	Y	N	N	Y	N	1	1	57.882	Y	3UTR	1	AGTTACTGTTGCAGATTGCTTGCGTTCGATTGGGTTTTAGGATAATCTGCTCAATTTGAA[A/G]CGGTGTAAGTAAAATAATGAAATTGTGACATTATGATGGCTCGTAAGGGAGGTGATTGGA
BARCPV_1.0_Chr01_48389702_C_T	715646582	Y	Chr01	48389702	0.439122	0.190476	Y	Y	N	Y	Y	2	1	57.882	Y	5UTR	1	ACATTCCACATAATTGTTTCGGTCCCACACTCTCATCCAACGCTCCTCCTGCAACTCCTC[C/T]CTTCCATCCAACGGATGAGATGCCACAAAAGAGGATCATATGCTTTGACTTATTTATGTG
BARCPV_1.0_Chr01_48448199_A_G	715646585	Y	Chr01	48448199	0.463002	4.57143	Y	Y	Y	Y	Y	3	1	58.09	Y	CDS	1	ACTGGGAGTTGGTAAGCAAGAAGAAGATGATTTCTTTACTGCAGAAGAAAATATCCAGAG[A/G]AAAAAaCTTGATGTTGAGTTGGAGGAGACAGAAGAACATGTGAAGAAGCGGgAGGTATGA
BARCPV_1.0_Chr01_48465164_G_A	715646586	Y	Chr01	48465164	0.438247	0	Y	Y	Y	Y	Y	3	1	58.09	Y	3UTR	1	ACATACCGAGTATTTACGTTGAGATAGCAAATCAAGAGCTTCGTGCGGTATTTGAAGAGT[G/A]CAATCTCCTTGAATTTTGTGCAAATGAAGTGTTCTCTGTCCAGTGGTTTAACTTTCTGTA
BARCPV_1.0_Chr01_48524938_G_A	715646589	Y	Chr01	48524938	0.442589	4.38095	Y	Y	N	Y	Y	2	1	58.978	Y	CDS	1	TGACCCAACCATTTTTTCATGGGAGCTCATGAATGAGCCTCGTTCTTTGGACTTATCTGG[G/A]AAACTAGTTCAGGTAATTTGATTTTGTGTGTGATTGTGTAAAAATAAAGTGATATGATGT
BARCPV_1.0_Chr01_48530657_T_C	715646590	Y	Chr01	48530657	0.307385	0.190476	Y	Y	N	Y	Y	2	1	58.978			1	ATGTTTAAATATTCAACCAGTTTTAAAAAAGCGATTAACTCATTAACTCATCTTCTTGTT[T/C]CGATTTTGGCAAATCGATGTTGGCGAGGTAGGAGGAGTTGGTGGATTTTGATATTTATAA
BARCPV_1.0_Chr01_48564653_A_G	715646591	Y	Chr01	48564653	0.278557	0.571429	Y	Y	N	Y	Y	2	1	59.18			1	ACTATTACTTCACGCAAGTTGCCTATATATACGTGCTATCTCTCATGCATCTCATTCACA[A/G]AAGCATTACCCTTCTCATGTAAAACACTCTCTCCAAACTTCAAAGGCGGAGAGTGACAGA
BARCPV_1.0_Chr01_48575939_A_G	715646592	Y	Chr01	48575939	0.234	0.190476	Y	Y	N	Y	Y	2	1	59.376			1	GATGATAAATGTCACACAGCTCACATATTTAACGTCAAAATAAACACTAAATAAGCTTGT[A/G]CCCACAAATATGATATGATGTTAACATTGAGGAGATTATTGCAAATCTTATTATTGTTAA
BARCPV_1.0_Chr01_48581522_A_G	715646593	Y	Chr01	48581522	0.232465	0.380952	Y	Y	N	Y	Y	2	1	59.376	Y		1	CCTGCCAAATTCATATGTTCTATCATCAAATATTCCTTGGAATGTAATTCTGAACTATAT[A/G]AAATTACCAAAAATAGGTACAAAAGCTTTTCAAAGATATGATTCCTTAGAGGAAGGAAAA
BARCPV_1.0_Chr01_48599394_T_C	715646595	Y	Chr01	48599394	0.242678	4.19048	Y	Y	N	Y	Y	2	1	59.376	Y	CDS	1	TGCCCGTGAGATGCTAGCTGCAGATGAAAATTCCAAGAATATGATCGGAGAAATTAACAA[T/C]AGACTCAGTGCACTACAATTTCACATCAGAGAATACTATTGGTTGGACATGCAAAAGATG
BARCPV_1.0_Chr01_48619057_G_A	715646597	Y	Chr01	48619057	0.336653	0	Y	Y	Y	Y	Y	3					1	ATGATCATATGCTACCACTAGCATATGTTGTGGTTGAGGTTTAATGCAAAGATTCTTGGA[G/A]TTAGTTTTTGCAGCTTTTAATTGAAAATGTTGGGGgTGTAGATGTATGTCAAGGCATCAC
BARCPV_1.0_Chr01_48653355_T_C	715646599	Y	Chr01	48653355	0.337325	0	Y	Y	N	Y	Y	2	1	59.574	Y	5UTR	1	TACCATTTtCTTTTtGTTCCATCGTTTGCAATTCTACATATGAAAGCAACGAAGCGCGTT[T/C]GTCCTGTCACATTACCTTTCAAACTCCAAATTAGTGGACAATCTGAAGCATTTTATATAT
BARCPV_1.0_Chr01_48670684_G_A	715646601	Y	Chr01	48670684	0.234469	0.190476	Y	Y	N	Y	Y	2	1	59.574	Y	CDS	1	GCGACTTTGTTTCTGGGAAACATGGAATCACAACTAAGCAACCTTTGTAATGGAACACTG[G/A]CAAAGTCATCAGATAACAACCGCTCTGGTAAATACTCCATTCATTTTTCCGCTTATTCCT
BARCPV_1.0_Chr01_48708075_C_T	715646604	Y	Chr01	48708075	0.283433	0	Y	Y	N	Y	Y	2	1	59.574	Y	3UTR	1	TACATGAATCAACCACATGACAAGATCTTCCTACAAAAGCTACTCTTAAAAAGAaCAAAA[C/T]TGACATATCACTTCTCAGCACCTGCACATGGTTTTGGCTTCTTCACAATCAGAACTGGGC
BARCPV_1.0_Chr01_48772176_A_G	715645939	Y	Chr01	48772176	0.439271	1.14286	Y	Y	N	Y	Y	2	1	59.574	Y		1	TTTCATTATATATTTATACGAAGGGCACAATAAGTAAAGAATGTCCACCAAGAACACATA[A/G]GAGAAAAaTTAAAAGAAGCTAAGTTTTACTTTATATACTGATGATTCGTTGGTTATGTAC
BARCPV_1.0_Chr01_48780253_T_C	715645938	Y	Chr01	48780253	0.419679	0.571429	Y	Y	N	Y	Y	2	1	59.574	Y		1	TTGTATATTTGAGGgAAATAGAAAAGAAAAAATAAACGCTTTGAGTTGCTAAAAATAACT[T/C]CTCCTCGTACTCTCCCATCATACATGTTATAGTTTTAAAGGCACAAAAGAAACAAATGTT
BARCPV_1.0_Chr01_48808452_G_A	715645934	Y	Chr01	48808452	0.238477	0.380952	Y	Y	N	Y	Y	2	1	59.969	Y	3UTR	1	CTAACATGAACACGCTACATATGACTCAAaGAAAAaCACAGAAACGAGGTTAGGTATAGG[G/A]TTGTCGGATTGTGGATTAGTGGTTACTAGGTTATTACCTGGAATGTGGCAAGTGAAGGAA
BARCPV_1.0_Chr01_48838736_G_A	715645931	Y	Chr01	48838736	0.383234	0.380952	Y	Y	N	Y	Y	2	1	60.17	Y	CDS	1	AAAGAACACTTGTTATTCTTCTGATCTCTTAATGGGAGGTTTGTTGCTTGATGAAaGTTT[G/A]CCTTTCAATATATCTACACATAACACAGTCTTGTTATTTAATTGCACTAGTAATATCCTT
BARCPV_1.0_Chr01_48865391_A_G	715645929	Y	Chr01	48865391	0.445545	0	Y	Y	N	Y	Y	2	1	60.17	Y		1	AGATTTTAAATTGATGCAATTATGTTCACTTGTTAGATTGCTGTTAGCTTTGCAATAAGG[A/G]TCGCATGATATtATTTTTtGCTGACGTGACAATCAGCACAAGACTAACTTGAATTTAATC
BARCPV_1.0_Chr01_48879429_C_T	715645926	Y	Chr01	48879429	0.44246	0	Y	Y	Y	Y	Y	3	1	60.17			1	AACCTTACACTTTTAGTTTCTTTAGCTCAATATTATGTCTAAAACATATTTAGCTTAATT[C/T]CATGTTTACGATCTCTTTGACTCATCTTATACCTTACACATTTATAACTCATCTTCACAC
BARCPV_1.0_Chr01_48894835_T_G	715645925	Y	Chr01	48894835	0.473161	0	Y	N	N	Y	N	1	1	60.17	Y		1	GTTTTGCTTCAGTTCATATTAAGGCTGAAGTGTTATGAAACAACTGCATCACCTCTGAGT[T/G]ACAGTGAAAAGAAAAGAGATCAGTGAGAAGTTTTATATATTAAGTAACACCTCTTGCATA
BARCPV_1.0_Chr01_48904635_A_G	715645924	Y	Chr01	48904635	0.45328	0	Y	N	N	Y	N	1	1	60.17	Y		1	TATATTTATTCAGCTTTATGCTGTACCTGAAGATTACACCACAGAACTTGCCTATTCTGT[A/G]CCATCAACAGTAGTACCTTTACTATACTTTTGATATGTCTTGGGAATATTTATGTAATTG
BARCPV_1.0_Chr01_48925715_G_A	715645922	Y	Chr01	48925715	0.277445	0.190476	Y	N	N	Y	N	1	1	60.767			1	TCGGTATATATATTTTTACATGTTACACGTGGATCACACTTCTTGCAAAGAGCGCATCGC[G/A]GTGTGGAGATGGTTAGTGGCATAATAAAATAGTAGTAAAGTTATGTTTCTTTCCATAGTT
BARCPV_1.0_Chr01_48941111_T_C	715645921	N	Chr01	48941111	0.279441	0	Y	Y	Y	Y	Y	3	1	60.767	Y		1	TTGAATCACAATCCTGCTACACAAAACAATCATTCGTACACCAATAGTTTCAAACTACTA[T/C]ATTCACTAATTATGTGAGATCAGTTACCTAGATCACATCACGTTATCAGTCAAAGTTAAA
BARCPV_1.0_Chr01_48954437_A_G	715645919	Y	Chr01	48954437	0.373253	0	Y	Y	Y	Y	Y	3	1	60.767	Y	CDS	1	GTGGTGTTTGCAGCATTGGAGGAAGGCGAGTGCATGGGAGCGGAGGCTGTGTTGGTTTTG[A/G]TGTTGGGGAGAGTAGATGTGGGAGAAGAGGGTTTCAATGGGTGTGTTGTCGTTGGAGCTT
BARCPV_1.0_Chr01_48963436_C_T	715645918	Y	Chr01	48963436	0.278884	0	Y	Y	Y	Y	Y	3	1	60.767			1	GAAACGGTCCAACCCTTATACAAAATTAAAACGTACTAATAAACTTTCCTCTAACATAAC[C/T]AACAAGCCTCCAACCAATAAAAGCAAGCTCGTGAGAACAACAAAGAAACAAAAACACATC
BARCPV_1.0_Chr01_48985087_G_A	715645915	Y	Chr01	48985087	0.276553	0.380952	Y	N	N	Y	N	1	1	60.963	Y		1	CTTATTTGACAATTCCAAAATATTTTTATCAACCTCTACATGTTTCATATGGTCATATTG[G/A]TCAGAATTGTAAGCAATGTCGTCTAGCTTTATTATCACAATATATTTGAATGGGATGCAT
BARCPV_1.0_Chr01_48993566_T_C	715645914	Y	Chr01	48993566	0.273642	0.761905	Y	N	N	Y	N	1	1	60.963	Y		1	GGATTTATGTTCAAGAAATGATGTTTATTTTCTCTAAAAGCTCTCTCTCAGAGGGGTTTC[T/C]TTTCAAGAATAAATTGAACCAAAACACGGGGGGCAAAGTTGATAACATGACAAGACATGA
BARCPV_1.0_Chr01_49001931_C_T	715645913	Y	Chr01	49001931	0.278884	0	Y	Y	Y	Y	Y	3	1	60.963	Y		1	GTTTGATCTGACAGTCTTGCGTATTCTGGCATTAACCATTGCAGCTTCTACCCGTGGCTG[C/T]AAATTTGAGAATGAACACATAAGATAATTAAAGACAACTAGAAGCGACTAAAAATTAGGC
BARCPV_1.0_Chr01_49030363_T_G	715645911	Y	Chr01	49030363	0.278	0.190476	Y	Y	Y	Y	Y	3	1	60.963	Y		1	TCCCCGGAAAGATTTTATGAAAATGCCAATGTGTTGTTTTGTATAGTGGACCGAGGAGTC[T/G]TGACCTCTTTATGTTTTGTCTTTCCAAGTAAAACTGGATTACAAGAGATTCAAAGTTGAC
BARCPV_1.0_Chr01_49083235_G_A	715645908	Y	Chr01	49083235	0.448207	0.380952	Y	Y	Y	Y	Y	3	1	61.359			1	TAAAACAATGGCTGAGAATGAGACAATCACTTTTCACTCAAAAACACACTTCAAACGAAA[G/A]CTGCTCTTTCATGCATGCATGTAATACAAAGTGAAATTTTTTTtGCCATCGTTGTAACAA
BARCPV_1.0_Chr01_49094676_C_T	715645907	Y	Chr01	49094676	0.47012	0	Y	Y	Y	Y	Y	3	1	61.543			1	AAAAGGTGAAAAATATGGCTGTGCAAAACAAGTTTGAGACTGAACTTCAAATGATCTAAC[C/T]GGACCTTATCTGAGTTCGTGCTTTTGCATCAGTATGTAATGTATCCTTGTTAACTGGAAT
BARCPV_1.0_Chr01_49102396_T_C	715645906	Y	Chr01	49102396	0.415507	0	Y	Y	N	Y	Y	2					1	TATCTTCTCACTTGAGAATGTCGTATCCAACGAATCTTCTTGTTAACCCTCTCACACACG[T/C]TTAAATGACAAAACTACTCTCTCAACGGTTGAAATGAAATGTAGGTATAGGGTGTAGGGG
BARCPV_1.0_Chr01_49112768_C_A	715645904	Y	Chr01	49112768	0.49503	0	Y	Y	Y	Y	Y	3	1	61.543			1	GTTCCCTAATAGGTATTGTTGAACTTCCACAGGGAGTATTGTGTCTTTTACCCTCTGGAT[C/A]TGTAAAATATGATGCTAGTTTTTCTTTGTAAATTATAAGGAAGCCCTTAGTAGTTTTCTA
BARCPV_1.0_Chr01_49123029_C_T	715645903	Y	Chr01	49123029	0.204365	0	Y	Y	N	Y	Y	2					1	TGCAATTACTCAAGACCAAAAAATTTCAATATTTTCAAGATGACCATTATATTTTTCTTC[C/T]CTCTTGAGAGGATATATTTTGATTGACCGTGTTTAATCATGGTTAACTGATTTAGTTTAC
BARCPV_1.0_Chr01_49135007_T_C	715645902	N	Chr01	49135007	0.485149	0	Y	Y	Y	Y	Y	3	1	61.543	Y	CDS	1	TCCTACTCACCTTCATCAATTGCAGCAACATATACTGCAAAAAGGAGCAGAAGAAAGTGC[T/C]TGGTCATAGTGTAAATCTCCCTAACAAACTTGGTGAGACTAAGTTATGAACTACTCGAGA
BARCPV_1.0_Chr01_49181319_T_C	715645900	Y	Chr01	49181319	0.492063	0	Y	Y	Y	Y	Y	3	1	61.92			1	TTAACATTAGTTTCTCCAATTGATTCTGCTCGCAGTTGAACATTATGTTACAGACTACTT[T/C]AATATTTTTATTATCTTTTCAATACATAAATTTTGTTATTAGTTTAGGTTTAATCTAATT
BARCPV_1.0_Chr01_49192664_G_A	715645899	Y	Chr01	49192664	0.492063	0	Y	Y	N	Y	Y	2	1	62.445			1	TTTTTTtATTTTtCTTGTGACATTTCCATATTTCAGATTATATAATCCATAATGGTATTC[G/A]GAATTATACAATCCAGAAGTCTGAATTTGATAGTAATTTCCAGAGATTATGTAATCCGAA
BARCPV_1.0_Chr01_49202651_G_A	715645898	Y	Chr01	49202651	0.485149	0	Y	Y	Y	Y	Y	3	1	62.063	Y		1	AGGAGGATCAATGGAAAGTACATTCATTCTCACCTTGTTGCTAGATTAGAAGGTATAATG[G/A]CATTTGCTCTGATTACCCCTTATAGGATTCACAAGTGTATTTCATTCCGGATAACTACTT
BARCPV_1.0_Chr01_49217573_T_G	715645896	Y	Chr01	49217573	0.467327	0	Y	Y	Y	Y	Y	3	1	62.063	Y		1	GAATAACAGTTTTCTTATAAATTATATTTTGATAGAGCAAATTAGTTATGAGAAGAAAAA[T/G]GGGAATTATGCTATAATACCTGTTAATTGTCAGAATTTTGTGTTGCTTATTTGCTAGAGT
BARCPV_1.0_Chr01_49229328_A_C	715645895	Y	Chr01	49229328	0.487903	0.380952	Y	Y	Y	Y	Y	3	1	62.063	Y	CDS	1	TCTTCCCCATTAGTTGTAGATCACTACTGTGACTACAATAAGCTCAAATTCAGAACCTTT[A/C]TCAGAAAAATGATCTGGGAATACGGTCTCGCCTGTGTGGCCAACCCTTCCCGACGCCGGA
BARCPV_1.0_Chr01_49248942_C_T	715645894	N	Chr01	49248942	0.335329	0.190476	Y	Y	N	Y	Y	2	1	62.063	Y		1	AGAAAACAATATCCATAATGCATGGTACAATTCAATTTCAAATGCCTGAATCAAATAGCA[C/T]CAAACAAATTACTCAAGGAAAACCATTGTATAACACATGTAGTAAAAGATGAGGTATTAT
BARCPV_1.0_Chr01_49261257_G_A	715645892	Y	Chr01	49261257	0.378882	3.61905	Y	Y	N	Y	Y	2	1	62.034			1	ACTAAGTGAAGAAATAATATATAAATTATTTTTtATTTCGACTTCTAAATAATGTGGACG[G/A]TATTGGTGTACCAAAACAAATTTGAGACATATTTTCGTTTCTACTAAACAATATTACTGT
BARCPV_1.0_Chr01_49270570_T_C	715645890	Y	Chr01	49270570	0.379518	0.571429	Y	Y	Y	Y	Y	3	1	62.445			1	AACTTAAATTACTAAAAGATTAATGTATAAAAAATGTTTGTTTTTAAGAAAGAAAGGGGC[T/C]AAGTCAGAAAGGAACTTAGATACCTAGGTGCTATTAAAGACAAGAAGGTGAAAGAAGAGA
BARCPV_1.0_Chr01_49276864_A_C	715645889	N	Chr01	49276864	0.376	0	Y	Y	N	Y	Y	2	1	62.445	Y		1	TAAAAGACCCTGTTTTTGCAACCTTTGAGTACAAGGAAATACTAACAATAACTCAGAAGA[A/C]AAGGGAAGAAACTTTGAAAACACAAATGAAGTTAATACGAAAATCGTTTTTtCAACCAAT
BARCPV_1.0_Chr01_49303661_T_C	715645886	Y	Chr01	49303661	0.444444	0	Y	Y	Y	Y	Y	3					1	AGTGAACGTTAAAAGGTATACCATAAAGGTTAGGTTGAGGTTTGGTCCAAGCTACAAGGC[T/C]CCATGTCCCTACTCAGGTTTCGTTGGTGCATTTTTTCAGCCTTGTTGAAATCAACGTAGT
BARCPV_1.0_Chr01_49311028_C_T	715645885	Y	Chr01	49311028	0.440476	0	Y	Y	Y	Y	Y	3	1	62.64	Y		1	CAGCAACAATGTGACTCTTTTGTTGGTTAACGTCATTCGTTTTATAAATCATCACCATGA[C/T]TGGTTAATTGTACGTTTTAAAATATTGAGGGACTTGATTAAACATTTTATTAACAGTGGG
BARCPV_1.0_Chr01_49323429_G_A	715645884	Y	Chr01	49323429	0.437624	0	Y	Y	Y	Y	Y	3					1	CATGTAATAATGTCGAAGCTTGATGTCTCAAAAGAATTCAACAAAGGTCATTCAAAAGGG[G/A]CATCCATGTCCATGTCAGTAGAGGAGATACGTTCTGACCCAGTTTGGTCGAATTCATGTG
BARCPV_1.0_Chr01_49329790_T_C	715645883	Y	Chr01	49329790	0.438492	0	Y	Y	Y	Y	Y	3	1	62.834	Y		1	CTCGTATTCATATTTGAACATAACACAGAGTGCTTTATTAGGCTGTTCAAGCTTTCCAGG[T/C]TTACAAATTCATAAAGAGAAAATGTAATTGGGGTGTTGAAATGAGTTAGGCTAGGCTAGG
BARCPV_1.0_Chr01_49361978_A_C	715645881	Y	Chr01	49361978	0.212302	0	Y	Y	N	Y	Y	2	1	62.834			1	TGTTTTGCAGTTTCTGCTACCTTCCTCATTCTGTACAAAATTATAATTATACCAAAAATT[A/C]TATTTCCTTCAAATGGATTCTTTCAGAGCCTCCAACACTATGAACTCATCAAATATAGCA
BARCPV_1.0_Chr01_49372172_G_T	715645880	Y	Chr01	49372172	0.307385	0	Y	Y	Y	Y	Y	3			Y	CDS	1	GAACTTATTGGATTATTGAACTTTATTGTTGATTGCTAAAATGGGAAAGGTTTTGCAGGT[G/T]CTGGATGCTCCATCACTTCAGGATGACTTTTACTTGAATCTAGTGGACTGGTCCTCACAG
BARCPV_1.0_Chr01_49385541_C_T	715645878	N	Chr01	49385541	0.207585	0.571429	Y	Y	Y	Y	Y	3	1	62.834	Y	CDS	1	GAACACTCAGAATCGAGGTCACTTCTTCTTCTTCTATGTCACTTACACAATGCCCTTCAT[C/T]TCCAAAATTCAGCGCCAATCTGATTACACCCTTTTCAGCTCTGCCACTCCCATTGTCATC
BARCPV_1.0_Chr01_49396184_C_T	715645877	Y	Chr01	49396184	0.431683	0	Y	Y	Y	Y	Y	3			Y	CDS	1	TCACTATCTTTCCTACATTTGGGAGGCTGTGGCATTGCACAACCATGCACAATCTCACTA[C/T]CAGTACATGAGTAAGGGACACCACTAGCATTGATTATACCCAATGGTCCCATGATGAGAA
BARCPV_1.0_Chr01_49406726_T_C	715645876	Y	Chr01	49406726	0.484064	0.190476	Y	Y	Y	Y	Y	3					1	GTGAAACACGGATTATGTGGATTGATCTGTAATCCGCTACTAGAAAATATGAGGTGAATT[T/C]ACTAATTTATTTTGTTGACTTGTTTTTGTTCGTTCTGCATAACATGCAATCTGTGGGTCA
BARCPV_1.0_Chr01_49419103_C_A	715645875	N	Chr01	49419103	0.335329	0	Y	Y	Y	Y	Y	3					1	GATGTGTGCAAAGATGTAAACATTCATATTTAACGACTTCTTTATGATACCATCACTATT[C/A]ATTCCTTTTTCTTTGTTATTTGGACTTAATGGCATTATTTGCCTCCTTTTCTTTATTATT
BARCPV_1.0_Chr01_49470234_T_C	715645870	Y	Chr01	49470234	0.261044	0.380952	Y	Y	Y	Y	Y	3					1	GACGAGAGAATGTTCAGCTCACTATTGGAGGTCGGCGACAGTAATTACTCTTTGCTGCCA[T/C]GTTATAACGAAAAATCAGACACTGAAGAAAATTAAAAAATAGTAAAATTAAAGCTATTTT
BARCPV_1.0_Chr01_49480588_G_A	715645869	Y	Chr01	49480588	0.132797	0.190476	Y	Y	Y	Y	Y	3			Y		1	TTGCATCAGGTTTGTTTCATAACTTAGTAATCTGTAACTTTTGGTCTAGTAGCTTTTCAT[G/A]TTGTTTGATGATTCATTGTGTCATTTCATATCTGCTATTGTCATCTGATTCTCTTATATA
BARCPV_1.0_Chr01_49487812_C_T	715645868	Y	Chr01	49487812	0.371769	0	Y	Y	Y	Y	Y	3	1	63.341	Y	CDS	1	CGACGCCAAACTCACGTGGCTGGGTCCTTTGAAGTACACGCCGCTGGTGAAGATGAATAC[C/T]CCATTACCCTACTTCGACCGGGTCGCATACACGGTTCGGTTGGTGGGTATTCGGGTCGGT
BARCPV_1.0_Chr01_49510993_T_C	715645867	Y	Chr01	49510993	0.366	0	Y	Y	N	Y	Y	2	1	63.341	Y		1	GTGTGTCAAGGGTATTTTCCACCTTCTTCGATACCATATTCGAGCCTATCCTAATGAAAG[T/C]TTGATTTGGTGACATCTGACTCAATTGATTGAAAGCAATGTCATACTGCATGAATGGATT
BARCPV_1.0_Chr01_49517944_C_T	715645866	Y	Chr01	49517944	0.193613	0.190476	Y	Y	Y	Y	Y	3	1	63.341	Y		1	AATTAGAAAATGGCTAAAAGCAAGGAACCTCCATCACATATATATAGCTTTTTCCTTCTA[C/T]ACAGCACCATTATATGAAACACAACACAACACAACACAGTTGAAGAAAGAATGAGCAGAA
BARCPV_1.0_Chr01_49531622_G_A	715645864	Y	Chr01	49531622	0.308468	0.952381	Y	Y	N	Y	Y	2	1	63.341	Y	5UTR	1	CTGCTGTTCAATCTTCTATGTGTGGATCTTAGGCCTCTGTGACCAATCCTTTTGAGCACA[G/A]GCAACTACTATAAGTCAGACGTACCCTTCGCTTATACTAAGCCATCCACCACTGAATTTG
BARCPV_1.0_Chr01_49539096_G_A	715645863	Y	Chr01	49539096	0.412698	0.190476	Y	Y	Y	Y	Y	3	1	63.341	Y	CDS	1	GACTGAATGTGTTTATAGTCAGAAGTTAACATCCTTTGAGACTAGTATTGTTCCCGAGGA[G/A]ATTCGTTATATACCTGTTATGGAGAGGGGACGGAAGGCATTAGAAGAGATTAATTTAGAG
BARCPV_1.0_Chr01_49546017_T_C	715645861	Y	Chr01	49546017	0.416	0.952381	Y	Y	Y	Y	Y	3	1	63.341			1	AATAATATGTTGAATGTGGGAAACTGTAACTTCTTTCATATTTCATCTGTGTGGTTGAAA[T/C]CCATCTGCATTATTTAACACTATATAAGTGTCTTGCATTAATTTGAAAAACTATACTATT
BARCPV_1.0_Chr01_49588715_A_G	715645859	Y	Chr01	49588715	0.432271	0	Y	Y	N	Y	Y	2	1	63.933			1	TCTGCACAACATTATTCAAAGATTTCCTAGGTCTGCAGTTCAGTTCTCAGAACCTGCACA[A/G]AAGGCTCACCAAAGTAAAGTTGAAACTTGAACATCAAAATACACAGAGGAATCATCTTTA
BARCPV_1.0_Chr01_49606339_T_C	715645857	Y	Chr01	49606339	0.373518	0	Y	Y	N	Y	Y	2	1	64.862	Y	5UTR	1	GTAATAACAAATTGAAAAGAGAGTTTTTTATTtGTTTAAAAGAAaGAAATAGCGAAGGCT[T/C]CAACAACAACAACAGCAACAATGGGATCTCTTAGAAAGGAAGTGTGACACAGAACACAAT
BARCPV_1.0_Chr01_49617274_G_A	715645856	Y	Chr01	49617274	0.375494	0	Y	Y	N	Y	Y	2	1	63.933	Y		1	ATGTTTGAACTGATGTAATAACTGAACCTATATATAATGCTAAGAGCGTAAATAAACTTT[G/A]TTAAGATATGATGACACCATAATAACAAATATTTACATCTTCATTCGATGGTTTGTGTCT
BARCPV_1.0_Chr01_49637944_C_A	715645853	Y	Chr01	49637944	0.415842	0	Y	Y	N	Y	Y	2	1	63.933			1	ATTTCTCAACAATTTTGAATAAACACTAAACCCACCGATTTTCAATCATATTAATAAATG[C/A]TTTCAAACGTTTTCGTGTTTTAGTTTAGTTTTCATTAAGCATATTCATGCATATTAGTAA
BARCPV_1.0_Chr01_49657760_C_T	715645852	Y	Chr01	49657760	0.376238	0	Y	Y	N	Y	Y	2	1	63.933	Y	CDS	1	ATCTCTAAATGGGCATATACAGAAGCCTAGAGGAACTAAGAAGCCTAGAGGAACAAACTT[C/T]AACAGTTCATCTTCAAATGGGCATGTGGTGATGCATAAAGGCCAGCAGATATGGAGGCCA
BARCPV_1.0_Chr01_49671031_G_A	715645935	Y	Chr01	49671031	0.115768	0	Y	Y	N	Y	Y	2	1	64.122	Y		1	ACAAAATTTAAGGACAAACTTGCAACTGCTTTAATATTTCATTACTCATTCAGAGCATGT[G/A]TTATGACTCTATCAGTTCTTAACTGTTTATTGCAAACACGAAACATGTTTGGTGTCTGCT
BARCPV_1.0_Chr01_49678615_G_A	715645927	Y	Chr01	49678615	0.44246	0	Y	N	N	Y	N	1	1	64.122	Y	CDS	1	TTTAACCTTGAAAACTATGTCGCAACCAACCTCTGAGTCCAGCAAGTCCTTAAAATTTCG[G/A]CCCATGTCTGACTGTGGCACAGTAACACCTTGTTTAGATCCCTCAAAACGAGTTTTGACA
BARCPV_1.0_Chr01_49694647_G_A	715645910	Y	Chr01	49694647	0.413442	2.09524	Y	N	N	Y	N	1	1	64.493	Y	3UTR	1	TAAACACACTAAATCTAGAGAACCACCTCATAGCCAAGTGCATGGGGTGCTAACTTCTAC[G/A]GTGTGTAATTACAGTGTAGAGATATACAATTAAGAGATATACACTATGAAGTATAATTGT
BARCPV_1.0_Chr01_49718129_T_G	715645891	Y	Chr01	49718129	0.377246	0.190476	Y	N	N	Y	N	1	1	64.648	Y		1	TTTAGTGTATAACTAGCCATTTTATTCAGTTGACATGCTCAATTTGAACAATACAAGGTA[T/G]AAAAGCTTTTTGTGAATAGATTAAGATTTGCCACATACAAATAACTAACATACCAATAGG
BARCPV_1.0_Chr01_49724429_A_G	715645882	N	Chr01	49724429	0.437624	0	Y	Y	Y	Y	Y	3	1	64.648			1	ACATTAGCTAGTTGAGCCACAAAGTTGACGTTACACCTTTAGGTTTAGATCAGAAAAATA[A/G]ATATACTAAGATAAGTAATTTATATACTATTAAACTTCAAAGTTATATATAATATCTGTG
BARCPV_1.0_Chr01_49742126_G_A	715645862	Y	Chr01	49742126	0.434263	0	Y	Y	Y	Y	Y	3	1	64.648	Y		1	AATACTTTCACAGACATGAATTGTAAAGAGTATTGAAGATAAGTACTATCGATGATATCA[G/A]ATTCCTCTTAATCTCAAGAGGATCGAACTACCTCACGCTCAGTAATGGGGTAACGACAAG
BARCPV_1.0_Chr01_49749711_T_C	715645855	Y	Chr01	49749711	0.217131	0	Y	Y	Y	Y	Y	3	1	64.648	Y	CDS	1	ATCTCCACTCCATCACGGTTAGAACCATCAATTTCCTCAGCATCTCTATGCACAGTCTTA[T/C]AAGTATGCATTTTTGCCAAGAAGAGAAAGAGACACAAATTTAAAGCATTTATGATGGTTA
BARCPV_1.0_Chr01_49776877_A_C	715645289	Y	Chr01	49776877	0.480885	0.190476	Y	Y	Y	N	Y	3	1	64.648	Y	CDS	1	CAATACATATGCTCAATTATTTCAAACAAGGTAATGTACCTGAGACTGTTGGTATGACTT[A/C]GAAGCCTTCCTTGGGAATTCTGTGACTCTGGGACTTCAAACAATAAAGCGGGATTTGAAG
BARCPV_1.0_Chr01_49783658_G_A	715645288	Y	Chr01	49783658	0.181452	0	Y	N	N	Y	N	1	1	64.862			1	GCCATTAACATCCTTACAACGATCAACGTTGGCATGACACTATTTGTCATACTCATAGAA[G/A]CAAAAAGACTAATAATGACTACACATGATGTCCTTTAAGTATAGGAGACCGACCACAATA
BARCPV_1.0_Chr01_49793139_A_G	715645287	Y	Chr01	49793139	0.281377	0.380952	Y	Y	Y	Y	Y	3					1	ATGCTTTTGATAATCTGACCTCACCTGATTTTCTCTTAACTGGGTTTGTGCTAATCATGG[A/G]CACTCTCATGGTGGATACTTATAATTGGGAGCTTAAGAGAGTCCTAACACAATAAGACCC
BARCPV_1.0_Chr01_49841858_G_A	715645286	Y	Chr01	49841858	0.347475	0.380952	Y	N	N	Y	N	1	1	65.168			1	AACTTTTCAAACCAGCATAAGGCAAGAGATTTATGGAGAGTATTTCAGAAGTGGGGTGGG[G/A]AAGATTTTTAGATGTGTTTATCTTTGGCAAAGGTTGATTCAAGAAAGCAACGTTTAAGAT
BARCPV_1.0_Chr01_49853879_C_T	715645285	Y	Chr01	49853879	0.332653	1.90476	Y	Y	Y	N	Y	3	1	65.751	Y		1	TTAAGATATTTTAAAGGTATCCAACCCTTATACAAATAATCTCAACACAAGTTTTTTtAT[C/T]AATCAAACAGCTGAGAATCCAACAAGACATTAGAACACATTAGTCAACATTATCATACCA
BARCPV_1.0_Chr01_49862290_C_A	715645284	Y	Chr01	49862290	0.344758	0.190476	Y	Y	Y	Y	Y	3					1	ATAGAAATTAACGTGGAATATTCTAGTGTTACTTCAGATACATACGGAAAACTGATTCAT[C/A]ATTTTTGACAGGAAATTACCCAAACAGGTGATTTATTTGCACATGCGTGCATTTCGTCAA
BARCPV_1.0_Chr01_49877502_G_A	715645282	Y	Chr01	49877502	0.375502	0.190476	Y	Y	Y	Y	Y	3	1	65.815	Y	3UTR	1	TAAAGTACATGCAACAAGGTCACATGATTCTAGAACACTACTAAAAGTGAGTTACCAGTG[G/A]GAAACTTTTTGCATGAAACAAGAACACAACAGCAAGTAATTATGGGTTGAAGCTACTACG
BARCPV_1.0_Chr01_49895862_C_T	715645280	Y	Chr01	49895862	0.380282	0.571429	Y	Y	Y	Y	Y	3	1	65.996	Y		1	ATCACATTAGGAGAAAATATGTACTTCCCATGTTTCATAAAACCTCTTGGTTCTGCAAGC[C/T]CAAAACACTAGGGAACTCCACATTCAATGAACTAAGCAAGGAATCACACAATGGACCAAA
BARCPV_1.0_Chr01_49940121_T_G	715645277	Y	Chr01	49940121	0.371486	0.190476	Y	Y	Y	Y	Y	3	1	66.21			1	tACGCAATTCAaGCTAAATTTAACTTTAAAATGTTGTACAAGTTAATTAATTATTAATTC[T/G]AAAATGCAAGTACTCTTCCCATTTACGCCTTACTGGGAAATTTAAAATCAATCGGCACTG
BARCPV_1.0_Chr01_49947160_A_G	715645276	Y	Chr01	49947160	0.441767	0.571429	Y	Y	Y	Y	Y	3					1	ACTAAGTGAACATTTTATAATGCTTTATGCGATCTCAGTATATACACTCAAATTCAGAAC[A/G]ATGGTGTCTCGTGTGATTTGAAAGTGGAAGATTTTTAGTTCAGCTCTGTGACCTCTGAGG
BARCPV_1.0_Chr01_49953420_C_T	715645275	Y	Chr01	49953420	0.437126	0.571429	Y	Y	Y	Y	Y	3					1	ACAAAACAAAAGGAACAGTTATGCTACCTAGACTTGCATTTACTGTTTCAAATTTACCCA[C/T]AAGGGTGAAAAATAAAGGAGATGAGAATTAAAATCAACTCATACAAATCTTATAACTTTA
BARCPV_1.0_Chr01_49969810_T_G	715645274	Y	Chr01	49969810	0.435743	0.190476	Y	N	N	Y	N	1	1	66.598	Y	3UTR	1	TCCTCTCATACTTCTCAACTCCATTTGCATTATTCTCAAATTCGTGTCTGGATGATGCTT[T/G]ACAAGGTGAGTCTGACATGTCTATTTCAAGCATTTTATTTATTTTACATGCACTTGTTCA
BARCPV_1.0_Chr01_49979002_C_A	715645273	Y	Chr01	49979002	0.393638	0.190476	Y	Y	Y	Y	Y	3	1	66.798	Y		1	AGTCATCTTGAGCAATTGTTACAAATACTGCTATCGACTAACTTGAATAATTGAACCTTA[C/A]AGAGCATCACTAAACTATTCAACCACATAGTTTTATATACTTGTGAACTATCAGTAGCGA
BARCPV_1.0_Chr01_50014600_G_A	715645270	Y	Chr01	50014600	0.256461	0	Y	Y	Y	Y	Y	3	1	66.798	Y		1	ATGATGCACAAGAATGAGTATGTTGATTGTTTAATTAGGAAGAAACTCATTGCAAAAGTA[G/A]TGGTCTAACATCAAAAAGGAGCTGGTTAGCCAGCATATCCACTGCAAGCTGCTCGTCCCC
BARCPV_1.0_Chr01_50042771_T_C	715645269	Y	Chr01	50042771	0.336653	0.380952	Y	N	N	Y	N	1	1	66.798	Y		1	ACTGAGAATATTATCTGTGAGAAATGCCTTTCTCAATTTCTTACTTCATATTTTGTTCCC[T/C]CAGGCGAGGCTCCAGGCTAGACAGGATAAAACAGGAGACAGGAGACAGCATTACAAAGGT
BARCPV_1.0_Chr01_50056350_G_A	715645267	Y	Chr01	50056350	0.380478	0.571429	Y	Y	Y	Y	Y	3					1	TGCAAAACAAAGCATCCATGGTCAAAATCATTCTACAACATTCTAATACTAAAATATATG[G/A]ACAAAACCTCAATGCATTATTATAAGAATGCTTACGTTGTTCTTTACTAGAAAAGTAAAA
BARCPV_1.0_Chr01_50065488_G_A	715645266	Y	Chr01	50065488	0.310757	0.380952	Y	N	N	Y	N	1	1	66.798	Y	CDS	1	GCGCACTGTATCGCTGTCGAACGCCTTCACACTTTTGTTCAGTAGTTCCGCGCACCATCG[G/A]AGATCGCTGGATACCACGTCACCTGCTGCTGCACACGCGGCAATGCTTTGAATCGCATTT
BARCPV_1.0_Chr01_50093966_T_C	715645263	Y	Chr01	50093966	0.457256	0.190476	Y	N	N	Y	N	1	1	66.798	Y		1	GGTGAGAGAATTTTATCCAATAAAGACCCGAGCTTTtATTAGTAATTTGGTTTTGATTAC[T/C]ATGCTCTCTGTTCTGGTTAATTGTTGCATACTAGCAATTTGTAACTCCTCTCTGTTCTCT
BARCPV_1.0_Chr01_50099818_A_G	715645262	Y	Chr01	50099818	0.211577	0.380952	Y	Y	Y	Y	Y	3	1	66.798			1	TCGATCATAACGGATAGAAAACCAGGTTTATCTAATCCTCGATATATTTTTAAAAGTATG[A/G]TTGGTTCTATATATAAAGGTGGCTTTGGCTATTTAATATTAACAACGTGGAGAAATATGT
BARCPV_1.0_Chr01_50109536_G_A	715645261	N	Chr01	50109536	0.353175	0.190476	Y	Y	Y	Y	Y	3	1	66.798			1	ATGGGACAACGATCTGATTAACACACTCATAATTTGAAGGTTATATATTGTTCAAACCTG[G/A]TGTATCTTTAATTTACCTGTAAGTTGTTGACCGACATGTAAGAGTCATGTAAGAACAAGA
BARCPV_1.0_Chr01_50115685_T_C	715645260	Y	Chr01	50115685	0.275794	0.190476	Y	Y	Y	Y	Y	3	1	66.798	Y	CDS	1	GATTGCACCAATTGATGTTGTAGTTCCTCCAGGCAACACAGGGTTGGATCCATCTCAAAC[T/C]TCTTTCTTCCAGGTTTCTGCGATCTTCTTCTTCTTCTTGGAAGAACCTGTTTATAATATA
BARCPV_1.0_Chr01_50130201_C_T	715645259	Y	Chr01	50130201	0.343313	0.190476	Y	Y	Y	Y	Y	3	1	66.999	Y	3UTR	1	AACTGGACAAAATAGGGATAATTCAGCAGCATCAAAAGGGGTGATGCAGATGCCACCCTA[C/T]ATAGAAATAAAGAAACATAGTTTTTTCTCAGTGATGCAGGGTGTGGTTAGTGAGTTTGGG
BARCPV_1.0_Chr01_50155987_T_C	715645258	Y	Chr01	50155987	0.400794	0	Y	Y	N	Y	Y	2	1	66.999	Y	CDS	1	ATATGCAGCTTTGTATCTCATCTTGTTGCAAGAGTGAATATAGTAGCCAAGATAATAGTA[T/C]TGTAAACTAGGACAATAAACCTGGTTTtCTTTCACCCAACCTATTTCTTGAAACGCTGAG
BARCPV_1.0_Chr01_50161526_G_T	715645257	Y	Chr01	50161526	0.290837	0.190476	Y	Y	Y	Y	Y	3	1	66.999	Y		1	ACGATGACATCTACTCAAAGGTTCCATCTTTATCCATTCCCCTCTTTTCTCTCCTCTATA[G/T]CTTTTCTGGGTATAACATTTTCAATCCCCTTCTTCATTCATCTGTTCAAAAATCAAATGG
BARCPV_1.0_Chr01_50182775_A_C	715645256	Y	Chr01	50182775	0.341317	0	Y	Y	N	Y	Y	2	1	66.999	Y		1	GTCCAGAATGCCCAAATGAAATCATATCATAAAAATTCCAGAATTATAATAAAGACACAA[A/C]TTCTTAAAAATTAAGCAAAGTAAATAAGATAGCTAGGTGATAGGTTTTTGTGAGGTAGAC
BARCPV_1.0_Chr01_50203547_C_T	715645254	Y	Chr01	50203547	0.340637	0	Y	Y	N	Y	Y	2	1	67.201			1	TATAAACGTTGTATTATTTACGTAATATATTTTTATAAAACTATTTTATGTATCTTTTTA[C/T]CACACAAATTCATTGTTTTGTTTCATCTCTCTGTTGTGTTAATTTCTTTTGCAAAAATTG
BARCPV_1.0_Chr01_50213632_A_G	715645253	N	Chr01	50213632	0.341317	0.190476	Y	Y	Y	Y	Y	3	1	66.999	Y		1	AACTCATTCACCGCTATAGACAAAATCAATGACCAACGGAACTAATTACACAAAAaCAAT[A/G]TCTTTGTCTATTAGGAATGAAACACATAGTATATACTTTATCTGGAGTATCACCAAGCTC
BARCPV_1.0_Chr01_50222584_G_T	715645252	Y	Chr01	50222584	0.384462	0.380952	Y	Y	N	Y	Y	2	1	67.201	Y	CDS	1	TGGAAGTGCCATCTACTCGGTGCTGAGCACTATAATTTATGTGCTTTTCTGCTTCGTTCT[G/T]ATACGTCCTTATTTGGTGGATATAATAGTGCGAAAAaCCAATCAAAATGAGTGGGACAAT
BARCPV_1.0_Chr01_50301592_A_G	715645251	Y	Chr01	50301592	0.474104	0.190476	Y	Y	N	Y	Y	2	1	67.609	Y	CDS	1	GGCCTTCTTGTCTCGCCTACACCACAAGCACTTGGTTGGACTTGTTGGGTTCTGCGAAGA[A/G]AAaGATGAGAGGCTCTTGGTGTATGAGTACATGAAGAATGGGGCGCTGTATGATCATTTG
BARCPV_1.0_Chr01_50546985_T_C	715645248	Y	Chr01	50546985	0.47619	0	Y	Y	Y	Y	Y	3			Y	CDS	1	ACACACCCAGGTGTTCTGGTCATGAGTTATACCTCATTTTTAGCATTAATGAGAGAGGGT[T/C]CAGAGTTTACACCCAGAAAGTATATGGCTAAAGCATTGAGGGAAAGATCCGGGATCCTGA
BARCPV_1.0_Chr01_51289521_C_A	715645302	Y	Chr01	51289521	0.229376	0.190476	N	Y	Y	Y	N	2	1	75.989	Y	CDS	1	CTGGCTCTCATTATCATCATCATCATTAATACTCATCAGATCATTTTGCTGGTCATTGTC[C/A]GAGACACTACATGCAGAATCATCAGAATGATCACTATCCTGATCATCATTGTCAACAGCC
BARCPV_1.0_Chr01_51353193_C_T	715645299	Y	Chr01	51353193	0.47012	0	Y	Y	N	N	Y	2			Y		1	TAAATTTGTCCATTGAAATTAGGCAAGCCATTGCATAGTTTTtCATCTAAATTAAACATT[C/T]CACTTGTGCAGAACCTGGCGCGAGATTACTGGTCATCAATGTTCTTCCTGAAGTTCCAGG
BARCPV_1.0_Chr01_51517406_G_T	715645297	Y	Chr01	51517406	0.481707	1.52381	Y	N	N	Y	N	1	1	78.117	Y	CDS	1	TTGGTCTACAGATtCTTTTGAAGGACTTGAGAAAGGAAGTGAAGCAGCATTATCACCTTG[G/T]AAGAATTATGCAGATGTTGTTGAAGCTCAATCATCAACTTCAAATTGGTGGGATATGTGT
BARCPV_1.0_Chr01_51557153_G_A	715645295	Y	Chr01	51557153	0.340081	1.52381	Y	Y	N	Y	Y	2	1	78.204	Y	CDS	1	TGCAGAAAGAAGATCTCTAAAAAAACTCATAGAAAGAGCTCGAGCTGAGGATGATAGGCG[G/A]AAAGAATCAATTATTGCTTACCTTTTACACCTTATGAGGAAATATTCCAAATTATTTAGA
BARCPV_1.0_Chr01_51617802_G_A	715645293	Y	Chr01	51617802	0.361829	0	Y	N	N	N	N	1					1	CTTCACACCAAGATTACCAATTCATGCGTGAGACTATATATTATGGATAGCCCGATAATG[G/A]TTCGATAACGAATGGTCGGATAAGCTCAACAAATGATAGACTCAAAATGACTTTAATACC
BARCPV_1.0_Chr01_51625215_T_G	715645292	N	Chr01	51625215	0.400398	0.380952	Y	Y	Y	Y	Y	3	1	78.637	Y		1	CTTTTAAGTGGGATCATAACACGTCTGTTGAGATGTTTGAGCATGATTTCACATCAACCA[T/G]CTAAAAATTATTCGGAGGGCTTCCGTAGGCAACTAGCACATTACAAATGTTAATCATAAG
BARCPV_1.0_Chr01_51653676_T_C	715645290	Y	Chr01	51653676	0.335329	0	Y	Y	N	Y	Y	2	1	79.903			1	TAGATACTATTTTAGAGACTAAAGACTTATCTGTATCTAAAGTGATGTCATCTCAACGGA[T/C]TTGAAGTCGAAACATCGATGCTTTCTATGAAAATGGAAAAGTGATTCCAAAAACGAACCA
BARCPV_1.0_Chr01_51726047_A_C	715645250	Y	Chr01	51726047	0.37827	0.380952	Y	Y	N	N	Y	2					1	TCTTATTTTGAATGTGAAAATCCTAAAGACAAGACAATTTGAAATTTTAGAAAAAAATGA[A/C]ATATGAAGGTTACAATTGATGGATTTGGTGGAGGAAGAATTAACACTTCAAAATCCAAAA
BARCPV_1.0_Chr01_51749638_T_C	715645246	N	Chr01	51749638	0.47619	0	Y	Y	Y	Y	Y	3	1	81.228	Y	CDS	1	AAGCACACATCACTCCTAGTCCTATAAGCAAGAATGCAGACACCCACCCTCCACTTACTA[T/C]AGCATATGGAGTTGATAGTTGCCCCAGACCTGAAAGATATTCAGTTGTACACACACATAC
BARCPV_1.0_Chr01_51764167_G_A	715645244	Y	Chr01	51764167	0.475248	0	Y	Y	Y	Y	Y	3	1	81.228	Y	CDS	1	ATCATTGTGGCGAGGATCTGATGATAACGAATCCTGTGACACCTTTCTGGAACCAATAAG[G/A]TGGAAGGGATTTGCAAACGTGTGCACTGCAGTGGTTAAACATGACCCTAACTGGTTGCAT
BARCPV_1.0_Chr01_51786948_T_G	715645305	Y	Chr01	51786948	0.459839	0.380952	N	Y	Y	Y	N	2	1	81.437	Y		1	AATGTCTAGAAATGCTGTTCATTTACTGATACATGAGTGTATATTAGAGCCAACTTTTGT[T/G]CTTGATAAATTGGGAAATTAGGCACGTATAACAATCAGAGGCCAAACTGAATATTGTAAC
BARCPV_1.0_Chr01_51795359_T_C	715645303	Y	Chr01	51795359	0.301205	0.380952	Y	Y	Y	Y	Y	3			Y	CDS	1	TCAAACTATAGATCCAGATCTCTGCCTGCCCGATATTCGTAGCTTCATTGAGCAACAGAT[T/C]ACTCTTATTGCCAAGGGTCAGGTAGATCATCGACATGTGGTGCAGCATGTAATCCAACAG
BARCPV_1.0_Chr01_51819821_T_G	715645301	Y	Chr01	51819821	0.386	0	Y	Y	Y	Y	Y	3					1	AATATCAGCATACTTCTTCTCTTCACCTTTCCCATTTCATACTCCAAACTTCCACTATCA[T/G]AGACTTTGTCGTGTTTGAAAaCGGAATTTCCTCCTCTATGATTCCTCCTTCAACCATGTC
BARCPV_1.0_Chr01_51847268_C_T	715645291	Y	Chr01	51847268	0.445565	0.380952	N	Y	Y	N	N	2	1	81.572	Y	CDS	1	GCATTAATAGGTGTTTGATATGTGGAAGGAAATTGAGAAATCACGGATTAGTGAGTTCAA[C/T]TATAACAAGATAATAGGCTTGTTATGTGAAGATGAAATGATGGAAGAAGCTTTATCTGCA
BARCPV_1.0_Chr01_51864198_T_C	715645304	Y	Chr01	51864198	0.47	0	N	Y	Y	Y	N	2	1	81.97	Y		1	AaTAAaTAAAAAAaGTCCAAAAaTTTTAAGATAAGCTTGGGTTCAGAGGTTTTCCAAGTA[T/C]ACCTGCATATTCAGGTGCCAGATATCCAAATGTTCCAGCCAACCTTGTCTCGACAGAATA
BARCPV_1.0_Chr01_51883712_C_T	715648967	Y	Chr01	51883712	0.0838323	0	N	Y	Y	Y	N	2	1	82.181	Y		1	ACAATATGTAGTTACTGTACAATGAATGTGAATTACCCCCAGCCTAGGCATCAACTTAAA[C/T]ATGAATTAAGTAACGAAGCTATGAGAGAGAGATGGAGACAATATGCAATGACTGTAGGTT
BARCPV_1.0_Chr01_51890244_A_C	715648966	N	Chr01	51890244	0.30495	0	Y	Y	Y	Y	Y	3			Y	3UTR	1	GAATATATAATAACAAAAGAATTCTCATACTAACTTTTAATGAAAGAAACAGTATTCTAC[A/C]TTATGTAAGAGGTGAAAGAATTGTCACCAGACGGAAAAGGTTTTTAAGGATTTTCCTACT
BARCPV_1.0_Chr01_51896315_T_G	715648965	Y	Chr01	51896315	0.0950495	0	N	Y	Y	Y	N	2	1	82.396	Y		1	ATATGGAAACCTACAAAGTAAGCTTAGTCTATAAGTATTGAGGACATTGATATATTGGTT[T/G]AAGTACATATACTGACCAGAAGAGAATAGATATTAAGTATCCTTTTCATATACCTCATGG
BARCPV_1.0_Chr01_52019806_A_C	715648969	Y	Chr01	52019806	0.129225	0	Y	Y	Y	Y	Y	3	1	83.823	Y		1	GTGGGACACCAAATTCAAGAAATGGCAATAGCAGGGTGACCCAGTTGTAAATTGCAAGCT[A/C]TCAAGCCGTGATTGCTGATAGACGGAGTGGATTGGCCGCCCCCAACCCCGAGGATGTCGT
BARCPV_1.0_Chr01_52025956_C_T	715648968	Y	Chr01	52025956	0.129225	0	Y	Y	Y	Y	Y	3			Y	CDS	1	GGTAATGTCCCCCTACAGCGGTAGGCAGCTGTCTATGCGCTTCATGGTTTCGCTGCTCTC[C/T]CGCGAGCCCGATTGGCAACGCACCGTTGCCCTTCTCGATTGGATAAACGAAAAGGCCCTC
BARCPV_1.0_Chr01_52039663_T_C	715648970	Y	Chr01	52039663	0.223762	0	Y	Y	Y	Y	Y	3	1	83.823	Y	CDS	1	GGAGTTTGATGGCTTTGGTGACTTATTCAACGAGCCTGAAGTTGTTGCTGGGCCTGCTCC[T/C]AGACCATCTTCATGTAGTGAGGGCATGGAAGCTAGTTTTATCATTGGAAGTAATAGTGAG
BARCPV_1.0_Chr01_52131149_A_C	715650356	Y	Chr01	52131149	0.291667	0.190476	Y	Y	Y	Y	Y	3	1	84.034			1	GAAAAAAAaaaTAGTAAATGGTAATTGATTGAATAAATGAGAATGGGTATACAATAAGTT[A/C]CAAAAATAGAAGAATGCCAACTAGTTATACCAACCACTTTAATCTAACTATCTCTTACAA
BARCPV_1.0_Chr01_52152379_C_T	715650354	Y	Chr01	52152379	0.110887	1.14286	Y	Y	N	Y	Y	2			Y		1	ATTCTCCCCAATCAAGCCTAATCTTCATCATCACCAGTTAACACCGTTCATGCAAATTTA[C/T]AAGGGACTAAATTGCATATATAAAAAAATTAAGACAATTGTTTTTtAAAAaCCACTAGAC
BARCPV_1.0_Chr01_52165138_T_G	715650357	Y	Chr01	52165138	0.290837	0.380952	Y	Y	Y	Y	Y	3	1	84.034	Y		1	TGAAGGGTGGTGTTCACATATTCAAGGAGGTCAATAGGCTTGACAACTGATATGGGATAA[T/G]ATTCAGCAATTTGTTCCTCTATGGTTTTTAAGAGGACCTCGTAGATATACATAGTGATTG
BARCPV_1.0_Chr01_52176970_A_G	715650359	Y	Chr01	52176970	0.290258	0.190476	Y	Y	N	Y	Y	2	1	84.034	Y		1	AGAACTTCAGTTCAGTTTGACCATCATTCAAGGTGACAAGTAGTGCTCATTCCAACCTTA[A/G]TACCAGATTTTGAAAAGCTACTAGCAAATGAGGCTTCTAGGAAAACCATGAAGCTTACAC
BARCPV_1.0_Chr02_6743_C_T	715649479	Y	Chr02	6743	0.200795	0	Y	Y	Y	Y	Y	3	2	0			1	TGTTTACCTTAATCAATTTTTTGTCAATCTCCAATCCACCAAGTCTTTCTCAATTTTGGT[C/T]CTAGACACCCCAGTTAAACCTTCAGTCATTATAAGAAACAAGAACGGTGCAAGAGGGTCT
BARCPV_1.0_Chr02_116710_A_G	715649478	Y	Chr02	116710	0.0613861	0	Y	N	N	Y	N	1	2	0.4			1	GGTTTAATTTGGCCCGGAAATTAGGTGAATGTACAATTTGCAAAAATATTACGAAAATGG[A/G]AAAGTTGTCATTGTGGATAACCACGACTTTGAATAATGAAGTTGATTTTTTTtAATGATT
BARCPV_1.0_Chr02_195179_A_G	715641034	Y	Chr02	195179	0.2749	0.571429	Y	Y	Y	Y	Y	3	2	0.4			2	AAAAaTTGTTTCTTAAAGAACTCGAGAATAATTTGACTTGATTCTCTACACACAAAAATC[A/G]CTTTCTGCTGTTACCACTGCATATTTGTAAGTTGGTACTAGCATAATTAAATCTATTAGA
BARCPV_1.0_Chr02_195928_C_T	715650174	Y	Chr02	195928	0.270916	0.380952	Y	Y	Y	Y	Y	3			Y	CDS	1	CAGTGGCTAGCATTCTCTTTTTCAGTCTTTGAGGAGTTTGAGAAAGGGAATGGAAATAAC[C/T]TGACAAAGTTGTCTTGTTGTTGGTTGCAGTGTTAGCCATTGTTATGTATTAGCCCCTAGT
BARCPV_1.0_Chr02_241940_T_G	715641033	Y	Chr02	241940	0.291089	0	Y	Y	N	Y	Y	2	2	1.381			2	GTGTTCAACTCACTGTTTCCTTCTCTTATTAAGTGAGGAATATGCGTTAGTAAACCATGT[T/G]CAAATTGACAGCAACACCCCCTCAACCTCTGAAACTGATACCCCTACACACATTCATCTC
BARCPV_1.0_Chr02_273340_A_G	715641032	Y	Chr02	273340	0.270916	0.380952	Y	Y	N	Y	Y	2	2	1.976			2	GATGATGGGGTCAATGTTTTCTGGACAAGTACTCCAAACTCACATGGGCCTTTTTATGAC[A/G]TGTTTTGGGCTTTTCTGAAGTTAATATCTTGGTAAATGTTCAGGTTTCGTGCACTAAACG
BARCPV_1.0_Chr02_284332_T_C	715640457	Y	Chr02	284332	0.261905	0.190476	Y	Y	N	Y	Y	2	2	1.976	Y	3UTR	2	CATGAGTGCTAAAGGGGGAGAATGAGAAACACATTTGCTGAGCTTGAACAAGTACAGCTG[T/C]TCCAAAGCAAAAAAaTTACTTACTGAGGATTGTGGAGAGTGGAGTCTCAAGAATACACGC
BARCPV_1.0_Chr02_424628_C_T	715640456	Y	Chr02	424628	0.261905	0.190476	Y	N	N	Y	N	1	2	2.191			2	TAGAATCAAGTTTTtATCTATTGAAGAGTATGAAATATTAATGAAAAAAAATTGAAGGTT[C/T]CTTTCTCACTTATATTGTGGTATAGAAGTTAGGTGAAAGAAACAAGTGTAAGTATTAATC
BARCPV_1.0_Chr02_585012_G_T	715646673	Y	Chr02	585012	0.455823	0.190476	Y	N	N	Y	N	1			Y	3UTR	1	TGTCTCTTCTTAAGCTGCTCATTGTTAATGGTTGATATGGTATGACATGATATCAGGTAC[G/T]GTCATACAACACCATGATGCAGCACAAATGGACAATGCATTGATCCTATTCATCCCACTT
BARCPV_1.0_Chr02_623193_A_G	715646674	N	Chr02	623193	0.466801	0.380952	N	Y	Y	Y	N	2	2	5.22	Y	CDS	1	TGATGAAATGAAGAATAGGGATGTGATGCATCGGTGCTTCTGGACAGCGTGGAGGGCATG[A/G]CAAGTGAAAAACTGGCTGGGCCAAATGTGAACTCTTTACGTGGGTTTGAGGTGATAGACA
BARCPV_1.0_Chr02_769886_C_A	715639371	Y	Chr02	769886	0.456	0	Y	Y	N	Y	Y	2	2	7.951	Y		2	ATATTTCATGCATCTCCATGTTTTCAAGTGGCCACATATAGAATATCATCTGCATCTATT[C/A]TTGGATCCTTAAAAGTTATATTATTTGTATGATTTCATATTCTCCTTACTATATCAATTA
BARCPV_1.0_Chr02_806226_C_T	715639372	Y	Chr02	806226	0.338677	0.190476	Y	Y	N	Y	Y	2	2	7.951	Y	CDS	2	TTCCTCTTTCTGCTATAATAACTCTAGCAAAGTGGAACAATCGGCAACTTCTTCCTCTTT[C/T]GCTACCGGCCACCTGGAAGAGCTTGATCTAGAGCTCCGCCTCGGGCACAAGCCAACACAA
BARCPV_1.0_Chr02_1026678_C_T	715646675	Y	Chr02	1026678	0.165669	0	N	Y	Y	Y	N	2					1	GTCTCACATGGTAACTACAACGTGTTCTCTCCTACTGATACGCCTTGAAAACTGATAGCT[C/T]GTCAGTGAAAATTCCGTAAGAGGATTAGTGAGTGAGTAGTAACGGTGTGAGTGTGAAGGG
BARCPV_1.0_Chr02_1096540_T_C	715640279	Y	Chr02	1096540	0.397233	0	Y	Y	N	Y	Y	2	2	12.663	Y	CDS	2	CTTCTCTATTCCAAAACCAAATATGAGAAAGGTCACAGCCCTGTTATTCATGGCTCTGTT[T/C]CTCAGCTGCATGATCACGACCCATGCCGCACGCTCTAAATCATCTTTTGGCAAAaTAAAT
BARCPV_1.0_Chr02_1352287_G_A	715648171	N	Chr02	1352287	0.379242	0.190476	N	Y	Y	Y	N	2					1	ACCTATAATTCATTGTAATAAAGAATTCAAAAGCATAAGTCTAGTATGAACAAGAAATCA[G/A]ATTTGAAAGTTGCATAACACCTGATGTTTATCATCACAATTCAAAAGCAACATAGACTGA
BARCPV_1.0_Chr02_1379542_A_G	715639809	Y	Chr02	1379542	0.420949	0	Y	Y	Y	Y	Y	3					2	CGGAGGAGGTGGTTAATATTTGCTTTGTCAAATACTCAAATATAACTTGTGATAGCCAAG[A/G]TTGCAACAGCGGGTTAATGTCATTGAGTATATATATATATATATATACCTCATACCTTTT
BARCPV_1.0_Chr02_1395522_A_G	715640358	Y	Chr02	1395522	0.249501	0.380952	Y	Y	N	Y	Y	2					2	ATTTTTtACTATACAAACCTAATATCCGTAGTACTTCTAAAAATATTTGACATTCAAAAT[A/G]ATAAGAATTATAGTATAAATATTGTGGACAAATACACGAGACCTTAACAATTTATATGGC
BARCPV_1.0_Chr02_1447554_C_T	715649310	Y	Chr02	1447554	0.171657	0	N	Y	Y	Y	N	2			Y		1	CTTGTCTTCTGAAACTAATGCTTTTCTGGCTTTTTGTCAAATGTACATAACCTACTTCTC[C/T]TGTGTACGTTGCTGCCTTCTGTTGGATAGAATGAACTATGAGTTTAACTACTTGATTGCA
BARCPV_1.0_Chr02_1470038_C_T	715649309	Y	Chr02	1470038	0.261569	0.380952	N	Y	Y	Y	N	2			Y		1	CCTCATTCTGCTACTTTCTGCTGCCCTTACTTGAGAGAAATATGGATGTGCCTGTGGGGA[C/T]AAATaCCAAAATGACAGCAAAGAGTTAGTGCACGCAGCTTAAAAaTAAATAAACTAATTA
BARCPV_1.0_Chr02_1475613_A_G	715640360	Y	Chr02	1475613	0.261044	0.380952	Y	Y	N	Y	Y	2	2	17.374			2	TGGATATTTGATATTCTCCCTTTGTAACAATGAATGTCATTAATATCAATATGCAATACA[A/G]AGGTGAAGTTTTAATTTTGATTGAAGAACAAACAATAATTATTTtATtCCATAGTTTACA
BARCPV_1.0_Chr02_1493449_C_T	715649308	Y	Chr02	1493449	0.178	0.190476	N	Y	Y	N	N	2			Y		1	TATGATTTATCACAAATTCTTCCATAAGGTCAACGAGACTCGCATGCTTATACCTAAAGT[C/T]AAAAGAAAGAATTTAGTCCTGGAATGGCTAAGATAACAAAACTAATATGCATGATTGATT
BARCPV_1.0_Chr02_1537619_C_T	715640359	N	Chr02	1537619	0.280591	5.52381	Y	Y	Y	Y	Y	3					2	TTTTtGTTGTTGAAATTATGATTAaTTAAAAaTTATATAACCACGTTACAAGATGTTAAG[C/T]ATAGAGACCACGGCATCCCTCCCGTGTGTCCAGTTCTAAACTGGGCAGTAGAGCACATGT
BARCPV_1.0_Chr02_1567848_T_C	715639436	Y	Chr02	1567848	0.486922	0	Y	Y	N	Y	Y	2	2	17.584	Y		2	CTTTTACAGGGTTTAGCATTATCTTCAATTGGTGAATATAAGAAAGCTGAGGATGCACAT[T/C]GAAAATCACTTCAAATTGATAGAAATTTTCTTGAAGCATGGGCACACCTGACTCAGGTAT
BARCPV_1.0_Chr02_1695436_C_A	715646980	Y	Chr02	1695436	0.333333	0	Y	Y	Y	Y	Y	3	2	20.719			1	ATTTATTACGCTCAAACACATCCGTATCCATTTCTGTTACTCTACGTCCTACATGTACTA[C/A]ACACTCTCTATCTCTCTCTCTCTCCAAGAACAAATACTCTTTCCTCATTCCATAAATACC
BARCPV_1.0_Chr02_1837704_C_T	715639434	Y	Chr02	1837704	0.350701	0.190476	Y	Y	N	Y	Y	2	2	22.302	Y	CDS	2	CCTTCTTGTCGGAGAGGGAACCACCCTTGTCGCCGGTTGCGACATGTCAGCTGCCTCTAT[C/T]AGGAAGAAGGCCACCGAGGTCGGTGCCAGAGTTGACGCTCTACAGGCAACCCTGCACCAC
BARCPV_1.0_Chr02_2103763_A_G	715639435	Y	Chr02	2103763	0.14741	0.190476	N	Y	Y	Y	N	2	2	25.126			2	TATTTGTACTTGTTTGTAATTATttCACCACAAATTATTACTTTAATAACTGAAACTACC[A/G]ATATGTTCCTATCATGCAAGATTTCAATAAATAAGCACCACTCGATCAATGGTGTGGTGT
BARCPV_1.0_Chr02_2124698_C_A	715647233	Y	Chr02	2124698	0.23506	0.190476	N	Y	Y	Y	N	2	2	25.126			1	TCCAATTTACGATATTATTACACTTTACCACGTTACAGTATTAGGACCCTAAACACTCTT[C/A]TATGTTAAACTAAAGAAAAACAAATTCCAATTCTAAAGAAGGAGAATGAGTACAATAGTA
BARCPV_1.0_Chr02_2191154_C_T	715647231	Y	Chr02	2191154	0.236111	0.190476	Y	Y	Y	Y	Y	3			Y	CDS	1	ATCTAAAGTCTGCAAAATTGAAGACACATTTTTTCTTCTCTCTCTAACAGAAAATATCTC[C/T]CCATTCGAGCTTACATTGGTGTGGCTATTCAAAAGGGTCTCAAACCACCCACTACCTGAT
BARCPV_1.0_Chr02_2201533_C_A	715639495	Y	Chr02	2201533	0.439122	0.190476	Y	Y	Y	Y	Y	3	2	26.743			2	AAGTACTAAATCAGATGTTAATTTAATATTATGATGAGTTAGAAAATTAATCAGATAAAA[C/A]AATCATTAAAATATTAAAAATAGGCCAAGTGTTATGATATCTATTATGTTTTTATTACCT
BARCPV_1.0_Chr02_2220194_G_A	715647230	Y	Chr02	2220194	0.335984	0	N	Y	Y	Y	N	2					1	ATACCACACGTGTTGTTGGCTCATACGTTTTAGACCCTTAATAGAAGGTTCCGGAATCTG[G/A]AGCAGTTGTTGCTGTTCATAATTTAAGATGTGTTTCAATTTCAACTCATATTCAAACCAA
BARCPV_1.0_Chr02_2227974_A_G	715647229	Y	Chr02	2227974	0.388889	0	Y	Y	Y	Y	Y	3			Y	CDS	1	TGAGTGAACAGCTGTTTGGTTGTGAAGTTGGGCTCCAGGAGCTCGAGCATGCAAGTTAAC[A/G]GTAGATTTTGACCCCAAGGGAGACGGAAAAGAGTTAGCAGGAATGGCAGAAGTAGAACAA
BARCPV_1.0_Chr02_2234403_C_A	715647228	Y	Chr02	2234403	0.434	0.190476	Y	Y	Y	Y	Y	3			Y	3UTR	1	ATAATTTTGTTACATATATTGACCATTTATGAAGATAGAAACACAATTCATTTGCACCAG[C/A]TGTGCAAAGGGCTGTCTTCCTCTTCCTTCAAGCCATTCAACTGCTTCATTTCTCAGTTAA
BARCPV_1.0_Chr02_2250828_C_T	715647227	Y	Chr02	2250828	0.434	0	Y	Y	Y	Y	Y	3			Y		1	ATACATGATCTTCGTGAAAGGAACTTTAAATCCAAAGGTTTTTtGTGAATGTAATGTTCC[C/T]AAGTCCTGTTTTTATTGGTTTATGTTTTGAGTTGTGACAGCAAAGATCTTCTATACTGAA
BARCPV_1.0_Chr02_2264271_A_G	715647226	Y	Chr02	2264271	0.431493	2.28571	Y	Y	Y	Y	Y	3			Y		1	ACTGGTAAATTATTTTTACCTTTTTTtGCTATCATTTGCCTTACTTTTTATCGTTCTCTG[A/G]ATAAATACTTGTTTTCTCGCTTTCCTCAGGTGATGTCTGCACGGGAGATGTTGTCATGTT
BARCPV_1.0_Chr02_2270492_G_A	715647225	Y	Chr02	2270492	0.333333	0	Y	Y	Y	Y	Y	3			Y		1	TGTCTAAGCAATGATTGCTGGTTCTTGTGTCTGTATTTATATTTCTTACTCACAACAAAT[G/A]GCACTGTAGGTCATCCATGGATTAAAAaCAAGGATGTGAAAGTACCTCTGGATATTCTAA
BARCPV_1.0_Chr02_2364632_G_A	715647224	Y	Chr02	2364632	0.387674	0.190476	Y	Y	Y	Y	Y	3			Y	CDS	1	TGATTACAAGATTTTGGTTACATCAAGGGTTGCATTTCCTAGATTTGGCACCTCATGCCA[G/A]TTGGATAAACTTGATCATGTGCATGCAGTATCCCTTTTCTGTCACTTTGCACAGCCGAAT
BARCPV_1.0_Chr02_2371634_T_C	715647223	Y	Chr02	2371634	0.285714	0	Y	Y	Y	Y	Y	3			Y	CDS	1	TGATCCACCTGCTGGGGACTACCCAATGGAGAAAGATTCCCATAAGTCACCGTCCATGTG[T/C]AAAACTTATATGCATCTTCTGCTTGCACGAGAGATACACTTACTGAAGCAATGACAAAGC
BARCPV_1.0_Chr02_2410269_T_C	715647222	Y	Chr02	2410269	0.349901	0.190476	N	Y	Y	Y	N	2			Y		1	GATGCCTGGTCCCCACCTGAGCTACCTTTCACTGCTCCAAGAGGTACAAACAATTCCTTC[T/C]ACTTCTAAATTGCGTGTTTCTTTTCTCTGTTACTCAATTTAATTTAATTTAATTTTGTAA
BARCPV_1.0_Chr02_2453594_C_T	715647221	Y	Chr02	2453594	0.367063	0	Y	Y	Y	Y	Y	3			Y		1	TTTGTAACCAAATCTAACCTAACTTCAGTCTTTATTATGAGAGATTAAGCATGCAGTGCA[C/T]TGTCATAAAAGATTTTACCCCATTATTAACTAATAAGAAATCACGCAAAAGATATCGGTT
BARCPV_1.0_Chr02_2504492_A_C	715647235	Y	Chr02	2504492	0.234592	0.190476	Y	Y	Y	Y	Y	3					1	AAATAATGACTGATCTGCTACTATCCCGGTTCACTAGATTTAGAAGACATCTGCATATAC[A/C]TGTCGTTTGCAATAATTACATAACGCCAGTATGGATTTTCCAGTTTGGTTCATCTTTTGC
BARCPV_1.0_Chr02_2520432_A_G	715647234	Y	Chr02	2520432	0.235529	0.571429	N	Y	Y	N	N	2			Y	CDS	1	TGCACGCCTCCAGTGTAAGTTTCTGACAGTCCAACACTTCACAAATCTTCTCCCTATCCG[A/G]TTTCGAAACCCATGGATGCGCCTGCAATTAGCGATCCGAAATTATCATTTTCAATAACTA
BARCPV_1.0_Chr02_2789480_G_T	715646372	N	Chr02	2789480	0.262425	0	N	Y	Y	N	N	2					1	GTATGAAGTGTGGAAGAAAACATAAATTTGGTAAAGTTTACTAAAATTACATGAGGTCAT[G/T]GAAGTAGACGAAGGAAGGTGCAGAATAGCTCACAATATAGAGAAAAAGACAAGTTGTTAC
BARCPV_1.0_Chr02_2794926_T_C	715646371	Y	Chr02	2794926	0.417495	0.190476	Y	Y	Y	Y	Y	3	2	33.257			1	CGGCATGCTAAGAATACACCATTTTTTACTATAGATATATTTTGATTTGCTTTGGAGACA[T/C]AGTGAACTCCTTTATTGTGATTTGGGCATTTAGTTAACTTTGTTTGTAGATAATTCTATC
BARCPV_1.0_Chr02_2802946_T_C	715646370	Y	Chr02	2802946	0.404382	0	Y	Y	Y	Y	Y	3			Y	CDS	1	AAGTTTGCGATTGATGAGATTAAGAAGAATATAGACACTTTTGCAGAGACCATTGAGGCT[T/C]TGAGTAAGCAAGCTGACGAATGTAGTCGGCAGATAAGGAGAGCAAGGACTGTGGTTGTGA
BARCPV_1.0_Chr02_3110547_C_T	715647297	Y	Chr02	3110547	0.435388	0	Y	Y	Y	Y	Y	3			Y		1	GGTATTCCCACAAACCATTATGGAGAGGTATAGTCATGCATGCCGTTTGAAATGAGACTT[C/T]CAATTGAAAGATTAAGAAAATATACAAAGTTATGAAATAGAGAAGAAAAaTCTGGGATAA
BARCPV_1.0_Chr02_3118774_G_A	715639502	Y	Chr02	3118774	0.469307	0	Y	N	N	Y	N	1	2	38.209			2	CTCCATATTACAATGAATATTCACATTTCTTTAGGTTACAACGAGTATTAACACATCTAT[G/A]AGTTATATCTtCTTAACCCTGATATTAAGAACTTTCAAGAAAATAAATATCATTCTAAAA
BARCPV_1.0_Chr02_3209570_T_G	715647299	Y	Chr02	3209570	0.43513	0	Y	Y	Y	Y	Y	3	2	38.895	Y	CDS	1	TATAACCTTGGCATCATCTCCATCATCAGCTTCATACATATTCTCCTTTCCTTCTGCCAT[T/G]GCCCCTGGAACTGCTTCCATAGCATCCGTACTCCTTTCGGAAGCATAGTTCGAAGCCCCT
BARCPV_1.0_Chr02_3256180_G_A	715647300	Y	Chr02	3256180	0.43513	0	Y	Y	Y	Y	Y	3			Y		1	GAAATATCAGTTTGATGTGAGTTAGAGTTATTTTGATATCATAATCAACATGCTTATGCA[G/A]GGTTCACTTGATAGCGTTTTGTGTTTTCTGCAGATTCAAGTGGCGAATGTGAGTAGACTA
BARCPV_1.0_Chr02_3262162_T_G	715647301	Y	Chr02	3262162	0.43513	0	Y	Y	Y	Y	Y	3			Y		1	ATACTACATATTTAACTTCTCCAAAATGAGGTTTTCACTTTAGAGGATAAACTGTACAGT[T/G]GAGATTGTAACTTCATAGTTTATTGTGCATATACATGTATTTTACTGCAATTTCAACTGT
BARCPV_1.0_Chr02_3277852_C_T	715647302	Y	Chr02	3277852	0.434263	0	Y	Y	Y	N	Y	3	2	39.93	Y	CDS	1	AAGTCTTGTAAGCTGTCTGTGTGGTCGTAGTAGTAAAACATTCGTTCAAAAATTCAGTAA[C/T]CTGTGATAAATATAGGTCCGGAAATGTCCTATAATGATCTACGTGGGGAGATAATCCGAA
BARCPV_1.0_Chr02_3287257_G_A	715647303	N	Chr02	3287257	0.446215	0	Y	Y	Y	Y	Y	3			Y		1	GGAGGAGCTAGAGTTCTGAAACTGTGGATCCGGCATATCCTGTCATTTAAAATCATTAGA[G/A]ATTTATTGGACAATGTCACAATTTATCAATAGCAGGTTTAAACAGATACTCACCGAGGAC
BARCPV_1.0_Chr02_3301822_G_T	715647305	Y	Chr02	3301822	0.200795	0.190476	Y	Y	Y	N	Y	3	2	40.12	Y		1	AAAGAAACCCGGGACCTCAAAAAGTAGCATTATTTGCAAAATGGTGATTACTTTTTTAAG[G/T]TCTACACATGTTGCATTAGATCAAGAAGCAAAAGACGGAGGCGAAACAGAGAATAAAAAG
BARCPV_1.0_Chr02_3315844_G_T	715647306	Y	Chr02	3315844	0.234127	0	Y	Y	Y	Y	Y	3			Y	3UTR	1	ATTATTATTTCTCAGGGAGAATATTACATCAATGTGGAGATATTATTGTTGAAGACAGCA[G/T]AAAAAaTAAAaCACAAGTTATGAGAGTAACAAATAATTTCAAGTACAGAGCCTGCAGAGG
BARCPV_1.0_Chr02_3395129_A_G	715647670	Y	Chr02	3395129	0.44489	0.190476	Y	N	N	Y	N	1			Y		1	CTCTTTCTTTGTAAGTGTATAATATTTCTTGTTTAGCCTTTAGTTTGTTGCCTCGTTGGT[A/G]TAGCTTTTATTCCTTGTGTTTTTGGTACCTCAAATTTCTGCCAATCCATATGATCCATTT
BARCPV_1.0_Chr02_3439975_G_A	715647668	Y	Chr02	3439975	0.472112	0.190476	Y	Y	Y	N	Y	3	2	40.898	Y	CDS	1	ATCTATGACTGGCTCACCATATTTTGGAACTTCCTCTCCTTTCACACCCGAGCAAGGTCA[G/A]AAAGCTAAAGCATCTTCTCCTCATCCCAAAACAAGGGGTTCTGAGGTGAATAAGGTGCAA
BARCPV_1.0_Chr02_3448506_C_T	715647667	Y	Chr02	3448506	0.243083	0	Y	Y	Y	Y	Y	3			Y	CDS	1	TTAATGAACAAGATTATAGACAGTTTACATCTTTGTTGTTTCAATGACAGGCTATGGTGG[C/T]ACCTTCACTTCTACCAATTCTTTAGGCATTGCATCTGAGCAGCAGCAGTCGCAGAAAGAA
BARCPV_1.0_Chr02_3570056_A_C	715647663	Y	Chr02	3570056	0.388446	0	Y	Y	Y	Y	Y	3	2	42.308	Y		1	CTTCTATGTATTGTGTTCTTACTCATCATGCACTCATTAGGGTAGGTGGGCTGGTGGGGT[A/C]TATTGGAGGGAAATTAATTAAAAACTAAGTTGATACAAGAGTCAGATTGGGCACATAGGC
BARCPV_1.0_Chr02_3575728_A_G	715647662	Y	Chr02	3575728	0.387226	0.190476	Y	Y	Y	Y	Y	3			Y		1	AATAAAATAATAGGAATAATGTTTTTTGCAGTTTTGCCAAAAAATGTGGTAATGGATGTT[A/G]ATAATTTCTTCTGATATGTGCACTAAGTATGTTTCCATTTCAGAATCAATCACCCCTTCA
BARCPV_1.0_Chr02_3585670_G_A	715647661	Y	Chr02	3585670	0.388119	0	Y	Y	Y	Y	Y	3	2	42.308	Y	CDS	1	GCTGTGCAGATGGGTATGATCCATAGCCAGTGGGACCAACCTGTGCATAACTGGCAGCAG[G/A]CTGGGCAGCTGGCTGACCATAACTGGGTTGTGGTTGGGTATAAGGTGCACCAGATGCAGG
BARCPV_1.0_Chr02_3592060_G_A	715647660	Y	Chr02	3592060	0.387674	0	Y	N	N	Y	N	1			Y	CDS	1	ATTGCTGTGCAAATGCAAAAGaGTAAGGGATGTAGAAACCATGTTATGTGAGATGGAAGA[G/A]GCAGGTTTTAAGCCTGATCTTCAAATTTGCAATTCCGTTCTTAAATTATATTTAGGTATT
BARCPV_1.0_Chr02_3598722_T_C	715647659	Y	Chr02	3598722	0.380952	0	Y	Y	Y	Y	Y	3					1	TATTTTTCTACACCATTTCCATTCTCTCTATCCACAGTATTTATTGTTAATATTTTAATG[T/C]AATAATAAAACATGTATTTGCTACACTAGTCATTAAGATTCAACAAGCAATCATTAAAAA
BARCPV_1.0_Chr02_3633844_A_C	715647657	Y	Chr02	3633844	0.327381	0	Y	N	N	Y	N	1			Y	CDS	1	TAAGCTCCACTtAGAGTTTGAAGTAAGACTGTATACaGTACAAAAAAGCAAAGATGGAaG[A/C]AGAGAATGTTGGCCATGAAGCTTTTAGCAAGGGACAAAGTCATGTGATAAGTAGAGGAAT
BARCPV_1.0_Chr02_3728550_G_A	715639619	N	Chr02	3728550	0.388119	0	Y	N	N	Y	N	1	2	43.262			2	TGGTCTTCAAAAATATGCCACCAAACTCCTACCTCACGAACTAGGAAGCAGACATGGTAG[G/A]CAGTGCAAAAAATATATGTTTTCAACGTAAGAAGGCTTTGGTGTTGCACGTGATACTCAC
BARCPV_1.0_Chr02_3741765_C_A	715639620	Y	Chr02	3741765	0.494071	0	Y	N	N	Y	N	1	2	43.262			2	TTTGCTGAGGTTTTATAATAACCTTTGAAACTTAGTTATGGTTAAAAAAaaCATTCGTTA[C/A]CTAAATCAATTCCTAAGGTTATATTAAGGTTTGCTAAATATCCTCCCTTAAAACTCCTTT
BARCPV_1.0_Chr02_3915879_G_T	715647803	Y	Chr02	3915879	0.473161	0.190476	Y	Y	Y	N	Y	3			Y		1	TTtGTCTAGAAAAGATAAAGAATATAATGTACAGAACAGAAGAGACACGTTGTGGAACAT[G/T]AGTGAAGCATGATCCAGTTGACAATGGTGTTAGACTTCTTGAATTGGCAGAGTAGCGTCT
BARCPV_1.0_Chr02_4078834_C_T	715641291	Y	Chr02	4078834	0.496994	0	Y	N	N	Y	N	1	2	45.601	Y		2	ATCAGAAATGATTTTACTGACTTGACGTAAGTAAACAGCATGCTCCATATCTTATCAGTG[C/T]TAAGTAAAGTTGTTTGTTTACCCTCAAATACTGTTAAACAAACTTTATATTTGATTATAA
BARCPV_1.0_Chr02_4280298_G_T	715648335	Y	Chr02	4280298	0.332008	0	Y	Y	Y	Y	Y	3			Y		1	TTTGGATTTGGCGCTATGTCGGTTTAAAATTCAGCTGAAAAGTTCGTCATGTACTTTTTT[G/T]ATGTGATGTGATTTTTGAGAACGACTGGTTTATGTTTTTtCTTAGGTCCTAACGGATCTT
BARCPV_1.0_Chr02_4288303_C_T	715639855	Y	Chr02	4288303	0.305389	0	Y	Y	N	Y	Y	2	2	46.641	Y		2	ATGAGAATCGATTCTTACATGAAATCAACATAAATGAAACTCGATTATCATAATAAAAAT[C/T]CATTCTCACATGAAATCATCATAAATGAGACTTGATTTTTATAAGCAACACTAGGACAAA
BARCPV_1.0_Chr02_4334434_C_T	715648336	Y	Chr02	4334434	0.335984	0	Y	Y	Y	Y	Y	3			Y	CDS	1	TCCACAGAGGAAGAAGAATCCAGCAATGAGCATAGTTAATCTTCTTCCCAACCTTCGCGT[C/T]GTGTAGGAAGCGAAGAACGTTGCAACCAAACCAGCCAGATACAGAGACGACGTGAAAAGC
BARCPV_1.0_Chr02_4482370_A_C	715639861	Y	Chr02	4482370	0.357853	0.190476	Y	Y	Y	Y	Y	3			Y		2	GAAGCTGTTAGGAGCTCAGGTATAAACCATTATTCCATTTTCCATGTTTTTTtCCGGTAG[A/C]GCTCTATCAGCAAGTATCTGTGTTGTGTTAGAAACTTATAGGTTAATATTTTCTGCGTTA
BARCPV_1.0_Chr02_4498945_T_C	715639860	Y	Chr02	4498945	0.332008	0	Y	N	N	Y	N	1	2	47.369	Y		2	GGAATCTTTTTGGCTTAAATCTCATGACACATAAGATATAATCTAACACTTTCTGATATA[T/C]ATGCTGTAGAGTGCAAATTCGAGCCAAAGTAATATGCTGATACTTCAAGAGAGTTGCACT
BARCPV_1.0_Chr02_4551101_C_A	715648338	Y	Chr02	4551101	0.332669	0	Y	Y	Y	Y	Y	3			Y	CDS	1	ATGGACACAACCAGTGCCATCAAACTCAGGGTCAACAATCCAAGGGAGGAAGCAGCTTtG[C/A]GGGACTGTGCGGAGCTCATGGACTTGTCCTTGGACAGAGTTTGGAGCTCGATGTTAGCCG
BARCPV_1.0_Chr02_4589759_C_A	715639863	Y	Chr02	4589759	0.136634	0	Y	N	N	Y	N	1	2	47.773	Y		2	GCCTTTTCTTCCGCGAACCACAAAGATCCCACCAATGCAAATTCGAGAATTACGGTATCT[C/A]TCTTCTCTCAAAAAACAACTTTATTTCTTCAACCTTAGCATAACATTTATGCTTGCAAAA
BARCPV_1.0_Chr02_4635274_C_A	715648339	Y	Chr02	4635274	0.35259	0.571429	Y	Y	Y	Y	Y	3			Y	CDS	1	TCGTAATCTTAACATGCAACTTACTCAGATTGTTGATGAGCTAGAGATGGAGAAAAGGCA[C/A]GGAGAAGAGCTTGATCGAATGTGGAAAaCTAGACAGAGACAATTCTGGTGGgAGATCCcA
BARCPV_1.0_Chr02_4701728_A_G	715639642	Y	Chr02	4701728	0.221557	0.190476	Y	Y	Y	Y	Y	3					2	TTACGTTTCGAACGTTTTAAAGCACTTTAAACGCTTTAAATGCTTTGAACATTTTAAAAC[A/G]TGTAGAACGTTTTTAAGCGCCTTAAATGCGCTTTAAAACGCTTCCAATGCGCTTTAAGAC
BARCPV_1.0_Chr02_4732292_G_T	715647710	Y	Chr02	4732292	0.214286	0	Y	Y	Y	Y	Y	3			Y	3UTR	1	CCTAATGAATAGGACTCAACATATCCCTAACCAAGAGGATAAATTACAAATTAAACTAGC[G/T]AGCGGAAAGAATTGGGCCAAAATCAAGCATCAGCAATGGTCACCTCTACCTCTACACCAG
BARCPV_1.0_Chr02_4809907_C_A	715647708	Y	Chr02	4809907	0.237154	0	Y	Y	Y	N	Y	3					1	ATCCCTCTCAAACTCTGAAGGTATTTTTATTCTTTATTCAAACCCTTTTGTTTTCACAAA[C/A]AAATGTATGCATTTCACCTTAAAACTGATGTGAGGTTTGTTTGAAATTTGTAGGAGACGC
BARCPV_1.0_Chr02_4885920_A_G	715639641	Y	Chr02	4885920	0.240157	4	Y	Y	Y	Y	Y	3			Y		2	AAAACAAGGATTTATCAGAAAATCAGCTACCCATAAGAAGATAAAAGGATTAAAGGACTA[A/G]GGCAAATTCCTCATACATAACACTCCCCACCATTTGAGGAAAATGATTGTTCAAACTTCC
BARCPV_1.0_Chr02_5021282_T_C	715647707	Y	Chr02	5021282	0.31441	0.571429	Y	Y	Y	Y	Y	3			Y		1	CACTCATTATTAGATTTCTATAGGACCATCCACAAATATCTAATCCCATGCTTAAGTGTT[T/C]GGCTCTCAGCGTGAGGGAGTATGTTGGAGATTCCACATCGATGCGGGTAAGAAAATAGAT
BARCPV_1.0_Chr02_5027382_C_T	715639643	Y	Chr02	5027382	0.231237	1.71429	Y	Y	Y	Y	Y	3			Y		2	GATCAATAGTGCCATCAAATTTGTTCGTTCGTCGCGATCTTGGTTGCGACACTTGTGAAA[C/T]TGGTTTGAAGATGTAAATTAGGGTGGATATGGATTCTCTTTTTtCTTACCTTCCTCCATG
BARCPV_1.0_Chr02_5591521_G_T	715642182	N	Chr02	5591521	0.277778	0.761905	Y	Y	Y	Y	Y	3					2	TGGGTTCTTGAAGGATTACTTGCCGGAGAAGCAAGCGGGCCAATCATCAGGCTCACAATC[G/T]GCGGGCAGTGAAGGACAGCAGCACGAAGTACCCATCCACGGCGAGATCCACACCATATGT
BARCPV_1.0_Chr02_5708959_G_A	715641612	Y	Chr02	5708959	0.490079	0	Y	N	N	Y	N	1	2	49.307			2	TCCAAAAAAaGAAAGAAGACGAAGTCATTCAATAGTTTTCTAGGTCTTATCTTTCTAAGA[G/A]TAACAATTTTATTTTGTAATAAACGGGGAAAaGGAGGGAAGCGAGTCATCAAATAAAAAa
BARCPV_1.0_Chr02_5719325_C_T	715650569	Y	Chr02	5719325	0.20852	0.190476	Y	Y	Y	Y	Y	3					1	AAGTCAATAATGAAGTACCTGTTGgTGGGGAGGATGAAGACCAAGATAAACAAATAGATA[C/T]AGTAAAGAAACCTCAGCCGCCTAGAAGAACTCTGCAAAAAGAATAGTAAGCATTGGTTtC
BARCPV_1.0_Chr02_5746829_C_T	715641611	Y	Chr02	5746829	0.434783	0	Y	Y	Y	Y	Y	3					2	GTTGATGATCCTTCACTATATCGTTTTATGGTTGAGTCTCTCCAATGTATTCTTATCACT[C/T]GTCCAGAACTCGCCTACAATGTTAATTGTGTTTGTCAATTCATGCATAATCCTCAACACC
BARCPV_1.0_Chr02_5755570_G_A	715650567	Y	Chr02	5755570	0.435644	0	N	Y	Y	N	N	2			Y		1	TTGCTTTAAGTAAGAACTATTATTGGCAGGAACAAACATAGTTCTACTCTCACAATAAAA[G/A]TGGTAGGTAAAAGGATACAATGGCCTGTTTAGCAATCACCATATCAGAACCTCCATGTAG
BARCPV_1.0_Chr02_5790347_C_A	715643295	Y	Chr02	5790347	0.376984	0	Y	Y	Y	Y	Y	3					2	GCAATCGCATCAAAAaCCAAGTTCAAAAGCAATTGGTTTCCATTGACGATCCTATAACCA[C/A]ATTATTATAGATTATTGTGGCTATAGTTACAAAAaGTTCAGTGGAGGTTCCATGGGATGA
BARCPV_1.0_Chr02_5808345_T_C	715643720	Y	Chr02	5808345	0.0813492	0	Y	Y	Y	Y	Y	3					2	TTAAAATAATACTAAATTGTATACTTGTTTCCAAATCATTATTGTTTATCTCTAACGCTT[T/C]GCTTCCGGGGATTATTAATCATCTCGATATTATTTGTTTTGATGAAATGTGTTTGTATCA
BARCPV_1.0_Chr02_5816638_G_A	715643719	Y	Chr02	5816638	0.166337	0	Y	Y	Y	Y	Y	3					2	CTCTTTGGTCGGTGTCTGATTTtGGAAAAGAGAAGGGAAAaGTAAAaTGGGTGTACGTAG[G/A]ACAGGTTTACATCAATTACATTTGGTAACCAAGTGGAAAGTATTTTCTATGTTGGACTAA
BARCPV_1.0_Chr02_5855171_A_G	715640819	Y	Chr02	5855171	0.208417	0.190476	Y	N	N	Y	N	1	2	49.498	Y		2	AGAAACCAAAGCTATACATGCCACTAAAGTTTTGTGTCAATGACTTTAAGGGAAAGCAAA[A/G]CAATTTGAATTCATTCGCCACCTATACTCCTCTTTCTTTTTCTACTTTTCTTCTACATTT
BARCPV_1.0_Chr02_5884694_T_C	715640820	Y	Chr02	5884694	0.292	0	Y	Y	Y	Y	Y	3			Y	CDS	2	CGCGTGGCGGCCACCGTCAGGTCCGCTGTTGATATTCAGACCCCTGGTGATCTAATGACT[T/C]TCACGGCAGCAGCTGCAACAGGTAATTAATTATTACTAACTGTTCTATCTCTATGCTTGC
BARCPV_1.0_Chr02_5899123_G_A	715649902	Y	Chr02	5899123	0.304781	0.190476	Y	Y	Y	Y	Y	3					1	CCGAGCCCACTACCGCCCCAGTTCAAGGTAAAAAAaGGGGgCGATCGACTAAGGCGCCCC[G/A]TTCCGAAGTCTGATCACCGTCCGGTAGTCCTGTTAGCATGTTGGGGTCATTCGTAAGGGT
BARCPV_1.0_Chr02_6067022_A_G	715650542	Y	Chr02	6067022	0.403579	0.190476	Y	Y	Y	Y	Y	3					1	GCAAAAGTTCTCTTGGCCCCACGGTGGACGCCAATTGTTCTCGTTCGGGTATTGAAGCCC[A/G]AAGAACAATTATTTTCATTACAAAAGTTAATGAAAATAGGAATTATTCTGACTGGTACCT
BARCPV_1.0_Chr02_6067525_C_T	715641560	Y	Chr02	6067525	0.174257	0	Y	Y	Y	Y	Y	3					2	GATCTGTCCTTGTAATCGTTGGTTAAGTGATTAATTTTTttATTATTGTAACTGTACTAG[C/T]ACGGTTGATCAGTCACCTAGACTCGGTCAGTATTACAGATCATCTGATCGTTCACTTGTG
BARCPV_1.0_Chr02_6122471_C_T	715642079	Y	Chr02	6122471	0.436759	0	Y	Y	Y	Y	Y	3			Y		2	CAAATGACTTTATTGGTTCATAAGGCAGTTTATTTTATTTGGTGTGCTCACTTAATGATG[C/T]GGTACATGAGTGTTAATACAGAAAAAGTTAATATCATATATGAATAAATGGGAAAGTATG
BARCPV_1.0_Chr02_6373706_C_T	715642210	Y	Chr02	6373706	0.490079	0.190476	Y	Y	Y	Y	Y	3					2	AAAAATTCAAGAACAGTTGAGGAGAAATACTTAACTTGCATCAGCAATGATCCTTTGCCT[C/T]ATTGTTTTTGGTTTGAATTTGTGTACGTTAAGTGATACAACGAATTTTATTATTGGGTTT
BARCPV_1.0_Chr02_6404417_T_C	715641094	Y	Chr02	6404417	0.224206	0	Y	N	N	N	N	1					2	TTCTATGAAGCAAATACCAAAAGTATTTTTAATATCAAGGCGATCTTGCAATGCTTTGAG[T/C]TGGCTTCAGGGATAAGGGTTAACTTCGCTAAAAGCAGGATTGGTGGTACGGGGTTGGATC
BARCPV_1.0_Chr02_6466739_G_T	715650223	N	Chr02	6466739	0.489109	0	Y	Y	Y	Y	Y	3					1	TTGAGGTCAGGCATAAGTGATTGGACATAAGTAGTCAGCCATGAAGGAGTATCCCACGAA[G/T]GATGATTTCTAGTAATTGATTTTGAGGAGATCTAACTCTAAAGTCTCATATCGTCCAAAG
BARCPV_1.0_Chr02_6508929_A_C	715640644	N	Chr02	6508929	0.281746	0.190476	Y	N	N	N	N	1	2	49.498			2	ACCGCCAATAACATTCACCGACGATGACTTCACAGCAATTGATCCTGCTCAGGACGACCC[A/C]ATGGTCATAACCGTTAAGATAGACAAATTTGCAATCGCAAAGGTCCTGGTGGACCAGGGT
BARCPV_1.0_Chr02_6578570_G_A	715649629	Y	Chr02	6578570	0.281746	0.190476	Y	Y	Y	Y	Y	3					1	AAaTTGAACATTAATAATTATATATGTCGGTCGACTGAGCTGTCCATGATTTCTCAATCG[G/A]CTTGGTCAGACAGACTGAAACACTGGAACACGTCTGTATGTCGGTATACAATTTAATTAA
BARCPV_1.0_Chr02_6593749_T_C	715640643	Y	Chr02	6593749	0.28	0.952381	Y	N	N	N	N	1	2	49.498			2	TTAACGACGCACACAATAACGACGGTTCTGGAACCTTCTTTAAATGTGGATTTTAACCGT[T/C]GTTAATCTACCATTTTGTACTGGTGATAACTACCAATTGTTCAACCAAAGAACAATGATG
BARCPV_1.0_Chr02_6635062_G_A	715643845	Y	Chr02	6635062	0.279208	0	Y	Y	Y	Y	Y	3					2	AGGCTATGAAAGAGAGTTTTATTTTGGAAGGTTTCAACTTCATCAGAGTAAGATATTTAG[G/A]GGAGAAATTTGTTTTGCTATCAGGGGAATTAAAATGCATTGTTAAGAGAACTTACGAAGA
BARCPV_1.0_Chr02_6664328_T_G	715649765	Y	Chr02	6664328	0.177291	0	Y	Y	Y	Y	Y	3			Y		1	TTGCTTAGAATATGTACCGTTGTGATTGAAATGCTTTGCCAGCATAATTTTtACCTAAGG[T/G]GACACTGATATGACGTATACTGTTTGATTAAATTGTATAGGCTTTATGCAAGTATGCTAG
BARCPV_1.0_Chr02_6873190_A_G	715650491	Y	Chr02	6873190	0.224206	0.190476	Y	Y	Y	Y	Y	3					1	GTCAGGTTAAGTCGATTTGGGCCTATTTTTtGTCAAGAGATCAAGCCCATATTGGGTTCG[A/G]GTCATGTCAAGCTAAGTTGATTTGATCCATGTTAAGTCAAGTTAAGTCGACCTATTCCCA
BARCPV_1.0_Chr02_7017664_A_G	715650265	Y	Chr02	7017664	0.478261	0	Y	Y	Y	Y	Y	3			Y	CDS	1	CCACAAAAACGGTGCAGAACAGAAGGCATAAACAAAAaCGATCAGAGCTCTCACTACCCC[A/G]TCAGGATACCAAGGAAATGCCATGACCATAAGGGTCCCTACAATTCCAAACCACGGTACC
BARCPV_1.0_Chr02_7023056_A_C	715651099	Y	Chr02	7023056	0.107143	0	Y	Y	Y	Y	Y	3					1	GGTGCGCTCGTGAGTAAGCTCAAGTCAAAGCACAAGTCAGAGCTGCCACGTGGCATTAAC[A/C]CTAGCAAAGGTATATAAGGTTAAGTGAGAAACAACACAAGGTACGTTTTTCAAATATTCA
BARCPV_1.0_Chr02_7130208_C_T	715650147	N	Chr02	7130208	0.365613	0	N	Y	Y	N	N	2					1	TATTCATCGTAGGTTTATAAGATCCATTATATATGGTGATTGTAACAGCTTGGTAATTTA[C/T]TTATGAAAATGTTGCAATATGATTTCCAAATCAGATGTTGTTAAGTGTATTTCTGTACTC
BARCPV_1.0_Chr02_7150219_G_A	715650148	Y	Chr02	7150219	0.294821	0	N	Y	Y	N	N	2					1	TTGAGGGCATGTAAGGTCATGGGCTCAACCCGATGGTGACCAGCTTATGGATCATTTTtC[G/A]ACCTCCGACTCACCCAAGCCTCATTAGCCTATGCCTGAGGCTGGGGACATGTAAGGTCAT
BARCPV_1.0_Chr02_7303124_G_T	715649644	Y	Chr02	7303124	0.117063	0	Y	Y	Y	Y	Y	3					1	TAAGAAAGAGAATTCTGAAGCTTTTCTAATAAAGTTCAATAAAATACAATCCTAAACTCT[G/T]AGGAACTAGAATTGTACTCTTCTTTTATTTCTCATAAGGACATAACTAACAACACAAACA
BARCPV_1.0_Chr02_7315872_T_C	715640656	Y	Chr02	7315872	0.312	0	Y	N	N	Y	N	1	2	50.042			2	CTTGAAAGAAATGAAGAGAAGAACATTCTCTGCACATATAGAATAAACTTTTATAAGTCT[T/C]GACATGTACTACGAATGCTTATACAACGTATCAACTTCATCTGTCCAAGCAAAAAACTTA
BARCPV_1.0_Chr02_7391329_A_G	715649648	Y	Chr02	7391329	0.490079	0	N	Y	Y	N	N	2			Y		1	ATTCAATTCACCCTACCTACTACAAGAAGATTATCGTAATATATCTGAACCAAGCTCCAT[A/G]ATCAAAGGCTTACCTTCTCCCTCAGTGCCCGAATTATACCACTAAATGTAGCAGCAACAT
BARCPV_1.0_Chr02_7509738_C_A	715650972	Y	Chr02	7509738	0.285141	0.952381	N	Y	Y	Y	N	2	7	54.927			1	TAAATGCTTATAGATATTAAGCAAATATCTATGTTGTAACAAAGATTCCTTAGTTTTAAT[C/A]GTGGTTTAAGTCAAGTAAATTAAGACATATAGTTCTGAGAAGCTAAAAGGGAATTTATTG
BARCPV_1.0_Chr02_7512812_C_A	715642611	Y	Chr02	7512812	0.28827	0	Y	N	N	Y	N	1	7	54.927	Y		2	CCATTCATAGAATAAATCAGGAGTCATAGGAGTCGTAGTTTTCACTTTGGCACGCTATAC[C/A]ATGTGATATTTTGTTAGATAACCTGATAAAATATTATGACATAGCTTCTAACAAGAAGGa
BARCPV_1.0_Chr02_7543382_C_T	715641578	N	Chr02	7543382	0.484	0.571429	Y	N	N	Y	N	1	7	54.927			2	GTTCATTGTGTTTCATGCTCAAACCTGTGAACCCAGATGTTCAATGGCTTTATTTATCAT[C/T]AATGTTCCACATTTTTGTCTCCTATTCAGAATAAGGTCACATGATTGGGTCCCTATCATG
BARCPV_1.0_Chr02_7779331_G_A	715643401	Y	Chr02	7779331	0.418972	0	Y	Y	Y	Y	Y	3					2	CGTTTCTTATGTTTTGACCGTGCACCTCTTCTCTTGTCATGGTTAATAGGGCCTGTTGAC[G/A]ATCAAATCGTATGTCCTCAGGGATGGTACCAGGGATTAACAACAGACCATCATATTTGAG
BARCPV_1.0_Chr02_8015992_C_A	715644726	Y	Chr02	8015992	0.170635	0	Y	N	N	Y	N	1	2	50.443			2	CCATGAGTTTTCACACATAGAGAAGGAGACATAGAGAAAGTTTTCTCTCCCTCTTTGTTG[C/A]TTCAACTCTCAACTTGTTGTTTGGGTGTCTTGTCAACACTTGAATAATGTACAATTGTTG
BARCPV_1.0_Chr02_8028217_C_T	715645138	Y	Chr02	8028217	0.414	0.761905	Y	N	N	Y	N	1	2	50.443			2	ATGTGTAAATAATGTGATTTTTAAGATTGCATGATAGAATGAAAAATTGACCAAATCGAT[C/T]ATGATAATAATATCAAGAAAAGTTGATTATTTTTTTtATtAAAATCTATTTGATGGAAGA
BARCPV_1.0_Chr02_8345080_T_C	715649944	Y	Chr02	8345080	0.293501	4.7619	Y	N	N	Y	N	1	2	50.443	Y	CDS	1	AAGGCTCCGGTTGAAGTTGCTGCAGCTGCTGCTGGGGGGAATTACGTTTCTTTCCATGTG[T/C]CCGTGCATGGGTCTGTGGTTCCGGTTGAAGTGGAACAACCTATTTATCAGTCTCAGGAGA
BARCPV_1.0_Chr02_8488256_G_A	715641120	Y	Chr02	8488256	0.234127	0.190476	Y	N	N	Y	N	1	2	46.964	Y		2	ATTGTCTGTGCCTTTGATGAAATTGTTAGTGCCAATCATGAACCTTGTTGATAATAGGTT[G/A]CGCTCGGTAGGTATATGGTCTTAATCATGAAAGACCATTCACTTAGTAGGTTTCTGGTAG
BARCPV_1.0_Chr02_8922033_C_T	715647789	Y	Chr02	8922033	0.325397	0	N	Y	Y	Y	N	2					1	AGATCAAGGCAGCTCAGTGGACATTCTCTACTGGAGAACATTTCAGAAAATGAGGATCCT[C/T]GAATTGGAGATTCAATCCTATGATGAACAAATCGTCGGGTTCTCAGGCGAGAGAGTAGAC
BARCPV_1.0_Chr02_8927833_G_A	715647790	Y	Chr02	8927833	0.324752	0	N	Y	Y	Y	N	2					1	CTCGGAGCACTTGGTGGAACCTTTGTGTGTGTACTAACATAGGTTCATGCTTTAGGCTTA[G/A]ACCAATATATGTATGAACTACTCTATCATAAGAAACTGAAATTGAATTTTACTAGTGGTG
BARCPV_1.0_Chr02_8936512_A_G	715647791	Y	Chr02	8936512	0.324752	0	N	Y	Y	Y	N	2					1	GGCCAGCCCACCTGTGCTCTGTAAACTGCTGCCAGGTACTCCCCTCACCTTTATTTTGCG[A/G]TCATGGATCTTTAAATTAGCTCGATCATTGTGCAAGAGCAAGACAGGGTCCAAAAGCCTG
BARCPV_1.0_Chr02_9091874_T_C	715639680	Y	Chr02	9091874	0.326733	0	Y	N	N	Y	N	1	2	50.443			2	TGTGAACTATGTTATAAACGATTTGGAATGTTGATTTTGGATGAGGATTTGGAATCATGT[T/C]TGTTAGGTTACTTAAGTGCTGATATTTTCACCTAAGTGATAAGCTTAGTCTGAGGACAAT
BARCPV_1.0_Chr02_9192195_T_G	715642938	Y	Chr02	9192195	0.297619	0	Y	N	N	Y	N	1					2	GCAAAAAGGATAACTCGACCGATCGACCTAACCCAAGGTTCAACTACGAGCTTTTTAACT[T/G]CAACAACTTAAATATACGCTATTACAGCTAGAATTACTGCGGCTGCTGGCACCAGACTTG
BARCPV_1.0_Chr02_9610369_T_C	715650633	N	Chr02	9610369	0.289683	0.190476	Y	N	N	N	N	1	2	50.229			1	TGATACCTTTGTTGACCTTCTTGGATCATAAGCATCTTCAATTGCGGAATGCTTGTGTCA[T/C]TAACATTTGACTTCTTTGAGATGCAATTTTTTGGTAATCTAAATTTCATATTTTTCTATT
BARCPV_1.0_Chr02_9616345_A_G	715641742	N	Chr02	9616345	0.499006	0	Y	N	N	Y	N	1					2	AAAGAGGTTGTTGTGTCATCCGTTCAGAGCCGTTAGATCCATATCCATCATTCGACATAC[A/G]AAACGACACAAAATCTCAGCCGTCAGATAGATCTGAATAAACAATGTTCAGTAAACGACG
BARCPV_1.0_Chr02_9723855_G_A	715640404	Y	Chr02	9723855	0.0677291	0	Y	N	N	Y	N	1	2	50.443			2	CTGGTGGTTCCTTGATATTAAGGAAGTGTTCTATGAAGTGTCTTTGACTCTCTCAATGGA[G/A]GTTACAACTGTTTATTTTCCACGTGTATCTATATTTATTTATTTATTTAATATGCAACCC
BARCPV_1.0_Chr02_10024120_T_C	715642724	Y	Chr02	10024120	0.290258	0	Y	N	N	Y	N	1	2	50.443			2	TGTCCAACCAGATTAAGGGAGTATAAATATTGTTGATGGGAAGTAGAAGAAAGTATTGGC[T/C]TGAGTAAAGAGGTTTTAAATCTGGAGTTGACTACGAAGTGGATAAGTCTTAGAGTTTTAA
BARCPV_1.0_Chr02_10024384_G_A	715642725	Y	Chr02	10024384	0.297619	0	Y	N	N	Y	N	1	2	50.443			2	AAGCCTGGATGCCCTAACCTTATCATGTCATCAAGGTCTGCTAGGTACGATGGAGAGGAG[G/A]ACGGGCTCTTACGTGGTCTTATTTGTTTGGTACTGTAGTTGGAGTGGAGAAAGCATAGAC
BARCPV_1.0_Chr02_10070116_G_A	715651176	N	Chr02	10070116	0.18254	0.190476	N	Y	Y	Y	N	2					1	ATGTTGGTAAAGATGAACTACATTAAATGCAACAACTATATTCAAGCTCGATAGACACAA[G/A]TGAGTTATTAAACCACCTAGGAGAACTAGGAGAGAAAGCTTAAACATTGTACTCATCGTT
BARCPV_1.0_Chr02_10113375_C_T	715641893	Y	Chr02	10113375	0.492063	0	Y	Y	Y	Y	Y	3			Y		2	AAATGCAAAGAAAGAATTACACTAATTTGATATTTCCTAGTATCTTCCATAAAATGTCTG[C/T]TCTATTGACGATTATGGGTGTGATCCAAAATCAGATTGATTCAGAACAATTTCAGAAAAT
BARCPV_1.0_Chr02_10167115_G_A	715642802	Y	Chr02	10167115	0.452381	0.190476	Y	Y	Y	Y	Y	3					2	TTGAGGTTCCTCTTTCCTTCCGCGCTAACCTTCCTTCCATTTGTGGTGTCTCCGTTCAGC[G/A]TCTATAGGTATGTCCTTTGAACCTCTGTCTTTCACTTGATCTTGCTTGTTTTCAGTTGTG
BARCPV_1.0_Chr02_10425658_G_A	715648368	Y	Chr02	10425658	0.335984	0	Y	Y	Y	Y	Y	3					1	TTTCTGCTAACTCTCTTCCCTCTTTTTCTGCTAACGCGACCTTCACGAAAACCTTACGCG[G/A]CCTTCACTGTTCGCCATTGCCGCCTCCGCGCAAGGTTGTTTCAGGTTTGTGCTCATGCAC
BARCPV_1.0_Chr02_10616898_C_T	715649088	Y	Chr02	10616898	0.123016	0	Y	Y	Y	Y	Y	3					1	TCCGCATTGCTTCAGCTGCTAGCTTAGGCTCTTCGTCATTGATCTCCTTCTCGACTGCTC[C/T]CTCTGTTTTGGCTTGAAGATTTCATCTTTGCTTCTAGTATACATTCTATGAGTATTTATT
BARCPV_1.0_Chr02_10799168_A_C	715641676	Y	Chr02	10799168	0.5	0	Y	N	N	Y	N	1	2	50.876	Y	CDS	2	TGTGATAATAGAAAGTGATAAGTTTACCTGTTGTAATAAGACAACCGTCCACTCTAATTT[A/C]GCAAAATAGAAGATTTTTTGACCAATAAGATAGTTGTTTCTCTAAGGTAGGACAACCGTA
BARCPV_1.0_Chr02_10879425_C_T	715650458	Y	Chr02	10879425	0.478088	0.190476	Y	Y	Y	N	Y	3					1	CTCGTGGTATCGGAGGAGGCAATCATTGCAACTTTAGTACAAGAAGTTGAAAAAGAAGAA[C/T]GACCAATCTATTTTGTCAGCAGAGTACTACATGGCGCTGGGGTACGTTACCAGATGATTG
BARCPV_1.0_Chr02_10911543_C_T	715641420	Y	Chr02	10911543	0.262948	0	Y	Y	Y	Y	Y	3	2	50.876			2	AGGTTTTCTTGAATTACTATATCATGTTCTATCACATGAAGATAGTCATGAATATATTTA[C/T]GAAGCTGGGACACATTAAATAAATTATGATGTTTTGAAACGTTTGGAGCTAAAGCAACTT
BARCPV_1.0_Chr02_10932244_A_C	715640777	N	Chr02	10932244	0.139721	0.190476	Y	Y	Y	Y	Y	3	2	50.876			2	GAGTAGACACAATTAAATCATATGGTAATAAAAAGATAGGTAATTTTATATGTTTCACAC[A/C]ATCATGTGATATGAAAGAGTGAGTAGCACCTGAATCATATAATACATTAATGAGGTGACC
BARCPV_1.0_Chr02_11037188_A_G	715640776	Y	Chr02	11037188	0.255061	0.190476	Y	N	N	Y	N	1	2	50.876			2	AGGGTAATCTTCACATGGTGAAGGATTTACAATACAAGGCTTACTCCCTAAACTATGAGT[A/G]CTCTTAACAACATATATGAAATATTCTCTCAACACACTAAAATAATGAATGCTAAATTGT
BARCPV_1.0_Chr02_11151386_G_A	715650549	Y	Chr02	11151386	0.488142	0	Y	Y	Y	Y	Y	3					1	TCGCCAACAAAGTGCAAGTCAAGTTCAAAGTGTATGGACTTGGAGTGCATAACAGGATTG[G/A]CACTGAGGAGAACATCACCAAGGTTGTCAGAGAAAACCTGAGGAGTAGAAGTGTGCATGT
BARCPV_1.0_Chr02_11182766_G_A	715650550	Y	Chr02	11182766	0.489109	0.190476	Y	Y	Y	Y	Y	3					1	AGCGAGGCAATGAAACAATGAGCTTCGAGCAATGGCATAAATGAAACACATAAGAGAAAC[G/A]AAAAAAaTACAAAAACCAATGGTGAAGAAGAAGTAGAGAGGTCGAAACCAGCTTGCCAAA
BARCPV_1.0_Chr02_11197811_C_T	715640222	Y	Chr02	11197811	0.222222	0	Y	N	N	Y	N	1	2	50.876			2	GTTTGAAGGAAGAACTTACAAAGGAAGAGGAAGAATGCAACAGTGAAGAGGAAGAGAAAG[C/T]CGCAAAGCAGACAAAATATTAAGAACGAAATGAAAAATGTAAGTAGCGTGCTCTATTTTA
BARCPV_1.0_Chr02_11346718_G_A	715640220	Y	Chr02	11346718	0.223762	0	Y	Y	Y	Y	Y	3					2	ATGAATGCTGACAGTGCTGGACGGGATGCTGGACGTGGTGCTGGACTTTGAGGAAGGCAC[G/A]CACTTTCTCTTTAATGTGTGAATGGAAAAATCAGAATTTGTGGCATTGAGGAATGTATCC
BARCPV_1.0_Chr02_11371525_C_A	715639292	Y	Chr02	11371525	0.448413	0	Y	N	N	Y	N	1	2	50.876			2	TTGTCATCACATATATAATATTAATTTAACACCATGATTAAAAATTCATGAACATCTTGT[C/A]ACTCTTATATAAATCAATCAGCTTAAATATCTTGATATTTATCAAATTGTCAAAATGTGG
BARCPV_1.0_Chr02_11678014_T_C	715650341	Y	Chr02	11678014	0.114	0.761905	N	Y	Y	N	N	2			Y	CDS	1	TTAGTaGAAaGTCCTGgCCTTGGATTAaGAcTCAGgAGgCAGGgTTTtCCcACTGTGCCT[T/C]GAGAGCTAGAGAGGAATGCAAGTGGGTAGGGTTCTTTGATGTTGATGAGTTCTTCTACTT
BARCPV_1.0_Chr02_11832651_G_A	715640055	Y	Chr02	11832651	0.222664	0.190476	Y	Y	Y	Y	Y	3	2	50.876			2	GAGAAAACATGACACATGTACAACCAATATAAGTATTTTTTtGACAAAAGTTTAGTGATA[G/A]ATGTAAAACATGTTACTATTTATCTATTATTTGTGATtATGTTTTTTttATTATCACTAA
BARCPV_1.0_Chr02_11835668_C_T	715640056	Y	Chr02	11835668	0.225743	0	Y	Y	Y	Y	Y	3	2	50.876			2	CATTGAATTTTCATTAGTTATGGATTTTCCTAAGTCATTTCTATTCAATGAGAACTTATG[C/T]TCATTATTTGATGCACTAGATGTAAATGAAACTGAGCCAATGTCTTCATTTTCTTGACAC
BARCPV_1.0_Chr02_11863174_A_G	715640058	Y	Chr02	11863174	0.224206	0	Y	Y	Y	Y	Y	3	2	50.876			2	TGTACAAACTCAACTTTTtTTtATTtCCAACAATGGAGTAGAGTAGAGCGTATGAGTGTG[A/G]TCCACTAAGTGATCATAATTTGGATATGTATTTTTTTATTTtGGtGTAGGTGTTGTAGTA
BARCPV_1.0_Chr02_11980934_A_G	715640057	Y	Chr02	11980934	0.223762	0	Y	Y	Y	Y	Y	3	2	50.876			2	TCTTACACTAAGCATGGCAGTATAAATTTCCTTGCTCAACACTAAGCCAGCAGCCATTTA[A/G]CAACCAGTCAACACACCAATCACTCTTGCTGTCACAAAAATTCTAAAAAACTTTGGCCTC
BARCPV_1.0_Chr02_12035916_A_G	715642165	Y	Chr02	12035916	0.492063	0.190476	Y	Y	Y	Y	Y	3	2	50.876	Y	5UTR	2	GACCAACCACCCAAAAGCTTCAACTCGTTTTTAGCCATCACTATGCAGTGTGGCGTGTTT[A/G]TTGTGTTGAAGTGTTTATGTATGAGAACGAAAGGTTGGATAAACTAACCATGAGATGAAG
BARCPV_1.0_Chr02_12048991_C_T	715642164	Y	Chr02	12048991	0.0575397	0.190476	Y	Y	Y	Y	Y	3	2	50.876	Y		2	AGTGTATGAAAAGTGAAGTCTAGAAGAGTCACACTCACACATAAATAGGAAAAACACCTG[C/T]ACACTTAAGTAGTTACATAATAACTGTCATAGTAAGTTTTATACGAATTAATTATTCCTA
BARCPV_1.0_Chr02_12142956_A_G	715642024	Y	Chr02	12142956	0.261905	0	Y	Y	Y	Y	Y	3	2	50.876			2	AAGTTCAGAGTGGTGATAGTTTGGTGAATGTTGGTTTATATGGCTTCGTTTGCATGAATG[A/G]GTTTGTTTtCTTTGAGTATGTAGTTGTGTTTGTGTTTACTTGGTCCTAAGGTGTTTTtGT
BARCPV_1.0_Chr02_12192156_G_A	715650656	N	Chr02	12192156	0.470707	0.190476	Y	Y	Y	Y	Y	3	2	50.876			1	TTGTTGCTCCAGCATACAACTGCCGACGTGGCAACAAAAATAATATATTATTTGTGTTGT[G/A]GGGTTGAGTTAAAATTTCTGAAAAGAGGACATTTGGGTGCCCTTGGTGACATTGTGAAAT
BARCPV_1.0_Chr02_12210779_A_G	715650655	Y	Chr02	12210779	0.293651	0.190476	Y	N	Y	Y	Y	2	2	50.876			1	AATGTTTTAATATAAGCTCGGAGTACATCTTTGACACATGATTGTTTTTAGAATAAATTT[A/G]TTGTGTGTGTTTCTTCTAAGCAAAGACTAAATGATGTTTTAATGCTTGATCATACTAATC
BARCPV_1.0_Chr02_12319977_T_G	715649961	Y	Chr02	12319977	0.23	0.380952	Y	Y	Y	Y	Y	3	2	50.876			1	GGACAAAGTCTTTAGAAAAAAATGTCAAATGCAAGTACATAAAGCTAGATGCAAGTCTAA[T/G]GAAGTGTCAAATGCAGGTGAAATGAAGTGTTAAATGCAAGTCTAACGAAACAGTAAATGC
BARCPV_1.0_Chr02_12794568_T_G	715648552	Y	Chr02	12794568	0.325349	0.571429	Y	Y	Y	Y	Y	3					1	CACTGGCAAAAaCTACAGTGGTTTAGTGGCAGTTTGTTATGGAAGATTGTTTACTGCGAA[T/G]AATACGAGGGAAAGTCTAGCTCGAGTGTCTAAGAGACAAGGGAAATCATCTAACACGAGG
BARCPV_1.0_Chr02_13241223_T_C	715647853	Y	Chr02	13241223	0.476096	0	Y	Y	Y	Y	Y	3					1	CGGTTTCATTAACGGTGGAGGAGGACAACACATCATGGGAAGGAGGGGATGAATTGCATA[T/C]GTCATCTTGCATGGGAGTGGCTATATGAACTTGGTCTTCAGTGGGCATTGTACCGTTATG
BARCPV_1.0_Chr02_13250657_C_T	715647854	Y	Chr02	13250657	0.476096	0	N	Y	Y	Y	N	2			Y	CDS	1	GTTGGAAATATGATTAATTGATTTCTACCTTATTTTAGGTGACCTTTGTATCAAGAGAAC[C/T]GGTGCTTCCTTCTTTCTCAAGAACTATTAAATTTGGGAATATCACTTACAACCTTTACAG
BARCPV_1.0_Chr02_13256265_T_C	715647855	Y	Chr02	13256265	0.476096	0	Y	Y	Y	Y	Y	3					1	ATAGAACAAAATGTTTAAGTAAAATAATCGTGACCGTCCATTTTACTTTGCATAAAATCA[T/C]TTGTAGTTAGGTTCATAACAGAATAGCTAAATGAGCATCCAAAAGTATATGATGGACGAA
BARCPV_1.0_Chr02_13267067_C_T	715647856	Y	Chr02	13267067	0.428858	0.380952	Y	Y	Y	Y	Y	3					1	AAACAAACCTCTTTTGTGGACCGTAGTTTTGGTACCTTCTTTATTAAACTTGTATTTAGG[C/T]TATTTAATTCTCTCAATCCATTCATATTACAAAAAAGCACATGCAATAAACATCTTCATC
BARCPV_1.0_Chr02_13277315_A_G	715647857	Y	Chr02	13277315	0.327381	0	Y	Y	Y	Y	Y	3			Y	CDS	1	AGAGATTGCATGGTATGAAGATAATCTGGCAGCAGAATCTTCCATGAAAACTGGTCCCCC[A/G]TCTACTTATTCTGATCGTGTATTTGCCAATGAGATTAACATTGCTATCAAGACAACTGAG
BARCPV_1.0_Chr02_13283626_G_A	715647858	Y	Chr02	13283626	0.380198	0	Y	Y	Y	Y	Y	3					1	AATGAAGTAAATAAGATATCCCATATGGAAGAGTTCAATTTAATGAAATTTGTGGCCAAT[G/A]AATATAAATTGATTGGAGGAGAATGTGTTAGGATTTTTCAACAAGGTTTAGATTGTTTCC
BARCPV_1.0_Chr02_13312945_G_T	715647859	Y	Chr02	13312945	0.378968	0	Y	Y	Y	Y	Y	3	2	51.059			1	CAATAATAGCCATAACAATTGTAAATGGGAGAAGAAAAAAaCATGATTGTTCCTCCTCAT[G/T]CTCAGGATTCAGGTTTCAGTTTTCCAATCTTTGGGGTTCAGAGAGAAACAACCCTACTCG
BARCPV_1.0_Chr02_13333948_G_A	715647860	Y	Chr02	13333948	0.224	0.380952	Y	Y	Y	Y	Y	3					1	AAATGTTGTATCATATATTCTAGTAAAAAGTGTCCGTCAACTTGGATAATAGGCTTGAAA[G/A]GCCAAAAGACGCGATCCAAAATGTAACAAGATTTGCAAGAATATGACACACAACTAGAGA
BARCPV_1.0_Chr02_13518851_A_G	715648709	Y	Chr02	13518851	0.357143	0.190476	Y	Y	Y	Y	Y	3			Y	CDS	1	TTTGAACCTTGCTGGCCAGGATGTCACAGATGCATTCATAGCTTACCATCCTGGTACAGC[A/G]TGGTCACACCTTGACAGATTCTTCACTGGCTACCACCTCAGTGATTTCAAGGTCTCTGAG
BARCPV_1.0_Chr02_13572494_T_C	715648705	Y	Chr02	13572494	0.310891	0	Y	Y	Y	Y	Y	3			Y		1	TTCAAGAGACAATTTTCATGTAGCAACCACCAGGTTTTATCTCCTCCAATCCTAGTCAAG[T/C]TTGTAAACTGCACAAAGATATGGGCTTAAACAAGCACCATGTTCTTGGTTCCAAAAATTA
BARCPV_1.0_Chr02_13589286_A_G	715640031	Y	Chr02	13589286	0.221782	0	Y	N	Y	Y	Y	2	2	51.161			2	AACCTTAGTCGGCCGGGCAGTCTTCGATACAAGGTCTTACAGGATCGTCTAACACCGACC[A/G]GTACACTTGGTCCCCAGGTTCGAGGGAATTTATTCTGAAGAGTCTTAATATGACTTATAT
BARCPV_1.0_Chr02_13676237_C_T	715640032	Y	Chr02	13676237	0.384146	2.47619	Y	N	Y	Y	Y	2	2	51.161			2	AAGTATTTTCTACCGTTTAAAAAATCACTTTGCAAAATTTGAGAGATATTTTTCTTGAGA[C/T]CAATAACACTTCTCAAAGCATTTTTGGTTCATTTATTGGTTCGAACTCTAATATTCAAGA
BARCPV_1.0_Chr02_13730904_A_G	715642443	Y	Chr02	13730904	0.414343	0.571429	Y	Y	Y	Y	Y	3			Y	CDS	2	TTAGACCATTCTATATGAATCCACAAATGCCACAAATGCCAAAAATCCCAGGAGCTTCTC[A/G]AATGTGGTATGTTCCTCGAAAGAACATATTTAGTAAGCAGGATGATGTCCTTTCTGCTGC
BARCPV_1.0_Chr02_13956247_A_G	715640365	Y	Chr02	13956247	0.224	0.190476	Y	N	Y	Y	Y	2	2	51.161			2	CTACCACACACTCACTAGTAAACCTCAAATGGTGTTTTGTAACTCACTCATACAATAATT[A/G]CCATTGGGTTCTGTAAGAGGTATTTTAAAAaTCAAGTAAAATAATACACATACTTCAACC
BARCPV_1.0_Chr02_14062508_A_C	715640363	Y	Chr02	14062508	0.226	0	Y	N	Y	Y	Y	2	2	51.161			2	ACCCATATACACTGGCAAATTAATAGATTAATTTTGTAATCAAGAAATAATGTTAGAAAA[A/C]TTTAAACCTGTTAAAACAAGAAACAACAAATTGAAATTTTTTAAAGCCTTTTTCAACACA
BARCPV_1.0_Chr02_14227394_C_T	715640227	N	Chr02	14227394	0.200795	0	Y	N	Y	Y	Y	2					2	TGAGAGCATCCATTGTGACCCTAACTCCACCCATTGAGGGTCCCCTCCTGGTGAGAACTC[C/T]GCCACGAAATCTGCATAAACTTACCCTTTGATGGACCCCCTGGGTTCATACTGGATGTCA
BARCPV_1.0_Chr02_14617242_G_A	715651072	Y	Chr02	14617242	0.188119	0	Y	Y	Y	Y	Y	3					1	TTGGCTTGCTTTGCATCAGCCCTTGCAAGATATTCGACAAAGTTTAGGGTAGATGAGGAA[G/A]AGGATTGTTGTTTTGTAATAGGGAATGCCTCGTGTGAAAGGAACTATTTTCCTTTGTAAA
BARCPV_1.0_Chr02_14751132_T_C	715641621	N	Chr02	14751132	0.491054	0.190476	Y	Y	Y	Y	Y	3	2	51.363			2	ATGATAGATTGCTTCTCACTCGTCCATGAGATTTCTCCTCCAACTAAAaGAAaCAAATAA[T/C]TAAATGTAGATTTTCTTGTATCCACACATCCAGCATAATCTGAATATGAATATCCTATCA
BARCPV_1.0_Chr02_14785711_T_C	715651095	Y	Chr02	14785711	0.332673	0	Y	Y	Y	Y	Y	3	2	51.363			1	GGAAAGAAaGATTCTTATCTATGGCAGGTAGAATTTGTTTGATTAAATCAGTTTGTACTG[T/C]CATTCCACTCTTCTATTTGTCCTTCTTTAAAGCTTCGGTGTCAGTCTGTAACAATATCAT
BARCPV_1.0_Chr02_14862445_C_T	715649196	Y	Chr02	14862445	0.460922	0	Y	Y	Y	Y	Y	3	2	51.32			1	TTCGTACACATGTAGGATCCATGAGTTGCCATGCTCCATTGGTTCTGGACTTAGCTCAAC[C/T]GCGAAATCAGCTAGGCATTGTGACTTGAGGGGTCCTCTCGACTCGTACTTAATGTTGAAT
BARCPV_1.0_Chr02_14942461_C_T	715649194	Y	Chr02	14942461	0.29703	0	Y	Y	Y	Y	Y	3					1	TCTTCAAGTGCTAGAGTCGGGTTTAGAATTCATAAGTTAATAAGCGACTCCATACATGTC[C/T]AGCAGAGTAGATACGCATTCTTGCCAGTGTCGAAAATTCTAACCAATGAAGATTTCAATT
BARCPV_1.0_Chr02_15261688_G_A	715641966	Y	Chr02	15261688	0.488142	0	Y	N	Y	Y	Y	2	2	51.363			2	GAAGCCGCTTTTCACTAACTCGTCCAACTGGTATCCCAGTGACAAGTAGTTGCGTATGAG[G/A]TGGCCATATCCTTGGTGGAATTCTCACCAAGTGTTCTTGTTGAGCCCCATCTTTTTGTCG
BARCPV_1.0_Chr02_15303167_G_A	715640909	Y	Chr02	15303167	0.205179	0.190476	Y	N	Y	Y	Y	2	2	51.363			2	AGGAGACGTTAAGAACGCCCAAAATAAGCGTGTACCCAGTTGTTAGGGAAAGGTCGTTGC[G/A]GgTTTGCCTAGTCGAAACAGGAGAAACTTTGATGACACCCTACCAACGCTACTTGGCTGA
BARCPV_1.0_Chr02_15346031_G_A	715650006	N	Chr02	15346031	0.203593	0.380952	Y	Y	Y	Y	Y	3	2	51.363			1	CCAGCATCATATGACTTTTGCCCGCTCCATCAACCTGCAGAAACACCAGTAGGATTGGCT[G/A]GTTCACCATAACATAATGTCATCGATTTTGAACCTCCAACCTTCTCTCATTTACAATTGC
BARCPV_1.0_Chr02_15511442_C_T	715648830	Y	Chr02	15511442	0.182178	0	Y	Y	Y	Y	Y	3	2	51.363	Y		1	AACCACCTTTTCATTCTTTGTGCATGCATGTGCTGTTTATGTATTCATACATATAAATGC[C/T]TTCTTTTCCCTCATGTGTGCTTTTGTTTTCACGTGTGGTGTCCCTGATGTGTTGTTGTGT
BARCPV_1.0_Chr02_15515077_A_C	715640079	Y	Chr02	15515077	0.394059	0	Y	Y	Y	Y	Y	3	2	51.363			2	GTCCTTATAAAAAGTGCATCAGAGAGTTAAAGACGGAGATATATTTACATTGTATTTGAT[A/C]TCGACTACTAAGTAATGTGAGACTATCAAAACAAGTCTTCTCAATCAAGGTCTAAGGGAA
BARCPV_1.0_Chr02_15526219_T_C	715640077	Y	Chr02	15526219	0.382178	0	Y	Y	Y	Y	Y	3					2	CATAAGGTTTACAAAAACAGTCAAGAGTGTTAATCTTGAACCCTACAAAAACACACAACA[T/C]TTTAACCACACACATAATTCAGAAACCCTATTTGGATCTGCTTACAACAACATACAATGA
BARCPV_1.0_Chr02_15573173_A_C	715648832	N	Chr02	15573173	0.0916335	0	Y	Y	Y	Y	Y	3	2	51.363			1	AACACTATAAATAAAGGTGCTAAAGTCATGTAAAATTCATCTTGAATGAGAAGAGTTATG[A/C]TGCCCAAGTTTGGCTATAAACACTTTTTCTTGAGTTTTCTCTAGGATAGTTTCTTAGTTA
BARCPV_1.0_Chr02_15630492_A_C	715640081	Y	Chr02	15630492	0.171315	0.190476	Y	Y	Y	Y	Y	3					2	GTAAATTGATTATCTATTGTCAAGTAAGACGACCTGTCTCACTAAGATTATTCGAGTAGG[A/C]ACCTTGTGTGTAAATTGGTTATCTATTAACAAGTAAGACGACCTGTCTCGATAAGATTAT
BARCPV_1.0_Chr02_15665126_T_C	715651109	Y	Chr02	15665126	0.322772	0	Y	Y	Y	Y	Y	3	2	51.363			1	GCATCCTTGTCGCCAAACTTCGGTAGCTTTTCAAAAGAATGCTAAGCTTGCACTGAAATA[T/C]TTCAGTCATTTTCAAATTGACAACAAGATAGGAGCAATAGCATACAAACTCCAACTTCCT
BARCPV_1.0_Chr02_15760100_G_A	715650785	Y	Chr02	15760100	0.492063	0.190476	Y	Y	Y	Y	Y	3	2	51.363			1	TCCAAGGCCACCACACTTCCTAGGAGGGCCTTGTTCGTAGACTTCCATTGAGCTTCCGCC[G/A]AGATCACCAAAAACCTCTAATCATGAAGACACTCTTCCATCATTGTGTCACCCCATTACA
BARCPV_1.0_Chr02_15824080_C_T	715644181	Y	Chr02	15824080	0.188119	0	Y	Y	Y	Y	Y	3	2	51.363			2	TGCCAAGTCTTATAATGGTAGTCATCCATTGCATAATATAGTAGCCACATTCATACACTC[C/T]CATTTGTTTATTACACTACAATTCAATTTTGACAAACAATGAATAAAGGAAGACATTAAA
BARCPV_1.0_Chr02_15900749_A_G	715644548	Y	Chr02	15900749	0.225743	0	Y	N	Y	Y	Y	2					2	CAAGAGGAAACTGGCGAAGGCGCCGAATCTGCTCCTCCCCcACCTCCGGCAGAGGTCTCT[A/G]TTGGTCCCGCCTTTGTCGCCGCCGCCTCCGTCGTCGCTGCCCCATACCTTATTGCCATTC
BARCPV_1.0_Chr02_16064908_G_A	715641815	Y	Chr02	16064908	0.436759	0	Y	Y	Y	Y	Y	3					2	CTTCATGTACACCACAGTTTTCAAGCAGCTCAAACTCCGCCTTCCTTTCACGGGGTTTGA[G/A]CGCGCTCTACTCACCGAGGTCAACGTGGCTCCGACCCAACTGCATCCCAACAATTGGTTT
BARCPV_1.0_Chr02_16167159_C_T	715643121	N	Chr02	16167159	0.218688	0	Y	Y	Y	Y	Y	3	2	51.363			2	AGTTATCAAAACCAGTAAAAGCAGAGGAAATGCACTAGGGGATGAAGTCATTACGAAGAA[C/T]AGTTATATTCAAGATACGTCAAAGAAGATGTTCGAAGCAATTACAAAGTCAAAACAAAAA
BARCPV_1.0_Chr02_16167311_A_G	715643120	N	Chr02	16167311	0.426877	0	Y	N	Y	Y	Y	2	2	51.363			2	GACCTCATTCATCTTAAGCGATTATGAGGCCGCTGGCACCTTTGGCAATACGCTCCTTAG[A/G]GCTCAAGAAAAGGAAGTAAAAGATAGAGTTGAATTTTTACAAGTCAAAGAGGCGACAGAA
BARCPV_1.0_Chr02_16368951_A_G	715644091	Y	Chr02	16368951	0.171937	0	Y	N	Y	Y	Y	2	2	51.363			2	TGACACCCTACcAACGCTATTTGGCTGATGAGATACTCCCACTAAAGCCTACAGAGGCCA[A/G]AAGAaTAAaGAAAAaTTCGATCAAGTACACGTTGATTGATGGAAaGTTGTTCAGGCATGG
BARCPV_1.0_Chr02_16532383_G_A	715649907	Y	Chr02	16532383	0.433663	0	Y	Y	Y	Y	Y	3	2	51.363			1	TCTCTTTGACGTAAGGTAGTATCAGGGAGAGTCCTTGAAAGAGTTCTTAAAAAGATTCAG[G/A]GCACAGGTGGTGAAGACATGACGGTGCACGCTTTCAGGAAGGGAATGCTACCAGGACCCT
BARCPV_1.0_Chr02_16532683_A_G	715640834	Y	Chr02	16532683	0.433663	0	Y	N	Y	Y	Y	2	2	51.363			2	CATGTCGTTCACTCAGGCAATCATGGACATTGTGATACCAGCCACTTTCATGGGCCCGAA[A/G]GTCTCTTTCACAGGTTTAGAGGATCCAGAGGCTCATCTCACAACATTCCACACCCAGATG
BARCPV_1.0_Chr02_16559344_A_G	715649906	Y	Chr02	16559344	0.167331	0.380952	Y	Y	Y	Y	Y	3			Y	3UTR	1	ATGCTACAGTTAACTATCTGAACAGGGCAACGAGCTAAAAATGAAAACAGGAACTTGTGT[A/G]AGAATTTCATATGGAAACAATATATCAATTGATTTCTTTACACGCTCATACAGGGGTTAA
BARCPV_1.0_Chr02_16569726_C_T	715649905	Y	Chr02	16569726	0.27833	0.190476	Y	Y	Y	Y	Y	3					1	CATGCAGAGGAGACAACATGAGATAACACAACGTGAATGATTGATGGCTTCACAACTAAG[C/T]TATAAATTTCATTGTAATCATAGCCTTCTGCAACTAGATAGGCTTTATGTCTTTGAAAGG
BARCPV_1.0_Chr02_16570344_A_G	715640833	Y	Chr02	16570344	0.105788	0.190476	Y	N	Y	N	Y	2	2	51.363			2	TAGCAAAAGAGAGCTCAAAGCATGTGATGAGTATATGTGGAAGAGTTCCAACGACTGAGC[A/G]ATATAAGGTAGGATCTTCCATGGCAGATGAAGAATCTTTCTTTAGACGAATATTGGACTG
BARCPV_1.0_Chr02_16599596_A_G	715642426	Y	Chr02	16599596	0.428571	0	Y	N	Y	Y	Y	2	2	51.363			2	ACTAACTAATTGAATGGTTTGTTTTtATCATGTCTGATCTAACAACGTTTTGAAGTTGCA[A/G]TATAGAGTAGACTATTCGAGCATCTACAATTCTATTCACATTAGACGATTTGAAAAATGT
BARCPV_1.0_Chr02_16671751_C_T	715650206	Y	Chr02	16671751	0.171657	0.380952	Y	Y	Y	Y	Y	3	2	51.363			1	ATCAGGTACATCGTTGTTAACGCGTCCTCCACTTGCAATTTGCTTTAGGGGTGACCTTCC[C/T]TGAACACATTGAGTACGATAGCCTTAATGGCCCATATGAAGATGAAGTTGCCTTCTTCTG
BARCPV_1.0_Chr02_16752565_A_C	715640941	Y	Chr02	16752565	0.224206	0.190476	Y	Y	Y	Y	Y	3	2	51.363			2	GTCTTTTGGTACATATTTTTTTAGGTCCTTTTCAATTAGTCTTCCTTGGTTTTCCCTTTG[A/C]GAGACCATTGGATGATGCATAAATTTTACTAGATGATGCCTATGCAGGATTATCCTTGTA
BARCPV_1.0_Chr02_16837352_A_C	715650064	Y	Chr02	16837352	0.222664	0.190476	Y	Y	Y	Y	Y	3			Y	CDS	1	ATCAGTATCCAGATTGTTTCCCACCTTTGATTTCAAAGGAACTGTTGCATCTGCTCCACT[A/C]GTTGAACAGTTTAGTTTATTCTGTTCTTTCTTACTTCTGGTGTTATTTGTCACAACCTGA
BARCPV_1.0_Chr02_16845114_G_T	715650065	Y	Chr02	16845114	0.157371	0.190476	Y	Y	Y	Y	Y	3					1	TTGCTGGCCAATGCAATGCGCCTACTCGGCTGATCGAGTTACATCTTACCGTGCCTTATT[G/T]CTTGTCAGTGCAGTGTGCCTACTCAGTTGACCGAGTTACGTCTTATCGTGCCTTATTGCT
BARCPV_1.0_Chr02_16868151_C_T	715651061	Y	Chr02	16868151	0.0518962	0	Y	Y	Y	Y	Y	3					1	ATCTTCGCCTGCTTCCATGCGGACGTCGTCCAGTCGAGGATCCAAGTCTACCAGTGCCAT[C/T]ATGTGATCCGTTATTTCTCTTTTTTGAGGGTTTTCAAGCGCCTGGCCTTCCCATTCTTGA
BARCPV_1.0_Chr02_16936038_A_G	715650059	Y	Chr02	16936038	0.223553	0.190476	Y	Y	Y	Y	Y	3	2	51.363			1	CATTAATCGTGTTTGTCGGTTACTAAACACATCAATCATATAAATATTAGTTTGTTGTTA[A/G]CATTAAGTATAGAAGATGAGTTATATGTTTGTTTGTGATTACATTTAATGGTGGGATTAT
BARCPV_1.0_Chr02_16955471_G_T	715650057	N	Chr02	16955471	0.443114	0.190476	Y	Y	Y	Y	Y	3					1	AATCATTGAAAAGCTTGCGTCGTCCCATTATATCACACTTAAGATAGCTATTTTCTCTGG[G/T]GTAGAGGACCCCGAGAATCATCTAAAGGCGTTCAAAGCTCAAATGATCATCTCTACGGGG
BARCPV_1.0_Chr02_17056156_C_T	715650301	Y	Chr02	17056156	0.277778	0.190476	Y	Y	Y	Y	Y	3	2	51.363	Y	CDS	1	TGTTCTGGCGGCGCAGGGGCTTCACCTGCTCGCGCAGGACGTGGTTTCCTGGCTCATTGC[C/T]AGGGTTGGGGCAGGGAGAGCTGACAAAATAGTTGAGTTTATGTGGAGGAATCATGCTATG
BARCPV_1.0_Chr02_17119067_C_T	715647653	Y	Chr02	17119067	0.490946	1.33333	Y	Y	Y	Y	Y	3	2	51.363			1	AGTACAAATATGATATTCTAATGGATTCATCAACACTAGGATCATCTAATATAATCTTTG[C/T]TGAGAACGTGGGCATTTGTCTAACGCTTTGTTTtCCTTGTATGATCTAGTGAGTCTTACC
BARCPV_1.0_Chr02_17282990_C_T	715647652	Y	Chr02	17282990	0.49	0.571429	Y	Y	Y	Y	Y	3					1	TCAATCCTTGGTTCCCATAAGATGACTGTGGTTTGTTTTGAGATTTCTTACTAGAGGTTT[C/T]TGGGGGGTTCGACCATCAGTAGAAAAAATAATGGCAGGAGCGGACTTGATTTCGTCGACA
BARCPV_1.0_Chr02_17382085_G_A	715647656	Y	Chr02	17382085	0.243564	0	Y	Y	Y	Y	Y	3	2	51.465			1	TCATAAGCTACTTAAACTAGTCGAGATTTATTATGGCATGCATGTACAAAGCTTTAAGGC[G/A]TTCTTATACAACAAATGATTGCAGTAAAGTAAGATAGGTTAATAATAAAGATAAAGTACG
BARCPV_1.0_Chr02_17398870_C_T	715647655	Y	Chr02	17398870	0.214286	0.190476	Y	Y	Y	Y	Y	3					1	AAGTGCAACAATCGGTCATCAATCACAACAACTACACCTCCTTCAAATGGTGGGGGAGGC[C/T]GAGGATTCGTCTGCCCAAATTGTCATAGTACATGGCATTGTGAGCACCTCTCGAACTAGA
BARCPV_1.0_Chr02_17448594_G_A	715647651	N	Chr02	17448594	0.198783	2.09524	Y	Y	Y	Y	Y	3	2	51.553			1	ATGCCCACTTTTTAGTTTCTTAATTAGATCTTTCAGTTGTTTCTTTAACTTCGTGCTGAA[G/A]TCTTTTAGTCTCGGTTAACTAATGTGGACTTTGTTCAACGTTAGGTGATAATATTGAAGT
BARCPV_1.0_Chr02_17503232_C_A	715640989	Y	Chr02	17503232	0.232604	0.190476	Y	N	Y	N	Y	2	2	51.553			2	AGGTTATTGGAGAAATAGGGCTAAAATTTTGCAAAATTAATGGAGAGGTAGGTTAGTTTT[C/A]ATGGTTATCTTTTCTAGATTTTTTTAAAATAACTTTCTATAGGGTTTTGTTGTGGATTCC
BARCPV_1.0_Chr02_17573191_G_A	715651158	Y	Chr02	17573191	0.394059	0	Y	Y	Y	Y	Y	3	2	51.735			1	ATATGGAAAATACTAAAACTAGACTTCTCTCTTATAGGCTCAATATTAATGAACTCTTTA[G/A]AAGATATCTCTATTTCTTGCTTATTAATTTCTAGATTTGTAGGAGGTTCTATTGTTAATG
BARCPV_1.0_Chr02_17615488_C_T	715650973	Y	Chr02	17615488	0.428854	0	Y	Y	Y	Y	Y	3	2	51.735			1	TGTGTGAGAGGAAAGTGCCTAAGTCGTACATTACCAAGGGGAAAGTGGAGTGAGACAACC[C/T]CCGTGACCAAGAAGTACAGGTCTTCCTGTAGACAGCTCTGCCAAGAGCGCCAAGAGCACC
BARCPV_1.0_Chr02_17639554_T_C	715642615	Y	Chr02	17639554	0.28827	0	Y	N	Y	Y	Y	2	2	51.735			2	AAaAaTGATGAAAAAaGAAGGGAGAGTGTGCGATCCTAGTTCTTGGCTTTCGATTCAAAG[T/C]TTGGATTAGATTGTGCGATGCGTTTTGGGTTCTTCAACGAATACCATAGAAAATTCATTG
BARCPV_1.0_Chr02_17788262_A_G	715639568	Y	Chr02	17788262	0.380952	0	Y	N	Y	Y	Y	2	2	51.553			2	CCTTTCTCCACCAAAACTTCACAATCCAACCCTTACCACATATATAACCATACCCTTCAC[A/G]CAATGTCAAGTGATATAGATATATAATATATACACCACATATATTGTCAACATTAAGTAA
BARCPV_1.0_Chr02_17959594_G_A	715644429	Y	Chr02	17959594	0.184158	0	Y	N	Y	Y	Y	2	2	51.553			2	TGTCTTGTTACTGCTACACGGTGATGCCCTTTGGGATGAAAAATGCGGGCGCCACCTACC[G/A]AAGGCTCATGGATAGGGTCCTTGCACTCATGATAGGTCGGAATGTGCAGGCTTATGTGGA
BARCPV_1.0_Chr02_18028945_G_A	715643357	Y	Chr02	18028945	0.182178	0	Y	N	Y	Y	Y	2	2	51.553			2	TTTGGGAGTACTATTAGTATATGTGTTTTCTGGGTTAGTAAGGTAAGATTGGTTAGTTAG[G/A]TTGAAAGAGTTTATTGTCCAAGTCTTTTGTATACAGTTAGATTATCGTGAAATGCTAAAA
BARCPV_1.0_Chr02_18308769_T_C	715643458	N	Chr02	18308769	0.182178	0	Y	N	Y	Y	Y	2	2	51.553			2	ACTGCTTGGGTGCTAACTCATGCGCCCAAGCTCCGAGTCATTCGCCCTGAGAGTACCTCG[T/C]TTTCCTCACATGCCATGCATGCAGATCACCCTCTGGGACGTGACCTTCCCATGGGTCGTC
BARCPV_1.0_Chr02_18411295_C_T	715641994	Y	Chr02	18411295	0.304348	0	Y	N	Y	Y	Y	2	2	51.553			2	CTAATAGTTCCTCTTCCAAGAATTCTCCCTTTGTTGTTATCCCTGTATGTAACATGACCT[C/T]CTTTCTTAAGGAGCTGATTGACAAACTTGATTTTATCCCCTGTCATGTGCTTTGAATAGT
BARCPV_1.0_Chr02_18524778_C_A	715651192	Y	Chr02	18524778	0.374179	0.761905	Y	Y	Y	Y	Y	3	2	51.553			1	CTGCCGGTTGACCTAAAACGTCTTCGTGCATCTACATCACTCTCACGTCCAAGATCCATG[C/A]GCTTGCACATGCTTTTCCTTTGATGAATGCCTGAAAATACAAAGACAAAGGACGCCCTAG
BARCPV_1.0_Chr02_18778200_A_G	715642920	N	Chr02	18778200	0.428854	0	Y	N	Y	Y	Y	2	2	51.735			2	TAGCCCAGGTTGCCTGCGTGCATCCTGGGATGGATCTCTCCCAATTTGAGGTGACGAGGC[A/G]GGTCGTTGACAGGCAACTAGTGGCCAAGGAGTAGCCTCTTTTTTtATtGTAACTTGACTG
BARCPV_1.0_Chr02_18994235_T_C	715649059	Y	Chr02	18994235	0.129032	0.761905	Y	N	Y	Y	Y	2	2	51.553			1	ATAATATTGCATTTTGTTGAAGTCCTCTACCACACCTATGTTCCCTTTGTTGATCCTCAA[T/C]TCAGTGTATTTTAGCCCCGTGATAGCAATCCATACAGTAGGAGCGATCTCCATATCCACC
BARCPV_1.0_Chr02_19040764_C_T	715649058	Y	Chr02	19040764	0.206186	0.571429	Y	N	Y	Y	Y	2	2	51.515			1	GTGCGCGAAATTGCTCAAGGGTAGCACTGAAGCCGTCTACGAAGTCGCGGGCAATTTCAT[C/T]TTTAGTGGCATCAAGAGCAGTATCAAGAGTTTGTACTTTTGAACAAAGCATGCCCTCCAT
BARCPV_1.0_Chr02_19181028_T_C	715650118	Y	Chr02	19181028	0.274354	0.190476	Y	N	Y	Y	Y	2	2	51.553			1	ATTAATTTGATAGGTGAAATTCTTGATACCATTTCTTTCTTATTTAGATTTATTTAATTT[T/C]CTTCTTTCCCTTATTATTTTCCTTTAAATGCATCAAGTACACTACCATAAAGGAACTAGG
BARCPV_1.0_Chr02_19223172_G_T	715649798	Y	Chr02	19223172	0.208417	0	Y	N	Y	Y	Y	2	2	51.735	Y		1	ATTTCATCAACTTCACATCACCGATTCTCAAATTCTCTTTATTCTCATGTGTTGCAAAAT[G/T]ACATAGTTGCTTAACGATCTATGTTCAGAATTCTGATTCGTTGCTAATTGTTAGTGATTA
BARCPV_1.0_Chr02_19635802_G_A	715641598	Y	Chr02	19635802	0.310139	0.190476	Y	N	Y	Y	Y	2	2	51.553			2	AACTCTAAGGCTCTTCCTAGTGCCAAATTCTTTGCTTGGTGTGTACTTAAGTGGAAGGTA[G/A]CAATAAAAGTTAATTTGGGTAGGAGAGGAATATTACAAGGTTATCTGAGGTGTGCATTGT
BARCPV_1.0_Chr02_19720851_C_T	715650319	Y	Chr02	19720851	0.488142	0	Y	N	Y	Y	Y	2	2	51.515	Y	3UTR	1	TGAATTCCGTGTGTTGAATTGTTCATTCTCTTTCATACACGCGTGATTGTAATCACCACC[C/T]TTGAGTTTGCATAGCTGATTAGTTTGAGTGGCATTGTTTCTACCAAAAGTCTACTTGTTT
BARCPV_1.0_Chr02_19893989_C_T	715639571	Y	Chr02	19893989	0.439759	1.33333	Y	N	Y	Y	Y	2	2	51.553			2	TTCTTTTTTtAAAGCTTATTGTGAGGCAACTTAAATAGGAGAACATCTTTATGAGAATTC[C/T]ATTTCAATCTTAAAGTGTCATTTACTTTATTAAGGTAAGGGGTTCAATCCTAATCTCCAA
BARCPV_1.0_Chr02_19906973_T_G	715639570	Y	Chr02	19906973	0.217822	0.190476	Y	N	Y	Y	Y	2	2	51.735			2	TTATCCCTTGTCTTACTCTATTTGTGAAGACAAATAAGGGGAGAATTATCTAGTTTTTCA[T/G]TGTTGAAATGCAGTGTTTAACTACTGCTACTATTATTTGATTTATAACTGTTTTATAATT
BARCPV_1.0_Chr02_20278643_G_A	715640388	Y	Chr02	20278643	0.299603	0.190476	Y	N	Y	Y	Y	2	2	51.735			2	GAGTAAGCACTTGATATTTATGTTAGGTATGAGGTTTTTCTTTGTTTATGTGTATCATCT[G/A]ATGTTTGGTGCGCATTTCATTTGTTCTTATGTGCGTTTTATCAAACTTATAGAAAAGACT
BARCPV_1.0_Chr02_20736446_C_T	715640502	Y	Chr02	20736446	0.303393	0	Y	N	Y	Y	Y	2	2	51.735			2	TTTAGTGTGCAAAAACAACATACCTTTTATTTGTGTGGAGACTTACTCTTCTTTTATTAC[C/T]GCACATCCCCATGCAACCATTTTCCCTGGAGATAAGTAAATCTTAACTGAAAATATTCTA
BARCPV_1.0_Chr02_20761736_G_A	715640499	Y	Chr02	20761736	0.269307	0.190476	Y	N	Y	Y	Y	2	2	51.735			2	CACTCCTCCTGCTCTTATTTGCATTAGTGGTGAACAATGCACCCATGTGATGAGCGAGCT[G/A]CACGAGGGCATTTGTGGAAGCCATGTTGGAGGCCGAGCGCTGGTGTTAAAAATCATGTGC
BARCPV_1.0_Chr02_20785244_G_A	715639405	N	Chr02	20785244	0.406375	0.190476	Y	N	Y	Y	Y	2	2	51.735			2	AGGCAGCCACGTGGCAGAAGCGCTTAAGTCAAACGTATATAAGCCTTTCcGAAAGGCTTA[G/A]AGAGGTACGTGCTACATTCTTACACGTTTTCAGACTTTACACATTCAAGTAATTTGGGGA
BARCPV_1.0_Chr02_20901757_G_A	715639402	Y	Chr02	20901757	0.389662	0.190476	Y	N	Y	Y	Y	2	2	51.363			2	TAAGAAATCATCCAATTTTTTGTTAAAATCTTTATCTATAGTCGTCTTGTTTCATTTGCT[G/A]AATCTGCCCCTCTGAATAATAGAACCTGTCCTAGGTCAAAACACATAACTTGCAAAATGA
BARCPV_1.0_Chr02_20957758_T_C	715639400	Y	Chr02	20957758	0.370518	0	Y	N	Y	Y	Y	2	2	52.003			2	TTTATCATTTTTTTGTACTTGGAATTTTGATATACTTATTTTTtCTACTTTTTTATAATA[T/C]TTTCAAGAACTCAAATGCAGAATTTCAGAAATTCCCAGTAAGCACAGAAATTGCAATAAA
BARCPV_1.0_Chr02_21186051_C_A	715639398	Y	Chr02	21186051	0.472946	0	Y	N	Y	Y	Y	2	2	52.003			2	TCTCATCCAAAATATCTTCATGGGTTGGGTCCAGTAGGTGAGTACCACCAGACTTTCCTA[C/A]ATATCATCTCTGTTATATGTATTACTTACTTTCACAATAGTATATCCTAATAGTATATAA
BARCPV_1.0_Chr02_21359082_A_C	715639401	Y	Chr02	21359082	0.365269	0.761905	Y	N	Y	Y	Y	2	2	52.003			2	ATAAACACCACTTCCATTAACAGATTATGACAAACAATAACAACAACATAGAAAaCAAAA[A/C]aCACATAGAAAGAAGATGCATGCCAAAACAGACTCTAAGGTAACAAGCCTCGCCACGTCC
BARCPV_1.0_Chr02_21430748_G_A	715649999	Y	Chr02	21430748	0.179641	0.190476	Y	Y	Y	Y	Y	3	2	52.003	Y		1	GATATTAGTAGAAGAGTTTTAGTATGTTGGCATATGGGTTAACTAATGTATGATGTGAGT[G/A]TTGTCTTGTATGTAGGCTCTAAGTAGGAGCTAGACAACAAAATTATAAAAAAaGAATCAT
BARCPV_1.0_Chr02_21494397_G_A	715641350	Y	Chr02	21494397	0.304781	0	Y	Y	Y	Y	Y	3	2	52.003			2	GCAAAATTGTGCATTTCAATCTCGTGAGCAAATTTGGACTTGGACATTATTCTTATGGAT[G/A]AACTAAGTGGAAATTGTATTTCAAAAGAGGTTTTTTTTtAAAAAGTTAACATATTAGTAG
BARCPV_1.0_Chr02_21514818_G_A	715641349	Y	Chr02	21514818	0.172962	0	Y	N	Y	Y	Y	2	2	52.003			2	AAATTTtCATCTTTTCTTTtAAAAGTtGTATtATGCCTAGTATTAAGCCAAACTTAAGAA[G/A]ATTTTATGATGCAATCTGCTATAACTATGGAAGACTCTTCGCGTATGGGTGAAAATCAGA
BARCPV_1.0_Chr02_21693208_C_T	715644898	N	Chr02	21693208	0.338614	0	Y	N	Y	Y	Y	2	2	52.003			2	CTCGGTTCGTTCTAAATGGAGCCTTAACCGGCATACCCTGCTGATACTGCTCAATTTGGT[C/T]TGGTCTGAACGTAGCCTTAACCGACATACCCTGCCAAGACCGATCAGCATACACAAGTTA
BARCPV_1.0_Chr02_21709850_C_T	715648826	Y	Chr02	21709850	0.128968	0.190476	Y	Y	Y	Y	Y	3					1	CTAGACCCTTGCTCGCCCGACGAACCAGTATGTTGTGACGAAGCCACATCCCCATACAAA[C/T]CcTTTTGCTACATCTATGCCACCATTTTTCAAAGAGTCCATCTCCGTTTTCCCGTATCAA
BARCPV_1.0_Chr02_21740784_A_G	715648821	Y	Chr02	21740784	0.196172	0.190476	Y	Y	Y	Y	Y	3			Y		1	CATGCTTCCTTTATGATATGATGATCCTATTTATGACTGAGCTACCTTTATTTCCAAGAC[A/G]TATGATACCAAGATGATCAATACTCGTGATGACAATGTCATCACCACAAACAAACATATA
BARCPV_1.0_Chr02_21761685_G_T	715648822	Y	Chr02	21761685	0.194831	0.380952	Y	Y	Y	Y	Y	3			Y	5UTR	1	AAGAGTGAAAGAACTTTGCTGTGAAACCAAACCGGCCTAATTCTCTGAAACCAATAATCT[G/T]GTGCACCGTAATACAAAGGGGGACGGAACTTGTTGGAGGCCTTTCTTAATTTATTACAAC
BARCPV_1.0_Chr02_21778498_C_A	715648823	Y	Chr02	21778498	0.12326	0	Y	Y	Y	Y	Y	3			Y		1	CTGAAAAAAaCAATTACAAAAAGGAAAACAATAAAACTCTTTAAAACATACTACGTATTA[C/A]ATGTGTTACCTAACATCAAGATAAATGGAACCGGTCTCGATAAGATCCTTGGCTGCGCGC
BARCPV_1.0_Chr02_21792932_C_T	715648825	Y	Chr02	21792932	0.19802	0	Y	Y	Y	Y	Y	3					1	GGTCCCcTGATGAACAACTTCTTTATATTTATGAATTGTTGTtGCCTTTAACTATTTTAA[C/T]TGCTTTCTCGATCTTAACCTGTTGAATTCCACGTCTTTATCTTGCTTTAACTTACATTCT
BARCPV_1.0_Chr02_21831634_G_A	715648818	N	Chr02	21831634	0.302	0.190476	Y	Y	Y	Y	Y	3			Y		1	CAAACACCCAGTTTAATAATAATTAAACATTACATCGCAAAATTTCATAAGATACCATAC[G/A]CCAAAATTGTTGTTGATGCTCCATTTGGACGGTGCAATCAAATTAAAACACGACATTTGA
BARCPV_1.0_Chr02_21840868_G_A	715648819	Y	Chr02	21840868	0.298729	5.71429	Y	Y	Y	Y	Y	3			Y	CDS	1	CCAATATAGGGGTCCTTGGGTTTGAACTTGTTCACGATCAGACCTTCATCTTGTTTCTTG[G/A]ATTCCTTTTCAACCTTTGCTGGTGCCTCTGTGGTCACTTGGGCTCTGACCGAAACTACCC
BARCPV_1.0_Chr02_21880234_A_C	715648820	Y	Chr02	21880234	0.121514	0	Y	Y	Y	Y	Y	3					1	CATCCCTGGGAGACACCTTCACCGGAAGGTtAAAACCGCCCACAAGGCTGATGTCGTATA[A/C]GTTGAGCCCGGCGGTGCCGTTAAAATCGAACTCTACCAGAGTAATCGGTGGGGCAGGGTT
BARCPV_1.0_Chr02_22035187_G_A	715640698	N	Chr02	22035187	0.295409	0.190476	Y	Y	Y	Y	Y	3					2	TTTCGGGGACTGAATTGGTTACAAAAAaTTTGGTCACCAAAATTTGGTAACTAAATTAGC[G/A]ACCACAATTTTCAGTGGCAGAATCGGTCGCAAAAAATTTGGTCACCAAATTCCGTAACCA
BARCPV_1.0_Chr02_22058556_C_A	715649701	Y	Chr02	22058556	0.295409	0.190476	Y	N	Y	Y	Y	2	2	52.003	Y		1	CTTTTtcTAAAATAAATCTAAATCAAACATGTTAAACCTATGATTGAAAAAaGTGTATTC[C/A]AAGGAGTGCCGGACAGCTTGGCTTTTTGTTGTTTTATTTGTATTTCTTGTTTTATTTTtA
BARCPV_1.0_Chr02_22173706_A_G	715640937	N	Chr02	22173706	0.208748	0	Y	N	Y	Y	Y	2	2	52.466			2	TATTTGAGTGCACCATAATAAGATAAAATATAGCTTTCTACACTACCACTTAACCAATTT[A/G]AGTAATAAATAAAACACTACAGGAAAGGAATTTGGGTGGTAATAGTTTGGGGAATCGGGA
BARCPV_1.0_Chr02_22297616_G_T	715642829	Y	Chr02	22297616	0.291089	0	Y	N	Y	Y	Y	2	2	52.466			2	tGTGTATTAAGTACTTAAACTTTTtGGAGGGGTAATGTTAGGATTCTATCATCCTTTGGT[G/T]GTGAAGTTTTTCGGAGGTACGACTGTGTTTTGCTGGTTTTtCTCTTGAGTTTCTCATTCT
BARCPV_1.0_Chr02_22379566_C_T	715650533	Y	Chr02	22379566	0.488142	0	Y	N	Y	Y	Y	2	2	52.662			1	CCCCCATTGATTCCTTTTCCTTACATTTTCATTTTAGTATCTCTCATTAAATTTCCTCCG[C/T]TTCATTGTAAATTATATTTTGGCACTAAGACTCATCATTCTTAAAATCCTATTTGCCCTC
BARCPV_1.0_Chr02_22413413_G_A	715648920	Y	Chr02	22413413	0.129225	0.190476	N	Y	Y	Y	N	2	2	51.363	Y		1	GGAAAAGAGGCAGAACGTGATTTTCCAGAAATCCAAGACCACACTTTCGCTTGCATCAAA[G/A]CACACACTTCTAATGCATCAGTCACACCCCTGTTAAAAACGATAAAGTTCCTTTGATTCC
BARCPV_1.0_Chr02_22520475_T_C	715640141	Y	Chr02	22520475	0.121514	0.190476	Y	N	Y	Y	Y	2	2	53.24			2	TTAAGCACTTACATTTTCAATCACATTGACTGAGAGGTTCGACCGAAAGGTTGTGAAGTA[T/C]GCTAAGCATCTACACCTTCAATCACGTTAGTTGAGAAGGTATGACCGAAAGATTATCAAT
BARCPV_1.0_Chr02_22520709_C_T	715640140	Y	Chr02	22520709	0.12326	0	Y	N	Y	Y	Y	2					2	GAGCATATTATGAATAAAATGAAAAATCAAAATTATAAAGTCTGATAGCTCTTACGTTTT[C/T]TAACCAATCACATTGGCCGAGAGGTTCGACCGAAATGTTGTAAAGTATGTTAAGCACTTA
BARCPV_1.0_Chr02_23032622_G_A	715651140	Y	Chr02	23032622	0.421471	0	Y	Y	Y	Y	Y	3			Y	CDS	1	GTCATCAAATGCTGGCATGCCATAGATTTGAAACGAGCACAGAGCATTCACCACCACAAA[G/A]AAACTTGTCAATCCCAGCACAAATCTTGACACATCATGGGAGTGGAATTGGTATAGGGCT
BARCPV_1.0_Chr02_23053720_A_C	715650638	Y	Chr02	23053720	0.434783	0	N	Y	Y	Y	N	2	2	53.044	Y		1	CTGAATGAAATACCTATCAAACTAAATATAACATTAAACAAAATACACACACACAAACTC[A/C]AGAACACAACAAAGTCTAGGAGGAAAAGAGACCCTTTAAATATTTTAGGATCTAATTGCA
BARCPV_1.0_Chr02_23062034_C_T	715650635	N	Chr02	23062034	0.393736	0.571429	Y	Y	Y	Y	Y	3					1	TATACTTTTTTCAATGGCTGAGACAACTGGAATTGAATCCAAGTCTTTACGCATTCTAAG[C/T]TGATTGAAATTGTGATATTTGGGACTTTGAAAAATAAAGTGATATCTCACTAATTATAAA
BARCPV_1.0_Chr02_23070388_C_T	715650636	Y	Chr02	23070388	0.418838	0	N	Y	Y	Y	N	2	2	53.044	Y	CDS	1	TGGATTATCCATGACCATTCTACAAAGTGCCAAGTCCACTTTTTCCAATTCGTTCACATT[C/T]TCCTGTTGATTGTTGCATTGAAGAAGTGCCCCTTTCCTCATCACTCTTGACACAAATGTC
BARCPV_1.0_Chr02_23112822_C_A	715643844	Y	Chr02	23112822	0.394059	0	Y	N	Y	Y	Y	2	2	53.044			2	GCCTTGAGGAGCTTTTCAGCCTCGGCCCTGGCTTCGAGCCtCTTTTCTTCACCAAGGTTT[C/A]TTTtCTTCTGCGAGACCGGAAATGCTTCCTTGTATGCCGAGAGTTGTTGAGTGATTACCT
BARCPV_1.0_Chr02_23167227_G_A	715650858	Y	Chr02	23167227	0.314629	0.190476	N	Y	Y	Y	N	2	2	53.24	Y	CDS	1	ACAGCGAGTAACTTTTCAACTTCAAAATCCTCAGAGTCAGAATGATCTTCTGACTCTTCT[G/A]TTTTCACATTAACATCTTCATCATCAATTTCATCTTCCTCCATGTCTGGACCTGACTCTG
BARCPV_1.0_Chr02_23255792_A_G	715650443	Y	Chr02	23255792	0.262425	0	Y	N	Y	Y	Y	2	2	53.24	Y	CDS	1	GACATGATTGCAAATACATCACCCTGTGACCAGAGGCCTCTTCCTCATAGGGTGAAAGCC[A/G]CAGTTGCTGGTGTGCTACCACCTATCCATGTTCTTAACAAGGTGTCACAACTGGGATTTG
BARCPV_1.0_Chr02_23450802_G_A	715647033	Y	Chr02	23450802	0.406746	0	Y	Y	Y	Y	Y	3			Y		1	TGGTGGCTCTGGTTAACAACAAAGTCACACAAGTTAGGGAGGACGTATAAAAACTATTTG[G/A]GCAGAAAACAACAACGTTAAAATCTATTTAGAAAATTATGAAACTATGTCTAACCATTTG
BARCPV_1.0_Chr02_23542475_A_G	715647026	Y	Chr02	23542475	0.383673	0.190476	Y	Y	Y	Y	Y	3	2	53.464	Y		1	TGCAACAGGTGATtATATATCTATTCTGCAGACATAAATTGATGCTTTGAAAGATATGAA[A/G]CAGTTTGATTTGATGTAATTATCATTATATGATGGTTGTGTTTGGATTGTTTGTGATTGA
BARCPV_1.0_Chr02_23548805_C_T	715647025	Y	Chr02	23548805	0.40198	0	Y	Y	Y	Y	Y	3			Y		1	ATACTCTCGCAGTTTATTCTGCAGCTTTGCTACTATATGAACATATTCAATCTTTAAATT[C/T]GCTTGATGAAACCCAAGTGTAACCTTGAAGTTCAAGTTTTTACTGTCATGACTATATTGT
BARCPV_1.0_Chr02_23644618_G_A	715647020	Y	Chr02	23644618	0.227092	0	Y	Y	Y	Y	Y	3	2	53.657			1	TTCGCAGGTGGAGGATGCTCCAATTCAACAAGGAAGAAGCATCTAAGAGCAATTCAATTC[G/A]TTCATTCGACCTCCACACATCGTCGACCGCATATACCACCAATCACGTTCACGAACAATG
BARCPV_1.0_Chr02_23710698_G_A	715647035	Y	Chr02	23710698	0.422619	0	Y	N	Y	Y	Y	2					1	AACCTCTTACTACACCACCCATCAATGCCTAAGAGATTTAAAAGAGAATGGTTGTATGAT[G/A]AGTAAGAAACATGAGAGTCATGTAAAATCGTAGAGTGTAGAGAGGGCAAACTCATCTATT
BARCPV_1.0_Chr02_23838006_A_G	715648631	Y	Chr02	23838006	0.343936	0	Y	Y	Y	Y	Y	3			Y		1	CTTGTTAGCAAGTTTATGACATTGGTACAGTGAACTTGTTAGCAAGCTAACATTTTCATG[A/G]CCAATTTGTGTATAAGAAAATCTTGAAAAACCAAAACAATACAAGTAACCTCTTTCAAAG
BARCPV_1.0_Chr02_23860492_A_C	715648630	Y	Chr02	23860492	0.430556	0.380952	Y	Y	Y	Y	Y	3	2	53.844			1	ATCAGAACTGACTTACAGGATGTGGTCCCACACGACAATGATCCCTCGTCTTCACCAGAA[A/C]TGACTTGCAAGGATGTGGTGACAACATGCAGAAAGGTGCACCACGTCCTCGTAGATCAAG
BARCPV_1.0_Chr02_23874013_G_A	715648628	Y	Chr02	23874013	0.359841	0	Y	Y	Y	Y	Y	3	2	53.844	Y	CDS	1	TACTGATTCTGCATTGGACTTTCCTAGCTTCACCACCCTTTGCTtCTTTTTCACAGCCAT[G/A]TGCCATTTCTTCAGAGCCTTGTTTGTTTGCTCGTCAAATATTGCTGTCTTCATCCTTGAA
BARCPV_1.0_Chr02_23929739_G_A	715648633	Y	Chr02	23929739	0.348089	1.52381	Y	Y	Y	Y	Y	3	2	53.844	Y	CDS	1	GAGTGGAGGTTCACGCAGCATGCTAATTCATAATGCCAACAGTATCTTTAGCATGGGAGA[G/A]CCAGAGTCCAGTCCCTTTGGTACCAGTGACAACCTGCATGCACCGCTGATGTCATTTCAA
BARCPV_1.0_Chr02_23963816_T_G	715648629	Y	Chr02	23963816	0.294821	0	Y	Y	Y	Y	Y	3			Y	3UTR	1	CCTTTGTACCAGTTCCACAAAATGTCTTCTTTCACTGAATTTTACCATTTCCTTAGCTTT[T/G]TTACTATTGCTAATTTACATTGGTAAAAGTTTCAAATGGGAAGAAAATGAAAATATTGGA
BARCPV_1.0_Chr02_24010825_A_C	715648529	Y	Chr02	24010825	0.427723	0	N	Y	Y	Y	N	2	2	53.844	Y	3UTR	1	CAATGACAAACAACCATGCCCAAATACACTAATTGTTCTTTACTTTCATAGAAAGCACAT[A/C]GCGTGATGGTTCGGTAACAGTTTGGATATGTCTGTATTGATCCTATGATTTACTTGATGA
BARCPV_1.0_Chr02_24042084_C_T	715648528	Y	Chr02	24042084	0.420949	0	Y	Y	Y	Y	Y	3					1	TCGGTCGAACAACCCGTAAATTCAAAGAAGAGGGGgCGTCCAACTAAAGGGCCTCGACCC[C/T]GATCTCGTTTGGAGGCGGGATCGTCTTCGTATTCGCCTCGGTGCCATGAAAACGCCTCCA
BARCPV_1.0_Chr02_24097050_C_T	715639922	N	Chr02	24097050	0.392354	1.52381	Y	N	Y	Y	Y	2	2	54.042			2	TGGCAAGCAAAGGGATAAGCGTCCTCCTATCATCAGTTACTCGTACACGCAGTGCGCTTG[C/T]TCAGGCAACATGTTGGTCGAGTCGCCCTCCTTGTGTTATCAAAGTATAGTGCAAACATGT
BARCPV_1.0_Chr02_24121793_T_C	715648527	Y	Chr02	24121793	0.416667	0	Y	Y	Y	Y	Y	3	2	53.844			1	AGTCAATCTTGTTGACTAATAGGATATGATTTTGACATTTATCTTTCAATATAAATTGTA[T/C]CGGATGACTCACCGAGTCGGTCAGAATTTCAAACCATCTGACCACTCGATCACGATGAAA
BARCPV_1.0_Chr02_24137162_G_A	715648526	Y	Chr02	24137162	0.0869565	0	N	Y	Y	N	N	2	2	54.042			1	AaTTGTCGAAATCTGTTCTGAATGTTGTTTTCTCTCGGTCGCGATGGTGCATCTGTATCT[G/A]ATTGTATCCTGAGTATGCGTCGAGGACACTTAAGATTTGGTGCCCGGCCGCGCCCTCGAC
BARCPV_1.0_Chr02_24142732_G_A	715648525	Y	Chr02	24142732	0.281746	0.190476	N	Y	Y	Y	N	2	2	53.844			1	TCCTCCATAAACCTATGCATACATTCGGAAAAGAAACCAATTATATGGAGAATAAGTATC[G/A]TCACTAATATGTAACTCATGTGATGATGTTGCATCTTATATTTTGGATTGCAATTATGAG
BARCPV_1.0_Chr02_24149665_C_T	715648524	Y	Chr02	24149665	0.404762	0	Y	Y	Y	Y	Y	3	2	53.844	Y		1	TTTTATAGTCTTTATTGGCCATTGCACTTAAAATTTACACTACAATTGAATTAGAAATCA[C/T]AGTCATTAACATTTTTTCTTCAAAAGGATAATGCAAGTCGTGTGACTGGTGCAGGATGCA
BARCPV_1.0_Chr02_24199176_A_G	715648533	Y	Chr02	24199176	0.365805	0.190476	N	Y	Y	Y	N	2					1	ATTTTGCTAATGGGTGTTAGTATGGTCCTCCCACTTATATTTTCTTTCTTTTGTTTTCTA[A/G]AAATTTGTAAAAATGTTGCATAAGATTGATGCTAATTGTGGTGTTGACTTAATTAGGATT
BARCPV_1.0_Chr02_24208114_G_T	715648532	N	Chr02	24208114	0.366534	0.190476	Y	Y	Y	Y	Y	3	2	53.844	Y		1	AGTTTTTCGACCTCGTTACCTTTTCGTTTTtCACAAAGAACGGTTCGAATCTCTCTATTT[G/T]TACATTTCAGGTACATATGCAAACACGCTTGCAATTATTTTCCCATCACGCTTCACGTAG
BARCPV_1.0_Chr02_24224415_G_A	715648531	Y	Chr02	24224415	0.496951	0	N	Y	Y	N	N	2					1	TTTTTATGATACTCACAATGCTTGTTATGATCTACTCTCTCAGGTGTTCTTGCTTTTCTT[G/A]GTGCTGGTATGATTTATGTTGCCATTGCCTCCTATAAAATTCTCGTTCTGTTGGAGTTCA
BARCPV_1.0_Chr02_24230687_C_A	715648530	Y	Chr02	24230687	0.335317	0	N	Y	Y	Y	N	2					1	CCAGATTCCTACTCGCGCTCTGTTACGATTAAACACTTCAAAAACGCCACGGAAAGATTT[C/A]ATTTGTATGTATTTGTTCTAACTTTTGTTACGCAGCAAGAGATTTTTAACTTTGCTAAAT
BARCPV_1.0_Chr02_24238876_T_C	715639924	Y	Chr02	24238876	0.405941	0	Y	N	Y	Y	Y	2	2	53.844			2	TATCTTCTTCCACCACATACGAAAATTCACACTAAATAATAATAGGTGATTGCTATCACA[T/C]ATGGAAAGCTTTAGATAGTATTTTAACACTACATCATAAaaCTTGAAAGAGCCATGATTT
BARCPV_1.0_Chr02_24269966_G_A	715651010	N	Chr02	24269966	0.297619	0	N	Y	Y	Y	N	2			Y		1	CTAGTTGCAGAAACTGTGTATCTTTATCCCACTACATTTAGGAATAGCAGCTATTGGAAA[G/A]TATGATTGAaaaTATTGGATTTCACATGGCATCATTGTGGTAGTCACATTCTTGCTTATG
BARCPV_1.0_Chr02_24277312_A_G	715651008	Y	Chr02	24277312	0.28827	0	N	Y	Y	Y	N	2					1	GGCGTCCTTTGTCTCTTGTTTTTCAGGTAATTCACTTGGAGGAAAGCACCGTGAGAGCGA[A/G]GGGAGTTTTGGACTCGAAGGTTGTGGTGAGTGCACGAAGATGTTTGGGTTAACCGGCGGG
BARCPV_1.0_Chr02_24351449_G_A	715641175	Y	Chr02	24351449	0.486111	0.380952	N	Y	Y	Y	N	2	2	53.844	Y		2	CTACAGCAGATTGCACTAGGTACTGCATTGAAAATGTAAAAAGTAAAaCATCAGTAAGGA[G/A]TATAAAAATTGTTAAATGTATTTCAATGTATCTATTATCTAAAGCAAAAAGCAACTATGG
BARCPV_1.0_Chr02_24446134_G_A	715645827	Y	Chr02	24446134	0.386139	0	N	Y	Y	Y	N	2	2	53.844	Y		1	CCAGCAATGATGAGAGAACCTCCTAAGATGCTGTCGTCACATGCATGTTAAAACAGAATA[G/A]TAAGAAACTTCTAAATTAaTTTCAAACCGTCATGCTAAAGGAAGCCATCTTCACGTTAGA
BARCPV_1.0_Chr02_24541127_T_C	715645816	Y	Chr02	24541127	0.386139	0	N	Y	Y	Y	N	2			Y	CDS	1	CAGTGAGGATGAAGCAGAGCTACTATTTGACAAGATTGCGTCCACTGATGATTTAGTATG[T/C]TGATTAGAATCAGAACTCGTCCTACTCCTCcTTGATGAGTGACCAACtCCTTTTGACTTG
BARCPV_1.0_Chr02_24571804_A_G	715645817	Y	Chr02	24571804	0.453094	0.190476	N	Y	Y	Y	N	2			Y		1	GAGCGCCTATACTACTCATATCCCACACTTGCATTGATTCTATGCATACATTGATGAAAA[A/G]TACGAAGTTGCTAATCTCTTGTGTGTTGGTTTGCAGTTTGAGGAACTGGTGTACAAAGTT
BARCPV_1.0_Chr02_24587512_T_G	715645818	Y	Chr02	24587512	0.452191	0.190476	N	Y	Y	Y	N	2	2	54.042	Y		1	TTGTGTTTGTATTATTGCCTGGCCTGCGTATGCAGTGCTCTTCCTAGGATTGAAACCTCT[T/G]GTTTTGAGATGAATGTGTTTTATAATGTTCAAACACTATACGGTGATGTGCTTATTTTAA
BARCPV_1.0_Chr02_24617401_G_T	715645819	Y	Chr02	24617401	0.411531	0	N	Y	Y	Y	N	2	2	54.042	Y		1	GTTCCATCAACATAAACTTGTTTAGCTAATAAACAGTTCATAAAGGAGATATGTTAACTT[G/T]GACCCGTGGTAATGGTTGTTAATGCTTTATGGCCACATTCTTGCTCTCAATTGTAGATTA
BARCPV_1.0_Chr02_24624232_C_T	715645820	Y	Chr02	24624232	0.382937	0	N	Y	Y	Y	N	2	2	54.042			1	GTTTGGTTCACTATGATAAGTTTGAAAGATCTGTGTCTCCTCCATTGTCCAAGCATTCTT[C/T]TGCGGATGACAACAACAATGATGGAAATTATGATGAGGGTGATTATGATGATGGTGGTGC
BARCPV_1.0_Chr02_24630412_G_A	715645821	Y	Chr02	24630412	0.46	0.190476	N	Y	Y	Y	N	2					1	GAACTATTCAATTTATCTCTCAACAAGGAAAGTTTGTCGGTCGGGCTCGACCTCATCAAC[G/A]AACTCCGTGACAAGAGTAAAATCTGGGAGgCAGCGTGCAaGCTTCGAGCAGCAAGAaGAA
BARCPV_1.0_Chr02_24676293_A_G	715645823	Y	Chr02	24676293	0.250996	0	Y	Y	Y	Y	Y	3					1	TTGAATCCGAACCAGTGCCTTCTCTTGGTTCCCTGAATGATCGGTGTTCGAGCTGGAACA[A/G]GTATGGAATAACAGGGAAGAGAGGTTGTTTCTTAGCAATTATAAGGTGGAGAACTATCTG
BARCPV_1.0_Chr02_24689604_C_A	715645824	Y	Chr02	24689604	0.386139	0	N	Y	Y	Y	N	2	2	54.042			1	CCGTAACAAGAAGTGTCAGTATCATCAGAATACCGGTAATTCAACCGAAGAATGTCAGGT[C/A]TTGAAGGACAAGATAGAAGAGCTAATTTAGGTCGGGCATTTACGCCACTCGTAGGCGTTC
BARCPV_1.0_Chr02_24712297_T_C	715645825	Y	Chr02	24712297	0.395538	2.09524	N	Y	Y	Y	N	2	2	54.042			1	ACCGGTACACTAACACATAGACGTATGAACTCTAAGACCtCCCTTTCAACATTCGCCTCG[T/C]CGACTTTAATAAAGTTTCCAACCAGTGCTCCAATGCTTTAAAAGCACTTACTACATTAGA
BARCPV_1.0_Chr02_24752172_T_C	715650084	Y	Chr02	24752172	0.491054	0.190476	N	Y	Y	Y	N	2			Y		1	CAAATATTACCAACAATTACCAAACTCATTCTGTTCAACGATTAGATCATACTATTTATA[T/C]GCTCCAGCTTGAGAAGTGTCAAATAAATATATAAATTTTATATTATTGTGTCTAGTAATG
BARCPV_1.0_Chr02_24761728_A_G	715650085	Y	Chr02	24761728	0.347305	0.190476	N	Y	Y	Y	N	2					1	GTGATCACCGAGGATGAACTCAACCTTGTTCTTGGCGCTTAGAGCGGTAATTATCGAGCG[A/G]CTCCAAGAATGATAGTTGGTGGAGTCAAGAACTGGCAAGACCAGAGAGGTTGCGGGATTT
BARCPV_1.0_Chr02_24790526_C_T	715650087	Y	Chr02	24790526	0.289421	0.380952	N	Y	Y	Y	N	2	2	54.164	Y		1	GCATATTTTAATTTCTTAGTAGGAGAAAAAGCACTGCTTACTTTGGTATTGAATACTATT[C/T]ATTTCATCATTTTTTGACCTACGTTGGGTATATTTTACTTTGCAATTAGAAAGTTGATGT
BARCPV_1.0_Chr02_24801510_C_A	715650088	Y	Chr02	24801510	0.291242	2.09524	N	Y	Y	Y	N	2			Y	CDS	1	ATACCCCATTTCTTGACACCCTTTTCTCAGGACAGCATTGTTGAATCCTTCATCTCCAAT[C/A]TCAGATTGAACTCCCATCTTCTCACACACAGCATCCAAGGCTTCTCTATACAATTCACTT
BARCPV_1.0_Chr02_24814009_C_A	715650089	Y	Chr02	24814009	0.226	0.571429	N	Y	Y	Y	N	2	2	54.543			1	TTTAGAAATATATATGTACTGGTAATGGTCATATGACTGATGACATGTCTCATTCCCTAT[C/A]ACTGGACCGACCGATGTCATGGCCCACATCAACTGGCCGACCAATGTCATGACCCACATC
BARCPV_1.0_Chr02_24847209_T_C	715651033	Y	Chr02	24847209	0.291667	0	N	Y	Y	Y	N	2					1	CTGGAAAGACGTTTGGATAGGAGAAATATCATTAAAAGATAAATATCCCAGAATATACAA[T/C]AACTCAAATCAAAAGGACGTAAAGATAGCGAAGGAATTGGAATGAAGATCTGTGAGGGTA
BARCPV_1.0_Chr02_24852720_C_T	715651032	Y	Chr02	24852720	0.289109	0	N	Y	Y	Y	N	2	2	54.543			1	GTCTACAATGACTTCTTATACCATATCATAATGGAATCTGGACTTCAAATCTATTCTAAG[C/T]AGTATATCAATGACTTTAAAATAAGTTTTAATATCATATTAGAATAGAATTTGGGTTTAT
BARCPV_1.0_Chr02_24862823_A_C	715651031	Y	Chr02	24862823	0.29703	0.190476	N	Y	Y	Y	N	2					1	TATATCCATTACTTtATTTTTCAGCTTTTGACACTTAATAACTTGAACATTATTGAACTT[A/C]GTTAATGCATTATCCACATGTTTTAGGCCTATTAAGTGTTAGGCTTGCACATCATTTAAC
BARCPV_1.0_Chr02_24924526_C_T	715648150	Y	Chr02	24924526	0.279441	0.571429	Y	Y	Y	Y	Y	3					1	TTTGCATATCCTTTCTCTATATCCTAATTGACCACATTTGTGGCATTTTGCATTTGACCT[C/T]CACCAACACGTTGTGTTCATGATTATTTTTCTTGCAATAGGAACAATGGAAAAACCTGTT
BARCPV_1.0_Chr02_24970821_T_C	715648151	Y	Chr02	24970821	0.287946	1.14286	Y	Y	Y	Y	Y	3			Y	CDS	1	GAACCTTTACGTGGCTAATTGTGGGCCTGCAGTGGGGATTTCTGATGATGACATTGCATC[T/C]GTGTTCTGCAAATTCGGAGAGCTTAAGGGAGTTTATGCAGCAGATGAGAGTGGGACACGT
BARCPV_1.0_Chr02_25088562_T_C	715648143	Y	Chr02	25088562	0.147117	0.190476	N	Y	Y	Y	N	2	2	54.543	Y	3UTR	1	AACAGATTTGTGGCACGCGTCACTGTAAGTAATTTGATTTAGCTGACTCAGCCTCGTGTG[T/C]TCTTGCGTAGTTCCTCTGATACGCCAACTGTTAATAATTGAAGGCTTGAAACAAAGACTC
BARCPV_1.0_Chr02_25124217_T_C	715648146	N	Chr02	25124217	0.113095	0	Y	Y	Y	Y	Y	3			Y		1	AAAAAaTATAGTCTTGTGTTGGGTTTTCAATTTATTCATGAAAGGGTGGAAAGAAGAGGA[T/C]TCATAATTACCTGTAAAACTACCTTGCTGGCTGGGTCTTTCTAGAGATATAGAGAGAGAG
BARCPV_1.0_Chr02_25172221_A_C	715648149	Y	Chr02	25172221	0.282306	0.190476	N	Y	Y	Y	N	2	2	54.543	Y		1	TAGACTATAGCTCTAATAATGTACATTTGGCGTTGATCATTCAGTTAGGGTGACAATGAC[A/C]AGGATACTATAGTTAAATTGGTTGATGGGCACATTCAATTTTAACACTTTGGATTTTTtC
BARCPV_1.0_Chr02_25245033_T_C	715648611	Y	Chr02	25245033	0.392079	0	N	Y	Y	Y	N	2					1	AACCCCAAGAACCCCGAAACACACACTAGTAAACATGTTATTAAACAAAATCCAACCGAT[T/C]AATATTTCCCCTTTTCTAAAAGATAAATAAAaTTAAAATGTTATTCTAAATTAATCTGAA
BARCPV_1.0_Chr02_25246560_C_T	715639967	N	Chr02	25246560	0.391304	0	Y	N	N	Y	N	1	2	54.543			2	AACTCTGCCAACAAAGAAGTCCAATGCTTAAAAATGCAGTTAAAACCAGAAAACAACTCC[C/T]AAAAAACTAGTTATAACACTAGCTTCCTAGTGTTTGAGTCGTAGGACACACATCCCATAT
BARCPV_1.0_Chr02_25332680_G_T	715643723	Y	Chr02	25332680	0.184524	0	Y	Y	Y	Y	Y	3					2	GAAGGGCACCCCATTGTTTGCGCAGACAGGCTCGCCTGGAGTGCAAGGTTGCGCAGAGAT[G/T]TACGCATCATGCCTCCTAGCGAAGGCGCTGTACTGGTAGATGCTTGGGTTGCCAACGTGG
BARCPV_1.0_Chr02_25332932_A_G	715643725	Y	Chr02	25332932	0.229376	1.52381	Y	N	N	Y	N	1					2	TCCAGCAATACCGTTGAAGCTCACCCATAGGCTTTTCCCTTGCTTCTTTATCTCAAAGAA[A/G]TGGAGGAAGATGTCCACGGAGGGGGGCTAGCCAAAGTACCCGCAAAGGATTCCAAACACC
BARCPV_1.0_Chr02_25333931_T_C	715643724	N	Chr02	25333931	0.225296	0	Y	N	N	Y	N	1					2	ATACCCTCCTTCTTGGCCCCCTCAGATTGGCCCCCTGGAGACACCTTGTGAAGGTAACCC[T/C]TCAGCATTTCTTGGAcTGGTTGTGGAAGCATTGGGGCCATTGTAGGAGTGGTTTGAGCAG
BARCPV_1.0_Chr02_25396104_A_G	715643889	Y	Chr02	25396104	0.18254	0	Y	N	N	Y	N	1					2	GGGGCTCGAGAAGTGGTCAGGCATCGGTCATCAGGGTGTGATGACGTGTCCTCGGACATC[A/G]GCGAGTCAAACAGCGGAGCTGGGCCACTAGAGGTGGATCCAAGACAACACTCCAGTTATC
BARCPV_1.0_Chr02_25440796_A_G	715647066	Y	Chr02	25440796	0.473161	0.190476	Y	Y	Y	Y	Y	3					1	CAAGACATCAATCAGAATAAAAAAaTTTATCCCACAAATTTTGGAATTCATCCATAACCT[A/G]CATGATATATATGCTTGAATGAGTAGCTTTTATAGAGAGTAATTTGTTGTATTTTTtGAA
BARCPV_1.0_Chr02_25471267_G_A	715639466	Y	Chr02	25471267	0.31	1.14286	Y	N	N	Y	N	1	2	54.543			2	ACAATCGATTGAAATATTGTACAGTTTGAAATTTTTGAGAAAAACATATTTTCTTGAACA[G/A]CCATGCAAAAaTAAACAACAAGGTTTATAATTGACACAAATATGTATAAAGCATAGATGA
BARCPV_1.0_Chr02_25522237_A_C	715647055	Y	Chr02	25522237	0.37827	0.571429	N	Y	Y	Y	N	2	2	54.543			1	GACCTACGTTTCAGCAAAACAATGGTCACCATCCATGTTTATAAAGTACGTAATCATCTA[A/C]TTTTtATGTATATGTTGGAATCTGGCAGTCACAAATTCAGTATGTGATATATGTTGGAAT
BARCPV_1.0_Chr02_25528251_C_T	715647056	Y	Chr02	25528251	0.233533	0	Y	Y	Y	Y	Y	3			Y		1	ATTTAATCTTTGATAAAGGTTCAATGTTCTTGAATGTTCTGCACTTAATGTGCTTTGATG[C/T]AACCATTGCTCTAAGTTTCCATTTTTCATGTACTAAAAAaTCAGAGCTTTAAATTCCTGA
BARCPV_1.0_Chr02_25556685_C_T	715647059	N	Chr02	25556685	0.314516	0.571429	N	Y	Y	Y	N	2	2	54.543			1	GGTCACGGACTTGATGCCAAGGTCCTCGTAGAAAGTTTGGAGTCCTCGGTCAATGAACTG[C/T]CGTCCATTATCTGACACAATCATGTTTGGCAGCCCGAATCTACACATAATGTTTTTCCAT
BARCPV_1.0_Chr02_25586454_C_T	715647062	Y	Chr02	25586454	0.454365	0	N	Y	Y	Y	N	2			Y		1	AACATTGGTTGGTTGTCCAACCTGCACTGTTGATTTTGAAAATACTTAGTTAAATTTTGG[C/T]TTGGCCACTTTAGTGTCTGACTATAGTTTTTTtGTCTAAAAAaGTAAGTATTGTGATATC
BARCPV_1.0_Chr02_25593051_C_A	715647063	N	Chr02	25593051	0.473161	0	Y	Y	Y	Y	Y	3	2	54.543	Y		1	TTAGAACCAATGGTTGAAACAGGGACAAGGGAAGCTAGCTAACCTTATGGACACTGATGT[C/A]ATTGCTCTATTGATCAAAGGGCGATGCATGGCTTTTGCACTCCTGGTTGGGGTACACGCT
BARCPV_1.0_Chr02_25619418_C_T	715647064	Y	Chr02	25619418	0.473161	0.190476	N	Y	Y	Y	N	2			Y		1	GTGATGTATTTGCATTATTTGTATAATATAAATTTGTTTTATTGGCTTGCATTAGTTGTC[C/T]AACCTGTGCTGGTAATTTAAAAAATGCGTAGTCTACTTTTGGATGTACATAATATTTTTT
BARCPV_1.0_Chr02_25631264_G_A	715647065	Y	Chr02	25631264	0.336634	0	Y	Y	Y	Y	Y	3					1	TTCATCTTGGTGCCATATTTATGATGATTTCTAAGACAGTAAGAAGCAGACTTCAACCTC[G/A]ATTCTTTATGACCAAGAAGGCGAAACCCAAGAGGAAGAAATGTCCATATTCAAATGGAAT
BARCPV_1.0_Chr02_25639159_G_A	715647067	Y	Chr02	25639159	0.427435	0.380952	N	Y	Y	Y	N	2	2	54.543			1	CTCATGTTTAACATAACAAGCATTAGCATAGAATTCAAAATTGACATTGTTATCTTTTGC[G/A]AATTGTGCTACACTAATCAAATGTTTAGTTATATGAGGAACTTGAAGGAGATTGCGAAGC
BARCPV_1.0_Chr02_25663830_T_C	715647070	Y	Chr02	25663830	0.243564	0	N	Y	Y	Y	N	2	2	54.543	Y		1	TATGGAGATTGCTACATAATCAACTGCCTACGGATTAGCTACTTGAAATGAGATATCATA[T/C]TGTCCTCGTTATAATGATTTTGAAAATGCAAATCATCATTTTTtAGCTTGTCTTTTTCCA
BARCPV_1.0_Chr02_25671602_A_C	715647071	Y	Chr02	25671602	0.237624	0	N	Y	Y	Y	N	2			Y		1	CCTCTAACAGACAAGCTGCTGGATGTAAATGGTTTTtCGAGTCAAGGAAAATGCATATGG[A/C]TCCATTTATAAATATAAAGCACAACTAGTGGAAAAGGATTTCATCAAGTCCACAGTTTTG
BARCPV_1.0_Chr02_25678310_A_G	715647072	Y	Chr02	25678310	0.208333	0.190476	N	Y	Y	Y	N	2	2	54.543	Y		1	TCAGAGACTATCCTAATGAGATTTGTTGGGCATATTGTGTCACAAGATATATCTAGTCTC[A/G]CGCACAAGATGTCTTGTTCTCAACATGAAGAAGTGTGTTGAAGATCCCACAACGAATAGA
BARCPV_1.0_Chr02_25699043_T_G	715647074	Y	Chr02	25699043	0.439425	2.47619	Y	Y	Y	Y	Y	3	2	54.543			1	TCAAAAGAAAAGTTCAACTGCAGGTGATTCAACTAAGCAATAAATTTATACACTGTGACT[T/G]AACTGCTACTTTCATAGAAGAAAATATAATTGAAATGTGTTAGTGGTTAAAACAAATATG
BARCPV_1.0_Chr02_25754206_C_T	715647077	Y	Chr02	25754206	0.334661	0.190476	Y	Y	Y	Y	Y	3					1	GAGGAAAGAACTGACTTGAAACAGATCCTCCCAGCCAACGACAGACACCTtCCTTTCCAC[C/T]TGCTCAGCCTAGCTTGAACTTTCTCCATCACCCCATTCCAAAAGGCACCATGCCTGTGAT
BARCPV_1.0_Chr02_25770784_C_T	715647078	Y	Chr02	25770784	0.369261	0.952381	N	Y	Y	N	N	2	2	54.723			1	ACTCAGgTGgTGCACCACGCGTCATTTACGCATCATACACATCAAAGCGCATTAAGTATG[C/T]TGCTCAAAGCAGAGTAGCCAACCCGAGGGTCACTTAACTATTTCATTAATTAAACTTTAA
BARCPV_1.0_Chr02_25781344_A_G	715647079	Y	Chr02	25781344	0.129482	0	Y	Y	Y	Y	Y	3			Y	CDS	1	TTGCTTTCCCAGACAAAGTCCCAACATCCGAAGAGCAACACCTTTCAAATGCTCTTTTTG[A/G]TCATGAGCATTATTGACTGCCCTCAGTGCATAGTTCACTCCCTCAGCAGCAAAATGGGAA
BARCPV_1.0_Chr02_25804111_C_A	715647080	Y	Chr02	25804111	0.130952	0.190476	Y	Y	Y	Y	Y	3			Y	5UTR	1	TTATCATATACGACACAGAATTCAGCTGAAAGCTTTGTTGTGAAACCTGAAAGGCTCAAC[C/A]AAACTTGAGTTGAAAACAGTATCAAGCAGTTCAATTAGTGTTGATCTGAGGCTCAAGGAA
BARCPV_1.0_Chr02_25812025_A_C	715647081	Y	Chr02	25812025	0.386905	0	Y	Y	Y	Y	Y	3	2	54.918	Y	3UTR	1	TACAACTTTTTTAAATAGTGCATAGGTGACTCACCAGCATTTCAAACAGATCCGACATGT[A/C]AGATACAATTACTGTTTTAACTAAGCTTAACATTCTTTCTTTTAATAGTAAATGAATCCG
BARCPV_1.0_Chr02_25818853_G_A	715647082	Y	Chr02	25818853	0.417559	0.190476	Y	Y	Y	Y	Y	3					1	GCAAATGACCAAGGACACAAGAGACACTTCACACTTTGATTTGTTATCTCAATATCCAAG[G/A]CATGGTCCCACCAAATGTCAGAATGACCTCAATAGAAGAAGGATTGGGCATAGACTAGAG
BARCPV_1.0_Chr02_25828656_T_G	715647083	Y	Chr02	25828656	0.333333	0	Y	Y	Y	Y	Y	3			Y	CDS	1	AAAAGCTGTCAGAATTAATGATTTCAATGGAAAGTCTGTTGGGACTATAATGACTAGCCT[T/G]CTGTTCGTAGAGCCTGATTTTCAAGAGGCTTACACACTTAAAAGATGGTTTGAAAATGAA
BARCPV_1.0_Chr02_25840047_T_C	715647084	Y	Chr02	25840047	0.468	0.190476	Y	Y	Y	Y	Y	3					1	TTTTGCCTTTATGGCATTTTATTTTGAACGGTCTTCTCCTGTGCCAGTGTTATTCCAATG[T/C]TAATTTTGTCCTTGAAGGTTAGAAGCTGAAGAAGTCCAGTGAGGGGGTGGTGATGGTGTT
BARCPV_1.0_Chr02_25848120_C_T	715647085	Y	Chr02	25848120	0.468	0.571429	Y	Y	Y	Y	Y	3					1	GAAACTAGCACACCTCACTCAACACCCTCTCCAATGGCTATCACTCACACTCTCCTCACT[C/T]GCCAAACTCTCCAAACCAAATCAACCAAACAACAATGGAAATGCAAATATAATGTTTACG
BARCPV_1.0_Chr02_25973923_G_A	715650231	Y	Chr02	25973923	0.268537	0.380952	Y	Y	Y	Y	Y	3					1	TCATAGGGCAAACTTGGAATTGTCCCATACGTGCTGAACATCATCAATGTTAGGTAGTCA[G/A]TATATATATCTTTTTATTAAAAGATGGTCATAATTCTCAAGAAAAaTAATTATTATTGTA
BARCPV_1.0_Chr02_26241680_C_T	715647373	Y	Chr02	26241680	0.233068	0.380952	N	Y	Y	Y	N	2					1	TTATCCTTTGTGTTTTTGTTTACATTTGTTGAAGAATAAAGAAAGCGCTGCTTATTGTTA[C/T]CTGGGAACAATGGAGAGGTGATTACTTTTtCCCGTTTTTGCAGGAATTCCTATTTCCTTC
BARCPV_1.0_Chr02_26265464_C_T	715647375	Y	Chr02	26265464	0.234592	0	N	Y	Y	Y	N	2			Y	CDS	1	ATCCCTTAGTGGGTCCCAACTGGAGGACACAATCCCATAACTCACTCCCAACAATGCAGA[C/T]CCAAAGAAAAaGAaGGACACAATGAAGGGCACCCAAGTGGGCACATCAATCTTCAACCCA
BARCPV_1.0_Chr02_26348840_A_G	715639539	Y	Chr02	26348840	0.479208	0	Y	Y	Y	Y	Y	3					2	ATCATTTTTTAATTTAAATTATAATTTTTAAGTTTAAAATATGAACCTGTTTCGCAATAA[A/G]CTATTGCAACAAACTATATTTGGTTCTTAATCAACCAGTCAAATTTAATTAAGTTGACTA
BARCPV_1.0_Chr02_26350468_T_G	715647376	Y	Chr02	26350468	0.491935	1.14286	N	Y	Y	Y	N	2					1	TGCTCCTACTCTTGCTCTAGGGTCCTTTTtCTGAAACTCTGGAGAATTTTTTTATCATTT[T/G]GACAACATTTTGGCACAATACATCATTTGCTCTTAAGTTATTTTTCTTGATGGTAGGATT
BARCPV_1.0_Chr02_26366833_C_A	715647377	Y	Chr02	26366833	0.498016	0	N	Y	Y	Y	N	2			Y	3UTR	1	TAAAGAACTTAGTATGGCTTCCAATATAATATTACAAGAAATGGTGCTTATGTTCTCACT[C/A]TTCGTGTGTAGCAATAAGGTATGCAATGGAAGGTATGGCATTTCAAGGAATGTCCTGAAA
BARCPV_1.0_Chr02_26373619_A_G	715647378	Y	Chr02	26373619	0.460317	0	Y	Y	Y	Y	Y	3			Y		1	TCAATCTCAGTTACAGCTCTAACTCAATTATTTCCTAATAATTGTTCTACTTGACAAGTC[A/G]TGTTAATTtGTTGACCAACAGCATCTCGACCCTTAACTACAAGACTGTTAATTTGTTACA
BARCPV_1.0_Chr02_26748985_G_A	715646835	Y	Chr02	26748985	0.355159	0.190476	N	Y	Y	Y	N	2			Y	CDS	1	AAGAAGGATATTATAGATCAACTCAAGTTGTTCGTGAACAGCATTGCTGTATCTGTTCCT[G/A]TGATTACCATTGTTGGTGTTGCAGGAATAGGGAAGACTAAACTTGCTCGTCTCGTCTATG
BARCPV_1.0_Chr02_26846503_T_C	715646834	Y	Chr02	26846503	0.357143	0	N	Y	Y	Y	N	2			Y	CDS	1	CTTCTCCTGGGTGCTTGACCAGTTTCCTAAGCTCTTCCCCGTAAATCGTTTTGCTGATCT[T/C]GATGTTTTGAAAGAGAAGTTTGAGACTCCTAATCCCACCAATCCTACTGGGAAGTCTGAT
BARCPV_1.0_Chr02_27192818_G_A	715639419	Y	Chr02	27192818	0.39693	0	Y	Y	N	Y	Y	2	2	58.285	Y		2	AGAAACTGAACTCAAGAATTAAATGATTTTATTAATTTCACAATACACCCAATAATAAGA[G/A]TACAGCAATGTATTTATTTATACGCACCGCACAACGCTTAACACCGTTTAACTATTATGT
BARCPV_1.0_Chr02_27287052_A_G	715639972	Y	Chr02	27287052	0.14741	0.380952	Y	Y	Y	Y	Y	3	2	57.172			2	GCATAGAATGGTTAATCACCTTGGGTGATATTACTTGGAACTTTGAAAAGTTAATTATGC[A/G]GTTTTCGATTAAAGGAAGAAAGTTTGTACTGCGTGGGTCTTCTAAAGAAGGACTGAAAAC
BARCPV_1.0_Chr02_27890038_A_G	715646945	Y	Chr02	27890038	0.493014	0	N	Y	Y	Y	N	2			Y		1	TCCtAGATTTGGTTGTGTTCTTTCTTTATGCATCAATTTTATTTATTTCTTACTTTGTGG[A/G]GAACTTTTGTTGGCAGGGTACTATCAAGGTCCTCCAGTGATGGCACCACCGCAATATTAT
BARCPV_1.0_Chr02_27998989_G_A	715639420	Y	Chr02	27998989	0.493014	0	Y	N	N	Y	N	1	2	58.673			2	CAGATACGATAATTACAGGTGGTCAAGTGGTGGTCACAAAGACAAGGGATATAAGATGGA[G/A]GGAGACCGACATAAAGGAAGAAGCACTATGAGGACAATGCCATAGACAGAAAATCAAGAA
BARCPV_1.0_Chr02_28043529_C_T	715639421	Y	Chr02	28043529	0.381743	4	Y	Y	Y	Y	Y	3			Y	CDS	2	CATCGTGATCATAAATCATTCCGAACAAGAAACACTACAATGGCCCTTGTGTTCTTAGTC[C/T]TTTGCCTCTCGCTAATTAGCAGCGCCAAATCAGACTCATTTTCTTTCAACCTACCAAGTT
BARCPV_1.0_Chr02_28048781_T_C	715644998	Y	Chr02	28048781	0.416996	0	Y	Y	Y	Y	Y	3					2	ACAAAGACGAATTTCTTTAATTTGTATCCAATTATTTGCACGGATAGGAGCGAGAAAAGA[T/C]GAGTGAGGAGATACAACTTATATATCATTATTGAGTTGAAGAGAAAGTGAAATATTATAG
BARCPV_1.0_Chr02_28167444_C_A	715646947	Y	Chr02	28167444	0.424	0.380952	N	Y	Y	Y	N	2			Y	CDS	1	AAGCCACTGCAGTTGGTTGATTCAAGTGTGTCTGTGAAGGATGATGGGGTGATTCTCATA[C/A]GATTTGAGGGTATATCTGGAAGCCCAGTCGTAAGTGGGATTTGCATAAGGAGAGAAACCA
BARCPV_1.0_Chr02_28334892_T_C	715639429	Y	Chr02	28334892	0.334661	0.571429	Y	N	N	Y	N	1	2	59.058			2	TCCAAGACCTAGGAAATCTCATGGCTTTTTCAATCAATTTTGGCAAGTTAAAGCGTTTCC[T/C]AATGATTTAGCTACTTCCTGGAGGGTACTCTTGAATAAAaTGCCAACTCGAAGCAGCCTG
BARCPV_1.0_Chr02_28500445_T_C	715639427	Y	Chr02	28500445	0.237624	0	Y	N	N	Y	N	1	2	59.466			2	GGAAGTACTAATCCTTTTAGGAGTCTGAAACAAGCTTTTGTCAGTTTATGTCTGGATCAG[T/C]GCTGCCTTCAACAAGGATAGAAAATCATGAACATTTACTACAACAAAAATAATATAAATT
BARCPV_1.0_Chr02_28656450_G_A	715639428	Y	Chr02	28656450	0.240557	0.380952	Y	N	N	Y	N	1	2	59.466			2	TCGAAGGAATGTTATATGATGAAAATTGTTTGATTGATATCTTTTGAAAACATAGAGATT[G/A]TATTTTTtATAGTTTGGTATTTAAAAGTTGATGTTGATGTTGAAAAGGTTATTGAATGTT
BARCPV_1.0_Chr02_28726310_G_T	715649405	Y	Chr02	28726310	0.290837	0	N	Y	Y	Y	N	2					1	TATGTGCAGAAATGTTCAGTCTCATGGTCTTTTTTtCTGTGGAATATAGTATACTTTTTT[G/T]AGATAGAGTTAGAAATTATATAGATTATGTCTCTTAAAGCCTTCATGCAGATATGAACCA
BARCPV_1.0_Chr02_28994068_C_T	715647526	Y	Chr02	28994068	0.391218	0.380952	Y	Y	Y	Y	Y	3					1	TGGTACAGATCTTGGTCGATCATGGTGTATCAGGCGCACTGCAGTCTAATCGCTTTCTCA[C/T]TGCCTGGTTTGTAGGTTTCATACTTTAGATATTAGATGATTGGGCTCATCCAAGTATCGA
BARCPV_1.0_Chr02_29026320_G_A	715647529	N	Chr02	29026320	0.232143	0	Y	Y	Y	Y	Y	3					1	TTCTTTAAATGCAACATAGCTTGGAAGGTATGGAACATTTGTAGCCAATGGCTAAGGGTG[G/A]AATATGCGTATCATTGGGAAGCTAGAGCACATTTATTGCAATTCAACTTAGGGTGGGCTT
BARCPV_1.0_Chr02_29123315_G_A	715647517	Y	Chr02	29123315	0.332669	0.190476	Y	Y	Y	Y	Y	3					1	ACATTACACGAATCAGTAGATAGAGTTCATTACTTTATAGATTTACAGATAAGGGAACAT[G/A]TCTTTTATGCAATACCAAACGAAGCAGATAAACATGCAGCAGACAACCTCAATTATATTT
BARCPV_1.0_Chr02_29148071_A_G	715647518	Y	Chr02	29148071	0.335317	0	Y	Y	Y	Y	Y	3					1	TAATCTGTCTCGAACCATGTTTAGAAGCCCACAAAAACCAAAATATATTACAATAAGCTG[A/G]CTTTACATTAACAGGAAGATAAGATGTTGTATTATATCAAGGTAAAAaCCAAAACCAAAG
BARCPV_1.0_Chr02_29160706_G_A	715647519	Y	Chr02	29160706	0.395582	0	Y	Y	Y	Y	Y	3					1	GCTCTCCCTTGACATTCTCACTCTCAACTCACTTCATCTTCTTTCCACTCTCAAATAAGC[G/A]TCTCCCATCATCTTCTTCCACTTTCAACTCTCCCAAGCGCCACCCCTTTGCCTTGCCTCC
BARCPV_1.0_Chr02_29184267_T_C	715647521	N	Chr02	29184267	0.333333	0	Y	Y	Y	Y	Y	3					1	AATGGCGTGCATGGCTTGCACCTCCTACAAATGCAGAGGAAGGCCAAGGCGTGCAAACTG[T/C]GCACGTACTCGGGAGAGGCTCCGACGAACGTACGCCCCATCACTGAAGGGGTGAAGAAGG
BARCPV_1.0_Chr02_29210893_T_C	715647523	N	Chr02	29210893	0.2	0	N	Y	Y	Y	N	2			Y		1	AGTTAAGCCTGGTAGTCATAGGCTGCTGTAGAAGTGTTAGATGTCCTAGTTATGATAAGC[T/C]CTTTATAGATTAAAATATAAACCCTGCTGTTGTAGATTTAAGTATTGTAAGAGAAGGATC
BARCPV_1.0_Chr02_29302820_A_G	715647527	Y	Chr02	29302820	0.404	0.190476	Y	Y	Y	Y	Y	3					1	GGGGTTATTACATTTTGTTTTtATGGGTATAAGGGAGTTGGTTTGTGGTTCCACCAATAA[A/G]AGGTGTAAGGAAGCAATAGAATTATTAGATAGGCAGTGACAAAATTGGTGATAAGTGGTG
BARCPV_1.0_Chr02_29361860_C_T	715647530	Y	Chr02	29361860	0.389662	0.190476	N	Y	Y	N	N	2					1	AGTTCCCAGTTTTGAAGGCGGACGGGCGTTCCAGTCTCTTTAGTGTTGAGCCTTGCCTAC[C/T]GACCGAGAGCGTTTGTATGGGTCGGTCAGGCACCGATCCTCCCTTCTTCTACTTGTATTC
BARCPV_1.0_Chr02_29443661_C_T	715649535	Y	Chr02	29443661	0.284861	0.190476	Y	Y	Y	Y	Y	3	2	60.593			1	TCAATGAATCCTTGCAAACCACGGTGCCTTCTTGTAAGTGAAGTATCAGAACAAAAAGCA[C/T]AGTTTTAACATAAAAGGTTTGCTCATCTGAACTATAAAGGACTTTGCACACTTGCCAACA
BARCPV_1.0_Chr02_29516526_A_G	715649534	Y	Chr02	29516526	0.409543	0.190476	Y	Y	Y	Y	Y	3	2	60.805	Y		1	CCCAAGGCTAATATTGTAATGTTCACACCAACATGACATCTCTTTCACCACCCTTTTGAT[A/G]TGTTAAACATATTGAGCTACTACTTTGCCATAGATTTAAAGGCATGAACTCAGGAGGCAC
BARCPV_1.0_Chr02_29636627_G_A	715645180	Y	Chr02	29636627	0.34585	0	Y	N	N	Y	N	1			Y	CDS	2	TAAGAGAACTTGGGTGGCCCAGATAGCAAGAATGCTCTGTGCATGGACCAGGCTTGGGTT[G/A]CCCAAGTAGTCAAGTCCACCCTCACTGAATATCTGAGATCCAGCCTTAAACCACACAGCC
BARCPV_1.0_Chr02_29895467_G_A	715647106	Y	Chr02	29895467	0.257937	0.190476	N	Y	Y	Y	N	2			Y	CDS	1	GTGTCAAGTGATGTGAAGGACAGTTTGAGTCTGGAATTGGTGAAGTGGCTTGAGAGACAA[G/A]GACCGTGGAAAAGGAATTCAGGTAAGGATCATGTGCTTGTGTTGGGAAAGATTTCGTGGG
BARCPV_1.0_Chr02_30029375_G_A	715639677	Y	Chr02	30029375	0.243564	0	Y	Y	N	Y	Y	2					2	GAGGTAGTTACCAGCGCCTCATCCAGTTGGCCGACCGAGTACCATAAGAGAGACCAAGAA[G/A]AGCTCATTCATAATCTAACCGACTTCGAGCCTGCGAGAACAATAATCAAATACTATCCAA
BARCPV_1.0_Chr02_30111113_T_C	715647764	Y	Chr02	30111113	0.388889	0	Y	Y	Y	Y	Y	3					1	TAAGCTTCCTACACATGCCATATATGACAATTAGCAATTTTCACTTCTCTTTGTTTTtAC[T/C]TTGCTGGGGTTAAGTGCTTAACTACTTTCCATCCAAAGCAACACACACTACTCTATCATC
BARCPV_1.0_Chr02_30389772_A_G	715647744	Y	Chr02	30389772	0.425743	0	Y	Y	Y	Y	Y	3					1	TGTGAAAGAATATTGTGAAAGAAAAaGATTTAATGGCACTTCATTTTTTGGTTGGGAGAC[A/G]GGGAATGAATGCCACAGTGGAACACCAAATAGGGATATTGAAGGACAGAAATTACTTTTt
BARCPV_1.0_Chr02_30457681_T_C	715639664	Y	Chr02	30457681	0.422311	0	Y	Y	N	Y	Y	2	2	63.986	Y		2	CACTTTTGCCGAAATACATGTGGTTTGTGCATAACATATTATATAGCATTACATAGAGAC[T/C]GGTGATCACCATTTACTTAAATATAGAATGGCATTCATTCACTTGATTGTAAACACCTGG
BARCPV_1.0_Chr02_31022746_G_A	715639513	N	Chr02	31022746	0.429142	0	Y	Y	N	Y	Y	2	2	65.707			2	GAGATTAATTCGATGACTCACCCTAATCTATACCCAATATTGGAGGCTCACTACGATCCT[G/A]TAATACACATTTATTAGCATTTATCACACACAACCACCAATGAGCGAAACTCTAATTAGA
BARCPV_1.0_Chr02_31311834_C_T	715639515	Y	Chr02	31311834	0.427711	0.380952	Y	Y	N	N	Y	2	2	65.816			2	TTACAAAAAGAATATTCTCGAGGTTTAACCCTATGTTGCAAGGAATGTATTCACCATCTG[C/T]CACCAAGATGATCTGCGCCAAAATAAAGTCTACATCAAAGATCAATATGATATTGTTAGA
BARCPV_1.0_Chr02_31311994_G_A	715639514	Y	Chr02	31311994	0.431138	0	Y	Y	N	Y	Y	2	2	65.816			2	ATGGAGAAGTTGTGTTTTACAGACACAATATAAAAAGAGCATAACATGCAATGTGTAAAT[G/A]TTTTGTTTGACATATGATAAAGCACCATGTAGATTTCCACTTCGCCTAGTAAGTGTTATT
BARCPV_1.0_Chr02_31431291_G_T	715640348	Y	Chr02	31431291	0.378758	0.380952	Y	Y	N	Y	Y	2	2	65.816			2	AATGTGTTTACATTGTTAAAATATACTTAGTTCATAACAAATGTCAACAAACTTTAGATT[G/T]AACGAACTTCAAATTCAACAAGGTAAAAaCAAAGTTCAAATTGAACTAAATAAAAaCAAT
BARCPV_1.0_Chr02_31631058_T_C	715641230	Y	Chr02	31631058	0.302789	0.190476	Y	Y	Y	Y	Y	3					2	TTAATGACAAAGTCTGCGTATTTCCTCTTATAACTTCTTTGTCTGCTTTAACTTTCCTTG[T/C]GCGATTTACTCCAAAGAAATGACTTAGCGATTTCGTAAGCGTGATCATATACTTAACTGC
BARCPV_1.0_Chr02_31652548_G_T	715641232	Y	Chr02	31652548	0.181263	1.52381	Y	Y	Y	Y	Y	3					2	GACAAAaCAAAAATCTAGTTAGTTTGCTGATTACCCCGAAACATGTATCCATCCACCTAT[G/T]TTTTGCTTACACAAATTAAGCATTAGATTGCAAGAAAAaTCATGTAAGAATGCTTCAACC
BARCPV_1.0_Chr02_31666642_C_T	715641233	Y	Chr02	31666642	0.178	0.190476	Y	Y	Y	Y	Y	3					2	TAAGTGTTGATACTTATCTCTCCTCGTGACTTTAACCATCCGCAACAACATTTCCTTTTC[C/T]AGAATAGTACTTCCACTAAAATTAATAATCTTTCAAAACTCTATCCATCTTCTCCAAAAG
BARCPV_1.0_Chr02_31681046_G_A	715649570	Y	Chr02	31681046	0.425447	0.571429	Y	Y	Y	Y	Y	3					1	TGAATTTTGATTGCATGCAATGGACAATGGCACATGATCATGACTTGTACGTTGATTGAG[G/A]AAATAGCCAAACCTTATTATTACACTGTAGTTGGCAAGACACATGTTTTTGTCCTTAAGC
BARCPV_1.0_Chr02_31784240_T_C	715640601	Y	Chr02	31784240	0.144869	0.761905	Y	Y	Y	Y	Y	3			Y	CDS	2	GTCTTTTGCGTGATATCTCTGTAACTCAAACTAGAACAGGAGTTATAGTGAATGGAAAAC[T/C]AGAATGGAGTGTTACCATCACCAACAAGTGTCCTTGTGCTCAGACAAATGTGATCCTGAA
BARCPV_1.0_Chr02_32017879_A_C	715639690	Y	Chr02	32017879	0.298805	0	Y	Y	Y	Y	Y	3					2	CTTAAGGAAGAAGAGAGCATTTAATGTACAAAGTGTATTTGATGCATTTTCAATCAAGCA[A/C]GCTCATCAGACAAAAAAaGTaTAAAAAAAaaTGAAGTTGATTCAATGAGCAAAAaTTGAT
BARCPV_1.0_Chr02_32122313_T_C	715647838	Y	Chr02	32122313	0.326044	0.380952	Y	Y	Y	Y	Y	3					1	ATATATTTTATTTCCTCATAGTTTTCTTCCCAAAGTAATGATTCTATCTTAGAATTATTG[T/C]TGAATCGTTTGACAAGTTCAACCCATACACTTGCATGATCTGTGTTATTAAAATGGCATA
BARCPV_1.0_Chr02_32176173_C_T	715639692	Y	Chr02	32176173	0.386454	0.761905	Y	Y	Y	Y	Y	3					2	CTTCGTCATTATATTAATCACCCATTGTCATAATGTACTAACACCTAAGTTATTGTGTTT[C/T]TAAAATATAATGAAAATTAAACAACATAATTTATATAGATATAGACAAAATAGGAGAATC
BARCPV_1.0_Chr02_32201301_T_C	715650351	Y	Chr02	32201301	0.169323	0.190476	Y	Y	Y	Y	Y	3			Y		1	aGATGAAGGTTGGCATGGTTAATGAAGGAAAGAGGTTGACAGAAACATAAAAGAAAGAAA[T/C]GTAAAAGAGGAGGAAAAAaGCATAGATTTTATTGAAAGGGTTTAAGAAAGAATGCATTGA
BARCPV_1.0_Chr02_32309822_C_T	715640881	Y	Chr02	32309822	0.491089	0	Y	Y	Y	Y	Y	3			Y		2	TACAAACCCTAAATTACCAAAGCGAACCGTGACGAATGATTAGGAGGATAAACGTAATTA[C/T]AACAATTAAATCCACGAATCTGGAACCTTTCGAAAAAaTATACGAAGCATTTAAGAATAC
BARCPV_1.0_Chr02_32401795_G_A	715640880	Y	Chr02	32401795	0.431683	0	Y	Y	Y	Y	Y	3			Y	CDS	2	TCTGGAGGTAGAGACCATGTATTTCCTGTCACACACCCCAATGCCTTTAGGTTCCTACGA[G/A]ATCAGTTGAATGATTCTATTCAGGTTGTTGTGGATTTTGGTCGCTACCCTAGGCACATGT
BARCPV_1.0_Chr02_32440009_G_A	715640172	Y	Chr02	32440009	0.352475	0	Y	Y	Y	Y	Y	3					2	CGTTCCAAATAATACTCGGTTTGTAACTTGTAACAATAGTCTCCATAGTGAAACGTAAAC[G/A]GTTGATCAAGAATTTGACTTAGTCTGCATAGACGAACTAGTGTAAAAAGCACATGTGAAT
BARCPV_1.0_Chr02_32713152_C_T	715639472	Y	Chr02	32713152	0.407921	0	Y	Y	Y	Y	Y	3			Y	CDS	2	ATGAAGCCTATTAGACATGTTTTGAGTGAGAGGAAGTCAAGAAAAATCGCTGTGTTTCTT[C/T]TGATCAATGCTGGATATATGGTTGTTGAATTTTCTGTCGGTTTTATGAGCAATAGTCTTG
BARCPV_1.0_Chr02_32725176_G_T	715639471	Y	Chr02	32725176	0.407921	0	Y	Y	Y	Y	Y	3			Y		2	TAGTTTCACACTACGCTTTGTTGCTCGCACTTTATTCGTAGGTATGTGACAGATTCTTAC[G/T]AACTTTATCTTTAGTTTGAGTTATTATAATTGTAAATAAATAGAGATAAATATTTGATCA
BARCPV_1.0_Chr02_32859750_G_A	715647099	Y	Chr02	32859750	0.469062	0.380952	Y	Y	Y	Y	Y	3			Y	CDS	1	TAAATTGGATGGCTAACCTTTTTCCTCACGTTTCTTTTGAGATGCCTTTCTCCGTGTATT[G/A]AGCAATAGCACCAAACTTACCAAGAATAATATTAAAAGGATCACTAGTACTCCAATTGAA
BARCPV_1.0_Chr02_32909133_C_T	715647098	Y	Chr02	32909133	0.212551	1.90476	Y	Y	Y	Y	Y	3					1	TAATCACAATTATTGCTAAGATGGTGAGGGTTTATCCACAAGTGTGCATGCATGTCCCTT[C/T]TGAAAGCATCCCCAAAGAATTAGAACACAGCATTGGTAGAGAGAGACGAACACAGAGCAA
BARCPV_1.0_Chr02_33041515_A_G	715647100	Y	Chr02	33041515	0.472112	0.380952	Y	Y	Y	Y	Y	3	2	68.568	Y		1	AGCTTGTGGGTTGTAGATGAGTTTATACTGTTAAGGTAGGTCTTATTGGTGAAGTAGATC[A/G]TCTCAAAGCTCGTCTAGTAACTAAGGGATACACTCAAATTTGTGGTCTCAACTATTGTGA
BARCPV_1.0_Chr02_33078901_C_T	715639469	Y	Chr02	33078901	0.223553	0.190476	Y	N	Y	Y	Y	2	2	68.77			2	TTCTAGATTTTTTTTTtCCTGAATCTAAATATTTATTTCCTTTTTTtCAGGATATGATTA[C/T]AAGTAAATCATAACTAATTATCTATTTCAGGATATCGATATATATATAAATTCAAAATAA
BARCPV_1.0_Chr02_33096644_T_C	715644483	Y	Chr02	33096644	0.335968	0	Y	Y	N	Y	Y	2	2	71.335			2	ACTGTATGCACCTCTTCCAAGTGCGCCTCACCATTTCAGACGAACTCGATAACCTTCCAA[T/C]GCTTGGAACTTCCAACCGCTTCATTTGCGAATTCAACTTCTGTGAGTTCGATGTGACACG
BARCPV_1.0_Chr02_33098336_C_T	715645156	Y	Chr02	33098336	0.417822	0	N	Y	Y	Y	N	2	2	68.77			2	TTAATTTGGTGTCGGCTAAGTCGACGCTAACTTATACTATGAATCTGTGTGTCTTCGTGA[C/T]AATGAATAGAAAaCATATAGGAAACATAGATTATTTTtAATTtAAAGGTCCACAATTTtC
BARCPV_1.0_Chr02_33134878_T_G	715642704	Y	Chr02	33134878	0.28827	0	Y	Y	Y	Y	Y	3	2	68.77			2	TGGTGTCGAATCAAGAACCCAACAAAATGAACACGTAAGTGGGTGAAGAGTCGTATATTT[T/G]AGGATTTCTTGTATTGAAAATCTTTATAaCAAGTGTTTCAGCCAAGTGTCTCGTTGTGAT
BARCPV_1.0_Chr02_33268194_T_C	715646269	Y	Chr02	33268194	0.132265	0.190476	Y	Y	Y	Y	Y	3	2	68.77			1	TGACCTGTAAAAGGTATTTCGATACTCAAATAAGTATTCTTGTTAAGGGTGTATTCTGGT[T/C]AATGGAaAAAaCGTACCATATTCCTCCACAGATGGTTTTGTTTATAACATTGGTTTATGC
BARCPV_1.0_Chr02_33312585_G_T	715639285	Y	Chr02	33312585	0.44511	0	Y	Y	Y	Y	Y	3	2	68.987			2	GTGGGTGACACGATAGACTCAATAAATATTGTAATGATAAAATCTAATACCACATATTAA[G/T]AAGTGAGTTTTAGCCTAACTTAACCTCATAATTTGACTTGTAAGGTGATGATTACCCCCA
BARCPV_1.0_Chr02_33882416_G_A	715646263	Y	Chr02	33882416	0.332669	0	N	Y	Y	Y	N	2			Y		1	TGTTATGAACAACATATTTGTGGCCCGAGGGAATTGATTAAAACCATGGAATCCTGGATC[G/A]GAAATTTTATTCGGACTACCTATGTTAATAATGCCAAGTTGATCACGGTATCTTGGAGCA
BARCPV_1.0_Chr02_33889685_T_C	715646264	Y	Chr02	33889685	0.439122	0.190476	Y	Y	Y	Y	Y	3	2	71.011			1	TAATGGTAGACTAGGTGGTAATGGAGTTAATAGAAAGCTAGACAGGGCTTTTGGTAACTT[T/C]GATTGTATTGATCACTTGGAAAGTTGCAGATATAATGTTCTCCCTAGAAATTGCTATGAT
BARCPV_1.0_Chr02_33900422_C_T	715646265	Y	Chr02	33900422	0.330677	0	Y	Y	Y	Y	Y	3	2	71.011			1	TCTAAACCAACAAAATTGGTTTGCAAAACTGATAGGGTTGAATAGTGTAGAAGGTAGGTG[C/T]TTCCCACTGAATTGGAAATGCTTTGTAATGGAGGAGTGAGGATAAAGAGATGCATGCCAT
BARCPV_1.0_Chr02_33929388_A_G	715639286	Y	Chr02	33929388	0.358	0.761905	Y	Y	Y	Y	Y	3	2	71.011			2	ACTACAAGGAACTCTAATTAACATCTTCCATAATTCAAATCACATTTCATGTATAGATGA[A/G]CATTGTGACATTGTCTAAAGAGAACGTATATGTAGATAGTAGGAAGTATAGATCTTCAAG
BARCPV_1.0_Chr02_33944567_G_A	715651128	Y	Chr02	33944567	0.166337	0	Y	Y	Y	Y	Y	3	2	71.011	Y		1	ATCTTGCACAAGCTCAACATTATCAGAAGAAAGTCCATCTCCTAATTTGTAAAGGACATA[G/A]TATCCGATAGGATAATGAAAGTCATACAGGCTATAGATAATATTTCCATAATCTCCTCTT
BARCPV_1.0_Chr02_33953771_C_A	715651127	Y	Chr02	33953771	0.112871	0	N	Y	Y	Y	N	2					1	AGCTCTCAGTGGCCAGTCTTGGTGTTATTTTCCTCCCAAATGCTTTTATTGTATATACTT[C/A]TGAATGGTTGGTTAAATTATACATTTCTCTATATATCAAATCTCTTTGTTGGTTTGTAGT
BARCPV_1.0_Chr02_33954386_G_A	715643566	Y	Chr02	33954386	0.225743	0	Y	Y	Y	Y	Y	3	2	71.011			2	ATGTTGTAAAACCAATAAATTACATTAATTTATCTTCAAATAATTGATGTCTTATTTAGT[G/A]AAAAGCATCTAAGTCAGGTCTAAAGGATTGTTACATGGAGCTTGTGATACCCTTGTTTAT
BARCPV_1.0_Chr02_33960309_C_T	715643568	Y	Chr02	33960309	0.166337	0	N	Y	Y	N	N	2	2	71.011			2	TATGTATATTGACCTTTGAAGAGTGGGAGGAGAATATTAATGGTGCCCTTGATATTGGAT[C/T]ATTGGTCCAATATTTATAAAATCACATAAACCCATTTAGGGAAAGAGACACAAAAACAAT
BARCPV_1.0_Chr02_33986813_G_A	715645102	Y	Chr02	33986813	0.428862	2.47619	Y	Y	Y	Y	Y	3	2	71.335			2	AGCATTTATTGAATTTTTTTtGTCCCTATTAAAACCGTGTTTTAATAAATTGTATTAAAA[G/A]AATTATTATTTTAAACTTTTATTTAAGGAAGGGCGGAACCAAATTTTTTTACAAACTTCA
BARCPV_1.0_Chr02_34002343_C_T	715651074	Y	Chr02	34002343	0.287698	0	Y	Y	Y	Y	Y	3	2	71.335			1	CATATGTTACACAAGTTAGTTTATACACCACCAATGATGCGTTTTTGTGCAAAGTTTTCT[C/T]GACCTCTCTAAAAGAGTAGACCTAAGTTTGTTCTCATGTCTCCCATCACACTCGATGGAT
BARCPV_1.0_Chr02_34011447_G_T	715651075	Y	Chr02	34011447	0.287698	0	Y	Y	Y	Y	Y	3	2	71.011			1	TAGTTTtGTTtATTTTTTTTtAGTtATATTGAATATATACAAATATTTGAGTTAGGATTT[G/T]GGAGAACTTAAATTGGTATCCCATGGTAGGAAGTTACGTAAATTTGGATTGCATCATGCT
BARCPV_1.0_Chr02_34118515_G_T	715649050	N	Chr02	34118515	0.212302	0	Y	Y	Y	Y	Y	3	2	71.011	Y		1	GGATGCAATGATTGACCTTAATGATGTCATCTCAACAGACTTGAAGTCGGAACAGTTATG[G/T]TGATACCTTTTCTCCTATTACCAAAATTAACCCCTCCATTAGGTGGATATCAAGAATGTT
BARCPV_1.0_Chr02_34140576_T_C	715649049	Y	Chr02	34140576	0.186139	0	N	Y	Y	Y	N	2					1	TTATGTAACATCCATATTCAAATCTCAATAGACTCAGAAAAGACATCAGAAGAGCTGATG[T/C]TATTCAATAGATAGAAATTGTCTCTTAATGGCTATCTTCTTCCAGTACTAATATAAAGTT
BARCPV_1.0_Chr02_34245030_G_A	715648506	Y	Chr02	34245030	0.0871287	0	Y	Y	Y	Y	Y	3	2	71.335			1	AATCCACCAATGGGGTGATGGAGGAGGTTGGTAAGCTACAACATCAAAAGCAGGCTCCTC[G/A]AGGTGTCATCATTGAATGACGAGTTATCCTTACTGTATGTCCATTAACGCAATCAATACG
BARCPV_1.0_Chr02_34268621_A_G	715648504	Y	Chr02	34268621	0.334653	0	N	Y	Y	Y	N	2			Y		1	GATGTGCTTAATTTTGAATATACAAGAGCTTGGTGTGATGATTGTAGCACTCTGCAAGTG[A/G]CATAACAAAGCAGAATAAGATAAGAGAACGGACTCAATGCATCTATATTTTTCTGTTTTT
BARCPV_1.0_Chr02_34274621_G_A	715648503	Y	Chr02	34274621	0.405567	0	Y	Y	Y	Y	Y	3	2	71.011	Y	5UTR	1	CTACTCTCTTTCACCTTGCTACACTACTTCAATATGGATTTCTTCACAGTATTACTTGGG[G/A]CCTGCTAAGAaTAAAATTCAATATACTTAAGTATTCAATTAACTTTTCTATATAATGAAT
BARCPV_1.0_Chr02_34282484_A_C	715648502	Y	Chr02	34282484	0.415842	0.190476	Y	Y	Y	Y	Y	3	2	71.335			1	TAAGACTATATATAGTCTCAATGTAAAAaCTAAaTACCTTAGTATTCATTCAAGTAGATT[A/C]TGTGAAGATGGAGTGGATTAACCATCTAATACATTGCATAAATTAATAACACTAAAAaGA
BARCPV_1.0_Chr02_34288121_A_G	715648501	Y	Chr02	34288121	0.336634	0	Y	Y	Y	Y	Y	3	2	71.335	Y	CDS	1	GAGATGATCCACCATGGTATTTGCACGCTGCTTCTTGCTCCGGTGTTCTTCCAGGAGTCC[A/G]TTCAAGAAGGTGTCTGTTTTGGAACTAATCTTCTTAAGCCTCTTCTCAAGGTTTTCAAAA
BARCPV_1.0_Chr02_34341855_C_A	715648513	Y	Chr02	34341855	0.0853175	0	Y	Y	Y	Y	Y	3	2	71.335	Y	5UTR	1	GAAGTGAAAGATGATGGGCCTGGGCCTGGGCAATTTCGAAATTTAGGGTTTTCCAAGGGG[C/A]GTCGATTTACCAAATTGGTCGTGACTCTGTTAATTTAATCCTTGATTTTTTTttAAAaCT
BARCPV_1.0_Chr02_34365166_G_A	715648511	Y	Chr02	34365166	0.334653	0	Y	Y	Y	Y	Y	3	2	71.335	Y		1	ACTGCACTATCAAGTTGACCTGACCAATCAATTCAATGTTACTACAGGAACATGATGTAA[G/A]CAATCAAACAGAATACTCAAATGCTTGAGATGAGATTAGATGACCTTCACCATCCTATGA
BARCPV_1.0_Chr02_34491933_C_T	715648475	Y	Chr02	34491933	0.324056	0	Y	Y	Y	Y	Y	3	2	71.011	Y		1	ACCTTGGCACCAGGCTGCATGCAAAAAGCCAAAGCCAAAACCAATAACAATATATTTATA[C/T]TGGTTTTCATGAACACATCAGGACTGAACTTGATCTGTGTGTGAAAAGTGGGAAATAAAC
BARCPV_1.0_Chr02_34527830_T_C	715648472	Y	Chr02	34527830	0.335317	0	Y	Y	Y	Y	Y	3	2	71.335			1	TGGTGATGTGGGTAATGCGAAGGGGAAAATATAAGGACATTTGTTTATTTGTCGGACTCG[T/C]AAGGCTTGCCAGATATCATCCCTTTAGGATGCTTGTTTTAGTTATGGTGTAGCACTCTGT
BARCPV_1.0_Chr02_34533436_C_T	715648471	Y	Chr02	34533436	0.0753968	0.190476	N	Y	Y	Y	N	2					1	TAAATATGGCTGAAAAaCATTTGACACAAaCTTTTCTTTATCTCCATCTTAACGAGAATC[C/T]TGTTGCTTCTCTTGTTTCACTTATTCTTGATGTGATGAATTATCACTCATGAAATAGATT
BARCPV_1.0_Chr02_34544693_T_C	715648470	Y	Chr02	34544693	0.337945	0	N	Y	Y	Y	N	2			Y	CDS	1	TGAGACTGCCGAGAAGACTATAGATGTGCTAACTGAAGAGGGACATGTAAAGAAACCTCC[T/C]GTTGATGATATACTTGCTGCATCTGTGAAGTTGTTTCAGACTAGTGATTCAGTGTCATTT
BARCPV_1.0_Chr02_34582547_G_A	715648469	N	Chr02	34582547	0.319361	0.761905	Y	Y	Y	Y	Y	3	2	71.011	Y	CDS	1	GGTGCCACAGTTTGGCACCATGATCAGTTCTAACCAAGTTCATCAAGTTTCTAAGCCACA[G/A]CAGCACTTGATCATGAGAGAGCAACAAAGTGGTTACTGGTTGGAGCATGTGAAAACCAGT
BARCPV_1.0_Chr02_34612953_C_T	715648468	Y	Chr02	34612953	0.0853175	0	Y	Y	Y	Y	Y	3	2	71.011			1	TTTTCCCTCACTTATCAAAAAACAGAAAAAGAGAACTTTCCAATTCTTATTCATTTCTTT[C/T]ATTGTCTTTTCTAAAGGAAGAATACCGTTATGTGGATGCAAATGCACATTAATGGTTGAA
BARCPV_1.0_Chr02_34623590_T_C	715648467	Y	Chr02	34623590	0.294466	0	N	Y	Y	Y	N	2					1	TGTTTAAAGGAATTATGTTTAAATGATAAGGGTTGTTGAGAATGATAAGAAATGTACTAA[T/C]TTAGGCTCTCTAGGATGATTTGTGAATCATTGTTTAAATTTATGTATTACATAAAGATTT
BARCPV_1.0_Chr02_34657239_C_T	715648481	Y	Chr02	34657239	0.335984	0	Y	Y	Y	Y	Y	3	2	71.335	Y	CDS	1	ATAACGTTATGCAATTTCTTGAAAAGAGTtATTTTtGTCCGACCTGAATATTGGAGCAAT[C/T]GACGAGCTTTTCTAGATCACCCAATCGAACCACGTCATGGTACACATACCTTCTCACCTG
BARCPV_1.0_Chr02_34663136_T_C	715648480	Y	Chr02	34663136	0.338614	0	N	Y	Y	Y	N	2			Y		1	TATTATAGGCAATGAAGCATAAGCTCATAATATTACATGATCTTTCCAAAAATATGTTTG[T/C]AGAAGCAATTTAAATCACCACATTACAAAGAACATCCACTAATACACATAAGAACTAGTT
BARCPV_1.0_Chr02_34669668_G_A	715648478	Y	Chr02	34669668	0.0853175	0	N	Y	Y	Y	N	2					1	ACCCACCACACCACACCACACCATGCACTAACCAGAAGGACACATTGTATAAGATTGTTT[G/A]GGATGATAATTTTtGTTTAAGCAAGCACATTGCAATAATTTAATTTTGACAGATTACCAT
BARCPV_1.0_Chr02_34694883_A_C	715648476	Y	Chr02	34694883	0.0871287	0	N	Y	Y	Y	N	2					1	CGTGTTGATGTCTTCTCAAAGATAACCAATACTAAAAAAATAGTGTAACATTGAACTCTC[A/C]TACAAAAACATTGAATATTCTAATTTGAGATCATGACGATAGAAAGGAAAGGTAATAGTT
BARCPV_1.0_Chr02_34718152_T_C	715648479	Y	Chr02	34718152	0.192843	0.190476	N	Y	Y	Y	N	2			Y	CDS	1	GCCATCTCTTGGATGCTCTATTTGCTGTCCATATAAACTGTATTCATCTGAATCTGAACA[T/C]CCTTCCATCATAGACTCCAGTCGAACGAATGTGAACAGATTCTCGAAGAGTTTTCTCTCA
BARCPV_1.0_Chr02_34727400_C_T	715650049	Y	Chr02	34727400	0.430556	0.190476	N	Y	Y	Y	N	2					1	GTGTAATGTGCAGAAGGAGCAATAAAATGAGTGACCATCTTTTTAtCACATGCAATGTGG[C/T]TGGTAGAGTGTGGAATAAGTGTAACACATGGATAGGGGTTAGTACAGTCCAACATCACCA
BARCPV_1.0_Chr02_34746725_T_G	715650047	Y	Chr02	34746725	0.184891	0.190476	N	Y	Y	Y	N	2			Y		1	AGTTTTTCCTCTCAAATTTTGATTCTATCATGTTAATTAAATGATTAATTTCTCCCTCCC[T/G]TTtGTTTTTtCTTAAATTGTGTCACTGTGCTCTTATGGTTATATATAATTGAATGATTAA
BARCPV_1.0_Chr02_34754203_A_G	715650046	N	Chr02	34754203	0.472112	0	Y	Y	Y	Y	Y	3	2	71.335	Y		1	GAGAGAAAGTGTTTGTGTAATCTTAGCCATAGATTTTTGTGTATCCTTTGGCAACCATTC[A/G]AGCTTTATAGTGATCAATGCTGCGCTCCTGTTTTAAGAATATACAACCATAGATACCCGA
BARCPV_1.0_Chr02_34794847_C_T	715650043	Y	Chr02	34794847	0.474104	0.571429	N	Y	Y	Y	N	2			Y		1	ACATATACTAAATAAACAAGTGTTAACATGGAAATAGGAAGGCTATTGTTTTACCTGCAC[C/T]CTTGAAACAAATTTGATATGCCCTGTTTTATTAACTAGGATGCTATGTTCTTACTGAATG
BARCPV_1.0_Chr02_34800448_G_A	715650042	Y	Chr02	34800448	0.471173	0	Y	Y	Y	Y	Y	3	2	71.335			1	TTTAACTGATATTGTACTATGTAGCACTCAACTTTTATGTATAAGTTACATTTTCTTTTG[G/A]ACATGTTTTTCTTCTATTAACAACGTCAAATTTAACATGTATTCTCATAGATGTTGGTTG
BARCPV_1.0_Chr02_34871292_A_G	715644509	Y	Chr02	34871292	0.278656	0	Y	Y	N	Y	Y	2	2	71.335			2	AAATAAATGTCAAGTGAGAGTATTCATCCATAAGTAAGATAAGATTTTAGAATAAgATAA[A/G]ATTTCAaGAGTGTAATCTTATATTTTTTtAATTGAaGAAATCTATTATATCTTATTATCT
BARCPV_1.0_Chr02_34876990_G_A	715644510	Y	Chr02	34876990	0.18254	0	Y	Y	N	Y	Y	2	2	71.335			2	TCAATATAATGAAAAATTATTTATTTTGGATTCTTAAATAAATATTATCTAATAATAAGT[G/A]GATGGAACAATAGGACTCGTGTTAGTTTGATTTACAGTTATAATTAAAAATAAAACAAAG
BARCPV_1.0_Chr02_34891877_T_C	715645157	Y	Chr02	34891877	0.419483	0.380952	Y	N	Y	Y	Y	2	2	68.77			2	CAACTCAACAAATCGCACACTCCAAACTTTCGATTCTTATCAAAATCCATGCCTTGACGC[T/C]AGGAGGACAATGGAGTGGGGAGCATGAGGATGGCGTGTCACATCGAACTCACAGAAGTTG
BARCPV_1.0_Chr02_34897601_A_G	715644635	Y	Chr02	34897601	0.418972	0	Y	Y	Y	Y	Y	3	2	71.011			2	AATGTCACATCGAACTCACAGAAGTTGAATTCGCAAATGAAATAGTTGGAAGTTCCAAAC[A/G]TTGGAAGGTTATCGAGGTCGTCTGAAATGGTGAGGCCCACTTGGATGAGGTGCATACAGT
BARCPV_1.0_Chr02_34915853_G_A	715644897	Y	Chr02	34915853	0.298419	0	Y	Y	N	N	Y	2					2	GGGCTTTTTGATCCTTCACATTGCCATACAACATCCTTAATTTCTTCCTCAGAGAACCCT[G/A]CTATCAGCCCCAAACTTTGTGCTGTCGAGATAGTTTGGAATTCAACCCCATCAAGTCGAA
BARCPV_1.0_Chr02_34949195_C_A	715647890	Y	Chr02	34949195	0.376984	0	Y	Y	Y	Y	Y	3	2	71.335	Y		1	CAATATATCAGCTGGTTAGGCTGAATTAGAGTAGTTACCCATTAGTTTAGTATCTAGTTA[C/A]AATATATGAACTAGGGTGTGTTGCCTTTAAAGTGAGGGATAGAAGAGGGAGAGAGGATCT
BARCPV_1.0_Chr02_34979878_A_C	715647888	Y	Chr02	34979878	0.376984	0.190476	N	Y	Y	Y	N	2					1	AAAGCTGTTTGTCTAAGGTTTATTATGACTTTACTTATCACCTTTTTCAGCCTTAAAGAC[A/C]GAATATTCGACACAATTTTATATAGACAACCAACCAACGATATAAGTCTAAAGTCACCTA
BARCPV_1.0_Chr02_35039316_T_C	715647887	Y	Chr02	35039316	0.376984	0	Y	Y	Y	Y	Y	3	2	71.335	Y		1	TTGTGGCTTAATACACTTAAACCCCATGGTATATCCAAGTTTCAGCTTTTCACCTAGGCT[T/C]TCTGTGTTCACTTTTTGCTGTATTTGCATGCTTTGTGGCACTAAATATACAGCAGTTTAC
BARCPV_1.0_Chr02_35062021_C_T	715647886	N	Chr02	35062021	0.31746	0	Y	Y	Y	Y	Y	3	2	71.335	Y	3UTR	1	ATTTTCTGCTAGGACTGTAGGAATGCTGTTTGGCAAGCACTTTTCAAGAGGTCCATAACT[C/T]ATAATAAGTCGGGGGTGCATGAATCCTTATTTCATGTCATATTCGGCACATTTTCATGCT
BARCPV_1.0_Chr02_35097151_G_A	715647884	Y	Chr02	35097151	0.444223	0.380952	N	Y	Y	Y	N	2	2	71.335	Y		1	TTtGCTTGAGTGGATATATACTTGCTTGGTTTGTCTGTCGAAGTGCATCAATGTTGAGCA[G/A]TACTAAAACCTAGATACATATGTATGTATTAAGCTGAGATTATCTAGAAGGCCTGTTCTT
BARCPV_1.0_Chr02_35272100_A_G	715647852	Y	Chr02	35272100	0.378543	1.71429	N	Y	Y	Y	N	2	2	71.335			1	TTTAAAATTAAATTATCCTCACCAACTAATTTCCAACATCAGTTCCTATACCTAAATCCT[A/G]GTCATCTTCATTAGTCCCTAATCTCACAAGTGGCCCCTATTCACAGGATTCGATCTGAGA
BARCPV_1.0_Chr02_35488357_C_T	715647643	Y	Chr02	35488357	0.388889	0	N	Y	Y	Y	N	2					1	ACTAATATTGTGATGTACACAATGACTAACCCCTTTtAAATATTCTTTCAACAAGTCACT[C/T]TTTGCTCAACTAAGTATTATTTCCACAAACCACTCTTAGCTCAATCAATTATTCTTTCAA
BARCPV_1.0_Chr02_35511626_A_G	715647851	Y	Chr02	35511626	0.316103	0	N	Y	Y	Y	N	2	2	71.011	Y	3UTR	1	AGGGAATCGGTAATGCTTGAGAATATTCCCACAACTCCTACCCCAATGAACCAAAAAAAA[A/G]TGGGAACACTATACTTGCACTTATAGCCATTAAACAAAACTATTGTTACATGGGTAGGAC
BARCPV_1.0_Chr02_35923862_G_T	715639928	N	Chr02	35923862	0.335984	0	Y	Y	N	Y	Y	2	2	72.313			2	AACACTTTGCGATGAGATTGAGAAGAAGAGTTTCTGGTAAGAATGAGAAGAGGGGTTTTC[G/T]TTTAGAGTGAGAAGAGGGGTTTGTGGTGAGACTATGAAAGGCTTTCAGTGAGATTGAGAA
BARCPV_1.0_Chr02_35947100_T_C	715639926	Y	Chr02	35947100	0.180915	0	Y	Y	N	Y	Y	2	2	72.313			2	TAGATTTTGAATATATATAACATTTCTCGTACGTTGCATGCATGGTTTGTAGGAACCACA[T/C]AGTCACTCTCTCACCTACGTGTATAGACGACAGCCAAAGAAAATGTAGCTGGAATATCTT
BARCPV_1.0_Chr02_36017834_C_A	715641207	Y	Chr02	36017834	0.135458	0	Y	Y	N	Y	Y	2	2	72.313			2	GGTCAGGCATGTGGAAAGAAATAACTCAATATGTTGTTGCATGCTTGACATGTAAGAAGG[C/A]AAATGTAGAGCATTAGAGACCTAGTGGTTTGTTGCAACAATTGCACCATATGAAGCTCTG
BARCPV_1.0_Chr02_36050606_C_T	715647899	Y	Chr02	36050606	0.299401	0.190476	N	Y	Y	Y	N	2	2	72.313			1	TGCTTCAAGAAAGCTCAACATCCTGTGTCCGCCCAACCCATTGGCAAGCCGGTCTATGCT[C/T]GACAAAGATAATTGTCTTTTGGAAATGATTTGTTGAGGTTAGCGTAGTCCATGCACATTC
BARCPV_1.0_Chr02_36132276_A_G	715639717	Y	Chr02	36132276	0.333333	0	Y	Y	N	Y	Y	2	2	72.313			2	CTAAACAAGATGACTTACTTTGTGATTTTCATAAATTTCCAAAACGTGCTTAATGAATTG[A/G]AAGAGATTTTCAAACTTTTCTACCCCGTGTTCATAAAAACCCTCATCCCATCATTTCATG
BARCPV_1.0_Chr02_36235577_G_A	715647898	Y	Chr02	36235577	0.335317	0	N	Y	Y	Y	N	2	2	72.533	Y	CDS	1	TTGGATGGATCACTGGAGTTTATGCTCCTGAAATTCGAAGCTGGGTTTAATGAGTGGAAG[G/A]TGTAAGGAAGGGGTGCTTGAGTGAAACTAGAGGTTCCATCTGAAATAGGGTTGCTTGAAT
BARCPV_1.0_Chr02_36627120_G_A	715646492	Y	Chr02	36627120	0.418	0	Y	Y	Y	Y	Y	3	2	74.022	Y		1	TTCATAGTCTTGTATATTGTGTTTGCTTTGTCTCTATACAAGGACAGCTAACCTATCCTT[G/A]TACACAGAATGCAAGTATGCGGCTTTATGGTGGAGCACAATATCATCGGGCCATGGCTGA
BARCPV_1.0_Chr02_36634916_A_G	715646491	Y	Chr02	36634916	0.29901	0	Y	Y	Y	Y	Y	3	2	74.022			1	ACTTGAGTCAGGTTTAGAAGTCGTAAATGCAAAAGTGACTTTGTACATGTCCAATAGGGT[A/G]GATATGCGTTCTTGCCAGCGTAAAAAATTCTGATCGATGAAGACTTCAATTTTCAAGACA
BARCPV_1.0_Chr02_36676613_G_A	715646488	Y	Chr02	36676613	0.439122	0	Y	Y	Y	Y	Y	3	2	74.022	Y		1	GAATTCAGCGTTACACCTTCAATGCTGTGGTAACAATAATCTACCATTGATCTAAAACTC[G/A]TGCACAAGTTCTTAAGGATGGATTGGATGGGAATGCACAGAATCATTCATTTTCATGTTT
BARCPV_1.0_Chr02_37072006_G_T	715648835	N	Chr02	37072006	0.0968379	0	Y	Y	Y	Y	Y	3			Y	CDS	1	CTCTTTTGCTCCCTTTTGCTTTTGGAGCACTGCATGCTTCTTCTATCTCCATTGTAGTAG[G/T]GCCTTCAACCCTTGATGAGTTAGGTTTAGTTTCATAATCACTAGGACCAGCTGAATTATA
BARCPV_1.0_Chr02_37164262_G_A	715648834	Y	Chr02	37164262	0.0952381	0.190476	Y	Y	Y	Y	Y	3			Y	CDS	1	CAAGAAATATAAAGACTTACCTTATTAAGTCAGCAATAGAAACAATTTTTAAATTTTCAC[G/A]CTCTGCAAACTGTCGAAGCTTAGGTAATCTAGCCATTGAACCATCATCATCCACAATCTC
BARCPV_1.0_Chr02_37357046_C_T	715639947	Y	Chr02	37357046	0.363636	4	Y	Y	Y	Y	Y	3					2	CAACTAGAACCATCGTTAAAAATCtATTTTTTTTTtAAAAATCACTTTGCAAAATAATGA[C/T]GGTTTTTAAGTGTCATTAATGTGTTTTATAGTGACGATTCTAGATTCGTCGTTATAAAAA
BARCPV_1.0_Chr02_37391686_G_T	715639946	Y	Chr02	37391686	0.351889	0	Y	Y	N	Y	Y	2	2	75.813			2	CTATTTTAAAATCTTTTTAATTATGCTTTTGAAAATTTAAATAGTTTTATTAACGATTTT[G/T]TTCTTCTCTTCAAATTTATTTTTTtAAGTATTTTTTTATTATCATCAACCTGATAGAATA
BARCPV_1.0_Chr02_37428740_C_T	715639943	Y	Chr02	37428740	0.352475	0	Y	Y	N	Y	Y	2	2	75.813	Y	3UTR	2	CAGTCAAGTTTAATAAGTGATTTTATAATGATCACATAAATTATGTAACTTGTGTGTTGT[C/T]TGTTTTCTGTTGTTGGAGACAGTTTTtCTTTTTtAGTGTTCCATTTCCTTTTCGCCTTTG
BARCPV_1.0_Chr02_37428774_T_C	715639944	Y	Chr02	37428774	0.348606	0.190476	Y	Y	N	Y	Y	2			Y	3UTR	2	CATAAATTATGTAACTTGTGTGTTGTCTGTTTTCTGTTGTTGGAGACAGTTTTtCTTTTT[T/C]AGTGTTCCATTTCCTTTTCGCCTTTGAATACTTGTATTTCTGTTGCACTTCTGCATTACT
BARCPV_1.0_Chr02_37562864_C_T	715649908	Y	Chr02	37562864	0.432806	0	Y	Y	Y	Y	Y	3	2	75.813			1	CAATAAAAAaTAAAAATTGGCAGAATATTAACTCAAAAGTTCAATGGCAAAGCCTCGTTG[C/T]GGATAACAAAAGGACGTCACCAAGAAAACTAGGGAGTCAAAATAGGTCAGATTACATAAT
BARCPV_1.0_Chr02_37679797_T_C	715649687	Y	Chr02	37679797	0.302187	0.190476	Y	Y	Y	Y	Y	3			Y		1	CTTGGAGCAAGTCTAAGCTCCTCTATTTGGTTGTTCAAAATGATGTATAATTCTCCTCAA[T/C]GTATTTGATTATGTGCCAAGACTCTTCCCCTACAAACATATAATTCAACATCTCTATAGA
BARCPV_1.0_Chr02_37726208_A_G	715649686	Y	Chr02	37726208	0.391218	0.380952	Y	Y	Y	Y	Y	3					1	AAAAGGGATTAAATAAAAAAaTTTCACTTACCATTTAAAGTAGTTACAAAGGTTCCATTC[A/G]GCAATGACAACTTTCAATTTCAATTGAAAGTTGACTTCACCGTTGACAAGGCAACTTTGG
BARCPV_1.0_Chr02_37801989_T_C	715641064	Y	Chr02	37801989	0.103175	0	Y	Y	Y	Y	Y	3	2	75.813	Y		2	ATGCATGTTTATAATCCGTACCACAGAGAATAATAGTTCTTAAATTGCTATTGAAAAAAa[T/C]TCATTTTAaTTAGCTCGGTCGAGCTATTTGACATGGCCTAAGTAAACTATATACTCTTGA
BARCPV_1.0_Chr02_37883075_C_T	715647866	Y	Chr02	37883075	0.476096	0	Y	Y	Y	Y	Y	3	2	75.813	Y		1	AGCATAAAGGCTGCTTATATTTTTGGTTTAGTTTTCTTGAGCTATACATCAGCAACTACT[C/T]ATTTATTTGTTGgATTCTTTTAGGTTtATTTAACTTAAATATTCAACCTTTAATGCTTCA
BARCPV_1.0_Chr02_37903525_T_C	715647867	Y	Chr02	37903525	0.243564	0	Y	Y	Y	Y	Y	3	2	75.813	Y	CDS	1	TTCTGGAAAGGGAAACTTTGTAGTGGGGTGGTGACAGATATTGGTTATGCTCCCATCTTA[T/C]TGTGTATTATGATCTTTCTCATGATCCTCTTCATCAACTCAGTTATCGTTGGTACTTTAA
BARCPV_1.0_Chr02_38427481_C_T	715647750	Y	Chr02	38427481	0.325397	0.190476	N	Y	Y	N	N	2					1	CTTGTCCATGCTTGCTAGTCCACCCCCACATTCCACTTTCTTCCTATACCTTTTCATAAG[C/T]TGAAATTATTGGCCGAATTCTTAGTTGAAATACCAAAACTCAGTGACAAACACATTGGTA
BARCPV_1.0_Chr02_38488703_C_T	715647749	Y	Chr02	38488703	0.324752	0	Y	Y	Y	Y	Y	3					1	ATTTTtAAACCTTATAATGTGACAATCCACACTTTAGACATCTTCTTAACTCTTCAAACT[C/T]TTTtCTATATAAAATACAATCATTAGAACATGAATGTATCTTTTCATATTCCATACTCAT
BARCPV_1.0_Chr02_38612499_A_C	715639669	Y	Chr02	38612499	0.388889	0.190476	Y	N	N	Y	N	1	2	77.059			2	GAGTGTTGATCCTTCCAATTTCTTTACCTATGAACAAAGTATACCACCTAGAACCTAGAT[A/C]CAGATCCTTTTAAGATTGAACTTTTTTCTTAATTTCATGAATTAATAAGATCAAATTATT
BARCPV_1.0_Chr02_38662983_A_G	715647434	Y	Chr02	38662983	0.43	0.190476	Y	Y	Y	Y	Y	3					1	GTAACAACAAATCTACCATCAAGTGAACATTGCTTAACTTAATCCCTTCTTGCTTGAGTG[A/G]CCATGCTTCCTCTAATAAATGAACACTTCCTCACTTGAGCAATCTTACACCGGTGATAAC
BARCPV_1.0_Chr02_38769202_G_A	715647433	Y	Chr02	38769202	0.213861	0	Y	Y	Y	N	Y	3					1	AATATCACCTCAACACATAAGAGTTTGAACATATTACTCTCAATCCCAAGGAAAGACTTA[G/A]CCACTCATATTGGTCATTTACAAGCATGGAAaTAAAAAAAAAaGATGCAAGTTATTTCTC
BARCPV_1.0_Chr02_38911144_C_A	715639559	Y	Chr02	38911144	0.215139	0.190476	Y	N	N	Y	N	1	2	77.441			2	AAAAATCTTGCTAAGATATAGTAGTATTTTATAAACAAATCTTGAATTTGGAGGGATAAA[C/A]AAATATATTAGGTAGTTTGAATATAGTAATTTGAGATGTTTTTTCGACGATGGTTCCTTA
BARCPV_1.0_Chr02_39014275_G_A	715646415	Y	Chr02	39014275	0.427686	4	N	Y	Y	Y	N	2			Y		1	TTCGGATTCAGATCGATTTTAAGTAGAGATGGCCTGGGCCGATATCGAGTCGAGCATCCC[G/A]GGCCGATGTTGAGTCAAAGGGCCCGACCCAATGTCGAGTATCCCGGGCCCGGGCCAGTGT
BARCPV_1.0_Chr02_39149424_G_A	715649646	Y	Chr02	39149424	0.148	0	N	Y	Y	N	N	2			Y	CDS	1	TCTGGCAGTTTCCTCCTCCCTCACACGGTGAAAGGACTGAACCCTTTTGGTACTCAGAAG[G/A]TGCAACACGCCCACACTCCTTATTTGCCTCCAGTATTCTCCGTACGTAGAACTTGCCAGG
BARCPV_1.0_Chr02_39156383_C_T	715649647	Y	Chr02	39156383	0.161034	0	Y	N	N	N	N	1	2	78.385	Y		1	TTCCCTTTTAAATTCTCATTCTCCCCAACAGATTTCTCACCTCCCATTATTCCTTGCCAT[C/T]TCAGCTTTCAGTTATGCTCCATATTTAACATAAATAATCCATTTATTTACTGTCATGTCC
BARCPV_1.0_Chr02_39214351_C_T	715640283	N	Chr02	39214351	0.114625	0	Y	N	N	Y	N	1	2	78.611			2	ATTTGATGATAAACTTAATGTATGACATCGCAAAAACTAGTCACAGTCTTGTACAATACC[C/T]AATTCTTTTATCATCTTCTTCGATTGCAGTTCACCCCTTATGTGAGCACGATATACTCAA
BARCPV_1.0_Chr02_39215791_A_G	715645090	Y	Chr02	39215791	0.416996	0	Y	N	N	Y	N	1	2	78.611			2	TTTAAGTCTTAAGTCATTTTACCTACAAGTTCGTCAATCTTAAACTTTACAAAGTTTGAT[A/G]CATATAAAATCAACATTGAGACTATTCAAATAATTTTGTTCATAATCACTTGAAGAAGAA
BARCPV_1.0_Chr02_39240134_C_T	715640284	Y	Chr02	39240134	0.140873	0	Y	N	N	Y	N	1	2	78.611			2	AACCAGCTATTCTACGAAAACGAGTAAGGCTAAAAACACAAAGAATGTACACATGTTGAT[C/T]GATCCATACACGAAAGCTAAAGTAGTCAAGCGTATGAAAATGTTCAAGTTAAAaTAAATT
BARCPV_1.0_Chr02_39257087_G_T	715649173	Y	Chr02	39257087	0.390099	0	N	Y	Y	Y	N	2	2	78.611	Y		1	ACTAATAGTTTTCTAAAACTTTGAAGATAAAAACAAATATTTtATTTTCTGATTTTTTTt[G/T]AGCGAGCATACCACCTGGCTGGTTATCTATATAATAATGATTTCAAGGATACTAAATAAC
BARCPV_1.0_Chr02_39336451_A_G	715640282	N	Chr02	39336451	0.421782	0	Y	Y	Y	Y	Y	3	2	78.828	Y		2	ACTCTTCACTTATTCTTAGTAATAATAAATATTTCACTTTTGTTTATTTTCTCTAAATAT[A/G]CCAAATCTATTTTGACCAAAACAAGGTATATAAATGTCAAAAGCCAAATGGGAAACTCGC
BARCPV_1.0_Chr02_39531924_G_T	715645023	Y	Chr02	39531924	0.072327	0	Y	N	N	Y	N	1	2	79.492			2	TGTCTAGCTTCTCGCATCTATGTCCTCTACTATTCTCATCAAGATGGTTCAaGAAaCTCC[G/T]TCTTCTtCTCAAAACATCCAAGAACGAACGCTCCATCTCAACCTACATTCTTGACATCAa
BARCPV_1.0_Chr02_39551938_G_A	715647409	Y	Chr02	39551938	0.140281	1.14286	Y	Y	Y	N	Y	3			Y		1	TCATACATAAAGCACAAAACTTGGCCTCACCTACTACAATAACAACACTACCAAGTTATG[G/A]ACCTAGTTGATAAATGTTTAATTTGGAGTCCATTGGGATGCAAACTGTATAGGAAGCATG
BARCPV_1.0_Chr02_39594405_C_A	715639541	Y	Chr02	39594405	0.237624	0	Y	N	N	Y	N	1	2	79.711			2	ATGACCTTGCAAGAACATTGGCGTCGATGGAAAGTCTCAGTTGATGGAAAACTAGTCCCG[C/A]ATTGGGAGTGACCTTTCAGAATCAAAGAAAATTTGAAGAGTAGGACCTATCAGATTGAGT
BARCPV_1.0_Chr02_39658609_G_A	715647408	Y	Chr02	39658609	0.442231	0	Y	Y	Y	N	Y	3			Y	CDS	1	TTGAATCAGTATCCGCGGTTTTCACTTGATGGAAGGGATGCCATGTACCGGTCTTCTTTT[G/A]GGAACATGGAGGGAAGAAGATCGGTTAGTAGTGAGACAAGTTTCGGAGGAGAAATTGATT
BARCPV_1.0_Chr02_40014792_C_T	715642512	Y	Chr02	40014792	0.482143	0.380952	Y	Y	Y	Y	Y	3	2	78.828			2	ATTGGGGTCGAGACAAAAGATAATTTAAATCTATCTTTTTTCTCTTTAACATCTGAGACG[C/T]CTTTTAAGAACAATATAGTGATAAAGTTTCAAGTCCAACGCGGACAATACCTTGAATGCG
BARCPV_1.0_Chr02_40323544_T_C	715647003	Y	Chr02	40323544	0.434783	0	Y	Y	Y	Y	Y	3					1	AATCTAAAAATTAATTTAGTATCAATCTACTAATAAAAACATATATATAATTGTAAATTT[T/C]TGGACATTAGAATTAACAACTTGAATCTGAAAAGTTCAGAAATGATTTTGCACATTTGAA
BARCPV_1.0_Chr02_40549831_G_T	715650750	Y	Chr02	40549831	0.475248	0	Y	Y	Y	Y	Y	3	2	83.262	Y		1	AGAAGTCTATGGAAGTACAATAGTTCTATATGCTTATTtCTTTTTtGCAAAATATTTTGT[G/T]TTTGGATTAGTTTATTAATATAAGTGAAGTCTTACGGCATTCTCCTTGATCTCTAACTTC
BARCPV_1.0_Chr02_40608578_T_C	715650693	Y	Chr02	40608578	0.306931	0	Y	Y	Y	Y	Y	3			Y		1	CCAAACATATTTGGTGGACCGGAAAAAaGATTTGGTTAATTAGGGAAAATATTGTATGTG[T/C]GCGAAACTTGTTGGTGTGGAAAATAAAAAGACAAATGGTGATGATGATCCATGTATATGG
BARCPV_1.0_Chr02_40650209_T_C	715641348	Y	Chr02	40650209	0.0738523	0.571429	Y	N	N	Y	N	1	2	87.814	Y	5UTR	2	TAGCCTACATCATCTCTTTGATCCATCTAAATCCCCTTATTACTCATTTCATTGCTCTtt[T/C]TTTTTTTTtCTGTTTCTTTCTTTGAATTAGGTATCTTCACGGTGGGGGTGTCCTTTCTCC
BARCPV_1.0_Chr02_40711211_C_T	715649170	Y	Chr02	40711211	0.411531	0.380952	N	Y	Y	Y	N	2			Y	CDS	1	CGGACCCCTCTTCTTCACGCACCATGACATGCCCACGTAGCACACACTTGACCCAACTAT[C/T]CCCTACAAACATCGTTATTTATCTTCTTTAATTATTTCATTTTAGTCCTTACACATATTA
BARCPV_1.0_Chr02_41025559_C_T	715647802	Y	Chr02	41025559	0.337302	0	Y	Y	Y	Y	Y	3	2	84.86			1	CACTCCCAACTGTAAAaGTTATACACTCTAGACTCTACAGCGTGCTACTGTATTTATTTC[C/T]CTACTATATATACTGCTACTCATGTCACACCTTCCACATTCAATCACTCACGCGTGCCCT
BARCPV_1.0_Chr02_41181265_G_A	715648710	Y	Chr02	41181265	0.349301	0	Y	Y	Y	Y	Y	3			Y		1	AATTTGGCATTGAATATGGAGTAAGGAAGCAACCCATATATGCCATGAATCTCATAACCC[G/A]TTGAGCATGCATTAGAGGATTTAAAATAGTACTAATTCTTACATTTTGATATTGCTGTTG
BARCPV_1.0_Chr02_41199329_C_A	715648711	Y	Chr02	41199329	0.358416	0	N	Y	Y	Y	N	2			Y		1	TCCCCACAAAATGTGAACAAAAGGAGCTTGTTTGCACCTTTCCAAACCCTAAGGTATAAT[C/A]ATCAGGTGCACATAAGTTCAAGGAGGTAAGCAACAATTTACTCTTAATCAAAACCATTAA
BARCPV_1.0_Chr02_41385254_C_A	715639729	Y	Chr02	41385254	0.211881	0	Y	Y	Y	Y	Y	3	2	87.056			2	TGCTACTTTATTAACCAATTAAAAAaTTATTATAAAGGTCGTTAAACATACCACTGTTAT[C/A]AAAAATATGTTACTTTTTATTATTTTTTtCAGAAAAGTGAAAAaTACATTTTTCTTGATA
BARCPV_1.0_Chr02_41527787_T_C	715639727	Y	Chr02	41527787	0.388889	0.380952	Y	N	N	Y	N	1	2	87.214	Y		2	TGGGTTGCGTAAGTAGGAAAAATATTATAGTGACAGAAGTTTGAAAATAATTTATTCTAG[T/C]CAATTCCAGTAACCTTTTTTGGGTGGGGTTCTATAGAAGACAATTGAATACAGTCTTGTT
BARCPV_1.0_Chr02_41641331_C_A	715647936	N	Chr02	41641331	0.325397	0	Y	Y	Y	Y	Y	3			Y		1	AGATGGTATTAAAGCCATTCAGAGCCTATCATAGTCAAATTCTTTGAGGCTTCTATGCCA[C/A]TGTTATCTGGTTCCTATTAAACCACACATAAATATCAAACCCTAGTCTCATATCAACAAG
BARCPV_1.0_Chr02_41667020_T_G	715639728	Y	Chr02	41667020	0.335317	0	Y	N	N	Y	N	1	2	87.814	Y	CDS	2	TGTGAGATCAGTGGAGAAGCCTCCTAAAATTCCTAAAGCCCcTGTGAGAAAGAAATAGGA[T/G]ATTTCACCAGGAATAAGAGCCTTTGATGTTTCTCCAAGAAAAaTAATGATGAGATCTGAG
BARCPV_1.0_Chr02_41749211_T_C	715641260	N	Chr02	41749211	0.316633	0.190476	Y	N	N	Y	N	1	2	88.33	Y		2	CCTTGTTTACAGCCACCACATTATGAGTCCCAGGGCCGTAGTTGAACACTACAATATATA[T/C]GAGTCACTTTCAACAGCTATATATAATCGTAGTTCTTTGCATAAGTTTTATTTTAATCTT
BARCPV_1.0_Chr02_41827043_A_G	715641261	Y	Chr02	41827043	0.316	0	Y	N	N	Y	N	1	2	89.328			2	TGCTTAAAGATCATGGTGAGATGATAGGAGCTCCACATGTTGGCAATACTTTGACGATAA[A/G]TTAGTGAGAGCATAAAAGATGTGTAGTATGTATTGCATAGAATAATAGTTAATAGTCTTT
BARCPV_1.0_Chr02_42070534_A_G	715649110	Y	Chr02	42070534	0.296813	0.190476	Y	Y	Y	Y	Y	3			Y	CDS	1	TAAACCCAACGGACTCTCCTCCTTCAATCCCTCACTGGGCAAGCCCGGTCTCTGAAACGA[A/G]CTTGAAGTATCATCGCAAAACGGCAACAAAATAGGCTGGTTTTCTTTTGGTTGCAACAAA
BARCPV_1.0_Chr02_42167327_C_T	715639683	Y	Chr02	42167327	0.335317	0	Y	Y	N	Y	Y	2	2	43.262			2	AAACTACTCATTCGTAAGAAaGTAGATGTAAACGGTGAAAACTATGGAAGAAAGTGATAA[C/T]CGTTCAACTACTCATTATAAGGGAgTGGATGTAACTTGTGAAAACTACTCATTCATAAGA
BARCPV_1.0_Chr02_42356437_C_T	715639392	Y	Chr02	42356437	0.327381	0	Y	N	N	Y	N	1	2	90.855			2	TTTATTTTCTTATGATATAATAGTTAAACAATATTTGTTAGGTAACAAATAAATAAATAA[C/T]AATATTAAGAGTAACCACTATTAGAGTTAATTGTCTTTGTGTGTGTCTTTTATCTTCGTT
BARCPV_1.0_Chr02_42746882_T_C	715646779	Y	Chr02	42746882	0.285141	0.190476	N	Y	Y	Y	N	2			Y		1	GAGTGTACATTTGATGCAATCTTAGTTTATTACTGTTCTGGAATCTAAAAaGTTAAGTAA[T/C]ACAATGGCCATGTTGGACAAAAGCACTATCTTAGAACCACTGAAGCTTTTCCTATCAACT
BARCPV_1.0_Chr02_42805488_G_A	715639390	Y	Chr02	42805488	0.239604	0	N	Y	Y	Y	N	2	2	92.652			2	TGATTGTAGAATTAAAAAGTAAACAATAGATTAAATTTGAACATGGATTTTAAGATAATT[G/A]AATTTGAACATAAAATTGTTTTGTTTGAAAATAATGTTTAGTTTTtCTTATGTGATAAAT
BARCPV_1.0_Chr02_42831226_C_T	715647572	Y	Chr02	42831226	0.342	0.190476	N	Y	Y	Y	N	2	2	92.652			1	CAGCACTCAGACCAACCAACCACCTAATCAAAATAAGAAGGTCACATGACAACATGTGAT[C/T]GACCGATCCTTGACGATGAACCAACGGTTGATTAAGTCAGTAGAGTTAATCAATTGTTAA
BARCPV_1.0_Chr02_43001788_G_T	715648913	Y	Chr02	43001788	0.289109	0	N	Y	Y	Y	N	2	2	94.135	Y		1	TAGAACTATACTGGATAAGCTTACCTGCCTTCAAATTTGTATTTCTCCTTTTATTAGTTT[G/T]GGACGTTTGTGAgTGCCTTGAGTGCAGGAGTATTTTCATGTTTTGGGAAGGCATGAATCA
BARCPV_1.0_Chr02_43425893_C_A	715647096	Y	Chr02	43425893	0.22561	0.952381	N	Y	Y	Y	N	2			Y	3UTR	1	GCCCGAAGAATCAGAGGCGAAAGGGCTTAGTTTtCTTTtGATCTTTTGCTTTtAGGTTTG[C/A]GTGTTTTTAATCAGTTCTTGATAGTTGCTCCTTGTGAATCTTAGCATCTGAAGTGGGTGT
BARCPV_1.0_Chr02_43437584_C_T	715647095	Y	Chr02	43437584	0.374	0.380952	N	Y	Y	N	N	2	2	95.606	Y	CDS	1	CGTTCGTTGCATTGACAAATGGCTGAGTTCACACTCATCATGCCCCAAGTGCAGACAGTG[C/T]CTCATTGAATGCAAGAAAATTGTTGGATCCCAACCACTAGTTCCAGAAACCATTATAAGG
BARCPV_1.0_Chr02_43456016_T_C	715647094	Y	Chr02	43456016	0.224	0.190476	N	Y	Y	N	N	2	2	95.606	Y		1	TTTATATGGGGTGGTTTCCCATGCACTTGGGTGTTTATCATAAGGAATCCATAACTCCCT[T/C]TGAAGGAACATCCAATTTAATCACTAGTATTAGAAATTCATGGACCTTTCCAACAAATGG
BARCPV_1.0_Chr02_43504076_A_G	715647093	Y	Chr02	43504076	0.429142	0	N	Y	Y	N	N	2	2	96.007			1	ATCCCATAAGGCATTAAAAAGAGAAGGATATATATAGAAGTTGAAGAAAAGATGAATGTT[A/G]ATGCAATTTGTCCTAAAAGCAATGTTTCTTAAGTAAAGAATAGATAGGTAGGGTTGGAAG
BARCPV_1.0_Chr02_43585804_A_G	715647092	Y	Chr02	43585804	0.429142	0	N	Y	Y	N	N	2	2	96.007	Y	CDS	1	AGAACACAGCAAGGAAATTATGTTGCACAGCTTCTTCTCAGTCCCAACAAAAATGTCAGG[A/G]ACTGAATCTGTCAATTCTTTATAGTGTTGTGTAGGCCTCGCAACTTCAAATTGGGACCTG
BARCPV_1.0_Chr02_43852825_C_T	715649935	N	Chr02	43852825	0.180915	0	N	Y	Y	Y	N	2	2	97.612			1	TCATTAGTCAAATTTTTCAAGACACTTTTAATTTGAACAACTCCTCAAAAGCATAGTTAG[C/T]AAACTTGAGAAGGTGGATATATATACTTGTAGAGGCTCACATGTGACCGAATTATCATTC
BARCPV_1.0_Chr02_43875974_T_C	715647679	Y	Chr02	43875974	0.214286	0	N	Y	Y	Y	N	2	2	97.612	Y		1	ATGAGTCTACAATTTCGAAATGTGTTTAATGTCCTTAGAAATAAGTTGAGTCTAATGAAC[T/C]CGTAAATTGAACTCAATCTTGTATTTCGTGTAGTGATGACTATTTCAAAGCACACATAGA
BARCPV_1.0_Chr02_43900872_A_G	715647680	Y	Chr02	43900872	0.435644	0	N	Y	Y	Y	N	2			Y	5UTR	1	AAAGTCTGCAACTCTAGTCCTATAGTCTAGACCACATCACACGTCAAATTCATGGCAGAT[A/G]CATGAGCATGACAGAGCTTGCCCCAAAGAAAATCAAGAGAAAGATGGAGTCGTGCTATCC
BARCPV_1.0_Chr02_43910849_A_C	715647681	Y	Chr02	43910849	0.388889	0	N	Y	Y	Y	N	2			Y		1	CGTTTTTGTGCCTGTATCGTACTGGGATGATGAATTGTATGGTTCTTGCAATACAGGTTA[A/C]AAaCCCTTGTTTTCCCAAGGGCTTTTTGGCTCGTGCCTGGCAGTTGTGGCTTTTGTAAAA
BARCPV_1.0_Chr02_44343712_G_T	715647241	Y	Chr02	44343712	0.335984	0	N	Y	Y	Y	N	2			Y	3UTR	1	CCATCAATCTATCTTCCATCTTTTAATAAAGAAaCCCATAGAGTTGGATCCAGCACCTAA[G/T]AAAGGGACCTGAGGCTATAAAGTGGTACAAGTAATCAATCAAGTCTAAAATGGGCTGAAC
BARCPV_1.0_Chr02_44374582_A_G	715647248	Y	Chr02	44374582	0.257937	0	N	Y	Y	Y	N	2	2	99.365	Y	3UTR	1	TTTCTGACAGGATAAGAAGTGAAGGATGTGGAAGCACCTTATTAAAGTTGTCCACTATGA[A/G]GAATGTTTTGTCATGTTGTTGATGGTCCATAGGTAAAGTTTCTACTCATATGGTTGTTTA
BARCPV_1.0_Chr02_44431481_A_C	715647236	Y	Chr02	44431481	0.462151	0	N	Y	Y	Y	N	2					1	AGTCATAGTCAAATATATCCTAACCTAACAACTGTAATCTATACATCATCCGCATCTTAG[A/C]CTAGGTATCGTCATTCAATCTGATCAAACTACAACCAGTAATCTTCTTGGCCCTTTTGTT
BARCPV_1.0_Chr02_44608186_G_T	715647237	Y	Chr02	44608186	0.462151	0	N	Y	Y	Y	N	2	2	100.272	Y	3UTR	1	CTCCTAATATAGTAGTATGTAATTGCCTTCTGCGATCCTACCTTCCTACCCTGTATATAG[G/T]TTTACTCTCTGCTTCCTTAGAACCCGAACTCATTAATGTAATTAAGTTCATATAGAAGGG
BARCPV_1.0_Chr02_44630079_T_C	715647239	Y	Chr02	44630079	0.335317	0	N	Y	Y	Y	N	2	2	100.272	Y		1	GCCAGAGGTGAACTGCAGGTAATATTTTCGCATCATGTTCAAAATGTATTGTCATTGATT[T/C]ACACTTCAAAATCGATTTGTGTAATGTGTTGGGAGGATTGAGCCTATGTTTTCATTGATA
BARCPV_1.0_Chr02_44643723_T_C	715647240	Y	Chr02	44643723	0.199203	0.380952	N	Y	Y	Y	N	2			Y		1	ATTATGCATATATTTtGTTTTttATCTTAAGTCTTGAACTTATTTtGATTTTtCTGGTAG[T/C]GTTATATAAATATAGTTGTACCGAGTTAGAGATTGCAGACCTCCATTGAGCCAGAGAACA
BARCPV_1.0_Chr02_44676546_T_C	715647242	Y	Chr02	44676546	0.214286	0	N	Y	Y	N	N	2	2	101.093			1	TGACGTAATTAACGCCAATTCAGATTTAATCAAAACTCATCACTAATAATAGACCAATCT[T/C]ATTTGATGCTAGTGATGAGTATAAACCTAATGCTTACGTATTTGTAGCATCATGCATAAT
BARCPV_1.0_Chr02_44719565_C_T	715647243	Y	Chr02	44719565	0.240557	0	N	Y	Y	N	N	2	2	101.681	Y	CDS	1	TCATTGGGCCTAACGGCGTATTGTCCGTTCTTCGATATGAATCTAATGGCTCCAGTGGAA[C/T]CTTAGACCTGAAATTATTCTTGGATGGAGGAATTCTAGAACAGAATACTTCTTTGAAGTT
BARCPV_1.0_Chr02_44735873_G_A	715647244	Y	Chr02	44735873	0.226721	2.09524	N	Y	Y	Y	N	2			Y		1	TACATGTCTTAATCTTTTCAAGAGATGAACTGATATAACTTTCTGAATTTGTGAACGTTG[G/A]TTGTAGGTAACCTAGTCTCCTTCTGTTGCTTTCTAGCACCAGTGTAAGTAAAACACATGT
BARCPV_1.0_Chr02_44767420_T_C	715647246	N	Chr02	44767420	0.257937	0	N	Y	Y	Y	N	2			Y		1	GGGAGGTTTTGCACAATTCCTAATGAAAATCATTTGATTAGAATGGTGCCATTAGTTTGT[T/C]GAAAGGAGGACTAGATCTTGCATCAGTGACAGAGAGGAAAAAGCACACCAGAAAAGTGAA
BARCPV_1.0_Chr02_44774510_A_G	715647247	N	Chr02	44774510	0.257426	0	N	Y	Y	Y	N	2	2	101.681	Y	CDS	1	CCACGGGGTCTTTGTAGTACATATGAAGAACTGAGAACCGTTTGTATGGGGTCCAGAATT[A/G]GCCATAGATAGAATACCAGGGGCAGTATGCTTCAACTTGAAATTCTCATCTTGAAATTTG
BARCPV_1.0_Chr02_44796970_G_T	715645959	Y	Chr02	44796970	0.440882	0.190476	N	Y	Y	Y	N	2	2	101.884	Y		1	GTCTCTGTTCAACTCTTCAATCTCTTTTTCTGCTTCATCCAGCTGGTGTGGTGAAGAAAA[G/T]AAATAAGAAACTTGCAACTGAGTTTAAAGTAGGACAAAACAAATTGTACTGCTTCCATAA
BARCPV_1.0_Chr02_44803539_C_T	715645968	Y	Chr02	44803539	0.294235	0	N	Y	Y	Y	N	2			Y		1	AAACTTTAAAAGGGAGAAAGAGGGATGAGCATCACATATGACATTCGGATGCTTATATCA[C/T]TTGTTAATCATAACAAACCCTACCTTAATGAGTCGATTCTTATGATAAACATTAAAaCCC
BARCPV_1.0_Chr02_44811068_T_C	715645958	Y	Chr02	44811068	0.381526	0.190476	N	Y	Y	Y	N	2			Y		1	TGAACACAATTGCTTATCAATGCAAGTAGGACTCATTAATGTAAACACCATTAATGTTCA[T/C]CAATGATGCTCAATAATGAGGTGGGACTCAACTCACTGATAGCATCTGGGGATCCACTTT
BARCPV_1.0_Chr02_44839145_G_A	715645963	Y	Chr02	44839145	0.126506	0.761905	N	Y	Y	Y	N	2					1	GCAAATGCATAATTTATCAGCAATGAGGTAGGAAAGTCGTCACAGTTCACAAGAGTCTCA[G/A]GTTTCAAAGACTCGTAATCTGGTTTCGAGCTATTAAAAATTTGCATGCTGTTGTGAaTTA
BARCPV_1.0_Chr02_44894473_A_C	715645970	Y	Chr02	44894473	0.467197	0	N	Y	Y	Y	N	2	2	102.087	Y		1	ACCTGTTATTGTTGTTCAAGTTTTCATCCTCTGGCTGTAGTAATGAATATGTATATATTG[A/C]CTTCCATATGGTTTATTATTTAAGTTCTCAAGATTTAGCTGGATTCAACCATAACTCTGT
BARCPV_1.0_Chr02_44905462_C_T	715645955	Y	Chr02	44905462	0.288845	0.190476	N	Y	Y	Y	N	2	2	102.087	Y		1	CAATTATTTCTCAAATTGTGTTGCTTTTCCTTTCTTTCTTGTAATGGAGAGTCAATATCT[C/T]TCTACCCTAGGCATATCCAAACTCTGTCAAACAAGTTCTTATCTTAATGAATTATTATTT
BARCPV_1.0_Chr02_44920602_A_C	715645956	Y	Chr02	44920602	0.431727	0.380952	N	Y	Y	Y	N	2			Y		1	CCAAAAATTCTACTTGACAGTACTCAATAACCTAAGGGAAGCTCAGACAATGGAGAACCC[A/C]AATTTCATTAATATTCAGATCTCCTGGTTGTGAAGGTCATGAGTTTCCTATATACACTTC
BARCPV_1.0_Chr02_44959369_T_G	715645960	Y	Chr02	44959369	0.305389	0	N	Y	Y	Y	N	2	2	102.318			1	AAACTGAGCTCATTTATCCTTCTAGGTGATCCACTTTAACAATTTTTTCGAATTCCAAAC[T/G]GAAAGACTTATGTACATAACCCAAATTATCACTATATACATTTGGACCAATAACTGTTAA
BARCPV_1.0_Chr02_45119624_T_C	715645962	Y	Chr02	45119624	0.289738	0.571429	Y	Y	Y	Y	Y	3	2	102.895			1	GGGTGGATTTTTTGACAGAAAGATTATTTTCAGTTACCTGTTACTTATTGAGACAAGAAG[T/C]AGTATGTTAGTTGTTATGGTTAATTAGGTAAAAGTGTAAAaGGTGAGTGAGTGTAAGAGA
BARCPV_1.0_Chr02_45319921_G_T	715645964	Y	Chr02	45319921	0.265469	0.190476	N	Y	Y	Y	N	2	2	103.099	Y		1	ATTCTAAGGACATTAATTTTGTTGCTAAAAATACAGAAGTTTCAGGATATTTACGGTCTT[G/T]TGTCATGAAACTAATTTCAGGTACTACTTTGAGCACAAGTTCCTTGACGATGTATCTCGA
BARCPV_1.0_Chr02_45325850_G_A	715645965	Y	Chr02	45325850	0.238095	0	N	Y	Y	Y	N	2			Y		1	ATCAGAAGTGACTTAAAGGACACGCAAACAGATGAGAGAAGAAGTAAAATATACGCCCAT[G/A]TTAAAAGGGTAAAAaTATCATGCATGGGAAGATAATTTTTTTtAAGTAGAATCTTCTTAA
BARCPV_1.0_Chr02_45420071_C_T	715645967	Y	Chr02	45420071	0.293651	0	N	Y	Y	Y	N	2	2	103.651	Y	5UTR	1	TACAAAAGACCAAGTTTGTTCTGGACTATCTTAATCAAAACTAACTTCAAAAGCATCCAC[C/T]GAAAAaCACAAAAAAaGACCAAACCAAAGCCAACAAGAAGAGCTTAAAAAATGCGAATCC
BARCPV_1.0_Chr02_45733310_G_A	715646145	Y	Chr02	45733310	0.46493	0	Y	Y	Y	Y	Y	3	2	104.787	Y		1	TTCCCTTCTCATCGGTGAGCTTAAAACAACGCGTTAAGGAGGTAAATTAAGAAAAGGATC[G/A]ATGCTATTAGCCTTTGCTGATTTATATCGTGGGCGAAAGAGCGGAAGGGGAGATCTCACC
BARCPV_1.0_Chr02_45739431_C_T	715646137	Y	Chr02	45739431	0.329341	0	Y	Y	Y	Y	Y	3	2	104.787			1	CAAGGATGTGCGTGAAATATAGTCCAGATATTTATTCTCTTCTGCATAATGGAGAAGGGG[C/T]TTGTTCATCGTCAGCTGAAATGAAGTTGTAAATATACAACTTTATGCGCATTTAAAATAT
BARCPV_1.0_Chr02_45754551_T_C	715646140	Y	Chr02	45754551	0.450199	0	N	Y	Y	Y	N	2					1	AATAAGGCGATATTTTGTTTGTTGAACCGCGTGTGTGACTTTTAAGCATCGGTGACGGAA[T/C]TCATGCCACGCGTCCAATTTCATGTCATTTAAATTAAGCTTCTTAACGGCTCGGGTCCCT
BARCPV_1.0_Chr02_45761451_G_T	715646141	Y	Chr02	45761451	0.376494	0	N	Y	Y	Y	N	2			Y		1	AAAAAaaGAGAGAGCATTTTAAGAATATCAGTACCTGGTAGGTAGTGTTCTCAAGTTAAT[G/T]TAAGACATGTGAAGCAGTGCAAACCTCAGATTTTACAGCTTGATCTTCTAATTTTAAGGT
BARCPV_1.0_Chr02_45817267_A_G	715646163	Y	Chr02	45817267	0.346535	0	Y	Y	Y	Y	Y	3			Y		1	GTAGTGAAACACTGATTTTCAAATCTAAAAGCTTCAAACTTAGTATCAGAGAACAATCCC[A/G]CTCTATTGTCCTTCCTTCCATCATTGCGCCTACCGTCGGAAACAGCTATTGTATTGCTGG
BARCPV_1.0_Chr02_45822854_C_T	715646164	Y	Chr02	45822854	0.077381	0.190476	Y	Y	Y	Y	Y	3	2	105.002	Y	CDS	1	AAGCTCCTCATCGGAAGCTTGATGATTAGGAAGCAAACAAAATTTTGCACTTCTGCAAAG[C/T]TGTGAATACAAAGCAACAACTCCACCTGTTAAAGTTGAATGTATTAGTATTACCACAATA
BARCPV_1.0_Chr02_45853028_C_A	715646138	Y	Chr02	45853028	0.328685	0.380952	N	Y	Y	Y	N	2					1	AAGTACAGGAAACTTAAGAACCAATTTGTCTCCCGCATCATTCACTCATTTGATGAGCAT[C/A]TTTGAGTATCACTCAGCATTTGGATGAATGAGCCGGCAGCTAATTGAATCTTATTGCCAC
BARCPV_1.0_Chr02_45897620_C_T	715646139	Y	Chr02	45897620	0.436735	2.47619	Y	Y	Y	Y	Y	3			Y	3UTR	1	GGTGTTATTCAAAAGACAATAATTATAATTCAATGGCCCGAAAGCTATTCAGGTCCAAGA[C/T]AAGCGAATGCTTCGGGATATATACAATCTGGGGTAACGAAACAATACAATCGAAAACCTC
BARCPV_1.0_Chr02_46110065_C_T	715646142	Y	Chr02	46110065	0.445328	0	N	Y	Y	Y	N	2	2	106.543	Y		1	AGTTGGGTGCTTTCCTAGGGACTCCGGCAAAGGTATGCTTGCGTGTGTTAGACTTTTCTT[C/T]TGGGCCTTTTCATTCATTACTTTGCTCTTCAAATTCTCATTTTTtGTGGCATTCGTTGAT
BARCPV_1.0_Chr02_46133012_C_T	715646143	N	Chr02	46133012	0.319672	2.66667	N	Y	Y	Y	N	2	2	106.742			1	AATATGTCACAGACCAAAAATAGATGTTGGACTGTTTCATCGTGTTGAAGGCACAAAGGA[C/T]AGATCTTGCTACTTTGAACTACCCCTCTTCTGACTAAATTAGTTCCCTTTGCCACCTTTC
BARCPV_1.0_Chr02_46141514_A_G	715646144	Y	Chr02	46141514	0.180361	0.190476	N	Y	Y	Y	N	2			Y		1	GACAAAAATGAGTTTGGTTTCAATTGAAACTGAATTCATGTATATTATTTTAACAGAATT[A/G]TTTGATTTCAATGGACTCTAGTCTGTTTCATATTGATTAGGAGGTTGATGCAGTGTCTAC
BARCPV_1.0_Chr02_46240208_G_T	715646146	Y	Chr02	46240208	0.222445	0	N	Y	Y	Y	N	2	2	106.742	Y		1	GGTACCATATTCTATCCGTGATACAATTCCTCTTTGGCTGGTAGGTTTTTACTTAAAAAT[G/T]TTGCTATTTAAGGCTGTTTCTTTCTATAATTTTAACTCAGAAAGGCCACTTCCTTCTCAC
BARCPV_1.0_Chr02_46250506_T_G	715646147	Y	Chr02	46250506	0.429142	0.571429	N	Y	Y	Y	N	2	2	107.12	Y		1	TTTCTGGGTATGATTTTTACTTCTATCCATTTTGCAAGAATATTTCCGTTTAGGACTTGC[T/G]GTTCATATTGATTTTTTATATGTTGTGATAATTGAAAAGATTGTTTATCTGGTACATATC
BARCPV_1.0_Chr02_46258962_G_A	715646148	Y	Chr02	46258962	0.398	0	Y	Y	Y	Y	Y	3					1	AACGTAACTTTCAAGCCAAAAGTATGAAAAACATGTTCCACCTAAAGTACTTCCAATATT[G/A]TTTAACACTTACAAAGGGTAATATAGCTGAAGTCGTCTCAGCATTTTCTATAATTATATT
BARCPV_1.0_Chr02_46277353_C_T	715646149	Y	Chr02	46277353	0.342	0	Y	Y	Y	Y	Y	3			Y		1	GAGGGCACTCAATGATGCCAACCTTGGACAACAAGTCCTTGACACTGTAAGTCACAGAAT[C/T]GTTTGAAGTTGCAATGTGTAGTTGCCAAACTAACAAGGAAAATTCTGATTGTAACTTAAT
BARCPV_1.0_Chr02_46291303_T_G	715646150	Y	Chr02	46291303	0.426587	0.190476	Y	Y	Y	Y	Y	3			Y	3UTR	1	AAATGATAAATGCAACATTACTTTTTATAAACCATCTCTTTGAAGGAGCTACCTGAGACC[T/G]GAAAAGAAACTAATATTTCCTCTTCCTAACTTTGAAACTAATTGATCGGAAAACATTATC
BARCPV_1.0_Chr02_46336206_G_A	715646153	Y	Chr02	46336206	0.130612	2.66667	N	Y	Y	Y	N	2	2	107.32	Y		1	ACCTTGTTGGTTGGTGATTTTACTACATCTGCTCTCATGGTCATGCTGTTTACTCTAGCT[G/A]CAAAAAAGTTCACAAAAATGAATTTGGTTGGTTATGATTTATGATTTATTGTGGCAGCAT
BARCPV_1.0_Chr02_46359501_G_A	715645186	Y	Chr02	46359501	0.34585	0	Y	Y	Y	Y	Y	3	2	107.32	Y	CDS	2	ACCATAGGCAACTGCTTCATCAGGGTTCACACCCTTGTTTGGCTCCTTTCCTTCAAAGTA[G/A]TCCTTCAAAAGCTGTTGAACCTTCGGAATCCTTGTGCTTCCACCAACAAGAACAATCTCA
BARCPV_1.0_Chr02_46370770_C_T	715646154	Y	Chr02	46370770	0.153386	0.190476	N	Y	Y	Y	N	2	2	107.32	Y		1	TGATCCTTTTATTGAATTAGATGCTAATCCATCTTTGCACCTAAAAAaGATCAATTTTTt[C/T]TTCTAGTTGTATAATTTAGAACAACCTCACGAGTAGGTTTCGAACGGATATTGTAGCATG
BARCPV_1.0_Chr02_46431997_C_T	715646155	Y	Chr02	46431997	0.450902	0.190476	Y	Y	Y	Y	Y	3			Y	CDS	1	CTTGAATGGTATCATATTATGTTTCTAACGTGTTATGTGCTTGATCATATAGTCTATCAT[C/T]CGAAGCAATCTACAATATGCTGCCTTAAGTGCTCTGAGAAGGCTCCCTCTGGATCCTGGA
BARCPV_1.0_Chr02_46440497_T_C	715646156	Y	Chr02	46440497	0.305835	0.380952	Y	Y	Y	Y	Y	3			Y		1	GAAATAGTCAATTGGGATAAGTACAAAAGTGCCCCCTCAGTTCCTAAATTGTGTGACTCG[T/C]AATGATGACATGAGATTGCTCATATTTATTCGTACAGTAAGACACAGATAATTTAAAATT
BARCPV_1.0_Chr02_46464813_T_G	715646157	Y	Chr02	46464813	0.186139	0.190476	Y	Y	Y	Y	Y	3					1	TACAAAAGAAGAAAACGTGACAAAATAAAATAACAACGAATTTTCAATGCAGAAAGGCAA[T/G]TACTTTTtATTTTATTTTtAATTCATCGTGTACGTTAACTTTAAGGAACTTATGTCTTAA
BARCPV_1.0_Chr02_46474844_C_T	715646158	Y	Chr02	46474844	0.150794	0.190476	Y	Y	Y	Y	Y	3			Y		1	ATATTTATCACATTTCTTAAGTTGTTCATATAAGAATGAAAATAACACTAACACAGACTC[C/T]AACAATAAGCAAGATTGAAACTAAACCAATTAAAAGTAAGATTTGTGCATGCAATTTGGT
BARCPV_1.0_Chr02_46483299_C_T	715646159	Y	Chr02	46483299	0.292829	0.190476	Y	Y	Y	Y	Y	3			Y	CDS	1	TGTGAGGTCGGGTTACAAGGCCACTGTGGTCGCCATTAAGGAACTTAATCGCGAAGGATT[C/T]CAAGGAGACAGGGAATGGCTCGTATGTAACTTTTCCTACTCTTGCCATTTAACATTGAAC
BARCPV_1.0_Chr02_46519870_T_C	715646161	Y	Chr02	46519870	0.321649	2.66667	N	Y	Y	Y	N	2	2	107.928	Y	3UTR	1	ATTACTGTATTTAACACGAGCTCTTAATACAAGACTTACAACAAGCCTTCAAAAGATCCT[T/C]TAGTAACCAATGTAACAACTACGACTAAAAAGCAAGGAGAGACGCCAAATTTCTTGCACT
BARCPV_1.0_Chr02_46563739_C_T	715646940	Y	Chr02	46563739	0.293651	0	Y	Y	Y	Y	Y	3			Y	CDS	1	GGTTACCACTCTTCTTTGCATGGAAGTCTTCCTCTTATCCTGTGATTTATTTCTCTTATT[C/T]TGTGTTTTATTTTTTGGCATTACCTGTTCAGAAAAAAAAaTCCAGACCTACTATTATAAA
BARCPV_1.0_Chr02_46585590_T_C	715646938	Y	Chr02	46585590	0.197605	0.190476	Y	Y	Y	Y	Y	3			Y		1	CATATAACAGTTTCAATTTCAAATGCTTCAGTAGTATGTGCATGACTCTTGGCTGGTTCA[T/C]GTCAGACCCCATCAACTGGAGTACAATTCAGGAATGTGAAATAGTTTTTTAATGAATTTT
BARCPV_1.0_Chr02_46592295_A_G	715646937	Y	Chr02	46592295	0.319106	2.47619	Y	Y	Y	Y	Y	3			Y		1	TATTCTTAGCCCCAATTTTGATTTTGAAAGTCCAAATAATCGAATGTGGTATATTGCCTC[A/G]CGGTATAAAATATAGGCTGAGCTGCTCCTGGACTTAAACCAATACCCTCATACAAAGCTG
BARCPV_1.0_Chr02_46618173_G_A	715646935	Y	Chr02	46618173	0.463074	0	Y	Y	Y	Y	Y	3					1	TAATAAGAACTTTTTGTTATTAGGAAAGGTGACATTTGTGGACTAAAAATGCTAACATTG[G/A]GATAATATTCCCTTCAACAGAATAGGGAAACAAGCAAATGCACTTTTTTTGTTTGTCATC
BARCPV_1.0_Chr02_46627845_A_G	715646934	Y	Chr02	46627845	0.197605	0.380952	Y	Y	Y	Y	Y	3			Y		1	CTATAATGATCATTTATTTTGTTACTACTGAGAATTAAAGTGCACATGGATGGATACACA[A/G]AGGAGAGCAGATCACATTGACAACCAAAATTTATCTCCTCTCACAGTTCTTCTATTCCAA
BARCPV_1.0_Chr02_46633991_G_T	715646933	Y	Chr02	46633991	0.476	0.761905	Y	Y	Y	Y	Y	3			Y		1	CACTTGCACCATCACCCTAAATATGAATTGTGCATAATATCACTAATTAACCAGGATATG[G/T]AAAAAGGTGTATACTTATCGATTTAACATGCCAATGCTTTATACCTTGTGAGCCTCGTAA
BARCPV_1.0_Chr02_46640265_G_A	715646932	Y	Chr02	46640265	0.492537	6.66667	Y	Y	Y	Y	Y	3			Y	CDS	1	CCGATCACTCGCTGCATAATGAAGCCGACTAGGCAGATTCTCCTTCAAATACACCTTCAA[G/A]AACTTCCCATTATCAACTTTCCCCGAGCTCAACCCTTCATTCATTTTAGCAACAACATCT
BARCPV_1.0_Chr02_46657827_G_T	715646931	N	Chr02	46657827	0.485232	5.52381	Y	Y	Y	Y	Y	3			Y		1	TTCCTCGAGAGAGGTTGGAACTAACACTGTATCCATGTGATGATAGTAACCATCTTTTtA[G/T]ATGGGACCAGTGCAGATTCTTATTTAGCATGGATTGTATTCACACTCTGCTGGAGCTATG
BARCPV_1.0_Chr02_46673681_A_G	715646930	Y	Chr02	46673681	0.361111	0.190476	Y	Y	Y	Y	Y	3			Y		1	TAAAAGGACCCTTGGAAATGCAAGCAGTCCTCTCCAACTTAACAATCCCAATGAACATAT[A/G]CATCTCAAATTCACCAAAAAATAAAGAAGCTGTTATCATTTCATTAGTTAATTTTTCTCA
BARCPV_1.0_Chr02_46685108_T_C	715646929	Y	Chr02	46685108	0.476	0	Y	Y	Y	Y	Y	3					1	GAAGAACATGGAATCACACTCCTAAATGAGCCAAATTTTGGATCTGTTACCTTGGTTGGA[T/C]CCTTCCACTTTGGCTTAGTGTATTAATTATATGCTTTCCATCAATTAATTCGTAAAGAAC
BARCPV_1.0_Chr02_46735946_T_C	715646927	Y	Chr02	46735946	0.47012	0	Y	Y	Y	Y	Y	3			Y		1	AGATCAAATGTATGACCTAAAAATACCGGTACCTAGTCAATGTGGGGATTCCCGTCAAAA[T/C]TGGGACGGGTTTGGACAATACCCACTGAACGGGTTCATTTGCCATCTGTACTTAGGGCGG
BARCPV_1.0_Chr02_46772869_T_C	715646926	N	Chr02	46772869	0.398406	0.190476	Y	Y	Y	Y	Y	3			Y	3UTR	1	AAACCAAGAACAAAaTACATTAAATTAACTTAAACCACACTACAAAACATTCGTAGAAGG[T/C]GTCAATGAGCACGCCTGCAGATAGTGAAGCCATCACCAATTGAAACAGCAGAAATTTCAA
BARCPV_1.0_Chr02_46781845_T_C	715646925	Y	Chr02	46781845	0.488095	0	Y	Y	Y	Y	Y	3					1	TTTATATGGGAAAAACTCATTTGTCATAAGGTTTTTGCAGGTTTGGGAACTGTAAATAAC[T/C]ATGACTCGATATTTATAGGATCTAAATTTCTTACATTATGTTTACTTAAATAATTCAACA
BARCPV_1.0_Chr02_46801205_G_A	715646924	Y	Chr02	46801205	0.329317	0	Y	Y	Y	Y	Y	3			Y	CDS	1	TGGAAGTTGTAAAGTCCATGGTTTTGCATTTTCTGTGTAGGATGATATGAACTGTGCGGA[G/A]GCGTATGTGAAATTTATGTGTCAGTGGTTACTTGACAACTGCCTTGAAGATATGGAGTTT
BARCPV_1.0_Chr02_46814418_G_A	715646923	Y	Chr02	46814418	0.418182	0.761905	Y	Y	Y	Y	Y	3					1	TtCTATGTTTTATTTTTtATTGGTCTTTTTCGGATTTGTCCTAATTGTTTTTAGTCCCAT[G/A]ACATCCTCCACCAAACCCCAACCACTACCACGATCAACAACTGCCAGCCACCGTGAGCCC
BARCPV_1.0_Chr02_46821502_G_A	715646922	Y	Chr02	46821502	0.292339	0.952381	Y	Y	Y	Y	Y	3			Y	3UTR	1	TGTGTACAGAATGCGGGGTGAAAGAAAATGAAGAATGGTGGTGGCAGATTTATTTTGGAA[G/A]AAGAATCCACTTATGCTCTGTAAATAGTGTATTCTGAAGGTATGGGTGAAGAGTGAAGAA
BARCPV_1.0_Chr02_46852583_A_G	715646921	Y	Chr02	46852583	0.423695	0	Y	Y	Y	Y	Y	3			Y	5UTR	1	GAACAGCTGGGAAATAGCAGAAAAAGGCACAGAGAAAATGAATGTATCAGCAGTGAGTGG[A/G]AAGAGGGTATATATAGTACTTGAATGTCCTTAGCAAATTTGGAGGGTGAAAGTCTTCATG
BARCPV_1.0_Chr02_46884229_G_T	715646920	Y	Chr02	46884229	0.422846	0	N	Y	Y	N	N	2			Y		1	TCGAGTAGCTTGTGAAAGCACCTGAACTGAACCCAAATGAAAAAAaTACAACTGTTCCAA[G/T]AGAAAGAGGCCTTTTGTAGTTCTACTTGCCTTGACTACAGAGTCACTCATCAGAAGCTCT
BARCPV_1.0_Chr02_46891082_T_C	715646919	Y	Chr02	46891082	0.421687	0.380952	N	Y	Y	N	N	2			Y	CDS	1	GAGAGGGAGGACAAATAAAACTAAGAAGAAGCTCAACAGCGAAAGTGAGTACATTTGAAG[T/C]AAGGTAAGCAACACTAAGATAAAATCTCCCAGCAGAAGGATAGAGATAACCAGACCTACT
BARCPV_1.0_Chr02_46910289_G_T	715646918	Y	Chr02	46910289	0.326	0	Y	Y	Y	Y	Y	3			Y		1	GTATTTACTATCAAATATGTTTCTAGTAAACTGATTTATCAATCTTCTGACAGTCTCATT[G/T]AATTTAAAAGGATAATATATCATCTGAATACAAAGTTTtATGATTATACCAGAAGATAAC
BARCPV_1.0_Chr02_46918901_G_A	715646917	Y	Chr02	46918901	0.298805	0	Y	Y	Y	Y	Y	3					1	CTACATTCTTTGGTGTAGTCAAGATAAAAATGATGGAGGGGCCCTAATGATGTTTTCAGT[G/A]TACATAGACTGCGATGATGCCTCCTTGTCTTGCCAAAATTTCAAGCTCTGATTTGATCTC
BARCPV_1.0_Chr02_47620622_G_A	715645973	Y	Chr02	47620622	0.244048	0	Y	Y	Y	Y	Y	3			Y		1	AAGATATCAAATGGAAATAACCAATTGAAAAACAATGACAGCTACTGAATTCAGGGACAT[G/A]TAAAGGAAGACAAATAGAATACAAGGTGGCCCGACAGGCCAATTATTTAATTACGACCGT
BARCPV_1.0_Chr02_47639347_G_T	715645974	Y	Chr02	47639347	0.376984	0	Y	Y	Y	Y	Y	3	2	114.644			1	TATTACTTTGAATTTTATTCGTGACTGGCCAAAAGAGTCAATTGATGAAGAATAAAAATA[G/T]AATATATTAGTTTTTTtATTTTTTACGCAATAATTTTTATTCTTCTTTTAACTGTTTGGT
BARCPV_1.0_Chr02_47687720_C_A	715645976	Y	Chr02	47687720	0.233193	4.95238	Y	Y	Y	Y	Y	3			Y	CDS	1	GGTGATGTCAAACATTACAATTTTGTACTGAATTTGCTATCATCCAGAAAATGAAGTTAT[C/A]TTTGGAATCCACTAAGCAAAGGGTAATGAAAGAGCAAACGGTTTATGCAGGGGAGTGGGA
BARCPV_1.0_Chr02_47707089_T_C	715645978	Y	Chr02	47707089	0.244533	0	Y	Y	Y	Y	Y	3					1	AAATGACGTAGGATTGATTTATCCGTCCCTTGATGGACGCCAAAATGTTTTAGACAATAA[T/C]GATGAATATCAATTAAAACATTCGGTTTAAGTAAAAAACAAATAGATTTCTAGCTGATTG
BARCPV_1.0_Chr02_47733973_C_T	715645980	Y	Chr02	47733973	0.49501	0	Y	Y	Y	Y	Y	3			Y	5UTR	1	TTTTTCCTCAAAACCAACGGTGCCACCTCATGTTTCAACTAACCTATAAATACACTTGCA[C/T]ACTTGTTTTGAATTTTCATCCCAATTTAGCTCCAATCACTTCATCATTTAACCAAGCACA
BARCPV_1.0_Chr02_47745274_C_A	715645981	Y	Chr02	47745274	0.476096	0	Y	Y	Y	Y	Y	3			Y	CDS	1	TCCTTCCAAGTTTGGTGGAAATTGAGGTTCTGGAGAGGCCAATAAGGTGTCATCAAATGG[C/A]AGCAAGTTTTGAATTTCCATGTTATCGATATCTAAGAAAGGAAAAGAGGGTCTAAAGCTT
BARCPV_1.0_Chr02_47752698_A_G	715645982	N	Chr02	47752698	0.380198	0.190476	Y	Y	Y	Y	Y	3					1	AAGTTTAGTCATAACCTCATCATTTTGGAACTCAGTAGTACCAAAGTTAACAGCTTAACA[A/G]TTCAAAGGTGAATGTTGAAATCACTGCTGCAACACCAACCTGGATCTTACTTACACTGCC
BARCPV_1.0_Chr02_47769230_A_G	715645983	Y	Chr02	47769230	0.378968	0.190476	Y	Y	Y	Y	Y	3			Y	CDS	1	AACGTACTTGTTCATGCCCTCGAATTTTCAAGGAAGTTAATTTAAGAAGTTCGCGTTTCA[A/G]ATGACAATCACCACTTAGATGACCAGCTCTTATCTGTTTCACACAATCATTGAGAAAAAT
BARCPV_1.0_Chr02_47821369_G_A	715645985	Y	Chr02	47821369	0.355789	4.95238	Y	Y	Y	Y	Y	3			Y	CDS	1	TCTTCTGCTTCCATCTCAACCTCACACAATGAGACAAAAGTCACCATCTTTACTCCAAAC[G/A]AGTCAAGGGGTTTCTTGAGGCCAACCATGGCTATGCATGGCATGACAGAGGAAGAGTTGC
BARCPV_1.0_Chr02_47865017_C_T	715645986	Y	Chr02	47865017	0.337945	0	Y	Y	Y	Y	Y	3			Y		1	AATGATTTTTTTTTtCATAGGAAAATGACTTGAAGTTTTGATTATGATCGTCCGTAACAC[C/T]AAGTTGTACAGAAATGAGTACTACTCATGTCCCTGTCCCAACGGGGCCCTGTGATATAGG
BARCPV_1.0_Chr02_47924038_C_T	715639255	Y	Chr02	47924038	0.377734	0.190476	Y	Y	Y	Y	Y	3	2	118.153			2	GGTATACACGGCAGAACTTGTAGTCAACACGGGCTAAGTGTAGGATGAGACGGACTGACC[C/T]GTATAACCTGCAATTCGTATGGGACGACTTGCCCACATAAACTGCATATTTTAAAAaTAT
BARCPV_1.0_Chr02_47937161_C_T	715645987	Y	Chr02	47937161	0.164329	0	Y	Y	Y	Y	Y	3			Y	CDS	1	CTCCTATGTAACTCATTCTGTTGGTGGTTTCGTGTATTTTTCCATTGACAAAGTTTATAT[C/T]CTTCTATTCAAGACAGCAGTTGAACCATTAGACCATTCATAACTTCCACATGCAAAACTC
BARCPV_1.0_Chr02_47948594_A_G	715645989	Y	Chr02	47948594	0.346076	0.952381	Y	Y	Y	Y	Y	3	2	118.309	Y		1	TAGTTATTGAACCAGAAGTTTAACAGTCCAAGGATGATAGATAAGTAAGCTTTCCTTTTt[A/G]TCAAGAATAAGAATGCATATAAACTAACCTTTCTTTGCGCTTTTCTAAAAATCTAGCCAA
BARCPV_1.0_Chr02_47970599_C_T	715645991	Y	Chr02	47970599	0.0753968	0.190476	Y	Y	Y	Y	Y	3	2	118.718			1	CTAACAAAAGACTTGTTCTTATTGTATGTAGAGAAAATTACAGGGTATTTATGGGGTGGT[C/T]GGTCAAAACTTGAGTAGGTATATTTTTCTGTCATCATCAGAATATCTGATGAAGTTAGAT
BARCPV_1.0_Chr02_47980004_C_A	715645992	Y	Chr02	47980004	0.420842	0	Y	Y	Y	Y	Y	3	2	118.718			1	ATTGACACCAAAGAAACAAACATGAAATTTGGTAGAAACACAAGGCATTGCACACAAAAA[C/A]CATCGAACTTAAGCGTGACAAATTCTTACCAGAACTTACTATTACAATAGCTTTGATCAA
BARCPV_1.0_Chr02_47993045_A_G	715645994	Y	Chr02	47993045	0.38755	0.571429	Y	Y	Y	Y	Y	3	2	118.718	Y		1	TCCCCACCCCGCAAAAAaTAGATGGGTTGAAACTTGAAACCACATAAAAaCCAAAAATAA[A/G]TATCATTAATCCAGCTGTAAATTCTAAGCCAAACAGCATAATATCCAAATCATCAAGAAC
BARCPV_1.0_Chr02_48006856_C_T	715645995	Y	Chr02	48006856	0.260437	0.190476	Y	Y	Y	Y	Y	3	2	118.718	Y		1	GACCATATGCTTCAACTTCTTATATTCTTGAACTTTCCTTTACTAAAAATGATCTTATGA[C/T]TTGGTGTTTGAATTATTTTATGATATGATTCAGGTACGGAAGGGTGACAGCATAGGAGAG
BARCPV_1.0_Chr02_48012524_A_G	715645996	Y	Chr02	48012524	0.389222	0	Y	Y	Y	Y	Y	3	2	118.872			1	TTtATTACTTTATGAAAAaCATTATTCAGCTTGATTGTAGTTTTGATAAATTTGTACTCA[A/G]ATCATGTTATTGTTGGCCTACGTAATAAGATGCAATTAGTTGATCAACACATGTAGCAAT
BARCPV_1.0_Chr02_48030646_A_C	715645998	Y	Chr02	48030646	0.466135	0	Y	Y	Y	Y	Y	3	2	118.872	Y	CDS	1	CCTTTGATGATAGAAGCTTTACCCTCCTTGAGAGATTTTTCATTACGTCTATAATCACGC[A/C]TTTCTTTTGGATTCTGTACTGAATGGCTAACTCGGTTGAACCTGAAGCACCCTGTTTCAA
BARCPV_1.0_Chr02_48072185_A_C	715646000	Y	Chr02	48072185	0.390438	0.190476	Y	Y	Y	Y	Y	3	2	118.872	Y		1	TGAATACGCAAGGAATCCCTCTACTTTtCTATCCTGATATGTGAACCAAGTTCTTGCTAG[A/C]TTTAGTTGCTTCAAAAGTTAATGTGACTTAGATGATACTAGAATGTTGTAGTTATAGATG
BARCPV_1.0_Chr02_48100260_C_T	715646002	Y	Chr02	48100260	0.322709	0.190476	Y	Y	Y	Y	Y	3	2	118.872	Y	CDS	1	AACCACACAAGTGCTATGACCCCAAGCAAACTTAGGTGGTTGCCCTGGAACATTGAGGAT[C/T]CTCCAAGATGGTTTCTCCTCAGAAGGGTCCAAGAGAAAGAGCTGAGATGGTGAGTGAAGA
BARCPV_1.0_Chr02_48132234_C_A	715646003	Y	Chr02	48132234	0.436255	0.190476	Y	Y	Y	Y	Y	3	2	118.872	Y		1	AGAGCTTCTCAATATCTTTCTGCAGGAGGAAAAATATAAATGAACTGAAGTTAAAATTGA[C/A]CCCCTTTGCTTGCATCATCATTATATGTAGAATTCAACTTCAAATATATAAGCACTATAA
BARCPV_1.0_Chr02_48150014_A_G	715646005	Y	Chr02	48150014	0.436255	0.190476	Y	Y	Y	Y	Y	3	2	118.872	Y	CDS	1	ATGCGCGCTTCAGGCGTCTGCCCCCACCGCCACGCCTTCCCTTCCCTCCTCAAAGCCTCC[A/G]CGCTTCTCAAACACTTTCCTCTCGCTCAGTCGCTCCACGCTTCCGCCATTCGCCTCGGCT
BARCPV_1.0_Chr02_48160048_G_T	715646006	Y	Chr02	48160048	0.322709	0.190476	Y	Y	Y	Y	Y	3	2	119.235			1	ACCGTACATGTTACAATTTATCTGGTGCAGGGAAAGTTAGTCCTAGACTTAAAAACATCA[G/T]AGAGCCAAAGGTATAAATTCCAACAACACAACTACTCACTATTGGTAGTAGTCAAACCCA
BARCPV_1.0_Chr02_48265939_T_C	715644044	Y	Chr02	48265939	0.184158	0	Y	Y	Y	Y	Y	3			Y		2	CAAGAACTTTTACATGCAAAAGGCACCAATGAGGTTTGAAACAACACCCCATGCAAACTA[T/C]TAGAACCTCCCACCACTAAGCCGACCTTAGTGGATTGCTTAATGTGCATGTAATGCCATA
BARCPV_1.0_Chr02_48280604_C_T	715650293	Y	Chr02	48280604	0.28373	0.190476	N	Y	Y	Y	N	2					1	AAACTCCTCTGCATTACAGATCTCAAGGTCATGCTTGCTATGATGGGGTGGTGTTCATTT[C/T]TAGAATTTGACCCCTTTGAATAGCCATAAATATTCCACTCCACTAATCCTGTAAAAATCA
BARCPV_1.0_Chr02_48288376_C_A	715650291	Y	Chr02	48288376	0.283168	0	N	Y	Y	Y	N	2			Y		1	TTTTCCCTGAAAAATGTAATATAATGAAGTTATAAAATATGGAACATCTACTGAGAAACT[C/A]AGTCACAATGAACGTCTATCAACAGAAAAAATTTAACGAAAAGAACATGCAAAAACATGA
BARCPV_1.0_Chr02_48289722_G_A	715641188	Y	Chr02	48289722	0.277778	0.190476	Y	Y	Y	Y	Y	3					2	TATACACACACTAGATCATGACCCATCACAAACTTCACTCCACCCGACCCGACCCATTCG[G/A]TCCGACCCGACCCATTTTCAAGTAATACCTATCCAATTTCCTTCTTCCCAATGCACCATT
BARCPV_1.0_Chr02_48341462_T_C	715641189	Y	Chr02	48341462	0.28373	0.190476	N	Y	Y	Y	N	2			Y	3UTR	2	TGTTCAGCTGATCATTAGAACTGATCACTGCATATGCGTGTATAGTGTCGCATGCATGCA[T/C]AACCTCAGATATCTTGAAAGTGATGCTCTTCTTCTGTATGTTGAAGCACATTCAGATCAC
BARCPV_1.0_Chr02_48375925_G_T	715648453	Y	Chr02	48375925	0.337325	0.380952	Y	Y	Y	Y	Y	3			Y	CDS	1	CCTTGTTATTGTTACTGTGGTTGGTGTTGTTGTTGTTACTACTACTCAAGTACCTGCAGA[G/T]TACCTTACATTTCACTGCGCTGCCATAGACATAAAACCCTGGCGCAACCATTATCCTCAC
BARCPV_1.0_Chr02_48433942_A_C	715648454	N	Chr02	48433942	0.294466	0	Y	Y	Y	Y	Y	3			Y	3UTR	1	ACCACGAAAATGAACTCTACTACCAGTAAACAAAAaTGACTACCTAGTACTCATTCAATC[A/C]TTCTCACAACTCTGGCACATGTTCATATATCTCAATTGGAACATACAAATTTGTTACATC
BARCPV_1.0_Chr02_48447134_C_T	715648456	Y	Chr02	48447134	0.334653	0	Y	Y	Y	Y	Y	3			Y	CDS	1	TCTGTAGTACTTTGGCTTCACCAATCTCCCAAGAACGTATGCTCTAGATCGAATCACAAA[C/T]CCCAATCTCAATGGCACAGCCACCGTAGGCACACCCGTTGAGCTGCTCAAGCTAGCACCG
BARCPV_1.0_Chr02_48512722_T_G	715639906	Y	Chr02	48512722	0.418651	0	Y	Y	Y	Y	Y	3					2	TATAGGAATGTCTTTAGTGCTTAAATTCTATGTGTTATGTGCCTGAGACCAAAAGAACCA[T/G]GAAGCTTGACATCAGAATCTCAGACACAAACAATCTAATATCTATTGTTTCTCACATGGA
BARCPV_1.0_Chr02_48518925_C_T	715648446	Y	Chr02	48518925	0.421471	0.380952	Y	Y	Y	Y	Y	3			Y		1	CTAAGACTGCTTGACAAGATATTTCAGCTCTTCTCCAAGAAGACAGACAAGTTATTTCAG[C/T]TAACATAGCTACTGAAATTGTTTGACCAAAATAGAGGTATTAAATAAATTAAGTTTTCAA
BARCPV_1.0_Chr02_48531519_G_A	715648447	Y	Chr02	48531519	0.336634	0	Y	Y	Y	Y	Y	3			Y		1	AAAGGTAGATATGATGCCTGATACTCTTACGCATGTGATGGTTGTCAAAGGTTTAAAGCT[G/A]AACAGACCACAAAAaGAAAACATGGTTACTCTTACTGAAGAATCATGTGGAAATATTTAA
BARCPV_1.0_Chr02_48538324_T_C	715648448	Y	Chr02	48538324	0.336634	0	Y	Y	Y	Y	Y	3			Y		1	GGATACTGTCAATTTGTCAGTCCTAAGACATTTATAATTGGCTTTTAAGAAGCAAACATA[T/C]GCTCTTGTTGAGGTGATTCAACTTTGTCGGAGTTATCTATTTCATTCTACTCGATTGCTA
BARCPV_1.0_Chr02_48594376_T_C	715648450	Y	Chr02	48594376	0.367391	8.38095	Y	Y	Y	Y	Y	3			Y	CDS	1	TTATGCTCAGAATGGTCACTATGAAGAAGCTATGAACATGCTTGTGGAGATGAAACGAGA[T/C]GGAGAAGGTTTAAATAGATCCACCCTTTGTTGTGCGCTGAGCACATGTGCTCATATAGCT
BARCPV_1.0_Chr02_48606577_A_G	715648451	Y	Chr02	48606577	0.334653	0	Y	Y	Y	Y	Y	3			Y	3UTR	1	TTCCTTACACAGTAAACAAATGGTTACAACAGTAATACAAACAAAATGGCATTTGATGAT[A/G]TGACTAACGAGCTGAGTCCTAAAGTGACCTTTTCTAGCACTAAGAGTGCTTCAAACCACC
BARCPV_1.0_Chr02_48617402_A_G	715648452	Y	Chr02	48617402	0.324056	0	Y	Y	Y	Y	Y	3			Y	CDS	1	ATTTGACAGACACTAACATGCGATTCACAACTGTGTGGTGTTGCGTCAGATGATATACAC[A/G]GCTATTGGGGCTCTGAAGGAGAAAGATGGGTCGAGCAAACGCGCCATAGGAAAGTACATA
BARCPV_1.0_Chr02_48620266_G_A	715639908	Y	Chr02	48620266	0.335317	0.190476	Y	Y	Y	Y	Y	3					2	CATTGTGTGTTGTTGATTCCTTTTCATTTTTTtATTCTGCTGGCTACTGCTTCAGTGCTT[G/A]CTTGCTATTTCTCATTTTGAGTACTTGTGTTTTGTGAACTTTTTTtAGTTTTGTCGCCGT
BARCPV_1.0_Chr02_48703645_C_T	715642223	Y	Chr02	48703645	0.193159	1.33333	Y	N	N	Y	N	1	2	80.56	Y	CDS	2	ATCGAATGAAAGAAGAGGTATCAGCTTGCATGACCAAATTTGGAATAAGTTGAGGTGAAG[C/T]TTCCCTATTGTTGCGACCACCCACATGGTCATAATTTATGAAAGAAGGGTTGTAGTACTC
BARCPV_1.0_Chr02_48720860_C_T	715647997	Y	Chr02	48720860	0.435644	0	N	Y	Y	Y	N	2			Y	CDS	1	CAAGTTGGAATCACCAGCCCTATTGACCAAGACTGCTTCCCATGTCACATCATCTGAGGT[C/T]GGTTTTCCTTGCAGATCTACAAGAGAAGGCATTCTTGCAGACGTTGACTCAGTCAAGATC
BARCPV_1.0_Chr02_48727379_A_G	715647996	Y	Chr02	48727379	0.485149	0	N	Y	Y	Y	N	2			Y	3UTR	1	GATTACAACATTTTCCAAAGAaTTTTGTACAAACAAATGGTACAACCTGACACTTGCTGC[A/G]CTGTGGATTACACAGAAAAGACAAGGAAATGGACGAAAACAAAGGAGAAGGAACTAGAGG
BARCPV_1.0_Chr02_48795831_G_A	715639745	Y	Chr02	48795831	0.240557	0	N	Y	Y	Y	N	2	2	125.197			2	TTAGAACCAAACTGAACCAACAACACGGACTAAGGGCCATACATTTTCTTCTCTTTTCTT[G/A]CTACATCTGTTTTTCATTTCTCACTTCCTTCTTTCTTACGCATGGAACTCAAGTGGATAT
BARCPV_1.0_Chr02_48806292_T_G	715647995	N	Chr02	48806292	0.232604	0.190476	N	Y	Y	Y	N	2	2	125.414	Y	CDS	1	TACACCAACTTTGAAAACATATTTGATCTGGTCAACAAGCCCATTAAGGAGAGATATCCT[T/G]TTCTCGCAATACCTATTCCCATTGTAACACTGTACTTGAAAGCCAACAAAGCACCTTCAG
BARCPV_1.0_Chr02_48926752_G_A	715647994	Y	Chr02	48926752	0.237624	0	N	Y	Y	Y	N	2			Y	CDS	1	TTTCTGCATATGCACAACTCCTCAGATTTTCACACTCTTCTAAACATGATGCTTCTCTTA[G/A]CTTCTTAGTGCTTGGTGACTGGGGCAGAAGAGGCGCTTTCAACCAATCACAAGTTGCTTT
BARCPV_1.0_Chr02_49033712_C_T	715639746	Y	Chr02	49033712	0.236	0.571429	Y	Y	Y	Y	Y	3	2	127.601			2	GACGAGCCAAAACATTTCGTTTTTTGAAAAACAACTTTCTTAATTTTGTTTCCTCCCAAT[C/T]TGGGACTTATTCCTTtAACTTTTGATTGGAAATATTTATCAGACGTTCCTTATTGTGTCT
BARCPV_1.0_Chr03_61877_A_G	715649302	Y	Chr03	61877	0.323741	0	Y	Y	Y	Y	Y	3					1	AAATTGGGCGTACAGATATTGGGTTGGGTCAATCTATCATTATCAAACTCAAAACAACCA[A/G]CACACAGTAAAAGAGATTTGAACAAATAGAGACAAGACACCAATACATCAACTGAGAAAA
BARCPV_1.0_Chr03_114753_C_T	715649301	Y	Chr03	114753	0.190855	0	Y	Y	Y	Y	Y	3	3	0.209			1	GAGGTTGGAAGATGCATGTTAATTGGATAATTAaTGAGTTTAAAAaTAAGATAAAGTTGA[C/T]GATGAATGTGGAATCACTTGTGCCGTCCATCCAATCACACTTCCTATTTCTCTTTTtGTT
BARCPV_1.0_Chr03_173774_G_T	715649421	Y	Chr03	173774	0.0796813	0	Y	Y	Y	Y	Y	3	3	0.425	Y	CDS	1	ACTGCAAAGTACAGATTCCCCCCTGAAGCTCCTTGAGAGAACGACGAGCTTGGTGACCCC[G/T]AAAACAACTTTGTACACGTAGAATACCATGGAGGGTACGATTTCTAGTATCTTCAAGCAC
BARCPV_1.0_Chr03_319870_C_T	715648181	Y	Chr03	319870	0.39802	0	N	Y	Y	Y	N	2			Y	3UTR	1	CAGAATTCCACACAACAACAACATGAACAACAACAAAAGTCACAGAGCCAAAGGCAAATT[C/T]AAACACACACGCACGCCGCCTAATACATATATTATTCTATATACGAATTACGAAGAACAC
BARCPV_1.0_Chr03_480139_T_G	715648184	Y	Chr03	480139	0.407555	0	Y	Y	Y	Y	Y	3	3	1.624	Y	CDS	1	CATTGTCAACATCATTAACAGAATTCTCCTGTATACTTGGAGTTTGCTCAGCTACTTTCA[T/G]GGCAGCTTCATGTTCCTGAATGAGTGCTTCCTTAGCTTCTTGTTCCTGAATGAGTGCTTC
BARCPV_1.0_Chr03_514203_T_C	715648182	N	Chr03	514203	0.39802	0	Y	Y	Y	Y	Y	3	3	1.624	Y		1	TTGAGATTGCTGTTATTCCTTTATTCTGCTCTGTTATCATATCAACACTATTTATCATGT[T/C]tTTTtCTTCCTTTATGTGTGGCGCCTTTGTTTtCTTCCATCATATGACTGTGTACTCGCT
BARCPV_1.0_Chr03_565194_G_A	715648183	Y	Chr03	565194	0.400794	0	Y	Y	Y	Y	Y	3			Y		1	CCATGCTGCTTTTGCTGTATCAGCTTCTTTTGTTGCCTTTTCAACCTTTTCCTGTACAAA[G/A]TATAATGATGTAGCATGTTATTTCAAACTTATAAGACAGATGAACTTATGCATTATAAAG
BARCPV_1.0_Chr03_577091_C_A	715644024	Y	Chr03	577091	0.18254	0.190476	Y	Y	Y	Y	Y	3	3	1.624	Y		2	GCTGAAATGACCAAAACCAAAGAAGAAAATGTGATTATAAATTTTATACTATATATTGAA[C/A]TTCTCTTCAAAAGTATAAAATTAAACTCTCATGTAATGTACCAACCTTTACTAAAATGGC
BARCPV_1.0_Chr03_832323_T_C	715648837	Y	Chr03	832323	0.0995935	2.47619	Y	Y	Y	Y	Y	3			Y	3UTR	1	CTTCTAATGTTCCAAACACAGTTAATGTGGACCTATCTTTGGCCATTTGAATGTCACAAA[T/C]GAATAGtGGTTTTAAGGAACATAATTACCTTGCTTTtAGTTTTtCTAGAGGAGTTAAATC
BARCPV_1.0_Chr03_863081_C_T	715650437	Y	Chr03	863081	0.336673	0.380952	Y	Y	Y	Y	Y	3			Y	CDS	1	TGAGAACTATTGCAATGAGGATGCCTTGCTACTTTTCTGCCAGATGAGGACTATGGGGTA[C/T]CCACCAAACAATTTTTCCATTTCTGCTGCGCTCAAGTCCTGTCTTGGTCTAGAAGCCTTT
BARCPV_1.0_Chr03_869671_C_T	715650436	Y	Chr03	869671	0.478088	0	Y	Y	Y	Y	Y	3	3	3.26	Y		1	ATTTTTTCTCCCTACTCCATTGCTATGCCTTGTTAAAAAATGACACCCGTCATCTGTTTT[C/T]GCTAAAGTGACTGAAAGGGGAAAAaGATAATTGGGTAATACAGATACCCAGGTTCCTGCA
BARCPV_1.0_Chr03_886258_A_G	715650435	Y	Chr03	886258	0.492063	0	N	Y	Y	Y	N	2			Y	CDS	1	CTCATATGAGAAGGACATTGTACCTAATGAAAATCATGATGTGGAAGAAGTCACTGAGAG[A/G]AATGGGGTTCCAGTTGATGTTAGTGGCGTCTCAGGTACTACAGATGTGAAGGAATGTGAA
BARCPV_1.0_Chr03_907610_C_T	715650434	Y	Chr03	907610	0.431727	0.190476	Y	Y	Y	Y	Y	3	3	3.653	Y	3UTR	1	AACGTGCAGTCTTACAAGAGGCAATTCAAACCCCAACTTCGTTAGTCTTTGAATTGCAAT[C/T]CCTACATCTCAAGAACATCCGCTGCACAACCAATCCCCCTATTGCACCTAGCCTACATGG
BARCPV_1.0_Chr03_1001529_A_G	715646398	Y	Chr03	1001529	0.468813	0.952381	N	Y	Y	Y	N	2	3	4.246	Y		1	TATTATTACTCACTTGACCCTCTAAAGTAAGTTACTCAATTTTTAGAAGAGATTCCCTCA[A/G]TGATTACCATTGTCATGTTGTTGTGTGTCATATCATAAACACAACAAAAGGGATAAAATT
BARCPV_1.0_Chr03_1022754_G_A	715646397	Y	Chr03	1022754	0.476096	0.190476	Y	Y	Y	Y	Y	3			Y	CDS	1	GTTATGGTTTGCTTGCATGGTTGGACCAATAGGTGTGTGGATCAGATGGTTCTTAGCACG[G/A]CTCAATGGTCGTGGCTTAGGAAAGGCAGGGTTCCTCAAATGGATTCCCTTTGGGACTCTA
BARCPV_1.0_Chr03_1066481_A_G	715646396	Y	Chr03	1066481	0.366337	0.190476	Y	Y	Y	Y	Y	3	3	4.649	Y	CDS	1	TGTTGCTTCTCTGCGCATTCTTTTGAACAAGGTGGAACTCCGTTGGAAGGTTCAGCCACC[A/G]AGATTACAGCCTTATCTATCTCACTTGGAGAAAAATCAACTGCCTCTGAATGATGAACAA
BARCPV_1.0_Chr03_1073115_A_G	715646395	Y	Chr03	1073115	0.482072	0	N	Y	Y	Y	N	2			Y	CDS	1	TGCAATATCTTCCAAGTGCAGTAACTCTTCAGGGAGGTTCCCAGCAATGTCTGCATTGTT[A/G]AGATCAATGCCAGCAACCACATTGATGGTGGGATCATGAAGTGCAGGAGCACAATACACA
BARCPV_1.0_Chr03_1086776_C_T	715646394	Y	Chr03	1086776	0.473054	0.380952	N	Y	Y	Y	N	2			Y	5UTR	1	TCCATTTTTGTTGTGTGGAGATTCCAATGAGAGAGGTTTTTTGGGGAATTGGTGAAAGAA[C/T]AGTGAATGGGATTGTTGTTGTTCCTTACGCTATGGAATTTCGATCTGTTGTGTGTTCTGT
BARCPV_1.0_Chr03_1102088_G_T	715646393	Y	Chr03	1102088	0.365079	0	Y	Y	Y	Y	Y	3					1	AAGCATGCATACTTTAATTTTATATATTATTAGGTAGGTCCATTTATGCATGTGATATTG[G/T]AGGGATTACAATAATACAAAGATGTGTCACTCATTAGCAGGTATGGTGCATTTCCCCACA
BARCPV_1.0_Chr03_1178965_T_C	715646392	Y	Chr03	1178965	0.355159	0	Y	Y	Y	Y	Y	3			Y	CDS	1	TATACGCCTTGTGAACATTTCCACTTCTACAATGTCCGTGTATTATTAGACTATGAATTG[T/C]TGCATTAGGCTTATGATTCCTCCGAAGCATTGTCTCAAAAACTTGATCCGCTTCATTCAT
BARCPV_1.0_Chr03_1870375_A_G	715646879	Y	Chr03	1870375	0.335329	0.571429	Y	Y	Y	Y	Y	3	3	10.885	Y		1	AAAGCTACAAGGTATTAGTATTtTTAGTGAATTTGAGGATAATGTCATGGGATTTGGTCA[A/G]TTGGGTAATAAAGAGTGTTGGAGATCCCACATCAACTAGAAATTAGAGCATTTCATAGTA
BARCPV_1.0_Chr03_2071391_T_C	715646878	N	Chr03	2071391	0.333333	0	N	Y	Y	Y	N	2			Y		1	GCAAGGCTTTGAGAGATGGAGGTGGGACTGCATGCCATTCAATCCCAGTGTCTCACTCCC[T/C]ATTCACGAAAAaCCTGTTAAAATGGTGACAAATAATGATTAATGAGATGTGTTCCCTCCA
BARCPV_1.0_Chr03_2082674_T_C	715646877	N	Chr03	2082674	0.332673	0	N	Y	Y	Y	N	2					1	TtATGGATGAGCCTAGATCAGTATGGACATGATCCTTAATCTTGTGTTAATAGAGATGTA[T/C]GATTGTTTATCATGATTGATTTGATTTAAGGTTATTACTTTAATAAGCGTTAATCTGATA
BARCPV_1.0_Chr03_2121717_G_A	715650109	N	Chr03	2121717	0.189583	4	Y	N	N	Y	N	1	3	14.771	Y	3UTR	1	ACCAAACCATCATTTGGCTGTCAAATTTGACAGATGAATAAAaCGTATACCTATTTTTTt[G/A]GCCATTTGAGGTGTAAGTGTTAATTTATAGTCTGCTTTTTGTATCATAGATTGTAGCAGT
BARCPV_1.0_Chr03_2275208_T_C	715647570	Y	Chr03	2275208	0.404382	0.190476	N	Y	Y	Y	N	2			Y	CDS	1	TTTGGCCTTTCCCTCCATGGATCTTCCATGCAGAACCCTATCTCTTGTTCTTCTCTTTGT[T/C]TACTTGCTACTCCTTGGTTCTTCTGATGCAACAAGAGCAGGCCAAACCATGAAGCTGAAT
BARCPV_1.0_Chr03_2567058_G_A	715639337	Y	Chr03	2567058	0.394	0	Y	N	N	Y	N	1	3	38.858	Y		2	CCTCTTCTTTTGCCAAAGATTCAATCTTCGCGTCACCAAACTACAGGTATCTGTCTAGTT[G/A]TTTATCTATTTGTTTCACGCTTCTGGGGTTTCTTGTTTAAGACTTTTGGGCTGAGATCGG
BARCPV_1.0_Chr03_2620445_G_A	715646941	Y	Chr03	2620445	0.405941	0	Y	Y	Y	Y	Y	3	3	20.548	Y		1	GGgTGTGTTGTTTtGATTTTtGCCGTTTCTTAGACgTGGGTTTTGAATTTGTTTGTTTGT[G/A]TGAATTTGATGCAGCAATTGAGGGGTGTAGGCAGCAATTGTCTGGAACGGTTACGGAGTA
BARCPV_1.0_Chr03_2894554_T_G	715640038	Y	Chr03	2894554	0.424901	0	Y	Y	Y	Y	Y	3					2	TCTAAATAATATATCATGGAATCAGTTTGCAATCACCAAACTATAAATAAGATATTCCCT[T/G]ATATGAGAATAAAGCATTCTCATAAAATGACATATAATCTGAACTGGACCATGAATTTTG
BARCPV_1.0_Chr03_2896342_T_C	715640037	Y	Chr03	2896342	0.159046	0	Y	Y	Y	Y	Y	3	3	22.32			2	CATTATTATTATTTGCTATAATCATCATTCAAGTTTTGTCAAGTAAGAGTTATAGGATGC[T/C]AGTGTTGGGAATTGGAAATTAGAAAAaGCATAAAAGGAAGAGAAAATAAGAGAAGCAGCA
BARCPV_1.0_Chr03_3044489_G_A	715648730	N	Chr03	3044489	0.347222	0	Y	Y	Y	Y	Y	3	3	24.801	Y		1	TGAGTCTGGAGGACTTGACATCGACCTGAACACGAACAACTCGACATCGATTTGGGCCTA[G/A]AGGACTCAACATCGGCCTAGGCCCAGGAGACTTGACATTGGCCCGGGCCCAATCGACCCG
BARCPV_1.0_Chr03_3298438_T_C	715649460	Y	Chr03	3298438	0.359684	0	Y	N	N	Y	N	1					1	AATTGATTTAAGTGATTTTTCATATTATGTTGAATTGTGTGTTCCTCAATCCATCTAAAA[T/C]ATAAACCCTATACCCTAAATGTAATTACATTATTTTTTGAAATATTTAATTAATAGAAAT
BARCPV_1.0_Chr03_3321983_T_C	715640477	Y	Chr03	3321983	0.192843	0.190476	N	Y	Y	Y	N	2					2	AGGATCGAGTTAGTAGGACAGCTCAAGGAGATTGATGTTAAGATTGAGTCTCTTATGCGC[T/C]AGAAGACCAGAGTCAACTGGCTCAAGAATGGGGACTCATGTACAAAGTTCTTTTATTCAT
BARCPV_1.0_Chr03_3433066_T_G	715648301	Y	Chr03	3433066	0.249004	0	N	Y	Y	Y	N	2	3	27.1	Y		1	CAAAAGGTTGCTAGGAATTTTTTCTGTCAATAATTCTCATGTGCTTGGGGTAATCTTAGG[T/G]CTAATTCTGTTCACCATGCTAAAATCTTAGTCTGGTGGAAGGTGCTTCAGAACAGATTAC
BARCPV_1.0_Chr03_3661526_G_T	715649326	Y	Chr03	3661526	0.166998	0.190476	N	Y	Y	Y	N	2	3	29.865			1	TAACAAAACGAATTGAGTGATGTCACGTACGAAAATGTTGATGATTTTGCTATAAGAAAA[G/T]AAAAaGAGGGAGCATAACCTTTAGTAGAGCTAGTTAGACGAGAAGTTGGTGCAGCAATAT
BARCPV_1.0_Chr03_3670201_T_C	715649325	Y	Chr03	3670201	0.147117	0.190476	N	Y	Y	Y	N	2					1	GTGTGAACCACCATGCTATCAACAAAAGTCATGCATCAACCGAGATACTTTCGACTTGCG[T/C]GAACCACCATGCATGTACCACAACATAAAAACCAATCGTTGGTTGGCACATTTGCCTCGG
BARCPV_1.0_Chr03_3900096_T_C	715639604	Y	Chr03	3900096	0.335317	0	N	N	N	Y	N	0	3	31.167			2	ATGAAAATCTTTATTTATGTAAAAGTTATAAATTATCTCGAACTTGTTTTGTAGTTATAA[T/C]TTTTGTTGTCATAAATTTCATTAATTATCATATTGAGTCTGGTACTCGCTTGATAATTAA
BARCPV_1.0_Chr03_3963582_T_C	715647636	Y	Chr03	3963582	0.433663	0	Y	Y	Y	Y	Y	3					1	TGGGATATCATTGGTTCTGATGTTTGTAATGATGTCAAACAATACTTTTTACAAACCTTT[T/C]TTtCTCATGTTTTATGTAGGTGATGCTTTTGTCTTTTGCAGTGCCAATAGAAGCACAACT
BARCPV_1.0_Chr03_4013085_C_T	715647637	Y	Chr03	4013085	0.486111	0.190476	Y	Y	Y	Y	Y	3			Y		1	TTGTCTCTTCAAATGTGTGTGCTTAGTTAGTGATCTCACTTGTTGAGAGGGGAAAATTGG[C/T]CATGCTACCTTTAGATAAGCTTCACAAATAAGCTGAAAACTGCATATATAGTTGGAGGGG
BARCPV_1.0_Chr03_4021664_A_G	715647638	Y	Chr03	4021664	0.403162	0	Y	Y	Y	Y	Y	3					1	GACTTCCATAATACTTTTTCCAAAATGTTTCTAGAACATATTTTTTGGAATTCATAAAAT[A/G]TATTCCCAAAAAACGTTCTCCAAAACAGAATTTCCAAAACCTAAGGCTACAGGGAGAAAT
BARCPV_1.0_Chr03_4059842_A_G	715647639	Y	Chr03	4059842	0.333996	0	Y	Y	Y	Y	Y	3			Y	CDS	1	CAAGTGAGTATATATCAGATTTCTCAGACAACTTGAGGCTTTCATAGCACTCGGGATCTA[A/G]GTAACCAATGCTACCCTTCACGTTGGTGGTGACTAAGGAAGGGTAACCTGCCTTTGACAA
BARCPV_1.0_Chr03_4083079_T_C	715647965	Y	Chr03	4083079	0.234592	0	Y	Y	Y	Y	Y	3			Y	CDS	1	TCCATTGGTCTTGGTGGTCTTACTGAGAACCTACGTGAGTATTTGAAGAATATGCCACAT[T/C]TTATCATGCAACAACAAAAACAAGGTTCAGATTCTGAAACAGATGATGAGTCAGGGAGTT
BARCPV_1.0_Chr03_4897521_T_G	715647200	Y	Chr03	4897521	0.358416	0	Y	Y	Y	Y	Y	3	3	36.818	Y	CDS	1	GGAGAAGCATGTTGCTGAGGCTGACATTGTCTTTGTTtCGGTGAACACGCCGACAAAAAC[T/G]CAGGGGCTTGGAGCTGGCAAGGCAGCTGATCTCACATATTGGGAGAGTGCTGCTAGGATG
BARCPV_1.0_Chr03_4979967_G_A	715649212	Y	Chr03	4979967	0.275794	0.190476	Y	Y	Y	Y	Y	3	3	36.818			1	TTTGCTAGTTTTCTTTTACTGTATGATGTGCCTATATTAGTTTTTCATCAATCTGTTTCA[G/A]AACAACTATTTTTCATCATGGGGAGATCATGTCTTCCCAAATGCAGGCTTGCCAGAATAA
BARCPV_1.0_Chr03_5023787_A_G	715649213	Y	Chr03	5023787	0.234127	0	N	Y	Y	Y	N	2					1	CCGACATATATGTGAATTTCGTACGTTGTTTGTTGTTTGTAGGGAAGAAGTTGATGGGAA[A/G]ATGCAGTGAATGGGTGAGAATGGATGCAATAAGGGGAACAAGCTGGTGGAACAGGGTGTC
BARCPV_1.0_Chr03_5147546_C_A	715650190	Y	Chr03	5147546	0.292247	0	Y	N	N	Y	N	1	3	37.389			1	CTGAGAGTGTTTGTTGCCTTGACAAGCATAAACAAATAGGTGTATCTTCAATGGATACAC[C/A]GAATGAGTGAAGAGGTATAAGTTGTGGACGTTGAAACTTGGGGAAGATAGATGTTTTATA
BARCPV_1.0_Chr03_5288601_G_T	715640856	Y	Chr03	5288601	0.404382	0	Y	N	Y	Y	Y	2	3	37.659			2	TGTTTGTGTGGATATTCACCTGCAAGACCATGAAACTTTGAAAAAaGATGGATTGAACCA[G/T]ATTTAAGCTCACATTGAACATTTAAATCATGATATTGAATACATAAAGTTTGTATATTCA
BARCPV_1.0_Chr03_5359332_G_A	715641228	Y	Chr03	5359332	0.497018	0	Y	N	N	Y	N	1	3	37.659			2	AGGTGTTGAAGCTTTACTTGTAGGAATTAGTGCAGTACAGGGTTACATCTCTCCTTATTA[G/A]GAGTGGTATAGGTTGTGTCTGTGGGTGGATTGCAAAACAATGGTTGCTGCAGGAGTAGTG
BARCPV_1.0_Chr03_5369464_A_G	715641226	Y	Chr03	5369464	0.335329	0	Y	N	Y	Y	Y	2	3	37.659			2	GAGGGTGAAGAAGGTGAGGGGGgAAACGGGAACCcTCTCATTGTTAGCAGTAAGAAAGGC[A/G]AAGTTCTAGAGGAAGTCCATATAACACCAGAAAGAGTGCGACATTTGCGAATGCTTTGGG
BARCPV_1.0_Chr03_5566175_A_C	715645065	N	Chr03	5566175	0.227679	0.380952	Y	N	Y	Y	Y	2	3	38.274			2	TGTAAAGTCAAGCTTCATAATAATTCAAAGAGGCTTTTTCAATTGATGATGAATCATCCT[A/C]ATCATCATGCTCCTCTTCCTCCTTTGACCCCACCAATGCATCCCCTTTGGTATATCAAAT
BARCPV_1.0_Chr03_5893845_G_A	715646546	Y	Chr03	5893845	0.312757	3.42857	Y	Y	Y	Y	Y	3	3	38.858			1	gATGGAGCCAGGTGAAGAAACTATACCGTGTCAGATATGAGATGAAGGGAAAAACACACA[G/A]CTCAATACAAATCTTACTGAATCCAAAAAGACAAAGATTGCAATAACGGATTGCCTACTT
BARCPV_1.0_Chr03_6366468_A_G	715644947	Y	Chr03	6366468	0.348765	0	Y	N	N	Y	N	1	3	40.052			2	AATGAAACAAACATAGATGAACAATACGAGGATGAATACATTTCAAGTGAGGATAACATT[A/G]ATAGTGATCTCAGTGACACGGATACCTCATCGGTAATTAATGCATTAAAATTGATTGTAT
BARCPV_1.0_Chr03_6476319_G_A	715648035	Y	Chr03	6476319	0.380478	0.571429	N	Y	Y	N	N	2			Y		1	TCAACATCTAAGCCCCTCAAGATCAACATCTGAGCTCGTAAAGCTTTAAGGTAGCTCTTC[G/A]AATCTCCTGATCCGGAGAATGGTGTGATCTTAGGTACCATGTAGTGTGGTGGTACTAGCT
BARCPV_1.0_Chr03_6523211_C_T	715648034	Y	Chr03	6523211	0.446764	4.57143	Y	Y	Y	Y	Y	3	3	40.501	Y	CDS	1	TGGTGGCATGACTTTGAATCTGGGTCTGTCTTTGCAGTAAGAGTAAAACATGAGTTTCCT[C/T]CTTGCCCAATCCATAGCTGCTACTTGCTGCTGTGAAAGCTTAATAAACTCTGGTCCATTG
BARCPV_1.0_Chr03_6545664_G_A	715648032	Y	Chr03	6545664	0.449505	0	N	Y	Y	Y	N	2					1	CCAAGCTAACAGGAAGGAATTATTCTGATCACTCAGGGTTGGTTCCCGAGAACGTCACTT[G/A]TGAAAGGGTGTGGTTCAAAGGGTCATTAATTGTTTTGAACACGTGTCAGCATCTGATGGG
BARCPV_1.0_Chr03_6681257_C_T	715648036	Y	Chr03	6681257	0.474104	0.571429	Y	Y	Y	Y	Y	3	3	41.105			1	CAAACTTAGAAAACCTTCATGGTGGTCTTGCCAACATGCTTATTTATGTTCTATCTGAGT[C/T]AGTAAGCCAAGCTTTTtATTTATCCAGTAACAACATGCATCTAAAGTTGGTTTGGACACA
BARCPV_1.0_Chr03_7036205_A_C	715646883	Y	Chr03	7036205	0.418838	0	Y	Y	Y	Y	Y	3	3	41.266	Y		1	TCAAGATTATCTTTGATGAAGTGACTATCAATTTTAATGTGTTTGGTCCTATCATGTTGT[A/C]CTAGATTATGAGCAATGCTCATGGTTGACTTATTATCACAGTACAATTGCATAGGGATGT
BARCPV_1.0_Chr03_7054558_G_A	715646882	Y	Chr03	7054558	0.332673	0	Y	Y	Y	Y	Y	3	3	41.266	Y	CDS	1	TGCCATCTGGTATTCTCATGCTAGTGCACTCTCTTTAATAGTTGCTGAATCTCTGACTTT[G/A]TTAGTACCTGTTACAAGTACAAGATGACAATTGGGACAAGATTCAAACGCATTTTCTGTT
BARCPV_1.0_Chr03_7075566_C_A	715645092	Y	Chr03	7075566	0.417822	0	Y	Y	Y	Y	Y	3	3	41.266			2	TTGTTCACACGAACACCACCACACTGCACTTCACAACCACCAAGACCAACTCAAGTTGCA[C/A]TGACCAAAGAACTTCACACACCACCACCTTAAGAAAAAaTAAAAAaCGAAACCAACCACA
BARCPV_1.0_Chr03_7312693_G_A	715642799	Y	Chr03	7312693	0.418972	0	Y	Y	Y	Y	Y	3	3	41.266			2	TTGTTTTCGCATTTTACTGTGTTCATTGATTACTTGTTCGCTTTTGCATTTTCTGAAACG[G/A]ATTACGCTTTCGTTTAACCTTGAGCCACAAGAAAATTAATCAAAGAAAATTCTTAAAAGG
BARCPV_1.0_Chr03_7322082_T_C	715642800	Y	Chr03	7322082	0.297619	0	Y	N	N	Y	N	1	3	41.266			2	TAAGTCAAGCACGTTCTCTAGAGCACTCCCTTGATTTCAGGAGCACTCCACAAGTATGAA[T/C]ACAATTTGCCATATACTTAGGATCCGTTTAGTAAATTGCAAAGTGAAAGTTGAAATGTGA
BARCPV_1.0_Chr03_7357562_A_G	715644715	Y	Chr03	7357562	0.184158	0.190476	Y	N	N	Y	N	1	3	41.266			2	AGAATAATGAAAAAaTTAAAGAAAAATATGCAAGAATACTTTCAAATTTACTCACGAATT[A/G]GAGTGGGTAGGTATTACCTATAAACTCAAGTTGGTGGATATTACCTACAGATTCCAGTAA
BARCPV_1.0_Chr03_7441658_C_T	715640280	Y	Chr03	7441658	0.205941	0	Y	Y	Y	Y	Y	3	3	41.266			2	TTAAAGATTACAGGCCTATAGTTGCTAATTTCAAGTTTAAGATTATTTCTATGATTTTGG[C/T]AGATCGGCTTACCCTTGTGGCTGTCAGAATAATTTCTCCTAATCAGTATGGGTTTGTGCA
BARCPV_1.0_Chr03_7510670_C_A	715640281	Y	Chr03	7510670	0.299748	0.380952	Y	Y	Y	Y	Y	3	3	41.266			2	TGAAACGAAGCAAAAATTTGAACAGGACAATGGAAAATATTTTGCTATAATTGCTCTGCA[C/A]TTTCGTAAATTTCAGACTTTTATGGGATCTAGAGACAACCCTATTGTCATAAATATTATT
BARCPV_1.0_Chr03_7616378_C_A	715643440	Y	Chr03	7616378	0.338614	0.190476	Y	Y	Y	Y	Y	3	3	41.266			2	CCATAATAAACATTTCATATTTAATCCTTAGATCCTTCGTGAGTCAATGAAAGCTTCGTC[C/A]ACATATCCTTTGCCTTAACATAACATGAACTATAGAGATCTCTTCTTCAGATAGGGCACA
BARCPV_1.0_Chr03_7725311_G_A	715650641	Y	Chr03	7725311	0.478088	0	Y	Y	Y	Y	Y	3	3	41.614			1	TGAACGATGAGTGAATTAACACCAAATCTTTCTCCTATATATATAATGTGTAAACTAATT[G/A]TCTTAACAAACGAAGTTACTGGTGAAAGTGATGGTACATAGTTACATATATAAAAATTGA
BARCPV_1.0_Chr03_7748410_T_G	715650642	Y	Chr03	7748410	0.476285	0	Y	Y	Y	Y	Y	3	3	41.614	Y		1	TGGAAGGGAAGGCTTTAAACTAGTTCCAATGGTGGGAATCTTTCAAGATGGTGGTTGTAA[T/G]AAGGTTTCAACCCAACATGTTAAAGAATCCTTTTGAAATCTTGATTGCTTTAACACAAAC
BARCPV_1.0_Chr03_7823096_G_A	715641086	Y	Chr03	7823096	0.436759	0	Y	N	N	Y	N	1	3	41.511			2	CTACTCTGAAAAAATAAAACAAACTACTTTAAGTAATCCTAGAAGTATTTTAAATAAAAC[G/A]AAGTAGTCCCTTAAATATTAAGAAACCTTTTAGGGATCACTTGAACAGTTTTATTACTAT
BARCPV_1.0_Chr03_7910944_G_A	715648617	Y	Chr03	7910944	0.149701	0.380952	N	Y	Y	Y	N	2	3	41.736			1	CCTTCAAGTTCACGTGCACTGTGAGGATGTCGTTCGACGTTGAAGGGAACTTCATCGTAA[G/A]ATGAGGCGTTGATATGATCGTCCCTAGTCGATTGATGAACGGTCGACCTAGGAGGATGTT
BARCPV_1.0_Chr03_7951989_C_T	715648618	Y	Chr03	7951989	0.235178	0	Y	Y	Y	Y	Y	3					1	CTTAGTTAGGGAAAAAaCTTTAGAATGATCAATCACACCACCTTTAAATAAATAGTTATT[C/T]CTGTGTTTCCAAATTTCACTAACCAATGCAATTCAAACATTGTCCATAACTTGAATTGCT
BARCPV_1.0_Chr03_8104338_G_A	715639977	N	Chr03	8104338	0.119522	0.380952	Y	N	N	Y	N	1	3	42.503			2	ACAACAACAATGCAGACCACCACGACCACAAAATAGAACGGTCACCACCGCAGTAAAAAa[G/A]AAATTGATTCAAAACAGAATGCCCACAATCGCGACAAACAACAAACAATCCCTTCAAAAT
BARCPV_1.0_Chr03_8139988_G_A	715639971	Y	Chr03	8139988	0.388119	0	Y	N	N	Y	N	1	3	42.503	Y	CDS	2	TATTGCATTGACTAAATAGTTATATATTATTATTTCAGGAAGAATCCGGAATTATATGGG[G/A]AACTTGCCAAAGGCCAGAGTCCTAAGGTCAGCCACATTATTTGACTCAGCAATAACTTGG
BARCPV_1.0_Chr03_8230147_G_A	715641631	N	Chr03	8230147	0.491089	0	N	N	N	Y	N	0	3	42.701			2	GGAAAAACTGCATGAAGGTATCATGTTGTTTATAAATATATTCACTAGTTTTAGTTGCAT[G/A]AAGGTATCTTTTTGCTTATACATAAATTCACTAGTTTTAGTTTTCTCTTTTGTAGAAAAA
BARCPV_1.0_Chr03_8254756_A_C	715639629	Y	Chr03	8254756	0.220183	0.761905	Y	N	N	Y	N	1	3	42.582	Y	CDS	2	GGAAACTGGCAAAGTTGTGACTGAAGATGGAGTTGATATTGTACGTGAATATGGTGTTGA[A/C]GCATACCCCTTTACGTCAGCAAGGATCCAAGAGTTGAGAGCTCAGGAAGAGGAAGCTAGG
BARCPV_1.0_Chr03_8509405_G_A	715647684	Y	Chr03	8509405	0.131213	0.380952	Y	Y	Y	Y	Y	3	3	42.83	Y	CDS	1	CTGGTACTGCTACAGAGAAGATTATTATCAGGAAGGAAACCATGTACACGCAAGACTCAA[G/A]GTTCTGGATGCATACACCAGAGCCTTGaCCACTTGGGCTAAATGGGTTGACCGAAAAATC
BARCPV_1.0_Chr03_8518261_T_C	715647685	N	Chr03	8518261	0.234592	0.190476	N	Y	Y	Y	N	2					1	CTAAAAACATTTGACTCAAGAAAAGAAAGCTACTTTATTTATGCTAGATAAGAAAAATTG[T/C]TTATTGCTCTCTCAGTTGTTGGATGTCATCCAAGGACAATGGATATTGATCATTGAAGAG
BARCPV_1.0_Chr03_8932456_G_A	715640005	Y	Chr03	8932456	0.283168	0	Y	Y	Y	Y	Y	3	3	42.83	Y		2	AATTTGGATGAGTTGTTCTGTGACAATCTGTAGTTTATGCAGTCCTTAATGTGCCTCCTT[G/A]GGGAGGAACTCTTCCAACCTTGGTTTCTAAGATAAAAAaTTAGATATGGTTCTTAGTTGT
BARCPV_1.0_Chr03_9246049_C_T	715647646	Y	Chr03	9246049	0.327381	0.190476	Y	Y	Y	Y	Y	3	3	43.045			1	TTTTCCATTAACTCACAAAATCATTGCCTTCAGGTTTTGAGTTGGAGATGGTGTTAATCC[C/T]TTATATGGGTATGACTCATGTCTCATTATTGTTGAAACTCCCAATAATTCCCCTCGAAAG
BARCPV_1.0_Chr03_9309503_G_A	715650755	Y	Chr03	9309503	0.274549	0.952381	Y	Y	Y	Y	Y	3	3	43.045			1	CTGTGTGTAAGGAAAATAAGGCACTGAAATGTGCAAAATGTTGCAAACGAATGTCTCGCT[G/A]AAGTGTGTAGAATGGTTGAGAAAATCAATGTGACAAAAGTAATTTTACTCTCTTGCCCAT
BARCPV_1.0_Chr03_9506925_T_G	715650713	Y	Chr03	9506925	0.39881	0.190476	Y	Y	Y	Y	Y	3	3	43.045			1	TACGCAATATAGACATAATAGAGACATGTATAGTGCAAAGGGAAAGACAATGATAACATA[T/G]TGTAACATAGTGAGGATATTGATTACGACTAGACTAAATATCTTTTCAGAAAAGGGATGA
BARCPV_1.0_Chr03_9651383_A_C	715648109	Y	Chr03	9651383	0.469185	0.190476	Y	Y	Y	Y	Y	3	3	43.045			1	CACATTGGAGGTCCAAGAAGTTGTCTTTATCAACACAAGTTTCAGAGTTGACTACTGATG[A/C]GAAAAGGCTTCGCACAAAGGTTGAAGGTTTGCAACAAAACCTCATTGATATGACCTTATT
BARCPV_1.0_Chr03_9890190_C_T	715647935	N	Chr03	9890190	0.419802	0	N	Y	Y	Y	N	2	3	43.148			1	GCTTCTTGTGTACTCTCCCAATCAGACATATTCCTCCTTCATTGAAAATTCCACTTCCAA[C/T]CCATATCTGTCCAACTTACTACCTCCCACCCAGTCCTCCGTTGGTTTGTTGAGATAGAGT
BARCPV_1.0_Chr03_9947472_T_G	715647932	Y	Chr03	9947472	0.335317	0	Y	Y	Y	Y	Y	3			Y		1	TACTCAATCCATGAAACCGTAGTAGGCACCTTAACTCAAGTATTCCTAATATCATCTATT[T/G]CTACTTCTAAGTCCATTGGGCTTTTGAAATATTTAAGCAATCCCTACCTAAAATTGTTGA
BARCPV_1.0_Chr03_10015867_C_T	715644896	Y	Chr03	10015867	0.242063	0	Y	Y	Y	Y	Y	3					2	ATTTTCATAGCTTCCTCTAAGAGTGTGCTGATCCATATAAGCCAGGGGAAATGTGCAATA[C/T]CACAGATTAGTTGTGTTCTTGACATTCTGAAGGTTCTTAATGCATTTTAGATATGGTAAA
BARCPV_1.0_Chr03_10074859_T_C	715647933	N	Chr03	10074859	0.419483	0.380952	N	Y	Y	Y	N	2	3	43.3			1	GTTATCATCTTCTTCTCATCAAAAGCTACATATGGCAACTTCTGCTCTGATCTTACATTG[T/C]GCGTCTTTGAACATGTGAAACAATTTGAATTGTTTTCTCTTAATCATCTAATGTGAATGT
BARCPV_1.0_Chr03_10092713_G_A	715647934	Y	Chr03	10092713	0.329365	0	Y	Y	Y	Y	Y	3					1	AGAAATTAATATTTTACATTTGTACCCTTGGTTATTTTATATTCAAAATCGTGACTCCTT[G/A]CACAAGTGCATAGTGAGATTCTTGCACAAAAAGTTGGTTGTCATGCATGCAAATGAATAG
BARCPV_1.0_Chr03_10160968_G_T	715647443	Y	Chr03	10160968	0.380952	0	Y	Y	Y	Y	Y	3	3	43.3	Y		1	GTTTGCCTTAGTAGTTGGCTAACACTAGTCATGTAAATTCACTGTTGGATATCATGAAGT[G/T]CATATCTTTCTCTTTTTtCTTCTAATTCTGCATGGAGTACATTTCCTGCTTTTGTGAATG
BARCPV_1.0_Chr03_10246830_T_G	715647442	Y	Chr03	10246830	0.2251	0.190476	N	Y	Y	Y	N	2					1	TCTCATAAATTtGTTTTTGTGTCAGATGATAAACACCAGCATCAAAAGGGATAATGTTTT[T/G]AGTCAAACAAGCAATTATTATCAGCTTTACTTGAAACAATTGATCTAATAAATGGTTACT
BARCPV_1.0_Chr03_10256300_A_G	715647440	Y	Chr03	10256300	0.430556	0.380952	N	Y	Y	Y	N	2					1	TCAAGTTTTGAAATTGTTGGCTGCACAAATGAATTCTGTCATTATGCTTTTGATGACTAC[A/G]GTAAAGAAAAAACTGCAGAGCTTCTAATTTGAATCAGGCCACATAGAAAACTGCAGCTTC
BARCPV_1.0_Chr03_10265676_C_T	715647439	N	Chr03	10265676	0.228	0.190476	N	Y	Y	Y	N	2					1	GCTATGCATTTTCCATTTTTtGTCGCACCAAGGTTTCAATTCCAAAACCATCTAAATTTT[C/T]AAGGATTACAACATTTCCTTGAAGTGAAACTTCCGTATTATGAGAACTTAGTAAGAGTAT
BARCPV_1.0_Chr03_10267058_T_C	715639562	Y	Chr03	10267058	0.234592	0	N	Y	Y	Y	N	2					2	GTTTTCCTATTTTATTAGCTCAAACATATGTTACAATCAAATTTATAATAATTATCAATA[T/C]TATTACTTTTATTGCTATCACGTTTTTTtATTATTGTTATTCTTTTTTtCTTATAAATCT
BARCPV_1.0_Chr03_10332289_G_A	715647438	Y	Chr03	10332289	0.235644	0	Y	Y	Y	Y	Y	3	3	43.3			1	ATGGTGACATAAGGGAATATAAACATTCAGTTGGAGCATTAATCTGAGTTGTGTGTTGTT[G/A]ACATTTATCACATTTTCTCACATAAACCAAACAATCATCCCTCAGAGTCGACTAATAAAA
BARCPV_1.0_Chr03_10378892_T_C	715647436	Y	Chr03	10378892	0.239044	0.571429	N	Y	Y	Y	N	2			Y		1	ATaTTTtAAGGCTCCAAATGGGAAAGGgAAAGAGCGAAAAaGAAaGAAAaGAAAaGCATA[T/C]GGGTAGCTTTATCTCTCCTCACATTGGTACAACGCTAACCTTGAACTCCAAATTGTGTAA
BARCPV_1.0_Chr03_10433176_C_T	715647446	Y	Chr03	10433176	0.213147	0.380952	Y	Y	Y	Y	Y	3	3	43.3			1	TTGAACATTCCAATGGAAGAAACTTGTTTGGACATTTTTCTTACTTAAATCACAAGTTAT[C/T]GTTGAGTTATACACTCTACTCTTGTTGGAGTGGGGTAGATGTAGCTCAAGTGATATATAA
BARCPV_1.0_Chr03_10461189_G_A	715647445	Y	Chr03	10461189	0.430279	0.571429	Y	Y	Y	Y	Y	3					1	ATGTGTAAAAAATATCCACAATCTGCCAAAAATCCTAATCTACCCAAAAATCCCCAATCT[G/A]TCAAAAAATCTGCCCAAAATTTCTCAAACTCAACCCTAAAAATAACCTTAAACCCAATTA
BARCPV_1.0_Chr03_10494746_C_T	715647441	Y	Chr03	10494746	0.463074	0	N	Y	Y	Y	N	2					1	ATCACATTCTCTACAATGTGAGAATTTAAAAGAAATGTGTTTATAGATAAGACAAGTATT[C/T]CATCTATTTATGATAAACTAAGGAACATGAGTTCTATCCTGGAGAACAACACATAACTGA
BARCPV_1.0_Chr03_10841963_C_T	715651103	Y	Chr03	10841963	0.339286	0	N	Y	Y	Y	N	2					1	TTGAATTAATTTCATTACCTTGTTGTTAATTGCCTTAACTAATATGCGTGATTGATTATC[C/T]TTCTATGTGTTTTATTGTTTTACAAATTCAATTTACTATGTAAGAATATCAATTATTAAA
BARCPV_1.0_Chr03_10864542_C_T	715650135	Y	Chr03	10864542	0.480159	0.190476	Y	Y	Y	Y	Y	3	3	43.3			1	TTTtCCTTTCCTTGGTCATAATTTGCGCGAGGAGGAAGAGATTTGAAGGATGAATGATGT[C/T]GATGCTTCGTAACGGAGTGAGCAGGCGTCGGGGAGCAGCGAAACAATAGAAGTTGCAACA
BARCPV_1.0_Chr03_10903715_C_A	715650136	Y	Chr03	10903715	0.186508	0	Y	Y	Y	Y	Y	3	3	43.3	Y		1	CCACCAATGGACGTGACAAACATTGTCCATGCAAGGGAGCTCACCATAAAGTCAATCATA[C/A]ATGCTGCTTTCAACTAGTCCATGCATCTAACATAATAGAACAACCATGTTTGCTCCATTA
BARCPV_1.0_Chr03_10966595_G_A	715649738	N	Chr03	10966595	0.294821	0.571429	Y	Y	Y	Y	Y	3					1	CATAAGGACTGTCTAACAAGTTTAAGCTTTGAGAGACCGTCTAATAGTTTCAATACTTCA[G/A]AACCGTCTAACAGGTTTAAACTTAATAGACTGTCTAATGTGTTTTTGTCTAATTTTTGCA
BARCPV_1.0_Chr03_11027823_G_A	715649740	Y	Chr03	11027823	0.26839	0.571429	Y	Y	Y	Y	Y	3	3	43.3			1	GGACAACACAACTAAGTAAGGGAAGTTCCTCCCTACAAGAACATTTTGGCACCACCGTGG[G/A]GTTAAGAAAAATCTTACCGAAAGAACAAAATGATAAGAGAGATAAGGAGAGAGCTTGAAA
BARCPV_1.0_Chr03_11039756_A_G	715649741	Y	Chr03	11039756	0.262948	0.380952	Y	Y	Y	Y	Y	3	3	43.3			1	GGAAGTGTTAGAAGGAATTTTATGTGTATATCAATTCTTGAAACGGTCAATGTTGTTAAA[A/G]CATGATAAGAACTTGACCATATACATCTGGAGTTAATGGTGACATACTCCAATTTATTTC
BARCPV_1.0_Chr03_11227143_C_A	715646282	Y	Chr03	11227143	0.491018	0.190476	N	Y	Y	Y	N	2					1	GTCTTCTAAAAATTTTCGAATAAAACCACACATGTTGGTGTTCAAAGTCTCAGTCTTCTT[C/A]AAACATAGAATTTGACTTATGAGTAGCAAAGACAGGAAGATGCTTTTTCTTCACAAACAA
BARCPV_1.0_Chr03_11235388_A_C	715646286	Y	Chr03	11235388	0.295547	1.90476	Y	Y	Y	Y	Y	3	3	43.715			1	TTATGAATCACATGTGTATATATCACTGAGACTGAATAACTAAGAGGAATCAAAATTCTC[A/C]AAGATCTCAAGAAAATTGTGATCTACAAAACCAGTGAGTATGTCGATATAGAAAATAGAG
BARCPV_1.0_Chr03_11332654_A_G	715646280	Y	Chr03	11332654	0.314741	0.190476	N	Y	Y	Y	N	2			Y	3UTR	1	AACATTGGGGCAGGCAAAATAAAATCAAGCACAAAATAAGGTATAACCAAGTCGAGTGCA[A/G]CATCTTGCAGATGATTCCAAATAGATCATGTCCCATAGTAGTCGCCCATGTTCTCAACAA
BARCPV_1.0_Chr03_11365758_G_A	715646281	Y	Chr03	11365758	0.403579	0	Y	Y	Y	Y	Y	3	3	43.992			1	TACCATAATTTACAAATCACACTAGATTCATGACTTTAATTCACACATTACACATGAAAT[G/A]TCATTCACATATCCATTTCATGCACACACTTCACTTGAATTAATGCAAAGTGAAGACTTT
BARCPV_1.0_Chr03_11440889_G_A	715646283	N	Chr03	11440889	0.478175	0	Y	Y	Y	Y	Y	3	3	44.169			1	AAaCCCTGGTAaGGGAAAAAaaGTGTCCTCTATTACCATGTACAATATTCTCGCTTAACT[G/A]AAGTAAACTTGTAGTCGGCTACGTTCCTTCTGCTAGGAACCGAGCCCTGCTTCGATGCCT
BARCPV_1.0_Chr03_11464615_G_A	715646284	Y	Chr03	11464615	0.473161	0	Y	Y	Y	N	Y	3	3	44.169			1	AGTTCAAATATTTAGTGTTTAAGGTATCTTCACCTTTCACATGAAACATTTGCACTCCGT[G/A]CAAAACCATCGCTTCCCACACTCTATCACTTTATGGCAATGAAGTTGAACTACCATAAAA
BARCPV_1.0_Chr03_11552798_T_C	715646288	Y	Chr03	11552798	0.310277	0	N	Y	Y	Y	N	2	3	44.32	Y	CDS	1	CAGAAACAAGAAGAAATTAGAAGACTATCTGAGAAAAATTTGGATAAACTAGAAGGCATT[T/C]GGAAGAAGGTAATTTTTAGGCTCTGCATTTGATGTTTCTTGATGAATGGAGTTTAATGCT
BARCPV_1.0_Chr03_11574473_T_G	715646290	Y	Chr03	11574473	0.310139	0.190476	Y	Y	Y	Y	Y	3	3	44.32	Y		1	CAGCGAACAAACTCAACAAAATATGGTAAATCCCTTTTAAGCTGTGAATCTGTATAGCAT[T/G]TTAAATTGGCACTCTAATTTGACCATTCAATATTTTTtCATTCAGAAAAGATTGAATGAA
BARCPV_1.0_Chr03_11678016_C_T	715646292	Y	Chr03	11678016	0.378968	0.380952	Y	Y	Y	Y	Y	3	3	44.32	Y		1	ATGTGGTCCCAACTTTTTtAAAAATTATTCAATGTGGTCCCCTCTATTAGATTGTTTTAA[C/T]GGTGCTAAGTGGGTGATGACTTGGCACACAGAGTGGTACACCTGTACAATTTTTGTTTGG
BARCPV_1.0_Chr03_11698186_T_G	715646295	Y	Chr03	11698186	0.464286	0	N	Y	Y	Y	N	2			Y		1	GTATGTTTTGATTTGTACCTACTTATATATATACTATAATTTGACCATCTCTTTAGTGTT[T/G]ATGTTGGATCTCCAACACACCTTTCACATTGGGTACTGGACATCTCGAGCGTGTGAATAA
BARCPV_1.0_Chr03_11788524_G_A	715649410	Y	Chr03	11788524	0.448898	0.571429	N	Y	Y	Y	N	2					1	TTCACAACTACAAAGTCTAAGGGGCATGTAGTACACCTAATAATGTAAAATGTGGCAAAC[G/A]AATAATTTGTGACTAGTGGTATTAGCTTAAGAAAAATGGAAGGAATAAGAAGGCTTTGGA
BARCPV_1.0_Chr03_12044695_C_A	715649868	Y	Chr03	12044695	0.0737052	0	Y	Y	Y	Y	Y	3	3	44.32			1	AATCTGATCTGTTTAATCTTTGAGCAGGTAAAGCCTTGTTAGGCACCTCTGCAGGGAGTT[C/A]TACCTATGTTTCTAGTTATGAAGCTCTATGTTTTTGTCTCAATCTTGCCAAAAACCAGAG
BARCPV_1.0_Chr03_12198383_A_G	715647585	Y	Chr03	12198383	0.428571	0.190476	Y	Y	Y	Y	Y	3	3	44.32	Y		1	CATCACTAGCACTTGAATCTATATATTTTGTAATTTGGGACAACAGAGTGAAGGAAGGGA[A/G]TTAGAACAATTTAAATAACAAGAAATGCAACTTAAGGACTCTTTAAAGATATCAGGCCAC
BARCPV_1.0_Chr03_12225509_C_T	715647583	Y	Chr03	12225509	0.22664	0	Y	Y	Y	N	Y	3	3	44.169			1	AATTTACCTTCCTCCACGATCCGTACTACGATTCTAGAACATCCTTCCAAAGGCCAGTCT[C/T]AGGGGATCCCATTTCCCATAACCATTTTTCCAAAAGTGCCTTATTAAATAGATCAATGTG
BARCPV_1.0_Chr03_12277338_C_T	715647582	Y	Chr03	12277338	0.5	0	Y	Y	Y	Y	Y	3	3	44.49			1	GTGCGCGTTCGGGGAAATTCTtGGGTTTCATGCTGACCCACAGGGGAATCGAGGCCAACC[C/T]TGACAAGTGTAAAGCAATAACTGAAATGAGGAGCCCGAAGAACCTGAAGGAGGTACAACA
BARCPV_1.0_Chr03_12305661_C_T	715647581	Y	Chr03	12305661	0.326044	0	Y	Y	Y	Y	Y	3	3	44.648			1	AGACATAAATATAAGATAGGCCACAACATATAGCTGATTAAAACAAGAGGTGATTTACCT[C/T]TTATTATATCTCTAATAGCTCTAATCAATAGGGATAAAAAaGAAGAAAACATAGCATTGA
BARCPV_1.0_Chr03_12384518_A_G	715647578	Y	Chr03	12384518	0.484064	0	Y	Y	Y	N	Y	3	3	44.648			1	TAATTGGGAGAGAAATGGAATGAACTAACCAGGTAGCCACCATGTTATTGCAACGCGACC[A/G]TGTCGAAAAGGTAGGGTTATTCTTTGGTGGACAAGGATGGGTTCCAAGGATGAATTCAAC
BARCPV_1.0_Chr03_12394984_G_T	715647577	Y	Chr03	12394984	0.237624	0	Y	Y	Y	Y	Y	3	3	44.648			1	TCTATTTTAATGTGCTTGGTTCGTTCCTAGAAAACTTGATTGTCACAATATAAGGTAACT[G/T]ACTATAAATTCTATGTGGAGTTCAATGAGGAGGTAAGTCAGCCATTGTAATTCACATGTG
BARCPV_1.0_Chr03_12483803_G_A	715647580	N	Chr03	12483803	0.325397	0	Y	Y	Y	Y	Y	3	3	44.648			1	GTTGATATATGGTGGATTTAGTTTGACAAACATGGAAATGAAGAAAAACCTATCAAAGTA[G/A]TGATAGCTGTGACAGAGAAAATGTGAGAAACAAAGAACAAAGAGCCACATTTATCAGGTA
BARCPV_1.0_Chr03_12844999_C_T	715649826	Y	Chr03	12844999	0.189621	0.190476	Y	Y	Y	Y	Y	3	3	44.648			1	TGCAAATCCGTTTCATTGTCTCCGCGACACTATCTAGCGTCACTGAGCCTCCTCCGCGTT[C/T]GTTGTCGCTCAGTAGTTGTTCACCTCCGCGACGTCGTAGTGTGAGTTTCACTGCACTGTG
BARCPV_1.0_Chr03_12894169_T_C	715640753	Y	Chr03	12894169	0.327381	0.190476	Y	N	N	Y	N	1	3	44.648			2	TCTCTTCAAAATTTGACATGTAATACATAGAGTAAGGCGCCCTATTTATAGGAATGAGTG[T/C]CTTGGTGGCCAAGAAGGGTTGGCTAAGGTCAAAATCGCACCTTGAGGTTCTCATTCTAGA
BARCPV_1.0_Chr03_12965158_C_T	715648360	Y	Chr03	12965158	0.245545	0.190476	Y	Y	Y	Y	Y	3	3	44.648			1	TGAAATTTCAAAAGACATTTGTGTTTGTTTGAAACAATTAAGGACCTTGGAGAGTCATGG[C/T]CATTGTATTGAAAATTGAATAATCATCAAGAATGTTATAGCAGTTGCTTTAGTGTATGAT
BARCPV_1.0_Chr03_12978102_A_G	715648361	Y	Chr03	12978102	0.335317	0	Y	Y	Y	Y	Y	3	3	44.648			1	GGAGGTATCCATTCATCACATTTTCACCATCCTAAAATTGGGTCCCTTCTCCAAAAATTT[A/G]TGCATGAAACTGACATTTAACCTGGTCGAACTCAAGAAGAAAGTTGTTAATTTCATGCAA
BARCPV_1.0_Chr03_13185736_G_T	715640928	Y	Chr03	13185736	0.492095	0	N	Y	Y	Y	N	2	3	44.808			2	TTGCATTTGAATTCAAACCTTAATATGAAGACTACTATTGACTTGTGTTTGAAATAGATC[G/T]AACAAAAGATTTATCTATATAAGATAAATACTATCATAAATTTATAATATTTTTtAACCT
BARCPV_1.0_Chr03_13222089_G_A	715650038	N	Chr03	13222089	0.488142	0	Y	N	N	Y	N	1	3	45.435	Y		1	AGTACAATAAAAGAAATCATTCATAAAGATGACAAATTAAAAATGTTGTAATATGGAATA[G/A]ACACAATTAGGACCCCAAATATTATAGTGGACTAAAGCAAATGGTGACACAACAAACACA
BARCPV_1.0_Chr03_13303237_C_T	715648912	Y	Chr03	13303237	0.184158	0	Y	Y	Y	Y	Y	3					1	TGTTGATATTAAGTGAACTAAAAaTATCTAAAAATATTTTCTATATCGGTCGGTACTGGA[C/T]GAGTCAGTCTTGGACCTGGTGATTGACCGAATGAGTAACATTCATATATCGAAATATGTG
BARCPV_1.0_Chr03_13846173_A_G	715641619	Y	Chr03	13846173	0.491089	0	Y	N	N	Y	N	1	3	45.435			2	TATGTTTATTTCTTCCTAGAAATAAATGTATATGCTAATTATTGTCCCGACCATTCTTCG[A/G]TCATTCTTCGGTCATCGATCCCAGTAACTGACCTCAGACATCGCGCACCAATGCTTGATA
BARCPV_1.0_Chr03_13875556_T_C	715641618	Y	Chr03	13875556	0.29901	0	Y	N	N	Y	N	1	3	45.435			2	ATACTTCATCAGTAAGGTGTTGTAAGGTGCAGAATCACGTTACCAAACCATTGAAAAAGC[T/C]GCCTTAGCCGTTGTTTTCACAGCCTGATGATTACGACATTATTTTCAGAGTTTCATGGTG
BARCPV_1.0_Chr03_13926843_C_T	715640772	Y	Chr03	13926843	0.204453	0.571429	Y	N	N	Y	N	1	3	45.435			2	CTTTTAGGTTACTTCATTGTAACAACCCTTCTCTCACAGAAACCTTATCTTGAGTGAAAA[C/T]AGGTTTGATGGGAGGACAATCTGTTACAATGTCGCGCAATCTTAATGAAACAACTGCACA
BARCPV_1.0_Chr03_13933372_A_G	715640768	Y	Chr03	13933372	0.437126	0.190476	Y	N	N	Y	N	1	3	45.435			2	gTtGTTTTTGTCATATAAAAAGTCACATATTAAAACAATAAAAATTGAAAATTTATAACA[A/G]CGTGCATCCAAATAAAAACAAAATCCATAAATCAATAGTGGATAAATAAATTTATAGATA
BARCPV_1.0_Chr03_13955273_C_A	715640769	Y	Chr03	13955273	0.11359	0	Y	N	N	Y	N	1	3	45.435			2	ATCCCATCAGCCCGGTAACGCTTGTAGGGCGCCATCCAGGTTTCTCCTCCTTCGACCAGG[C/A]AGACCTGTAATGATTCTTCCCCAAGATCTGGGTATGTGCTTATCCTGGGTGTTCTCAGTG
BARCPV_1.0_Chr03_13962018_C_T	715640771	Y	Chr03	13962018	0.278557	0	Y	N	N	Y	N	1					2	AAATTTGAAAAAGTTGATTCATTGGGTTTAGAGTACCTCTTTCTTTGTTGAGTTCTGTCT[C/T]GATTTTtCCTTTTTAGGAATCTACTAAACTTTCTGGTGAGCAGACTCAAGGTCTCATCAT
BARCPV_1.0_Chr03_14129095_C_A	715640309	Y	Chr03	14129095	0.333333	0.190476	Y	N	N	Y	N	1	3	45.435	Y		2	CCTTGCTTCATACCTCGATGAAAAGGTGATGCCTAACAATACATTCCATGAAGCTCTAAT[C/A]GAATGCTTCCCTGATATAAAAACTCTTTAAATTTCACTTTGAGGGGATCCAGGGAGGGTA
BARCPV_1.0_Chr03_14171189_G_T	715640310	N	Chr03	14171189	0.205231	0.190476	Y	N	N	Y	N	1	3	45.435			2	GCTCGTTTTCTATACGTGTCAAGGACGTCGACACCAGCTGCAAAAAAaTCATAAGTGTTA[G/T]AAGACGAGAAATAAGACCGACCGATAACAGAAGGTAAGACTCATACCCTTAACGGTTGCC
BARCPV_1.0_Chr03_14676577_A_G	715640206	Y	Chr03	14676577	0.222222	0	Y	N	N	Y	N	1	3	45.58			2	GTTTTCTGGTTGGTTACTAACATACAAAAGGATGACAGTGGTTTGTTTGTATTTACCTTA[A/G]GAAATTCTTCTTTCACTTGGTATTTTGCTGGGGGAATTTTCGGTTAGGAAGGTGACGATT
BARCPV_1.0_Chr03_14708996_A_G	715640211	Y	Chr03	14708996	0.421782	0	Y	N	N	Y	N	1	3	45.58			2	TCCCACATTAACTTCAAATCTTCAATTAGGGGACTTAGATAAACCTCTATGTCATTTCCT[A/G]ACGGTTTCGGACCGGATATCATCATAGACAACATCATGTATTTTTCGCTTCATGCACAAT
BARCPV_1.0_Chr03_14711099_C_T	715640210	Y	Chr03	14711099	0.421782	0	N	Y	Y	Y	N	2	3	45.58			2	TCCTCGACCTCTACTTTTCTTGCAAGTAGTCCCTCAGGAGTTCGTTCTTAACCAACTCGC[C/T]GGTTGACTCGCCTCGTCGGTTGTCTTCAACGGTTGCTCTGGCCCTTCTATCCTTGCCTGA
BARCPV_1.0_Chr03_14866895_C_T	715639649	N	Chr03	14866895	0.380952	0	Y	N	N	Y	N	1	3	45.58	Y	CDS	2	AAATAATACCTGTAAGTCCAAGATGTTGTAAGCATTCCCGGCATCATCATGGGCCCAAGG[C/T]GAGTCTGGAGTATACCTCCTCCGTCCATCCACAATAAATCTGTACTGATAAACCCCAGAT
BARCPV_1.0_Chr03_14900403_C_T	715649957	Y	Chr03	14900403	0.277228	0.190476	N	Y	Y	Y	N	2	3	45.58			1	ATCCACATCCAATCCAATCATATAAAACACAACTTACAATTAAGATATTtAATTAAAAAT[C/T]GAGGATATCTTGCTTGAGTGAAACACCTTATTTGAACATCTTGTCTTCACCAACGAGGGT
BARCPV_1.0_Chr03_15034497_C_A	715650828	Y	Chr03	15034497	0.489109	0	N	Y	Y	Y	N	2	3	45.58			1	TAAATAAAGAAAGGAAACATTTCAAATTGTCTCACATGTTCAAGACGCACATAAAATGAT[C/A]TAGATAAGAAGTTTCCCTTCTAAGCATTTTTCCACTATGTTAATATATGCAACACTCTTG
BARCPV_1.0_Chr03_15067481_G_A	715650827	Y	Chr03	15067481	0.264646	0.761905	N	Y	Y	Y	N	2			Y	3UTR	1	GGAGTTGATGCTGTAGTAAAAGTACAGGTGTTAGCATAAATGTGACTGCACTGCCAAATT[G/A]GAGATCTTTTAGTTATTAACATTAATAAATATGCTTAGCATGCCTTGTAGCCACCCTGTA
BARCPV_1.0_Chr03_15073563_C_T	715642031	Y	Chr03	15073563	0.490119	0	Y	N	N	Y	N	1	3	45.58			2	TCCTATCATTATTCTCATCCATTTATTTTCTAAACAATGTTCATAGTTTTCATATTCAAC[C/T]ATTGTTTATTAATCAAAAAaTTTGATCCAGTTGATTTCTCATGCTTGAAGATATAATTAT
BARCPV_1.0_Chr03_15555102_G_A	715641269	Y	Chr03	15555102	0.2	0.380952	Y	N	N	Y	N	1	3	45.58	Y	CDS	2	GGTTCAAACTTCTTGTGTAAGGTTACTGACTATtGGTTTTTGGATaGGAAGTGTTTGACA[G/A]AGATTTTTtGAAGGCTGATGACAAGATGGGGAGTAGTTATCTGAGCCTTCAACCATTGAT
BARCPV_1.0_Chr03_15613014_A_G	715641270	Y	Chr03	15613014	0.409901	0	Y	N	N	Y	N	1	3	45.58			2	TGTTTTGGCCTTATTGACGCTGGAGTTTATGTTTGAAGAGATGAAGACAATTGGTGTAAT[A/G]GAACAGTTTGGAAGGTGTATATATATACTCCATATTTGGCTGATGGTGGTTTATGGAGTT
BARCPV_1.0_Chr03_15919046_C_T	715644367	Y	Chr03	15919046	0.337945	0	Y	N	N	Y	N	1	3	45.58			2	CTCCTCCGAGCCGAACGGTAACTCGTGTTGGgTCGCCGCCAACTGATGATTTCAACCGTC[C/T]GATCCCAACCACAATTGTTGTGCCTGTGGCGGCCGCCGGAGAGATGTCTCTGGCTTTGCT
BARCPV_1.0_Chr03_16091566_A_G	715644353	Y	Chr03	16091566	0.225743	0	Y	N	N	Y	N	1	3	45.58			2	GCCCCAACCAGAGGACAACGTGGTGGAAAACCAAATAGGAAATTAGGACGCACTTGAGCC[A/G]TTACAAGGTAATGTTGTTTGGTTTAAAAAATGCAGGCGCCACCTACCAGAGACTGATAGA
BARCPV_1.0_Chr03_16164814_T_C	715644633	N	Chr03	16164814	0.419802	0	Y	N	N	Y	N	1	3	45.58			2	AGGGATGTCGTCTCCCTTTTATAGGATGTCTTTTAGGTGAACTCACTATTCCCCACGCCC[T/C]TAGAGGGATTAGGGTTACTAGGACGAGATTCTTGTGTCGCATTACACAATCTTAGCGTAA
BARCPV_1.0_Chr03_16180105_T_C	715644174	Y	Chr03	16180105	0.337945	0	Y	N	N	Y	N	1	3	45.58	Y		2	TGGATGATTTTAATGTTGGTTGTAGTATTATTTGATGACCTAAGTTATACTTCTCCCGTG[T/C]ATATCCGTGTGTGTGAACAAAACTGTTGAGGCCTTCCTATGGGAAGTCATTTTTTTTttA
BARCPV_1.0_Chr03_16916846_A_G	715643991	Y	Chr03	16916846	0.366337	0	Y	Y	Y	Y	Y	3					2	ATTCGAACGATATGATGGCGCGATAAATACAACGCTCAAGTTAGAGCCCAAGGGGCCATG[A/G]GATTATACATTGCACTCCAAGATAAGGGAAGTCCATGGGTCAAATACGCTAAGATCCTAA
BARCPV_1.0_Chr03_17008559_A_G	715643261	Y	Chr03	17008559	0.112871	0	Y	N	N	Y	N	1					2	TGTTGGGGATCGGCGCATCCAGAATCTCCTGCGAGAAGAGAGTGGAAAACTCCCTTGGTG[A/G]GGTGAGATGCTCCATCTCCTCTTGTTTGCGTTGCCCCTGGTTATTCCTCAGACCCCGGCA
BARCPV_1.0_Chr03_17373215_A_C	715643850	Y	Chr03	17373215	0.419802	0	Y	N	N	Y	N	1	3	45.58			2	CTCTTTTTTGCTCTCCTCAAGGAGTTTGGCCTGCTCTGCAAGTTCAGCTTTGATCTTCTT[A/C]AGGACTTCATTCTTCCCAGCGAGATCTGCTTCGACTTTGCCCAGGAGCACCTCTCGGGTA
BARCPV_1.0_Chr03_17567426_C_T	715644095	Y	Chr03	17567426	0.29505	0	Y	N	N	Y	N	1	3	45.58			2	AGAAAACAAATACAAAACTCAGAAGAAGAAATGCACGTGTTTTAGAAACAATGAAGCAAA[C/T]GAGCAGAAAAACGAAGAGCGACGATCATAAGTTCGAAAAACATAAAGAGTCCCAGCGCAA
BARCPV_1.0_Chr03_17636698_G_A	715641467	Y	Chr03	17636698	0.117296	0.571429	Y	N	N	Y	N	1	3	45.58			2	ACCTGGGGGTCCATGGTGAGACGATGACACAAGAAGTCAAGGTCTATGCCAGACATGGCA[G/A]AGGCAAACCATGCGAAAGCGTCAAGGTGTCGACCTTGACAACCTGATCTTGCGACTCTTG
BARCPV_1.0_Chr03_17707970_T_C	715641883	Y	Chr03	17707970	0.28827	0.190476	Y	N	N	Y	N	1	3	45.58			2	GGAAACCATGAAGACACTCAGAACCACCACAGGCTGCACAGAAGAGGTCTAGCAGGTAAG[T/C]ATCTCGAAGGGCGAAAGAAGAGGTCATCGGTCGTTGACTCAGGAAACGCTGAGGGCATCC
BARCPV_1.0_Chr03_17868089_C_T	715641925	Y	Chr03	17868089	0.454	0.190476	Y	N	Y	Y	Y	2	3	45.58			2	ACGCTTCCACGTTTTACCGTTACTTGTTTTGCGGCGTCAATGTGGGCAACAACTGGCCGC[C/T]GAATCTTGCTAAACGTCTTCGTCCAATTCCTTATCAAAGAATCGCTAAAAGACCCTGATA
BARCPV_1.0_Chr03_18656750_G_A	715642960	Y	Chr03	18656750	0.188119	0	Y	N	N	Y	N	1	3	45.58			2	TAATAACACTATCAAAGGAATCGGTAGAAGAAGACATCACTAACCTAAGTAAGGTACGAA[G/A]AGTGAAAGAAAATTGACGGACTCGACACTCAGAGCACTCAGTAAaCTCTTTGAAGGTGAT
BARCPV_1.0_Chr03_18790255_A_G	715644651	Y	Chr03	18790255	0.182178	0	Y	N	N	Y	N	1	3	45.58			2	CTTTTTAGTAAATTAAGTAGTCATGTAATTATAAACAATATTAGAGTTATGGAAAGTCCT[A/G]AAACTCAGATTGAAGTAGATAAGTTAAATCTCACATACTAATACAAATGACAAAAAGTCG
BARCPV_1.0_Chr03_18811313_G_A	715644967	Y	Chr03	18811313	0.392079	0	Y	Y	N	Y	Y	2	3	45.58			2	AGCGCTCACTCGAAGATTCTGCCCCTTTGGAACGAGGTCATCGAGCTAAAGGATAAGGTT[G/A]AGGAGGTGCAGGCTAAGATGGCCAAGCTGGAGGAAAGGGTCACTCAACAGGAGGTACGAC
BARCPV_1.0_Chr03_19048632_T_C	715641403	Y	Chr03	19048632	0.306931	0	Y	N	N	Y	N	1	3	45.58			2	GACTAAGTTTAGACTTCCTCTTATTAGGGAATCTATCTTTTTtGTTCTTGTTGGTTGACT[T/C]GATTACCTTCATACTTCTAATGACGATCACACGCCCAATTCTCTCTGCCTTGGTTCGTGC
BARCPV_1.0_Chr03_19163020_G_T	715642574	Y	Chr03	19163020	0.306324	0	Y	N	N	Y	N	1	3	45.58			2	TTTCACATAATTTTGCTTCTTTATTACTTGATATGTCATACAGCCTAGGAAACTTGTCTT[G/T]GAGTGTCATGTTACCTACCCATCTGTCATCCCAAATCCTTATATCTTTtCCTTTACCAAT
BARCPV_1.0_Chr03_19163761_C_T	715650964	N	Chr03	19163761	0.305556	0	N	Y	Y	Y	N	2	3	45.58			1	TATTTACTATACTCTCCAATAAATTCTTCTCATGTGCATGTCTTACAACACTTGCTAGTC[C/T]TTCTGCAATAATAAGGTACAAGAATAGAGTAAGAGGATCACATTGTCTTAAAACCTTTTT
BARCPV_1.0_Chr03_19194870_T_C	715642513	Y	Chr03	19194870	0.133192	5.71429	Y	N	N	Y	N	1	3	45.58			2	GCGTGCCTCAGAAATCCCCTCAGACAACTGCCCCCATTCCATGCACTTACTGCATCCGAA[T/C]TGAGAATAAGGATGGTACATATCTTCTTCAAAAGTAATCTGACATCGATAATCATTAATA
BARCPV_1.0_Chr03_19249754_T_C	715640765	Y	Chr03	19249754	0.424603	0	Y	N	N	Y	N	1	3	45.58			2	TTATTGTTGCCTCAAATAGCCGACTAGGATTATCACCATCATAAGGACTCAAAAGCACCT[T/C]GAGCATGTGTAAGATAAACTATTTGCACATGTACAATGCCAATTGTACGTATATGGCTCC
BARCPV_1.0_Chr03_19342612_C_T	715643115	Y	Chr03	19342612	0.225743	0	Y	N	N	Y	N	1	3	45.58			2	TTAGGCATTCTCCATATGAGCACTAGACATTGCCTATGCTTATAAAGGATCTACCCTTGA[C/T]AATTAACTCAGAGCAATACCAAAATAAAATAACACAATATTCCCTTTCAATTCCAGCTAG
BARCPV_1.0_Chr03_19382821_T_G	715644826	Y	Chr03	19382821	0.178926	0.380952	Y	N	N	Y	N	1	3	45.58			2	GAGAGATCTGAGGTGTCAAGTGGCGGCGTCTTCTAAGACCATAACCCTGCATCGTCACCG[T/G]CGACATCTCCTCCCACTATTGTGGCTCCTACTCCAGCGACCAAGCCTCCGACAGCGTTTC
BARCPV_1.0_Chr03_19496483_C_T	715645815	Y	Chr03	19496483	0.399202	0.380952	N	Y	Y	Y	N	2	4	74.326	Y	CDS	1	AAGCACAAGAATCATCTCCTTCAGCCAAGTCACTCCAAGACCAAGAAATTCCTCTCCCTT[C/T]TGATGGTGGTTCTCATTATTCATCATTTGGGATTGGGGCAACACCAAAAACACAAATCAC
BARCPV_1.0_Chr03_19501613_T_G	715639242	Y	Chr03	19501613	0.399602	0	Y	Y	Y	Y	Y	3	4	74.484			2	GCTTGCTTCATGTCACAATCACCAACATTACAGCTGCATAATTGCAGACAAAAATGAACA[T/G]AACAAGAATCAATTAAGGTTAATTGATTAATAATTAGGAGATTACACCATCAGATTCGAA
BARCPV_1.0_Chr03_19613258_T_G	715643320	Y	Chr03	19613258	0.221782	0	Y	N	N	Y	N	1	3	45.58			2	ATTCCTTCAATGCTATAGAGTGATATCAAAATTGGAACTAATTATTTCTATCAAATATCA[T/G]GGAACTTAAAAaTTAAGTTTTCAATGATTTTGTAGTCGATCATTTAATTGAATGGTTTCA
BARCPV_1.0_Chr03_19692123_C_T	715643901	Y	Chr03	19692123	0.182178	0	Y	N	N	Y	N	1	3	45.58			2	CATCATTTGAATAACAAACGATTTTAGTATGGTTATTGTGATCATATAACAAACTTTTTT[C/T]CTAAGAGAGCCTTTAATGCACTTCAGTGTACAAATAACTACATTCCAATGGTCTTCACAT
BARCPV_1.0_Chr03_19720273_G_T	715643230	Y	Chr03	19720273	0.224449	1.14286	Y	N	N	Y	N	1	3	45.58			2	AACCTGGAATGTTGAAGTTTTTGGCAACATGCACACCTCTAAGAAAGTCGTGCTTGAACA[G/T]ATTGGACCAGCTAGATGAAGAAAaCAACCTAGGAGAGGAAGATAGAAGGAGGAGGGTGTT
BARCPV_1.0_Chr03_19848748_C_T	715642476	Y	Chr03	19848748	0.452	0	Y	N	N	Y	N	1	3	45.58			2	ATCCTAGTTGACGACGAAGGTACCCTAGCTTGCGAGTAGAAGCCACGCACGAGGACGTTC[C/T]CGGTCAACCGGCGGGAACATTTGGCGCCCACTGTATCGTCCTGTCCCCAGGCGTTGACCA
BARCPV_1.0_Chr03_19929999_C_A	715643657	Y	Chr03	19929999	0.18254	0	Y	N	N	Y	N	1	3	45.58			2	TCGTACGCGCCATGAATGGATGAAAAGCTGAAGAAGGAAGAAAAGGTAAAGGTTTAGCAA[C/A]GGAGGCTCGAAGAAACAAAGGGGGAGAGAACCCTACCCACGCAAGAAAGAGAAGAACGAG
BARCPV_1.0_Chr03_20209732_G_A	715642913	Y	Chr03	20209732	0.290837	0.190476	Y	N	N	Y	N	1	3	45.58			2	CAGTCAGGTGAGGGAACGTCCCATCAGCCATACGAAAAGCGCCACGTGGATGGCACGACG[G/A]GACCTGGAGTCCCTCGCCACCCCGGGCGACGACCTGAGCCAATACAAGAGGGCGTCGCCG
BARCPV_1.0_Chr03_20355332_C_A	715644146	Y	Chr03	20355332	0.331337	0.952381	Y	N	N	Y	N	1	3	45.58			2	GACGAGGCAACGCTCTTGCGCTAAGTCAACAGGCAGGATCAGTTAACTTGGAAAGCGCTA[C/A]CAACACTCATCCCCAGCCGTAGGATCGAGCCACATGTCGAGAGATTAATGCACAACTTAA
BARCPV_1.0_Chr03_20497608_G_A	715643993	N	Chr03	20497608	0.183794	0	Y	Y	N	Y	Y	2	3	45.58			2	ACTGCATCAGGCGTCGCCTAGAGAAGGCGTCGCTTAGAGAAGACGTCGCCAAGATAGGGC[G/A]TCACCCAGTAAGGCGTCGACGGTGTTACTCCCcGATACCTATGGGTAGGAAAGACCATGG
BARCPV_1.0_Chr03_20593153_C_T	715644676	Y	Chr03	20593153	0.188492	0	Y	N	N	Y	N	1	3	45.58			2	CCATAGTGTTTGCAGCACGAAGGCTCTGCCACTACTTCCAGAGTTTCACTGTAATTGTAA[C/T]GAGAAACCTACCTATACGCATGGTCTTACAGAAGCCTGATGTGGCAGGGCGAATGGTGCG
BARCPV_1.0_Chr03_20633732_T_C	715644222	Y	Chr03	20633732	0.186508	0.190476	Y	N	N	Y	N	1	3	45.626			2	TGCATTTCCGTTCGGTTTTCACCAGAGGATTTTCAAGAATCATCGTCAAAGTTCAAAGTT[T/C]TtCAAGAAACCGCAGATGATGAGGTCCACGAGGCAAGGTTCGACGCGCATtGAGAGCGAA
BARCPV_1.0_Chr03_20756561_A_C	715643813	Y	Chr03	20756561	0.279208	0	Y	N	N	Y	N	1	3	45.58			2	TTGGAAAACCTTTCAAAAACTCAATTCAATCCTTCTTCTCATACATAAAGTGTTTAATCT[A/C]TGCAAAATCATGATTGCTCAACAACCCTCCACGTGAGAGAAGCTTTTCTTTATATAGTAA
BARCPV_1.0_Chr03_20872419_G_A	715642788	Y	Chr03	20872419	0.227723	0	Y	N	N	Y	N	1	3	45.58	Y	CDS	2	GTTACAGCTTTTGGTCTTTGTTTCACTCTCCACCACAATCATTGGAATTGGGTTCCCTGA[G/A]AGTTTCATAGTCAACTTCGTTCGTTCCATCAGCATTTTCTTCCAGGGGCTGTGGTTAATT
BARCPV_1.0_Chr03_21121975_T_C	715641936	Y	Chr03	21121975	0.436759	0	Y	N	N	Y	N	1	3	45.58			2	TATACCTTCAAAGTTTGCGAAAATCCCTCTTAAACAATTCACCATGCCTCTCATTTAAGG[T/C]CATATATTCTAACAGTAGGCAGTTTTGATGTCGTGAGATGCAAGCTCTTTATGAGCACTT
BARCPV_1.0_Chr03_21279773_A_G	715640761	Y	Chr03	21279773	0.159363	0	Y	N	N	Y	N	1	3	45.837			2	TGAGCAAAGATGAAGTCATGTGATGCCCCCGCAGGGGGCATTTTCAGTCAAAGGAAAACG[A/G]CATCACCGAAAGCCCATGGCTGGGAATTGAAATAGAAAGAGCATTACACGGCGAGAGCCA
BARCPV_1.0_Chr03_21369688_T_G	715643996	Y	Chr03	21369688	0.111332	0	Y	N	N	Y	N	1	3	45.58			2	TGACCGATCGGATCAGCTTCAATCTTGGGTTTATTAGGAAAATCGGCGATGTGCTTTTTT[T/G]GGCGATACCTCTCTTGGGCGACGCCTCACTTAGGCGACGCCTCTCTTGGGCGACGCCTCA
BARCPV_1.0_Chr03_21460141_T_C	715644466	Y	Chr03	21460141	0.0712871	0	Y	Y	N	Y	Y	2					2	TTTGACACTGCTTGCAGCGCTGGGCGTGCCACACGCAATCCGCACGTACCACTTTGGAAG[T/C]TAAAGACCTTCCTCCCACGTGACTCCCACAGATGCCTTCGTGGAGTTCAGCCATTATCCT
BARCPV_1.0_Chr03_21502600_G_A	715643001	Y	Chr03	21502600	0.416996	0	Y	N	N	Y	N	1	3	45.58			2	CGAGTTGACTTTTACTCTACCCGAAAATCGAGTAGTAGTTGGTCCAAGACCGATAACCGA[G/A]CTCCTGTCCAATACTGTTTTATAGAAATAATATATTATTCTGTAATTATAATTTTAGTTT
BARCPV_1.0_Chr03_21836076_C_A	715642413	Y	Chr03	21836076	0.437624	0	Y	N	N	Y	N	1					2	TTTTTGCAGTAGGAAGCAGGACAAAGGTTTGTTGAGTGGTCTGCTATGCAAAAATCTGAC[C/A]TGTAAGCCTATGTCTAAATGTTATCAATGCTGGTCAACGTTATGCAATTTTTGTAGATGC
BARCPV_1.0_Chr03_22320889_A_C	715640422	Y	Chr03	22320889	0.178926	0	Y	N	N	Y	N	1	3	45.58	Y		2	GGAAAATTTATAATTGTCATTGCTATTTGTTGTTTTAGGCATTTACTTTCAATGCATGTC[A/C]TAGGTACGAAAAAGACCTTTAAATAAGAAGGAGCTTGCTAAGAAGGAGGATGACATTGTA
BARCPV_1.0_Chr03_22454156_A_C	715644708	Y	Chr03	22454156	0.225743	0	N	Y	Y	Y	N	2					2	CAAGCTCTTTGTCCTCTCCCGATCTTGGAAGGTTTGAAGGGCCTGTTGGAGGAAGGCAAG[A/C]AGGTCAGCAGCAGGAGGCGCGCCATGAATGAACACCCCcAGAGGCGCTCTCCCcCCCGCC
BARCPV_1.0_Chr03_22692513_C_T	715643404	Y	Chr03	22692513	0.396414	0.571429	Y	Y	Y	N	Y	3					2	AATCGAGGACAGCAAGAGTAGCTAACCCTCGAATAAAGGTCGAGCCAGTTAAAGGGTTGG[C/T]GTGCAAGGTTCAAACGTGCTACCTAAAAGGGGAACCTAGGTCGAAGGCGCTGTTGTTAGA
BARCPV_1.0_Chr03_22833304_T_C	715642193	Y	Chr03	22833304	0.40481	0.190476	Y	Y	Y	N	Y	3					2	TAATGATAAAAATGTAATTGATGAGACTTTTTTTTtAAGAAATTGTAATATGCATTTCCC[T/C]GCCACCCAGTGAGAATCAAGAGTTTTAGCCATGAATTGACAAACTTTGTTCACAGTAAAT
BARCPV_1.0_Chr03_22900015_A_C	715643373	Y	Chr03	22900015	0.129482	0.380952	N	Y	Y	Y	N	2					2	CTGAAAAACACTCCCCTGGAGGGAGTAGGAGTTCCAATTATTCTTTACCATCTCACAAAA[A/C]CCCCTCTCCGTAAACCAAGCATCAATGGTTCGGAAGGGCTTAGGACCCCAAGCTTTATCC
BARCPV_1.0_Chr03_22973341_G_A	715644539	Y	Chr03	22973341	0.324701	0	N	Y	Y	Y	N	2					2	AAACGGGGCGTACAGGCTTGAGACTTTGGAGGGAGGCCCAATTCCTCGTACACGGAATGC[G/A]GCCAATCTCATGTTTTATTTCAGTTGAACTCTAGCATTGTACACAATTTAAGGGGACGCT
BARCPV_1.0_Chr03_23188113_C_A	715642952	Y	Chr03	23188113	0.194444	0	Y	Y	Y	Y	Y	3	3	46.085			2	GAATTCGACCACGAATTTAGTACTCCTGCATATAACAAGACAATTTTCTATCAAATTTAA[C/A]AGTAGAATAAGAGAAATGCGAATTTGACTTAGAATTTGTAAGCGTTGGTAGTTCAGAAAA
BARCPV_1.0_Chr03_23399911_C_T	715640548	N	Chr03	23399911	0.343313	0.571429	Y	Y	Y	Y	Y	3					2	TTGGCGCACTATTAGTTGGCAAAATCGTTTCAAAACTTACGAGTTAGACGAAGTCAGACA[C/T]AATGTTAAGTTTGAAAGAAAGTAAGGCGCTCATACATAgAGGGGTCAGATTGGAAAaGGA
BARCPV_1.0_Chr03_23406963_A_G	715640550	Y	Chr03	23406963	0.224652	0	Y	Y	Y	Y	Y	3	3	46.085			2	GTATTATTTTAATTGTTTCTCTCTCATCGTATGACTCTAGTTATATCATTATTTCTTGCA[A/G]CTTAAAATTGCAAATGCTCACTATTAACTTTCAATTTTTAAAGAGTGCTGCAAAAAAAGA
BARCPV_1.0_Chr03_23446222_C_T	715649515	N	Chr03	23446222	0.219561	0.190476	N	Y	Y	Y	N	2					1	TCATATGCTTCCGCCACCATCATTCAAGTTTCATCACACATGACGGAACTTCTTCCATCA[C/T]CTGGTCTCTCTAAGGCAACTCTAATTCTACATGATTTTGTATTGGACGATTCGTCCACAC
BARCPV_1.0_Chr03_23747264_T_C	715639996	Y	Chr03	23747264	0.272912	0	Y	N	N	Y	N	1	3	46.085			2	TTGACACAACAACCGAAATGCCTGAAGAGTTGCCCACGAGTTAGGATGTAACTATGTGGG[T/C]GCAACGTTAAGAATCCGAAGGACTCCCATTGTAAAGTCATCAAAAGGTAATGTTACATGC
BARCPV_1.0_Chr03_23751996_G_A	715641309	Y	Chr03	23751996	0.121272	0.190476	N	Y	Y	Y	N	2					2	GTACCCCATGCAAACAGGCCGCTTGTTGGATACCCAACCGGAAATACTCTTCGCTGATAC[G/A]AAGCATAAAGTCATGGCACTTGGCCACTTCTGCTTTCAGCACCTCCTCCCGGTCGGCTCC
BARCPV_1.0_Chr03_23780247_C_T	715641308	N	Chr03	23780247	0.417495	0	Y	Y	Y	Y	Y	3	3	46.085			2	ATTTGTTTAGTATAGGAGCCTCCATGACGAAATTAGTGAAAGGGTGACGACGGTCGGTCG[C/T]AGCAGTACCGATTTTGTTCATTGTCTTGTTGGGATGGGACTCACCATCCATCTTGAGGGT
BARCPV_1.0_Chr03_23859221_C_T	715639918	Y	Chr03	23859221	0.0853175	0	Y	Y	Y	Y	Y	3	3	46.085			2	ATATTTTtCTTATCAAATCTGCCTTTCTTTAATATGTTTtCTTGTCTTGgTCATTATCAG[C/T]CGTGTGTTGCGCTAACTTTGCTAACAACGCCTTTGACGCATATTCACaCTTTAAGTAGCA
BARCPV_1.0_Chr03_24147434_C_T	715642873	Y	Chr03	24147434	0.291165	0.952381	Y	N	N	Y	N	1	3	46.085			2	GGGAAAATCATAACTAATTCTCCCTCCTTTGTGTAGATACAAAATGGACACTTGCAAAAA[C/T]AATAAGCAGAAAAAaGAAAATAGAACAAAATAGAGTAATAACACCGAGTATTTGTAACGT
BARCPV_1.0_Chr03_24224621_G_A	715650702	N	Chr03	24224621	0.434783	0	N	Y	Y	Y	N	2	3	46.085			1	CCAGGTACTCCTCTTCGTCTCTACTTTGCAGTTACAGATCGAGCGATCAACTCGTTCATC[G/A]TACAGGAACAAGATCATGTTCAGAAGTCCATATACTTCGTGAGCAAGGTGTTGTAAGGGC
BARCPV_1.0_Chr03_24315083_C_T	715640844	Y	Chr03	24315083	0.182178	0.190476	N	Y	Y	Y	N	2	3	46.085			2	GGCCTGAGTGTGATGCGTACGTGTCTGTCCAAACCTACGCTGTGGGTGAGTCCGTGTGCG[C/T]TGATGAACGCGCCAACAGTGGGGAGCCCTTCTTCTTTCTCTACACCACCATCTTAAAACG
BARCPV_1.0_Chr03_24482357_A_G	715642494	Y	Chr03	24482357	0.46748	2.47619	N	Y	Y	Y	N	2	3	46.085			2	TTTCTATAATTTGATTTTGGGGCAACCATTTTTtGTGTCGTCTACTGTGTTAAGAACCTT[A/G]AGTTACTAATTGATGGGTTTGCATTTCATGACCGATTGTTTTGTTGATCAAGAGTGATCA
BARCPV_1.0_Chr03_24570992_A_G	715641007	Y	Chr03	24570992	0.284861	0.571429	Y	N	N	Y	N	1	3	46.085			2	CACATACCGTCAACATCGACACATCTATCAGTAGACAAGTAGCCACGGACGAGGGATCGG[A/G]TTGGAATCTTGCGAGAAAGTTGATCCAACACCGATAACACTTCTAGGTCGTCATCGGTCA
BARCPV_1.0_Chr03_24677616_G_A	715642437	Y	Chr03	24677616	0.436508	0.380952	Y	N	N	Y	N	1	3	46.085			2	GACTTTGTATTCAAAGGTTGTGATTAACTGTTGTAGCTCTCTGTTTTAATTCTGTGATTA[G/A]CTTTGAATGCTCATCGGATAATGTTTCATCCTTCGAATCATTTGTTGAGGATTCTGTTTT
BARCPV_1.0_Chr03_24776136_T_C	715640070	Y	Chr03	24776136	0.18254	0	Y	N	N	Y	N	1	3	45.73			2	AGGTTCACCACCATTATTCCACATCCACCAACCGCCCATCTACAATAGTTTTGGTTAATC[T/C]TGGTTGGGAAAGGTGCACCTCAGGATGCACGCAGGCAACATGAGTTATGGCATCCTCAAA
BARCPV_1.0_Chr03_24946301_G_A	715640069	Y	Chr03	24946301	0.424901	0	Y	N	N	Y	N	1	3	45.58			2	CCAATCATAAAAAACACAAGAATGAGAAAGGTGGAAACCTACTCTCCTTGCCAAAACACA[G/A]GCTACGTAAGAGGGCCTAGCTAAAAACCTCTTACCTCTCACACCTGCACACACCAAATAA
BARCPV_1.0_Chr03_24972749_A_G	715640717	Y	Chr03	24972749	0.294235	0.190476	Y	Y	Y	Y	Y	3	3	45.58			2	ATTATCCACCGAACCCGAGCCCAATATTAACCATACAACCCACCTTGACATTACAACCCC[A/G]TTTTCCTCAAATGTCACCCCACCAACTAAACCTAACACTCCAACCACTCAACTCCAGCCC
BARCPV_1.0_Chr03_25045755_C_T	715640718	N	Chr03	25045755	0.294235	0.380952	Y	Y	Y	Y	Y	3	3	45.58			2	GGAGCGTGCGGCTAACAAAGTGTACTGGGTGTTCTTCATTGTTAATTTCTTGGACCAAGG[C/T]GGAGTTGACTGCCTCCTCTGAGACAACCAAGTATACCATGATTGGCAGATCGAGTCTTGG
BARCPV_1.0_Chr03_25084699_C_T	715640719	Y	Chr03	25084699	0.261477	0.380952	Y	Y	Y	Y	Y	3	3	45.58			2	AAGTATTGTAGTCAGAACAAATATTTTCAGCCATAAAAGTATGTATTGTTTTGATTACTA[C/T]GTGTGTAGAATATATTGTTCAAACTATCTTTGTTTTGGCACCAATTTTTTGGGTACATGG
BARCPV_1.0_Chr03_25139544_A_C	715639902	Y	Chr03	25139544	0.22619	0	Y	N	N	Y	N	1	3	45.58			2	AATCAAATTTTGACCTTATAATTGTTAAATGATTTTGGACATGAGTTGACATTTTATTGG[A/C]AAAATTATAGATATTTATGACCTAGAATGACTATTTTATGTAATGCTACATTTGTATAAA
BARCPV_1.0_Chr03_25168803_T_C	715648428	N	Chr03	25168803	0.261905	0.190476	N	Y	Y	Y	N	2	3	45.58	Y		1	CAATTCCAAGTTTCTACAAGAAGGCACGTGAAATAAAGCATCGTTTCATCATATtCGTTT[T/C]TCTTGTATATTTTATGCACGAATTGCTTGCACTGAGTACAATTATTACATTCTTATACTT
BARCPV_1.0_Chr03_25241153_T_C	715639901	Y	Chr03	25241153	0.0853175	0	Y	Y	Y	Y	Y	3	3	45.58			2	CCATACCGCGAGAGGGCCTTTACATTGTTGTCCCGAACAAGACTTGCAAACATCAAGATT[T/C]TGGTTAATATTGACCTCTAACTTGCCCATTGCATGAATAAAAGTTTGCTTACGAAACACC
BARCPV_1.0_Chr03_25335996_T_G	715639904	Y	Chr03	25335996	0.194831	0	Y	Y	Y	Y	Y	3	3	45.58			2	CGAAAAACAGAGTATGTTGTAAAACAAATCAGATTGTGTGTGGAAAATCCTAGATTTTTT[T/G]ATTTTGTTGGAAGAGATCTCGGAAGTGCAGTAAGACTGGAACTGCACCGAGATTGTCGCG
BARCPV_1.0_Chr03_25468871_T_C	715649258	Y	Chr03	25468871	0.274354	0.190476	Y	Y	Y	Y	Y	3	3	45.58			1	CATTCATCTTTGAAAGTAGTTATGAAGTGTTTAGTGTATTAAAGATCCAAATATAAGTAC[T/C]TTTTTCCAAATACCCATCTACTGAACATGGAGAGATACAATATGGGCCCATTTTATGAAA
BARCPV_1.0_Chr03_25477571_G_A	715649257	Y	Chr03	25477571	0.170683	0.571429	Y	Y	Y	Y	Y	3	3	45.58	Y	CDS	1	TCTTGGGAAGGAATGAATTCAACTCCAACAGTTGAACTACTCTCTTTATTGACCAAGACA[G/A]CATGTGAAGGTTATGTCTGTGTGTGTGTACATATAAAGTGAAAGATAATATAAGAATGTG
BARCPV_1.0_Chr03_25632114_A_G	715651129	Y	Chr03	25632114	0.18254	0	Y	N	N	N	N	1					1	GATCGTTTGGTTCTTCTTGAAGGTAATCTTTCAGGAAACCGCTCTTTACTAATTCATCTA[A/G]TTGATGCGCCAATGCCAGACAAGAGTTCTTGTTTGGCCCCATCTTCCTATCAGTTTTCGC
BARCPV_1.0_Chr03_25682095_C_T	715642683	Y	Chr03	25682095	0.289109	0	Y	N	N	Y	N	1	3	45.58			2	TCAATTCTCAGCCACATCTCAATACACACAATAAGGAATGTATGGTAAAAATTTCATATC[C/T]ACACACTGATGAGAATATAAAAGATTCTATTAATAGGAGGAATGGTCAAGGACCAAAATA
BARCPV_1.0_Chr03_25779349_A_G	715641974	Y	Chr03	25779349	0.478088	0.190476	Y	Y	Y	Y	Y	3	3	45.58			2	GCTGGGTTTGAAGATGCCCTCTCTCAGGTGGTTTGCAAACACCCTGAGAGATTGTGCCCC[A/G]GGCCCTTCCTTGAAACTCCTTTGACCTTCTATACACAAGTTGTATTCTGAACAATATTTA
BARCPV_1.0_Chr03_25856017_A_G	715639673	Y	Chr03	25856017	0.351931	7.2381	Y	N	N	Y	N	1	3	45.58			2	GAACAATCAAAGCATGTATCAGGTAAAAGATCATGGCTTGTTGATGTCATTGGTAAGCTT[A/G]AATCAAAAGCACTGCAAACTCACATTGTATTTGTTTTTtATGTTCGTCTTCTTAAACTAA
BARCPV_1.0_Chr03_25926260_C_T	715639672	Y	Chr03	25926260	0.351931	7.2381	Y	N	N	Y	N	1	3	45.58			2	CTATAGCATATCCATATATCTGTGAGAATCGGATTAAGCATGTTCTAGATTAAAACACAC[C/T]TTTTGTTTATAGACAGCTCCTCCCGATTTTTTtCTTCCTTGTGTTAACAGCTGCTAACCA
BARCPV_1.0_Chr03_26037270_C_T	715639671	Y	Chr03	26037270	0.235644	0	Y	Y	Y	Y	Y	3	3	45.58			2	AATTTGTTATCATGTTATTCTCATTAATAGAACACCAAATCCTTTATTAAAAAaTAAACC[C/T]CATTTATGATTTTACATGGTCATTCACCAAATGTTAGTCATTTAAAAATACTTGGGTGTC
BARCPV_1.0_Chr03_26052512_A_G	715639670	N	Chr03	26052512	0.243564	0	Y	Y	Y	Y	Y	3	3	45.58			2	AATCTGGAATTTCTTGCCTTTGGATTTGGATATTTGCGAGTGTTCCGAATGTGAGAATCC[A/G]GAAGGCAATGGTTCTGGATGTGAAAACTCAGAAGTCAATGTGTGTGCGTTTTTTtGTTTT
BARCPV_1.0_Chr03_26179465_C_T	715642125	Y	Chr03	26179465	0.277328	1.52381	Y	Y	Y	Y	Y	3	3	45.58			2	ATGATCTAGTTGTAGCCGGAAAAAGCATCTAGGAAGTTGAGCAACCTGCACCCTAAAGCA[C/T]TGTCTACCAAGGCATCGATATTGGGCAGCAGGTATAAAATCTTTTGGGCAGGCTTTGTTG
BARCPV_1.0_Chr03_26277672_G_A	715640407	Y	Chr03	26277672	0.32008	0	Y	Y	Y	Y	Y	3	3	45.58			2	ACACCAAAAaCTCTTCTTTCTCTCTCTCTCTCTATTACTTGCTCTAGAAAAATGCGTAAT[G/A]CGTTCTAAAAGCGTACCTTGTTATGTTCGTTGTTATCCCTTATATACCTTTCAATGTCTC
BARCPV_1.0_Chr03_26325504_G_T	715644057	Y	Chr03	26325504	0.18254	0	Y	Y	Y	Y	Y	3	3	46.085			2	GTGAAATTGTGTTGTAAAAAAGGAATGTGTGAGAGGTATTCTTATTTAGCAATGAAAGAT[G/T]ATATTTATAATATCATTTGTTTTACAAACATGCTCATTCAATTATTTATGCAACAGTTTT
BARCPV_1.0_Chr03_26399804_A_G	715640483	Y	Chr03	26399804	0.39243	0.190476	Y	Y	Y	Y	Y	3	3	46.085			2	CCCTTTAAGTGCCTTCCCCATAAGAACTTCCTTTGTAGATTGATAATTTCTCTACAAACG[A/G]ACTTAGGTACCTTGAACATAGAAAGTAAAACAATGGTTTTGCAAAAAGTAATGATTTGAT
BARCPV_1.0_Chr03_26496704_C_T	715640482	Y	Chr03	26496704	0.39243	0	Y	Y	Y	Y	Y	3					2	CGTATCTTTGGGGGCGCACTTACGTGGCTCATTATCCCCACAGATGTCGATGTCCGATCT[C/T]TGAGCACCGAGCCCAACGCTCAGGTCCAGTAGAGTGTTTGTCTTTTAATATGAAATATTA
BARCPV_1.0_Chr03_26680401_C_T	715640535	Y	Chr03	26680401	0.272366	0.190476	Y	N	N	Y	N	1					2	ACCATTTTCGGTCGCTAATGGATTAAAATAATTAATTAAAAAAAAaaTTGGTGACTAATT[C/T]AGCGACTAAATGAAGATCCCTATAGCGACAAATTTGATATCGGTGACTAAATATTTTTTT
BARCPV_1.0_Chr03_27064724_A_C	715639949	Y	Chr03	27064724	0.348515	0	Y	N	N	Y	N	1	3	46.243			2	AAAATACAAAAGCTGAAAGTAATCATACCATAAACCACATTTAGGGTCAGTATGTGACTC[A/C]CTGTACACCCTTATCACAGCAGCTTATCCAGTTTGTATTAGAGCTATTTTTCTCCCCCTT
BARCPV_1.0_Chr03_27104732_G_A	715643408	Y	Chr03	27104732	0.180361	0.190476	Y	N	N	Y	N	1	3	46.243			2	TTGGAAGGATGTTATTGAATCGAAGTACGGTTTGTGGAGTCAGACAAACTCATTTACCCC[G/A]AATCAAATCAGATATAAATCTAGATGGTGGAATGATTTATCCAAAATCAGCCTTTCAGAC
BARCPV_1.0_Chr03_27454474_G_A	715642348	Y	Chr03	27454474	0.489109	0	Y	N	N	Y	N	1	3	46.243			2	AAGAAAATCGATGATTAAATATCGATTGTGCGTTAGTCCAACAACTGATGAAAAAaGCAT[G/A]AAAGCAACGTGAATTTGCGTCGATCACTGTGAAAAATGCAATTTTCGTAGATCAAACCAA
BARCPV_1.0_Chr03_27584908_C_T	715639639	Y	Chr03	27584908	0.353877	0.190476	Y	N	N	Y	N	1	3	46.243			2	GTCTGGGTTGTGCTTGAAGGTGGATTTCGAAAAAGCCTATGATTCGGTTATATGGGAATT[C/T]CTGGATGATATGCTCCTTAAGTTGGGATTCCAAAGTAAGTGAGTCAAATGGATGCGAGGA
BARCPV_1.0_Chr03_27784555_G_A	715639640	Y	Chr03	27784555	0.228175	0.190476	Y	N	N	Y	N	1	3	46.243			2	ATGCTTAGTTGAACTCGTTTTATCATCCTTAATAGAAATACCTTTTGTAAATACTATATT[G/A]CTAACCAAGATCAAAACTGAAAACCAAATTTCTTAGTAGTTACCGCTAACCAAAACCAAA
BARCPV_1.0_Chr03_28031639_C_T	715641329	Y	Chr03	28031639	0.465347	0	Y	N	N	Y	N	1	3	46.243			2	GTATAAGTTAACAACGTCATTGGTGGAGGCTTCCTTCTCCTTAGCTAACTTCTCATCCTT[C/T]TGCACCAATTCTTCCTTGAGCCTCTCCACCTCATCCAAGAGTTTTACCTTCTCCTCAGAT
BARCPV_1.0_Chr03_28050728_C_T	715644451	N	Chr03	28050728	0.328713	0	Y	N	N	Y	N	1	3	46.243			2	GTCGACGTGGCATTCTGATGACGTGTCATTCTCGGATCAGCTAACGTGACATTCTCTGTG[C/T]CGCTGATGTGACATtCCTTTAAGTGTTATGACGACGTGACATTCTCTGAGCGAGGAAGGT
BARCPV_1.0_Chr03_28235575_A_G	715640006	Y	Chr03	28235575	0.134	0.190476	Y	N	N	Y	N	1	3	46.243			2	TGGTTAGATTTTAAAAAAATGCTTAAATAAAGGAATTGTTCTAGTTGAAACAAAGTTGAA[A/G]TCACTATCTTACATAGTTTGACTATAAAACTTTGTCCAATTTTTTTATAAAAACTATAAG
BARCPV_1.0_Chr03_28328090_G_A	715640990	Y	Chr03	28328090	0.436508	0.190476	Y	N	N	Y	N	1	3	46.243			2	CATGGAATATTTTGAGATAAAGGATCATGATTTAATTTAGTTTGTAGTTTTTATGCTTGT[G/A]AGCTCTGCTTATTTGGAGTTTGGAAACACATATAAATCAATTGAGTTTATAATGATTTTT
BARCPV_1.0_Chr03_28456742_T_G	715642455	N	Chr03	28456742	0.436759	0	Y	N	N	Y	N	1	3	46.243			2	GATTTACAAATAAACCTAAGAGAAATAATCAGGGTATGTTCAACACATTTAATATTGTGT[T/G]TCTATAGTGGGTCACAATGTGTAATTAACTACCTCGTCAGCTTCTCGATGCCTGAGGTCT
BARCPV_1.0_Chr03_28543342_G_A	715649632	Y	Chr03	28543342	0.282306	0.190476	N	Y	Y	Y	N	2	3	46.243			1	CAAATATCAATATCAGCGAGTCTTTTACATGTCTACAAACTTAAACATATACTCTTGGTC[G/A]AAATTTTGATGCAAATGTTTACATTAATGGGTCTTCTATATCTTTATGGGTCATAGTCAC
BARCPV_1.0_Chr03_28619018_C_T	715649924	Y	Chr03	28619018	0.162698	0	Y	N	N	Y	N	1	3	46.39			1	ACATTTTACCTTATGTTTTCATCCATGTTTACGATTGGACCTATGCAAAGGCTAATATTT[C/T]CTCTACATCAACCTTTGCTTGATTGAAAACTGACCTGTTtCTGTGTTTtCAATACACCAA
BARCPV_1.0_Chr03_28823353_T_C	715649348	Y	Chr03	28823353	0.442231	0	Y	N	N	Y	N	1	3	46.565			1	CATTACATATTTTGACTGTTTCAGATCCCGTGTATAGAGCTTCAGTAGTTAGTGTGGCTT[T/C]AACACGAGTGAAGTGATGTGAGGCACCACTGTCTGGGTGCCAAAAAGAATTTGTAGATGT
BARCPV_1.0_Chr03_28855105_T_G	715639882	Y	Chr03	28855105	0.352818	4.38095	Y	N	N	Y	N	1	3	46.565			2	AACTCACATCATATCTTATGAAAGGCAATTCTGTTAGGAGTTCTTATTTATTTTAGGCCT[T/G]CAAGTATTTATCATCTAGGTGCACCAATGGACTTCTCTGGTTGTCACGGGCGATGGATTT
BARCPV_1.0_Chr03_29082189_C_T	715648370	Y	Chr03	29082189	0.390873	0	Y	N	N	Y	N	1	3	46.565			1	TTTATTGAAGTTAGATGCAATGTGGCGTATGTAATATAATGATAGGAGACCATCTCCTTC[C/T]CAAGCAACTTCTGAAGATTTTAATGTTGATAAAATGGTTATTtCTCCATCAGTTATCATG
BARCPV_1.0_Chr03_29089385_T_C	715639883	Y	Chr03	29089385	0.119048	0	Y	N	N	Y	N	1	3	46.243			2	GGATCCTAAACTTATTGAGGATCATATTTTGGATTTTTATAAAAAATCTTTATGCAAAGT[T/C]TATTTCTAATGTTCATGATACAAGCAATATGAAAGATTTTATTGGTACTTATATTCCTAA
BARCPV_1.0_Chr03_29140358_A_C	715641700	Y	Chr03	29140358	0.5	0.190476	Y	N	N	Y	N	1	3	46.243	Y	CDS	2	TTGTAGGCAATGCCATTTcACCAGATATTGGAAGCATTGGTGGCCCCATGTCATGAAGAC[A/C]AGCATTACTGGATGACCCCTTATTTGACGGATGCATTGGTGCATCAAATCTAGGACCAAA
BARCPV_1.0_Chr03_29144969_G_A	715641699	N	Chr03	29144969	0.281188	0.190476	Y	N	N	Y	N	1	3	46.565	Y		2	GAGTCCACAACCCCATAATAATTGCAATATGTTCAATCCCTCTATACAATAAATTTCCCA[G/A]CATGAGAGGTGAAATTAATAATTATCTCCATCAATATTGTTTTCCATTTCACTGCAATTT
BARCPV_1.0_Chr03_29249736_T_C	715640378	Y	Chr03	29249736	0.212851	0.190476	Y	N	N	Y	N	1	3	46.799			2	GACATGACCTACTCGATCCCGACTAGTACAAATAGTGTCATAACCGTTAATTAAAATTTG[T/C]AAAAAAAAaTACACATAATATATAAATTTTAAGTCTTTAAAAATAATTTTCAATTAATAA
BARCPV_1.0_Chr03_29311387_A_G	715640379	Y	Chr03	29311387	0.212425	0.380952	Y	N	N	Y	N	1	3	46.72			2	AACGAGCAAACGTTCAATACATATGAAGAAGCTTGCTATGCACTAGGACTATTGAAAGAG[A/G]ACATAATTCATTGATGCAATAAAAGAATTAAGTGAATTAGCTTCTGGTCATGAACTCAAA
BARCPV_1.0_Chr03_29385821_T_C	715641636	Y	Chr03	29385821	0.312871	0	Y	N	N	Y	N	1	3	46.72			2	TAAGCAAACGTTAGATGATTCTCACACTGACAAGTCATAAGCACTTACCTTGGGCACTCT[T/C]AGCGTTTCTTGTGTCAATGATTGATGCCCTCTTCTTCCGGCCTTTAAGATACTCACCTGT
BARCPV_1.0_Chr03_29710258_G_A	715647571	N	Chr03	29710258	0.40239	0	N	Y	Y	Y	N	2	3	47.124	Y		1	GGTTAGGGCAAAAGAGAAGTGGCCCAAAAATGTTAGAAAGCAGTCCTAGCATCAACAATC[G/A]AAGTTCCTAAACACCCTAAGTAGGGAAATAAGAGAAACCAAAAGCACTATATTCTCATCA
BARCPV_1.0_Chr03_29939522_A_G	715649412	Y	Chr03	29939522	0.195565	1.71429	N	Y	Y	Y	N	2	3	47.261			1	CCATGATGGGTTGTGAAATGTGGGTATGCAAGCTTTCAATCATTTATCATCAGGAGGCAG[A/G]TAATTGTACAAGGAGGAAACTCTCGATACATTCATGAGTTTTTtCTATGGAAAAAGTTGA
BARCPV_1.0_Chr03_30207762_G_A	715650409	Y	Chr03	30207762	0.282258	0.761905	N	Y	Y	Y	N	2	3	47.713			1	CTTTAATTTGATATACCTATTAAATTGGATGGTCCATTTGGATGTGATTAGGGCTATTGC[G/A]CCTGTAGCAAGGTTTACCAAAGGAACTAGTGATGGAGTGGAATTAATAAATAATTCTGGA
BARCPV_1.0_Chr03_30251280_A_G	715649919	Y	Chr03	30251280	0.179842	0	Y	Y	Y	Y	Y	3	3	47.713	Y		1	AGTTGAAAGGGAGTTGGTTGTCTCATTGATAACCCTCAGTTGACAATTCCCATAGGAACA[A/G]TTTCATCTATCCTCTATTAATGCATGTCAACCATATCTTATCTCACTTGGAGCAACTTCA
BARCPV_1.0_Chr03_30407787_T_C	715641927	N	Chr03	30407787	0.306931	0	Y	N	N	Y	N	1					2	CCCAAGCAACCTTTCTTCCATCAGAACCCcACCCCCATAAGAAATTCCTTTGGATACTCA[T/C]GATCTCGTTTGCCATCGCAACATGCATTTTAAATGGAGATAGATAGAACAATGGGATAGA
BARCPV_1.0_Chr03_30433310_A_G	715641926	Y	Chr03	30433310	0.27668	0	Y	N	N	Y	N	1	3	48.4			2	CTCCCGCCAAACCGTCTACTACTATAAGAAACAAAAaCAGAGCTAGAGGGTCTCCCTGTC[A/G]AAGTCCTTTCTTTGGAAGGAACTCCTTAGTCGGGCTACCATTCACAAGAACAGGCACGGA
BARCPV_1.0_Chr03_30464059_G_A	715649630	Y	Chr03	30464059	0.281746	0.190476	N	Y	Y	Y	N	2					1	AGTGTGGACCTTATCCTTTGGAGGTCGGTGAAAGACCTGCCGACAGGGTTGGTCGATTCA[G/A]CAGACGATCCCCTTTCCCTGAGCTTTTTCTTCATCTCTTCATTATCCTTTCAGAGAGTTA
BARCPV_1.0_Chr03_30552593_A_G	715649631	Y	Chr03	30552593	0.27163	0.190476	N	Y	Y	Y	N	2			Y	CDS	1	AATACTGACCTGATCTTTGACGATGAGTTCCCCTACTCTTAAATTATCTTGGCTGAAGAA[A/G]CCAGGAATGTGTCCACGGCCATAAGGGATCCTACAAGATGTTCCTGGAGTTTCCAAACAA
BARCPV_1.0_Chr03_30667031_C_A	715650516	N	Chr03	30667031	0.4334	0.571429	Y	N	N	Y	N	1	3	48.535			1	TAACGATACCGATTTGTTCGCATGGACAATCATCGACGTGCCTGGGGTGAGTCCTAACAT[C/A]ATTACACATCATCTCTCTGTTTACAAAGAAGCAAGACCCATAACTCAGAAAAAAaGAAAA
BARCPV_1.0_Chr03_30930184_A_G	715650379	Y	Chr03	30930184	0.490079	0.190476	Y	N	N	Y	N	1	3	48.719			1	CTAACTAGAAAAAAaGTCACTTGAGTTCTTGGAGAAGAACTGTGCGCAGCAGCAAGAGCC[A/G]GACACAGAGTCGTTGTTGTCAAAGTACCACAGCCATTGCCGCAACGCGCACCCAGAGTAG
BARCPV_1.0_Chr03_30951698_G_T	715641305	Y	Chr03	30951698	0.489109	0	Y	N	N	Y	N	1	3	48.927	Y		2	AATTATTAAGGTGCCTCTGTCCAAGTATTGCAGTGTGGGAGAGTGGGTTGGTCTTCCTGT[G/T]GGATTATGCTTGATTGTGACTGGAAATTTCCTGAGGAAATTTGAACTTTGCACCGCTTTC
BARCPV_1.0_Chr03_31088295_G_A	715650200	Y	Chr03	31088295	0.437624	0	Y	Y	Y	N	Y	3					1	TTCACCATATTGATGGTCTTGCCTCTGAGCTATTTACTTTTATGATTTTCAATCCTAACT[G/A]GTTTTACTTCAAAAGACAAGCTATCCTTGATTTGCACATTATCCACTTCCAATGTGTGAC
BARCPV_1.0_Chr03_31101826_C_T	715640190	Y	Chr03	31101826	0.129225	0	Y	N	N	Y	N	1	3	49.327			2	CTTTTATGTCAAGTATGTAGGTGATGAATTTGAATGTTATTCCAGGGATGGATTGACTCT[C/T]TGCCAATCACATTCTCAAAGTTGTGCTCAACAAAAGATAGTGTTTCCAAATTCCAATGAG
BARCPV_1.0_Chr03_31252283_G_A	715640189	Y	Chr03	31252283	0.19802	0	N	Y	Y	Y	N	2	3	49.327			2	CAACATAGAAAGAAAGGAATCGAGATGAAAACCTAGGGCAAAACCACGAAGACTCCGTTT[G/A]TGTTCCCACGGTGGCATGGCTACTCTATCATGGTGACACGTTGCTCAAGCTCAAGCGCTA
BARCPV_1.0_Chr03_31289399_G_A	715650097	Y	Chr03	31289399	0.280876	0.190476	Y	Y	Y	Y	Y	3					1	AAGCAAGTTTtCAAAAAAAaTTGAGAATAATGAGGAATGATGTATGAAGGGAAGCAAAAC[G/A]CGGGGTTTTTATTCTGAAGGATAATTGTGACAGTTCAAAATGATACATTCTGAAGGATAA
BARCPV_1.0_Chr03_31308059_G_A	715640958	N	Chr03	31308059	0.498008	0.190476	Y	N	N	Y	N	1	3	49.327			2	TGAAGTTGGTCTCTCACATCGTAAGTTAAGTAAATATGGAATCATGTATCCCCAAATCGA[G/A]GTCGTGATTCTTAACATCGATTTGTTGTCACTGTGCAACATTAGCTATGAGACCATTGAT
BARCPV_1.0_Chr03_31387497_A_C	715644759	Y	Chr03	31387497	0.408818	1.14286	Y	N	N	Y	N	1	3	49.327	Y		2	ACAGATGATAAATAATAGGCAACATGTTCAGTCTGGAGCATTGAACGCCACCTTTGTCAT[A/C]ACCAAACTGTAAAAAAGGTTTGAAGAATAGCAGAAGAAATTTGAAAGAAAATCGAGGCAC
BARCPV_1.0_Chr03_31393828_G_A	715644379	Y	Chr03	31393828	0.418972	0	Y	N	N	Y	N	1	3	49.327			2	TTGGTTGATTAAAACTAATGTCTTTCACTCATTTTAATATTTAGTTATCTCGAGTAACTC[G/A]AACGAACCAAAGGAAGTTGAAGAAACTTACACGTAGGTAATTAATATTACATAAGGTGAT
BARCPV_1.0_Chr03_31402064_C_T	715644845	N	Chr03	31402064	0.181452	0.571429	N	N	N	Y	N	0	3	49.327			2	TCGATCGAATATCAACATTTAAAAAATGAGTCTTAAAGTAATTAGGAGATCACTGACACG[C/T]CAACAATTATACAACCAGTCAAAAGTACTATTTGAACCCCTCAACCTATATAGGTATATA
BARCPV_1.0_Chr03_31438864_T_C	715639512	Y	Chr03	31438864	0.441118	0	N	N	N	Y	N	0	3	49.327			2	ATTGATGCAGAAAAAaTTAAAAAaaCGATTATTTTCATGATAAAACGACGGCTTTCTAGC[T/C]GTCTTTGATGTATGTGTAGTTTTATGTCCAACAGAGAAGAAGACAACTATCTAGCCGCCT
BARCPV_1.0_Chr03_31589064_T_C	715639511	Y	Chr03	31589064	0.430279	0.190476	N	Y	Y	Y	N	2	3	49.529			2	TTTAATGACAAATAGTGTAATGAAAAGAAGTAAAGAAAAATATCATATTATATGGTTGTG[T/C]TGATATCTTTTTTTTtAGTGGTGTTGCGAAAAGACTTGGTGGTTGTCAATCTAGTTTAAT
BARCPV_1.0_Chr03_31752390_T_C	715643803	Y	Chr03	31752390	0.144554	0	N	N	N	Y	N	0	3	49.529	Y	CDS	2	CCTCTCCGGCTCCATCGATATCGAAGCCCTCTCCCAAATCCCCTCTCTCCGCTCCATCAG[T/C]TTCGTCAACAACTCCTTCTCCGGTCCCATCCCTCCCTTCAACAAACTCGGAGTCCTCAAG
BARCPV_1.0_Chr03_31787375_G_A	715642813	Y	Chr03	31787375	0.297619	0	N	N	N	Y	N	0	3	49.529	Y		2	TTTCTCTCTTTAGTGATGATTGGTATTTACTGATTATTAGATTTGGATTAGAGTAGTACA[G/A]TGGTGATATCCTGTTTGATTGTTGTGACTATTTTGAACAGTCATTTCCTGTGATGATTGA
BARCPV_1.0_Chr03_32016978_A_G	715642631	Y	Chr03	32016978	0.294466	0	Y	N	N	Y	N	1	3	49.843			2	GTCCATTGCTAGTGAGACCGAGACTTCTACAACGTTTTGTAACCTTCCGCAACATTCTTC[A/G]GTGTTCCAAGATCTCTTTCGATAGATCAGGAGTTCAAGAAGAAGCGAAATGAAAAATCCA
BARCPV_1.0_Chr03_32295076_A_G	715648169	Y	Chr03	32295076	0.220238	0.190476	N	Y	Y	Y	N	2	3	50.599			1	TTCATCATTTCCTCCAACATAAACCATACTTCTTATTACTCACTGCTCACTTCAGCTACT[A/G]CTTCTGCTTGATTGCATTTCGATTAATCCGCTTCTTAATACTTCACAAATCTCAATACCC
BARCPV_1.0_Chr03_32304721_T_C	715639807	Y	Chr03	32304721	0.338614	0	N	N	Y	Y	N	1	3	50.599			2	ATATGTGTGCTCTAACACTCCCACAAGTGATATAACTTACTTCTGTAAGGCTTTTATTAG[T/C]TTTTGTTGTTGCAAAAATTAGAGTTTACAATTTAGAAACTATTTATCAATATTAGAAACT
BARCPV_1.0_Chr03_32369163_C_A	715650616	Y	Chr03	32369163	0.267748	0.380952	N	Y	Y	Y	N	2	3	50.804	Y		1	GGACGAGCTATGCACGTAAGCATTTTGGCTTCGTAGTGATAATAAAATTCAATTAAATCT[C/A]TGCAAAAAAaTAAAAaTAAAAGTAAAATTAGAAAACCAAATTCCACTACGCTCGCATTGC
BARCPV_1.0_Chr03_32753137_C_T	715647431	Y	Chr03	32753137	0.342	0.380952	N	Y	Y	Y	N	2					1	TTTGCAAAACATATAAGAGGAACAATCATCTGATTTGGAGAAATATCAATGGTAATTGAA[C/T]GACTAAATTCATTGTGGTAATAAGGAGTCCATAAGAATTGTCAAGAAATTTTTCGTTAAC
BARCPV_1.0_Chr03_32787282_G_A	715647432	Y	Chr03	32787282	0.339321	0.380952	N	Y	Y	Y	N	2	3	51.409			1	GGCATATGAAGGTGGTATTAATTAGAAAATATTGGAGAATCGATTTGCTAGGAACTCACT[G/A]TCCTCAACATATTTTTCATGAGGATAAAACCTTCTGTATGTAGATGTAGAGTGGTCCAGA
BARCPV_1.0_Chr03_32959486_G_A	715647754	Y	Chr03	32959486	0.427435	0	N	Y	Y	Y	N	2					1	TCTCCCTCTCTTCGATGGGCTCCCGAGGAAACTTCCATTCCCACGTGGAAGCTCATAATC[G/A]TGTACTAAGAAACAACGACCTTTAATGGTATGATGGTTTTTTTATAGCTTCGACCAGTAA
BARCPV_1.0_Chr03_32971322_T_C	715647753	Y	Chr03	32971322	0.440476	0.190476	N	Y	Y	Y	N	2			Y	5UTR	1	AAGCATTTTTCAGTAACAGTTGGGAGCAAGTGTTGTAATTTGGAGGTGGAGGAAGAGTGT[T/C]GGGAAGCAAGTAGTAGCAAATAGCAATGGCGTACATGAGCATGGGGGAAGCTCACAGAAG
BARCPV_1.0_Chr03_33046573_G_A	715647751	Y	Chr03	33046573	0.327381	0	N	Y	Y	Y	N	2			Y		1	TTTTACCTTTCAGTCTTACCAGGAAGTCCGTGGCATTAAACCTTCAAGTACAATATGAAA[G/A]ACGTTGATGAGGCATATATGAATAGTTAATTTTTAAACTACTAAAAGATGCAGAGCAAGG
BARCPV_1.0_Chr03_33069642_C_A	715647757	Y	Chr03	33069642	0.322515	2.09524	N	Y	Y	Y	N	2			Y		1	TTTTCTTTTCCAGGGCTTGGTTTTGTTTATTTAATAAATTATTAATTGTGTTGACTATAT[C/A]GTCCTGTGGCGTGCATTAAATTTCAGAGATGTTATTATATGTTTAAATATCATAATTAAT
BARCPV_1.0_Chr03_33130641_C_T	715647756	Y	Chr03	33130641	0.424303	0.190476	N	Y	Y	Y	N	2			Y		1	GCAAAGGCCCCAAGATCGAGTGCTCTGATACGAACTAGAAAAGAATTAATATGATTAAGA[C/T]AAGATTTAAATCAATTCATTAATTTGAAACAATACATCAACCACTATATATAGAGAACTC
BARCPV_1.0_Chr03_33169793_T_C	715651181	Y	Chr03	33169793	0.221782	0	N	Y	Y	Y	N	2					1	TGAACTATTATTGAGAGTTGATCATTGTATTATAGGTGATATAATTATCTCGTAGTAGAA[T/C]AAATAATCCAAATCACAGTTGAATGAAGATTAAATCTTTGAACTTGTTCATTGTTTCATG
BARCPV_1.0_Chr03_33503791_C_T	715647848	Y	Chr03	33503791	0.212302	0.190476	Y	Y	Y	Y	Y	3	3	53.716			1	GTCGACCTCGAACTAGGTTGAGTCAACTCAGCCCAAACTTAGGTTGAATTGAGTCAGTCC[C/T]AACCCAAGTCCAATCACATTGGTCTTGGTCAAGCTGAGTCGGCCTGGGCCCAGGTCGAGC
BARCPV_1.0_Chr03_33546228_A_G	715647849	Y	Chr03	33546228	0.49501	0.380952	N	Y	Y	Y	N	2					1	ACAAAAAGTTCAAAACCAGTCCCCTAAAATAAAAATAAAaCAAAAAaCACTAAACAAAAA[A/G]TATCCAAACCAATTCAAACTTCAAAACTCAAAAACCACAATACCAAACAAATAAATGAAA
BARCPV_1.0_Chr03_33557280_G_A	715647850	Y	Chr03	33557280	0.234592	0	Y	Y	Y	Y	Y	3	3	53.505	Y	CDS	1	GTTCTGTATGCTGGGGTCAAGCTCATCAAGACTCTTGATTTTCTTTGCATTTCCATTGGA[G/A]TCAATTCCATCCTCCTTCGAGTCTGAAGATTTTTTAAAATCAAAGTTGTAAGAAAGATCA
BARCPV_1.0_Chr03_33874386_A_G	715639608	Y	Chr03	33874386	0.213861	0	Y	N	N	Y	N	1	3	53.716			2	ATCTTAACGAAATGGGGTAAGGTGAGAGTTCGGGTTCGCGAAAGAGGGCACTAGTTGCAA[A/G]GAAGCTATCAGTAAGGGGTAATGTTCATTGAATGATGAAAGTTAAGGTTCATGTTCCGTC
BARCPV_1.0_Chr03_33910281_G_T	715639606	Y	Chr03	33910281	0.237154	0	Y	N	N	Y	N	1	3	53.716			2	TTCCAAACTTAAATAAAAATACATGAGGTGTAAAAATTCTATTCGTTAAACCTTCGTAGT[G/T]TCATGGTACAAAAAAAAaGAGATAGAAAGAATCATTTCACATGACACAAATGGAGAATTG
BARCPV_1.0_Chr03_33994213_C_T	715649832	Y	Chr03	33994213	0.40873	0	Y	Y	Y	Y	Y	3	3	53.716			1	CGCTTAAGAGTCTTTATCAACTCAAGTATTTTCCACATTTTCAGGTATACAAGTATTTTT[C/T]ACCTCTCTATGTAACAAGTATTGAACACCTCTCCAAACTGCAAGTATTGAACACCTCTCC
BARCPV_1.0_Chr03_34717709_T_C	715641537	Y	Chr03	34717709	0.187251	0	N	N	N	Y	N	0	3	55.59	Y	3UTR	2	AATAGAAAAAaTAAAGTGGGTATTGATTTGATTTTTAGCAATAAAAGAATTTTAGGGATA[T/C]TGAAGCAGCAGACATGGACACATTTTTtCTGGGAGTTTGGATCAAAACTTAGACCACCTG
BARCPV_1.0_Chr03_34860382_C_T	715639864	Y	Chr03	34860382	0.22664	0.190476	N	N	N	Y	N	0	3	55.59	Y	CDS	2	ACATGTGCAGCTTCTACTGAGCAAGGGGTATAATGGAGCAGCTGCTGATGTTTGGTCATG[C/T]GGGGTGATCCTTTTTGAATTACTTGCAGGCTATTTACCATTTAACGACCAGAACTTGATG
BARCPV_1.0_Chr03_34973096_A_G	715639865	Y	Chr03	34973096	0.300601	1.14286	N	N	N	Y	N	0	3	55.797			2	GATGAACGAGACAGGGAGGACATGATTAACCTTtCAGGACGTAGGGTAAGCAACGCGCCA[A/G]GACGATTGAGGGTTTTGGATGTTAGAGCAAATGAGAGCAGTAACTCGACATTGTAGGGGA
BARCPV_1.0_Chr03_35181956_C_T	715639854	Y	Chr03	35181956	0.335984	0.190476	N	N	N	Y	N	0	3	55.59			2	TGACTATCTCTCTTCTATGTATATAACTCCAACTACCAAAAGATATATAGTCACTTGCGA[C/T]AGTGGAGGTTATGAACCGAAAAATACATACTCACTTCCGAAAGTGGAAGTTATAAATTAA
BARCPV_1.0_Chr03_35379615_T_C	715639853	Y	Chr03	35379615	0.279208	0	N	Y	Y	Y	N	2					2	TGTCAAGTTAGTTATCTTTCAAACAACTTACCCATTCACATGAACCTCCTCCAACTCTCA[T/C]CACCTGTATAACTTCATTTATATGATTCCATTATATCAGGAGAGTCAGGATATCTCTGTC
BARCPV_1.0_Chr03_35509497_T_C	715649363	Y	Chr03	35509497	0.125249	0	Y	Y	Y	Y	Y	3	3	56.843	Y		1	GGTTAGCAACCCGCTCTTCAATTCAAATATCAATCTGTAACGGCTCATCATAAAATTTGA[T/C]ACGAAAACTTTACAATTTTAGATGCTACAATCGCAAAGAAGCTAACACATATTCTCTACA
BARCPV_1.0_Chr03_35999879_A_G	715646166	N	Chr03	35999879	0.136905	0	N	Y	Y	Y	N	2					1	TCCCTCTGTGGATATTTGGCCTTGTACGCGTGAGATTAAAGAGTCTCCCAACTAGTCTTC[A/G]ACATACACTTGGATTGGATATATACAGTTTTTtCCAAGCAATTCATTGGGGTGGAAATTG
BARCPV_1.0_Chr03_36100742_C_T	715646167	Y	Chr03	36100742	0.237525	0.190476	N	Y	Y	Y	N	2			Y		1	CAGAAAATATCTGTCGAAAGGCTTATGGTACAATGAATTTATCATCACAGCATAACAAAT[C/T]TTCATACTATAAATTTGGATGGAATGAAAGAAGATGGAAAAGAATACGAACCAGTATTAG
BARCPV_1.0_Chr03_36635373_A_C	715648025	Y	Chr03	36635373	0.326733	0	N	Y	Y	Y	N	2	3	59.348			1	CTCCATTCCGCATTAGAATAACAATTTTGGGTGCTTCATTGAGGATGTTCTGGAAACCAA[A/C]GGATATCaTAATACAAAACAAACATTCTTTGGCCTTATACGCAATACTTTTTTtttCGAA
BARCPV_1.0_Chr03_37063835_A_G	715647671	Y	Chr03	37063835	0.239604	0.190476	N	Y	Y	Y	N	2					1	TTGAAGTAAAATTGGGAAGGTTAAACTTAAATTTCTTCAGGTATGCATTTCCCTCTTCAC[A/G]CTATGCATGTTGTTTGTACCAGAAAATAAAACGAGTCGTCCAAAAGCCACTTCCCAATAT
BARCPV_1.0_Chr03_37725343_A_G	715647090	Y	Chr03	37725343	0.110843	1.14286	N	Y	Y	Y	N	2			Y		1	GATGCCCTCCTGTACTCGCCACTGCAAAGTTATATTGAGCTTTGCTCATCCTCTCTGACA[A/G]CTTTCTTGGCTCATAATGCTTCAACTCCGCACGCGTCTTTTCCTTCACATTATTTGAGAG
BARCPV_1.0_Chr03_37740758_G_A	715647091	Y	Chr03	37740758	0.301587	0.190476	N	Y	Y	Y	N	2	3	59.348			1	TTtGGTCATGCCGACCTTCCATGTAATGAAATTACTTGTTAGTTAGATTTAGGCTATTGA[G/A]TACTTAGAATCGTATTTAGCTTTACCTTTTTCTTTAATTTTTTTtAATCAAAATCTATCC
BARCPV_1.0_Chr03_38087648_T_C	715639501	Y	Chr03	38087648	0.432866	0.952381	N	N	Y	Y	N	1	3	59.244			2	AATGATTAAAGAATGTTAACATATCACCAAAGAACTACCATTAATAGTCTTTTCTATATT[T/C]TTTtCAAGATCCAAATTGACCATAAAATATCCAATATTAATGTAAATTAGGTCAAGCCCT
BARCPV_1.0_Chr03_38185459_T_C	715649522	Y	Chr03	38185459	0.472222	0	N	Y	Y	Y	N	2	3	59.348	Y		1	TTAGGCAACAAGCAAGAGACCTAAACTCTCACCCTGCATTTAAATATTATGATAACTCTG[T/C]TATCTTAAATAGTATTTTGAATTACTTTGAAaTTAAAAAAATGTCAAAGACATTGAAGAT
BARCPV_1.0_Chr03_38268628_G_A	715648538	Y	Chr03	38268628	0.394841	0.190476	N	Y	Y	Y	N	2	3	59.348	Y		1	TCCAAAGAGAGGTTCAAGATTACACTGAGGTATTTACAAGACGGCATTGACATATATATT[G/A]TTAATGAAATAATTTTCTGAGCATTCTTTTATCTATTATTCACAAAGGTATCCATCTATG
BARCPV_1.0_Chr03_38799776_G_A	715647689	Y	Chr03	38799776	0.334653	0	N	Y	Y	Y	N	2	3	59.51	Y	CDS	1	AAATAAAATAGTAAGAATTAACCTGAAGGGAGGTCAACGCAGAATGCAGACTTTTAATCA[G/A]CTCAAACTCTTCCTTTCCCACAGATTGTTCTTCAGACATTGTGCCAGAATTATCATGAGC
BARCPV_1.0_Chr03_38978428_G_A	715647688	Y	Chr03	38978428	0.335968	0	N	Y	Y	Y	N	2					1	TAACCCGGGAAAACAGGAGGGAAGGTATATCGAATTAAATGAATTCATCTTGCATTTACA[G/A]TGCTGTGTTTCCATTTTACCCTCTTACCATTTTCGATTGTTCCACTTCTCTTGTACACAA
BARCPV_1.0_Chr03_39239024_T_C	715646623	Y	Chr03	39239024	0.393214	0	N	Y	Y	Y	N	2	3	60.943	Y		1	ATGATACGAAGTGAACCTGATTATTCTGTTTTGTCGTCATTCTTCCCAAGGGTGTGTTTG[T/C]CTCATTGTATACCTGGACGACATTGTTACCATAGGCTACGATAAGAAGGGTATTGTACAA
BARCPV_1.0_Chr03_39412340_C_T	715646622	Y	Chr03	39412340	0.196429	0.190476	N	Y	Y	Y	N	2	3	61.131	Y	CDS	1	GAATGTTAATGGTGCTGTTGAAACTTGTCTCGAAGCCTTTCATCGATACTACAAGTATGT[C/T]AACTTCTCAAATTCGGTTATTAGCTCGAGATTCGATCCACAGGCATGTGCATGGGCATTT
BARCPV_1.0_Chr03_39435514_G_A	715646621	Y	Chr03	39435514	0.434263	0.190476	N	Y	Y	N	N	2					1	TAAGTTTGGGATCCCTCATTCCTAAATTAAGGTTACGATGCTTAACACTAGATTGTTGCC[G/A]ATGTGTAACATTAGTTATGAGACTGCTGATAAATGTCTCATACCAGCCTTTGTTGAGAAG
BARCPV_1.0_Chr03_39501748_A_G	715646619	Y	Chr03	39501748	0.43513	0	N	Y	Y	Y	N	2	3	61.313	Y	CDS	1	ACTCCTGGAATGGATTCTTGCAAGGATGGTTTTACATCCTGAAATCCAAGCGAAGGCTCA[A/G]TCTGAAATAGACTCAGTTGTTGGGTGTAGACGCAGTGTGAGTGATAAAGATCTTCTCAAC
BARCPV_1.0_Chr03_39591951_G_T	715639345	Y	Chr03	39591951	0.360721	0.380952	N	Y	Y	N	N	2					2	ACACTCAAACTCTCTTAAATTTATTTTTGACAACAATTTATAATTTTAATTTAATTTTAA[G/T]TACATTTTTATAATATACTACTTATTTTCTTTTCTCATCTTGCTCATCAACTTGCACTTT
BARCPV_1.0_Chr03_39662131_A_G	715646624	Y	Chr03	39662131	0.39479	0.380952	N	Y	Y	Y	N	2	3	61.492			1	CAATTTCTGTAAATTTATGGAAAGTTTTTtCCTTtCCTGTTtGTTTCTGATGATATACAG[A/G]AAGAGGATTATATGTTTTGTGGGGTTTGGGTAGTGATCATGTGTGTGTCTTGAAGAGGTA
BARCPV_1.0_Chr03_39765257_T_C	715650182	Y	Chr03	39765257	0.118236	0.190476	N	Y	Y	Y	N	2	3	62.143	Y	CDS	1	TGGTTCTCTGTCTCAAGGTATAAACAGTGGATTAAATATGGATAACTTGCAGCAAGTAAA[T/C]TCTGAGCAAAGAGATGTACAAATTGAAGATTTTAATGGGAGGCAAGAACTTGGTGGATCT
BARCPV_1.0_Chr03_39786455_A_C	715650183	N	Chr03	39786455	0.336673	0	N	Y	Y	Y	N	2	3	62.143	Y		1	AAGCACTCATGTCTCTATAAAAAATGACCATACACTACAAGTTTGCCCTTCTATTGGTAT[A/C]CATGAAAGACTCCAACATTGCAAATATAGTGCTCTTGCTTGTTGGAGATATACTCTTTGA
BARCPV_1.0_Chr03_39859794_G_A	715639422	Y	Chr03	39859794	0.43662	0.571429	Y	Y	N	Y	Y	2	3	62.731	Y	CDS	2	GAAACAGTGTAATTGATTAAATCATAAGCATTGGAAGAGTCCCAGTCTCCTCCCCAAACA[G/A]TATGACTCGGGTGCCTCCCATGGAGTGCATTCAAACCAAATGTCACAAGGACCCTGCAAG
BARCPV_1.0_Chr03_39939960_C_T	715639426	Y	Chr03	39939960	0.236	0	Y	Y	N	Y	Y	2	3	62.941	Y	CDS	2	AGATAGTGAGAAGTCCACATACTATGAAAACCAGTGTTATAACCGCAAACACCAAAAACA[C/T]AGACAGTCTCGAGGACTTTTTATGGTCTTTTTGAGAGGTGGTGTTTCTATCATTGGTAGT
BARCPV_1.0_Chr03_40027283_T_G	715639423	Y	Chr03	40027283	0.202381	0	N	Y	N	Y	N	1	3	62.731	Y		2	GGCTGTGTCACCCTTTtATAACCTTGTTTTtCTTtATTTTtGTTtCTTAAATTGTGGCAA[T/G]TCAACCCAAaCcACCTAGGTTTAGGTTGAGAATTTCAATCCACTCTCAAAATGTGTTTCT
BARCPV_1.0_Chr03_40164030_C_T	715639424	Y	Chr03	40164030	0.310757	0.190476	Y	Y	N	Y	Y	2	3	64.083			2	ACATCTTTTATTATATGAAGTAAGAATGATTCTTGACTTTATTCCCTTTATTTGAACATT[C/T]TCCTTGCTCAAAGATTATTTATCGAATTTTTCTTCTTCTTCTTTCTATTGTGACCTTGAT
BARCPV_1.0_Chr03_40296134_G_A	715646946	Y	Chr03	40296134	0.186139	0	Y	Y	N	Y	Y	2	3	64.921			1	AGCGAAAATTTCAACCTGTTTAATCAAATTTGTGGGAACTTGTCTCTTTTGCTAGATCCA[G/A]TTCCCATTCATATACCATTCACTGTTATAGTTATGTTCTGATTTCATCCGGTGAAATAAT
BARCPV_1.0_Chr03_40428726_T_C	715649510	Y	Chr03	40428726	0.480159	0	Y	Y	N	Y	Y	2	3	64.921	Y		1	TGATAAGGAAAGGTATTTATTCTGAGACTAACATCCTCATGGAAGAAAAACCTGCTGTTC[T/C]GTTTGACCTAAAAATATTGCAGAAATGGAAAAAAGTTATTAGTATATAAGTTATTTTCTT
BARCPV_1.0_Chr03_40606245_C_T	715650234	N	Chr03	40606245	0.489022	0.380952	Y	Y	N	Y	Y	2	3	65.936	Y		1	TTCTGAAAATGGCCAACAATATAATGCTTGTATGAAATTATGAACCCCGTTTTCTCCTCC[C/T]AATACTCAATTATGTATCTTCCTTTTtCTATTAGGGGATCAGCTAGCTATAGGAAAGGAA
BARCPV_1.0_Chr03_41035685_C_T	715647040	Y	Chr03	41035685	0.328032	0	Y	N	N	Y	N	1					1	CTTGAAGATAAGTATGAGTTGGTGTGACCATGAATTGACTGAGTTATTGGGTCACAAAGG[C/T]TATATCAGGTCTAGTGCTAGTTAAATATATGAGAGGTCCCACCAATCGTCGATATGAAAA
BARCPV_1.0_Chr03_41099211_C_T	715647041	Y	Chr03	41099211	0.324701	0.190476	Y	Y	N	Y	Y	2	3	67.231			1	CAGATTATTTTGGCCTTGGCCACGAATAGCGAGGTTCCTATGTGGgTGCCTTGGTCTTTT[C/T]CTTGGAGTTTGACAAACACAGTGTCTTCATTTGGCTATATCATATTTCATCGTTGGTCCT
BARCPV_1.0_Chr03_41216241_C_A	715649527	Y	Chr03	41216241	0.096	0.571429	Y	Y	N	Y	Y	2	3	67.409			1	GTTTGGGTAAGTTTGTAATTGTGAAATGGTAGTAGGTGTTTGTTCTATATTATTATTATC[C/A]AATTTCGTGTGGTGGTGGCAACAGAAGAATGAAAGGATGCAGTTACGTCTCATTATAATT
BARCPV_1.0_Chr03_41293611_G_T	715648039	Y	Chr03	41293611	0.388889	0	Y	Y	N	Y	Y	2	3	67.555	Y	CDS	1	AACCTAACTTTGTGCAGAGGAAAGTCTCACGGTGACAGGCACGCATTCGACAGAAGAGAC[G/T]TGGTCTCCAGATGATGCATTGTGAGTCACGATTGATACAAAACCGTTCTCAGCATTTGGC
BARCPV_1.0_Chr03_41396555_C_T	715648037	Y	Chr03	41396555	0.388889	0	Y	N	N	Y	N	1			Y	5UTR	1	CTTGATGTGATAATAGCCATGTTCTTCCACCGCCTTCACCCTAACCTCTCTTTTCTtCCT[C/T]AGCCCGTTACCGTTTCTCTCACAAAATCTGTAACACACAACCCTCGTGTTCCTCTTTCCT
BARCPV_1.0_Chr03_41586165_T_C	715640531	Y	Chr03	41586165	0.496032	0.190476	N	Y	N	Y	N	1	3	67.729			2	ACTGAATTGAAGGCATCCGAAAACTACTTCTGAATTTAACATTTTTGTAAGATATTAATC[T/C]CCACATTTTTCATCCAATATCATTTTAGTGTTTTTATGAATAACTTCTCTATTAAATACA
BARCPV_1.0_Chr03_41599506_A_G	715649506	Y	Chr03	41599506	0.191235	0	Y	Y	N	Y	Y	2	3	67.729	Y		1	CAACACATCCTTGTTTTCCTCAAACCCAGCAAACACGTGATGTAGGGAGAGGGGCAAATA[A/G]CTTTGAGTGCAGGGATGGAAAAACTATCGTACTTACAATATTAAGAAAGGAATCTTTATT
BARCPV_1.0_Chr03_41630764_G_A	715649507	Y	Chr03	41630764	0.194	0.761905	Y	N	N	Y	N	1					1	GTGATATCATGACTTGGTTCGTTTACACACTAGATATCTTATCAACATAAATGAATCGAC[G/A]AGACGTGAAAATTGATACATTTTACCAATAATTTAAATATGCATTACATTATTTATGTAC
BARCPV_1.0_Chr03_41665705_C_A	715649508	Y	Chr03	41665705	0.110891	0.190476	Y	Y	N	Y	Y	2	3	67.729			1	TCATAGTATACCATCAATTGAATGAAGTTAAGGGAAAGGAAATGATATATTCACCTGCTA[C/A]AATATATGATGATATGAAGAAATGGTATTTTTGTTTtCATATTTCATGTAAAAAAGTGAA
BARCPV_1.0_Chr03_41798652_C_T	715648897	Y	Chr03	41798652	0.357576	1.90476	Y	N	N	Y	N	1					1	TTACATGCGCGATTTATAATCTTAGTATAAGAAGTGTGCTGAAGATCTGACATGTAGAAA[C/T]ATTTTATAACATATAAAATAAAGATTAAAATCTTATCTTATGAATGAGTCTGTCCTTAAA
BARCPV_1.0_Chr03_41923075_T_C	715640919	Y	Chr03	41923075	0.379242	0.190476	N	Y	Y	Y	N	2	3	68.65			2	AATTCATAACACCCCCTTAATGTATCATGTATTCTGATTACACAATTCAGAAGGTAAACC[T/C]AAATCTGGAAGTATCTTTTGAATTGTCCAATTTGTAACACATTTTGAACTTACTATCCAA
BARCPV_1.0_Chr03_42028475_C_T	715650028	Y	Chr03	42028475	0.276892	0.380952	N	Y	Y	Y	N	2			Y	CDS	1	TAAATATTCTGATTACCTTCGTGCAGACCTAGTTCTAGAGAGAGAGTCTCTGTGGTCCAA[C/T]GAGGAAAGGGGTGAGGGTGGTTGTGCTGCTGCAAACCTTGGGGACCCTGAAAGACGACCC
BARCPV_1.0_Chr03_42041287_A_C	715640920	Y	Chr03	42041287	0.497018	0.190476	N	Y	N	Y	N	1	3	68.849			2	TATTGATTTTTTTtAATATAATTTTAACTCATAACAGAATTTTAGGTTTATTTGCTCTCT[A/C]ATCAAACATCAGGTAAACAACAAGTAATATTAGATTAATTTATCTTTCAACTCTGGCAAA
BARCPV_1.0_Chr03_42472303_A_G	715645951	Y	Chr03	42472303	0.457086	0.190476	Y	Y	N	Y	Y	2	3	70.934	Y		1	TAATGAATTAATGGTTTCTGCAAATCCTCTAAACACAATAAACCTTACAATGACAATGGA[A/G]ATGAATGAAGGGTAACTGATCTAACCAAAATATCTTAGCATTTAAAAGCGGGGGTCTTTC
BARCPV_1.0_Chr03_42704323_T_C	715645949	Y	Chr03	42704323	0.189621	0	Y	Y	N	Y	Y	2	3	72.508			1	ACTTTAAGACTAAGCATGACATGATTATTATTTTtCTTGAATTATTTAATAATCCAAATG[T/C]TTTTCATGTGGTTTCTTGAAACAATAAGTGAAGTTTGACAACCTCTTCAAAAAGTTGAAT
BARCPV_1.0_Chr03_42790080_A_G	715645945	Y	Chr03	42790080	0.45328	0	Y	Y	N	Y	Y	2	3	73.302			1	GAGAGATCTGAAGAAAGTCTGGAAATCAGATGGATGAGGGGTGAGTTTGAAGATGAAGTC[A/G]ATTGGGTGATTGGGGATGGGAAAGAAATCAGGTTTTGGGAGGATAAGTGGGTTGATAATG
BARCPV_1.0_Chr03_42803104_A_G	715645943	Y	Chr03	42803104	0.408451	0	Y	Y	N	Y	Y	2	3	73.302			1	GTCTATCTTTCTCACAATTGTTTGACTTTTAGTTATCCACAAAATTCACTCAAATTTTCA[A/G]TACTTTTTTATTTTATCACAACTTGGATTAATTACACATGATTCTCATTGTGCATAGTTT
BARCPV_1.0_Chr03_42982727_C_T	715645941	Y	Chr03	42982727	0.431871	3.42857	Y	N	N	Y	N	1			Y	CDS	1	TCGTCCTTCATTTCTAGAGCTTGCAGTGCCTTTGACTCTATCTCGTTGAAACaGTTAAAC[C/T]CAAAATCATGAATACCGAAGTCCTGACAGTCCAATAACCAACCACAATTGTCCTCCCAAG
BARCPV_1.0_Chr03_43033378_T_C	715639252	Y	Chr03	43033378	0.32998	0.571429	Y	Y	N	Y	Y	2	3	73.302			2	GGTCAAAGAAGCAATTAAAGATAAAAAAAaTAGACAAGGGTGAAATCTGAATGTGATCTG[T/C]GCTCAAGAATAACATAGTCTTAGAAAACATCTTCATTTTGAACAAAATCTTAAAGGGAGA
BARCPV_1.0_Chr03_43041101_C_T	715645940	Y	Chr03	43041101	0.203593	0.190476	Y	Y	N	Y	Y	2	3	73.302			1	GAGATGATGACGTGTCTCAGTCTCTCAGTCCGAGATGATCGAGACACATGTTGGTATATT[C/T]CAATTTATCTGATCGAGTCGGTCGAGACACCACGGGCGGTCGAGCCGACCAACACGTATA
BARCPV_1.0_Chr03_43103488_T_C	715645952	Y	Chr03	43103488	0.492	0.190476	Y	Y	N	Y	Y	2	3	73.302	Y		1	AAaCATATTACACCGTCCAAGAATTAGAACTAGTGATGCAAAATATGGGTTACGAGATAA[T/C]TATCTTCCATAAACATGTTAATTAAATCCAAACTAAGAAAAaTATTTCTTTAATGGAATG
BARCPV_1.0_Chr03_43177576_A_G	715645942	Y	Chr03	43177576	0.4334	0.190476	Y	Y	N	Y	Y	2	3	73.998	Y		1	ACTGTGTGTTGTTTGGCAAGGTGAGGTCCAAAGTCCAAGTTGACATCAGGTCCTCTTTTT[A/G]GTCTTCTCACATCAACCAACGCTATTTAGTACTACTTAGTTGATACATGATGCAATGCAA
BARCPV_1.0_Chr03_43205644_T_C	715650566	Y	Chr03	43205644	0.188492	0	Y	Y	N	Y	Y	2	3	73.998	Y	CDS	1	TGCAAATATCTTCCACACTCCTAAATTCCCTCTCACACCGCCCCATTCTGCTTTTAAGAG[T/C]ACGATTTTATCAAACCCAAATTGTATAGATTCCTTCTCACGAGGCTCCCCAGACACAGCA
BARCPV_1.0_Chr03_43603293_C_T	715639894	Y	Chr03	43603293	0.0514403	0	Y	Y	N	Y	Y	2	3	74.638			2	AAAATTGGATAACTATCATATTTTACGGTAATAATTGTTTGGTGCCTAAACATAAAATGA[C/T]TTTATGATCCCATTATTTATTATATTTTGATGATATAGTGTTTTGATGATCCCATTATAT
BARCPV_1.0_Chr03_43603453_C_T	715639895	Y	Chr03	43603453	0.22332	0	Y	Y	N	Y	Y	2	3	74.638			2	TATATGAAAATTAATGGTTACAATCAAGGTATACCAAAGAGTTTCTATCATCATTGTCCA[C/T]TTTTTAAATTTAATAATTAAGTTTAGTAACTCATAAAAAATACTAACTTTCAAGGAAGTG
BARCPV_1.0_Chr03_43979310_C_T	715646440	Y	Chr03	43979310	0.436	0	Y	Y	N	Y	Y	2	3	76.579			1	CACCCAAAATTTCATTATAGGTCTCGCTTGAGTGATTTACTCGCTTGAACGAGAAGGGAT[C/T]TGAGAGCATCTCATTTTTTATTTATTTTATTCTCGCTTGAGCGAGATATGCGGAAATTTT
BARCPV_1.0_Chr03_44265575_A_G	715647036	Y	Chr03	44265575	0.292829	0.380952	N	Y	Y	Y	N	2					1	CCCAATATGAATTTATTAATGTGATAAAACTGATTTGTAATTTTTCACATACTTTTATCA[A/G]TTTGATGAGTGCAAGCTCAAGCACAGCTTTCTGTATATGTTTGGTAGCGTCAAGAGCAAA
BARCPV_1.0_Chr03_44270141_C_T	715645119	Y	Chr03	44270141	0.398773	2.66667	N	Y	Y	Y	N	2					2	TTTTCTCTTTCTCTTTAATTTCTATGTGGTTTTCTCTTTACTAAGTGCATAATTAGATCA[C/T]GTCCACATTGTTGGAAATCACACATTAACTAGATATTAGAACATTTCATTATTTATAAGT
BARCPV_1.0_Chr03_44306173_T_G	715639317	Y	Chr03	44306173	0.433134	0	Y	Y	N	Y	Y	2	3	77.355			2	ATTTCGAATTGGATTGTAACACTTTCATAAATATATAGTACAAAACCTGTTTTAACTTAG[T/G]TGGAATCAATTGTTATGCAATATTGACAGATCTTGCACATTATTCTGCATTTTAAAATTG
BARCPV_1.0_Chr03_44594290_T_C	715639245	Y	Chr03	44594290	0.479125	0.190476	N	Y	Y	Y	N	2	3	77.855	Y	3UTR	2	AAGTTTtATTTTtAACTCTAACGTGGATGAAGTTGCTGCGTAAAATATAAAGCTTTAGGT[T/C]ATGCGATTGGTGGGAAAATTGGATGTGTTGAAGAAAGAGTGAAATATAGGGAGTCTTATT
BARCPV_1.0_Chr03_44606215_A_G	715639246	Y	Chr03	44606215	0.373253	0	Y	Y	N	Y	Y	2	3	77.855			2	TGCACAGGTATTACTTTTATATACATATATCACATATGGAAAGAAGTAATTCTAATTGAA[A/G]AATCCAGTCTCATAATTCTAAAAGTCACTACCAATTTCAAATCAAATTAGAGACACATAT
BARCPV_1.0_Chr03_45017953_T_C	715639247	Y	Chr03	45017953	0.396414	0	Y	Y	Y	Y	Y	3	3	78.906	Y		2	TATTGCATCATAATACAGCTCTCTGGTTTCTTTTTTAATTAGTATGCTGTGTTCTTTCTT[T/C]ACACCTCACGGTCTATATATTTCTTTAATTATTCTGTGTtCCTTTTTTTTTACATCAAGt
BARCPV_1.0_Chr03_45295984_G_A	715644902	Y	Chr03	45295984	0.225296	0	Y	Y	Y	Y	Y	3	3	79.715	Y	CDS	2	ACGATTCCCATAACACATATCCGGAGGAAGCATTCCCGTTAATTTGTTCGAAGAAAGATC[G/A]ACGACGGTGAGTTTTCCATTTCTTCCCAAACTCTGAGGAATGCTTCCGGTGAAGTTGTTC
BARCPV_1.0_Chr03_45577423_C_T	715639243	Y	Chr03	45577423	0.400398	0	Y	Y	Y	Y	Y	3	3	80.492			2	CGACAGAAATTGAAAACTAAAAGTTCGTGAAGATACTGTGAGATGGTCAGTTTATAGTGA[C/T]GCATTATATTTTGCCAGAAGTTGTCTAAGAATTTGTTCAGTGTTGTGACTTTCGTTATAT
BARCPV_1.0_Chr03_45592574_G_T	715639244	Y	Chr03	45592574	0.365805	0	N	Y	Y	Y	N	2	3	80.492			2	AAACAAACGATGCCTAAAATTGCGGGGCAAACTAGTTACATTTAAAGAAGGTTGGGTGTT[G/T]AGGGTAATATGTAGTGCTCATAACCATGAATTCTCTAATACATTAGTTTGTTACCCTTGT
BARCPV_1.0_Chr03_46033095_G_T	715650250	N	Chr03	46033095	0.151093	0	N	Y	Y	Y	N	2					1	GGTAGTGGAGGGATAACTGGTTGCCTGCACCTTCGACCCATAATCAACTAGATGTGCCAA[G/T]CATATGAACCATCATTTTTTAAAAAAAaTATATCAATGAAAATTAACTAATTTTTtATTT
BARCPV_1.0_Chr03_46054732_C_T	715641141	Y	Chr03	46054732	0.0871287	0	Y	Y	N	Y	Y	2	3	81.565			2	ATCATGATAACATCAGTGTACAATGATACTGTTTTATTAAAATATGACGTTGGTCTTTGG[C/T]ATAAGATTTCCTCCTATAGTGTGTAACGTGATAACACCAACTAGCATCTTTGTGAGCTAA
BARCPV_1.0_Chr03_46154279_A_G	715650580	Y	Chr03	46154279	0.474308	0	N	Y	Y	N	N	2					1	CTGTAACAACTAGTTGGGTCCATCATGATTCTGCTGCTGTGACGAGCTTATATGTCCTCA[A/G]TTTACAGGTTTACATGCATCACCTTTTGTtATTTCTCAATCATACACACATTGATAAAAG
BARCPV_1.0_Chr03_46173722_G_A	715645972	Y	Chr03	46173722	0.283433	0	N	Y	Y	Y	N	2					1	CATACCATGCGTTATTTGCCGTGACTTCTCTGAGTAACAACAAAaTGAACTCCATCTCAT[G/A]TCTTTGATGGACCATACCGTCACCAATCCCACGTTATTACTGTCCCACTATGCCTAtGTT
BARCPV_1.0_Chr03_46585906_A_G	715639254	Y	Chr03	46585906	0.214724	3.04762	Y	Y	N	Y	Y	2	3	83.523	Y		2	TATATATGTGTCTGTGTGTGTAATACATATACATATATTTATATTGTCATGTCTAAAAAA[A/G]GGTGTGTTGGGAGGTTTCTCACCTCTATGAACAAAGTTTGAGGTTGTGCATGGAATGGAT
BARCPV_1.0_Chr03_47093885_G_A	715639253	Y	Chr03	47093885	0.238569	0.190476	Y	Y	Y	Y	Y	3	3	84.888			2	ATCAACGGAGATAAAACTCTACTGTAGGATACAGAGCTTGTACACAAATAGTTTATCTTt[G/A]GTTTtGTGGGTATTGGTTGGAGGTGTAGATAGTTTATCTATCTCTTTTATATAAAAGTTG
BARCPV_1.0_Chr03_47527006_C_T	715639323	Y	Chr03	47527006	0.359281	0.190476	N	Y	Y	Y	N	2	3	86.144	Y		2	TGGATGAACCCAAATTAGAAGAAGTTGCAGGAATTAAGTTGTTCACATACATCAAATCTG[C/T]AAAAGATTTGAAGAACTGAAGGAAAGACTTGGTATGGTTTTTGTAGGCATGATTTAAATC
BARCPV_1.0_Chr03_47811412_A_G	715646441	Y	Chr03	47811412	0.181633	2.09524	Y	Y	Y	Y	Y	3	3	86.722			1	CATTGATCACAATGGTGTCCTTGATTTCGATGAGTTTTACCAAATGATGGCTTAGTCAAT[A/G]ATCCCTTCATTTCTATGTGCTGTGCCTCTTTTTCATTTCAATCCAAACCGATTGCAGAGT
BARCPV_1.0_Chr03_47821859_T_G	715639322	Y	Chr03	47821859	0.215569	0.380952	N	Y	Y	Y	N	2	3	87.141			2	CAACCTTGGAAAAACCATTTTCAGGTCACCACACCTCGTCCAATTGTCTTCTCAGAAACT[T/G]ATTAACTTCTCATTACCAATCTTCAACTTGAAACGATCTTCAAACCTCCTTTCCCAATTC
BARCPV_1.0_Chr03_47823000_A_G	715639321	Y	Chr03	47823000	0.437126	0	N	Y	Y	Y	N	2	3	86.722			2	CCACCGACTAATTAACCTTTAGAAAaGAAAaCTCATAATCAATTTATATCTCTTTTCTCT[A/G]TAACCCTCGAAATAAAGTAAAACTAATTTCGTATTTTCCCATATTTTTACGTAACTTTTC
BARCPV_1.0_Chr03_47948092_C_T	715639320	Y	Chr03	47948092	0.265469	0.190476	N	Y	Y	Y	N	2	3	87.141	Y		2	TTGAATTATCACATTACTTTTCTTATCTTGTTGTGATGTCCTGATATGGAAAAGCTTAAT[C/T]TCCTACCAACATCATAGTTGGATCATATTCCATAAAGTTTTTGTTTtGTTTTTTtCATCA
BARCPV_1.0_Chr03_48171841_A_C	715639319	Y	Chr03	48171841	0.278	0.190476	N	Y	N	Y	N	1	3	87.801			2	TGAAATTCTTGTAGTTTAATTTtGGGGTTCAACCGTTGTCGTGAATGAAATTTTGGTACA[A/C]CAAAACCACATAGCAAAGTGGGATGCTGAAAGGTTAACATCAAAATTTATTACATGTGCC
BARCPV_1.0_Chr03_48187812_G_A	715640115	Y	Chr03	48187812	0.222222	0	N	Y	N	Y	N	1	3	87.801			2	TTTTATGTTTATTTAGCTTTTTAAAAATTTTACTGTCAATGATAAATTCATGTGATACAT[G/A]AAAGATGTGAAATATTAAAATAAAATTATTCTTTCAATATATGCTTGATTCTCTTTTAAG
BARCPV_1.0_Chr03_48328083_C_T	715648884	Y	Chr03	48328083	0.0954274	0	N	Y	Y	Y	N	2	3	88.006			1	TTAAATTTGTGAGGTTAACCTAAATAGACGGTAGATATATTCAAGCTCCGAGAAATGTTG[C/T]ATTTTGTAAAACGGTTTTTTTttAAAGTATACTCAGATTATTAAAAAGGTTCTGGTTTCA
BARCPV_1.0_Chr03_48366356_C_T	715640114	Y	Chr03	48366356	0.223762	0	N	Y	N	Y	N	1	3	87.801			2	CCCCCTAAAATCTTTATCAATCACTTTTCAGTCTTTTTGCGTAAGAAAATAAACCTACGG[C/T]AGTGTGACAAAGACTACAAGTGTAAAATATTCCAAATTCAACAAACTCGTTTGTCGAAAA
BARCPV_1.0_Chr03_48444795_T_C	715639553	Y	Chr03	48444795	0.441057	1.90476	N	Y	Y	Y	N	2	3	88.556	Y		2	TACGAACACGATTTAGACTCTGAAATATATATTGCGCTCCTGCAGTGACTGTTTACATCA[T/C]AAAACTTCAATTATTTTGCTAATATGTGGTTACTTTTACCAATTAATCAGCTTAAAAAaC
BARCPV_1.0_Chr03_48445603_T_G	715639552	Y	Chr03	48445603	0.47012	0.190476	N	Y	N	Y	N	1	3	88.556	Y		2	AGAATTGTCCGGATAAAaAAAaTTATGCTATGATTTCAAACCAGTGAAGTTCCAACATGC[T/G]CAAAACACTATAAATTTCCCAAAATTAAATGCAGACAGACTTAGTTGTCTCAATACCTGT
BARCPV_1.0_Chr03_48475205_C_T	715647430	Y	Chr03	48475205	0.389558	1.33333	N	Y	Y	Y	N	2	3	88.556	Y		1	AGTCCATCAAGCATCTCATGCTACTCCATGTGGAATTCAAACTCTCCATAATACACACGT[C/T]CCGATCATAGCACCGCCCcTAAAAGGCAACATCTCGGTAGCTTTTCACTTTTATGACACA
BARCPV_1.0_Chr03_48571537_A_G	715647429	Y	Chr03	48571537	0.31	0.380952	N	Y	Y	Y	N	2	3	89.544			1	CTTAATACAGCTATTATATTGAGATTCAAAGAGTACAATATTTTAACTCTAGCGTTATCG[A/G]TTAGGTCAAGTAATACATGTATGATTTTCTTTATGCAAAGTCTTAAATTGTTTTGAAGGT
BARCPV_1.0_Chr03_48878510_C_T	715648316	Y	Chr03	48878510	0.159046	0	N	Y	Y	N	N	2			Y		1	GTAGCTGTTCTTAGTCTTTAAGCCCCAGAGGCTTAAACTTGTTTTTGATTTGATGGTTTC[C/T]TTTATTGTGTAATTCAGTAATTGACACTTTGACTTGCTGACTTGGTTATGCAACTTTAAG
BARCPV_1.0_Chr03_49057057_T_C	715639509	Y	Chr03	49057057	0.47012	0.190476	N	Y	Y	Y	N	2					2	CTCTCATAGAAATTGTAACCGATGAAAACAGTTATAAAGTTATACTTTGTAATCGTGCCT[T/C]CGTAAACAGTCTACTGTTGCTCTTTTCTAATGGAAAAGTAAAGTGTACAGCTGAACTTTT
BARCPV_1.0_Chr03_49236025_C_T	715647338	Y	Chr03	49236025	0.471173	0	N	Y	Y	Y	N	2			Y	CDS	1	AGTTTTTCTATAAGTTGCTTGAGCCAAACTGAAAATGTTCAAAAACAACATTGGAAACAA[C/T]AGATACAGAAGCATGAGTCTTCTCTGTTCTCAATGGTTTCTAGTGATTCTCATGTGTTAT
BARCPV_1.0_Chr03_49319961_C_T	715647339	Y	Chr03	49319961	0.471173	0	N	Y	Y	Y	N	2	3	92.225	Y	CDS	1	TGATTTAAGGTTTATCCCAGACGACATGGAATTCAAACACCCACCTCGGGATGTTGCTAC[C/T]GAGGTATTTAAGATGCGATTGTAGTTGACATCCAATAGTATGCCAGATTAAAAAATCCAA
BARCPV_1.0_Chr03_49662957_A_G	715645123	Y	Chr03	49662957	0.368317	0	N	Y	N	Y	N	1	3	93.11			2	CTTGTCGTGATCATCTATTAATTACAATCATGAATGCTTTCTAATTTGAGTGGTAGATAG[A/G]TTAATTAGAGTAAATAATCATGAGAGTGGCTTCTAATTAGATGCAAAATGTTTGTCAATT
BARCPV_1.0_Chr03_49728839_T_G	715647987	Y	Chr03	49728839	0.499002	0.190476	Y	Y	Y	Y	Y	3	3	93.11	Y		1	CCACAATACAACATGTTCTTCTAAAACTGAATTTGCCTTCCTCTTTTGACAGTGCATTGT[T/G]TGTAGGTACACCTTGCTCCTGGAAGTAAATTTAACTTCCAAAAGTATATCAAAAGATCCT
BARCPV_1.0_Chr03_49994293_T_C	715645581	Y	Chr03	49994293	0.491054	0	Y	Y	Y	Y	Y	3	3	94.471			1	ACGGTTTGTTAGATTTGATTTCCAGTGAAGTTTCTAGGGTGATCTAATTCAGAGTCCTAA[T/C]GAGAAAAaCAAAAAaTGCCCAAAAAaTAAAAaTTAAAACTTTGAAAGAGGAAGTGTTAGG
BARCPV_1.0_Chr03_50004446_T_C	715645580	Y	Chr03	50004446	0.472946	0.380952	N	Y	Y	Y	N	2	3	94.471	Y		1	ATGAAAAaTTGAATAAGAAaTAACAGAAAAAAaGAAAaTTtGGTACAAaTATTATTGCAT[T/C]GACAATGAAGTAGGGACTCTATGTATGTACCTGATTGAAGTAAAGAGAACTACAATTGAC
BARCPV_1.0_Chr03_50018570_A_C	715645578	Y	Chr03	50018570	0.497006	0.190476	N	Y	Y	Y	N	2	3	94.471	Y		1	ATTAACAATAAAATGTCATCGGTGTCTGAAACAAATATACAACTTAACATCAATAAAACG[A/C]AAATATGGGTTCCTAGATAGGAATCTTCAATCAACATCTTCTAAATCTTAAAATAAAGTT
BARCPV_1.0_Chr03_50026474_G_A	715645577	Y	Chr03	50026474	0.34739	0.380952	N	Y	Y	Y	N	2	3	94.471	Y	CDS	1	CTCGCTTCGATCTTGCAACACCGCCAGAGGGATCCATGATACTCCTGCAGTCTCATTCAA[G/A]ATTCTTGCTCCAGACCTTGTTGAATCGGGCACAGAAGTACGTTCTTTCTTCTTCTTCTTC
BARCPV_1.0_Chr03_50082823_A_G	715645576	Y	Chr03	50082823	0.145709	0.190476	N	Y	Y	Y	N	2			Y		1	CAACTTGGTAAGGTATTCCATTTGGGTTACCTGTGTATAATGCATTATTTTATGTTCGTA[A/G]TAGTTGTGTTGTGTCATTTGAAGAAGAGTGTTATGGTATTTTTtGTCAGTTATATTTGCT
BARCPV_1.0_Chr03_50120639_C_T	715645575	Y	Chr03	50120639	0.346	0.190476	N	Y	Y	N	N	2	3	96.383	Y		1	ATCATGCCCTATGTATTTAAAGAAAGCGAGATGAAAAATCCAACCACCAACTACATGAAA[C/T]ATGTGAACAGCGTCACTTACAGCAGAATGTTCTGCATGACGACCGTCACGCCAATGCTCA
BARCPV_1.0_Chr03_50130001_T_C	715645574	Y	Chr03	50130001	0.352823	0.190476	Y	Y	Y	Y	Y	3	3	96.383	Y		1	TCAGTGTTCTTTCAGGCTCAACACGCTACAACATTCAATCAAAACACAGAAAGTTATAAA[T/C]ATGTGAAGATCACGAGAGTGTTGTTGAGAAATAAATTCCACCTAATTGAAAATACAACAA
BARCPV_1.0_Chr03_50143102_C_T	715645573	Y	Chr03	50143102	0.478958	0.190476	Y	Y	Y	Y	Y	3	3	96.383			1	ATCACGACTAAGACATGTTGCACACTCTTCACGTCCTATGCATTTTTTtAATTCAAATCC[C/T]AGTTCTTGATCCTGATACAAAAATACCTAACATCAGAACGCATGGCTTCCAGAAGTACAT
BARCPV_1.0_Chr03_50166830_C_T	715645572	Y	Chr03	50166830	0.312	0	N	Y	Y	N	N	2	3	96.383	Y		1	AAGACAGGGCTAGTGCATATGGGACAAAAACGGGCCGATGCATTTGGGACAAAGACAAGG[C/T]TAGTGTATTTAACATAGGATTTGTCAATGGAAAAGCCGGTGACGATGAATAACTACGAAT
BARCPV_1.0_Chr03_51720347_G_A	715646086	Y	Chr03	51720347	0.403579	0.190476	N	Y	Y	Y	N	2			Y	CDS	1	GACTAAATCATATGGAAGTCCAGTTTCATTAATTTCATTAACCcACCTTACAGCAGTCTT[G/A]CCAACTTTGTCAGCAAAGTATTTGCATGCAAGAAATTCACCTAATCTGCCAGTAACCTTC
BARCPV_1.0_Chr03_51734389_C_A	715646085	Y	Chr03	51734389	0.481038	0.380952	N	Y	Y	Y	N	2	3	111.892	Y		1	ACCGAAGGTTGCACCATGCATGGTACTAATGGGTCAAAATTGACATCTTCCTACTACTTT[C/A]TTGAATAACAAATGCAATTAGACTCAAAAGAAGTGACTACTGAGTGTTTATTTGTGCCAC
BARCPV_1.0_Chr03_51832400_A_G	715646084	Y	Chr03	51832400	0.301587	0	N	Y	Y	Y	N	2	3	114.264			1	TCATTACCCAAACACATAACTCACTCTGTTCCAGTGCAGCCAACAACATCAGTTACTCTT[A/G]GAATATCCCTTAGAGTACTGTCATAATCAAGACAAATTTCTTCTTTTTtAAGGTTTCATG
BARCPV_1.0_Chr03_51861822_G_A	715646083	Y	Chr03	51861822	0.479042	0	N	Y	Y	Y	N	2					1	GCTGTTAGCTAGAACTTTATGTTTAACAAAGCTGTGACGAAAAATTGTATAAAAAAaCTT[G/A]TAAATTACCTTCAACCCATCGATTTCTCCTTTCCCAAGTTTATCCACCTTATTTTGTTGA
BARCPV_1.0_Chr03_51914701_G_A	715646082	Y	Chr03	51914701	0.469062	0.190476	N	Y	Y	Y	N	2	3	115.053	Y	CDS	1	TGTTCCAGCAAACTCCAAAACCAGATAAACAAAGAAACTTGATTCCGAAAGAACTGCACT[G/A]AATCAATTTATCAAACACCTTCTCTGCATGTTGCCAATCGCAAACTCTGTCACTGATTGA
BARCPV_1.0_Chr03_51920390_A_C	715646081	Y	Chr03	51920390	0.301587	0	N	Y	Y	Y	N	2	3	115.248			1	CTTTTCTACCTCTATCAAGCTAGCTTTCTTCACAAAACAAAAGGGTCACTGATTTTGGTT[A/C]ATTTTATGACCAAAACTTTCTTGTTAACTACTGATATAATATGTACAACTTGTGTTTTTA
BARCPV_1.0_Chr03_52141173_A_G	715646079	Y	Chr03	52141173	0.48008	0.190476	N	Y	Y	Y	N	2	3	116.389	Y		1	TCATGCTTCTAGCATAGTTTTTGTTGTCATTtGGGTGGCAAAATATAAATATAAAACAGT[A/G]GATACTAATTTTAGTGTCCATTTAAAAATATAACGACTATGACAGGCATTAAGTAATATA
BARCPV_1.0_Chr03_52218635_G_A	715646087	Y	Chr03	52218635	0.40239	0.190476	Y	Y	Y	Y	Y	3	3	116.937			1	TGTCCTATTATTCTTCCAGGTGTTTTTTtATATTAATTAATAAATTTAAAAGGATGCTAA[G/A]GACAAAATGATCTTTTGGAAGTGCTAGGACCATTATATTTTACATAATATTTTCCATCAA
BARCPV_1.0_Chr04_3592_C_A	715649769	N	Chr04	3592	0.385542	0	Y	Y	Y	Y	Y	3			Y		1	AGACCAACCCCATACGGACGTTTCCATGACCGCTGGGTGCAAACCTGCAACTCAAAATTG[C/A]ATCACAAACATTGATAAGATATCCTTCCAGTTCTGATAAATTTTGCAGACAATTCTCAGT
BARCPV_1.0_Chr04_11168_T_G	715649768	Y	Chr04	11168	0.178357	0	Y	Y	Y	Y	Y	3			Y	CDS	1	TCATAAGAAAAAGGCCATAGAAGCTTTGAAACGGATGGAGAGCTGGAATCTATTCAGTGA[T/G]ACACAAGAGGTCAGCCAGTTAATCTTGGTTAATTTAGTAAATTACTATAATGAGTGGTGT
BARCPV_1.0_Chr04_25475_G_A	715649779	Y	Chr04	25475	0.201597	0.190476	Y	Y	Y	Y	Y	3			Y		1	GTTTtATTTTATTTTTAATAGCTAGTTCTTGTGGCCTCTTAACATCCATGTGATAAGTTT[G/A]TCATTTCTGCAAATAAAGACATTCATAACGCTTATTGTGATTTTTATCAGTTCTTAATAG
BARCPV_1.0_Chr04_33308_C_T	715649778	Y	Chr04	33308	0.198	0	Y	Y	Y	Y	Y	3	4	0	Y		1	AACCTTGATAGAACCTTTTATCTGAATGAATATTGAAAACTCAATTGAATCTGTTTTATA[C/T]ATTGTGTTTATATACAGAGGTTGTCTAACTAACTGAAAGTTAGTTAGAGTTTACAGCTGT
BARCPV_1.0_Chr04_46027_C_T	715649777	Y	Chr04	46027	0.198	0	Y	Y	Y	Y	Y	3	4	0	Y		1	GTACTTGTACTATTTTATATATAACATGCAATAGGAAGGATACAGTAACGCATTATGTGA[C/T]TTTCTTACATGTATCTATGGCATGTACTGTGACAGCTTGCTGGGTTTAGATTGGAGATAG
BARCPV_1.0_Chr04_55042_T_C	715649776	Y	Chr04	55042	0.198	0	Y	Y	Y	Y	Y	3			Y		1	TAaaTTTAATCCCAACCAACTACACCCAAAGCCCAGAATACAACGAGCATATTCACAATA[T/C]GTAAGAACAAGCCTAAGTAAAAGAAATGGAAACGATGATGTCATGATGACACACTAAGTA
BARCPV_1.0_Chr04_70941_G_T	715649774	Y	Chr04	70941	0.323887	2.28571	Y	Y	Y	Y	Y	3			Y	CDS	1	TGAGAAGGATAAGGAAGATATTCTTGAATGGGGTGTACCCAACAAGATTGACATGATTGC[G/T]CTTTCATTTGTTCGGAAAGGCTCAGATCTTGTTAATGTCCGAAAGGTTCTGGGTCCACAT
BARCPV_1.0_Chr04_80183_T_G	715649773	Y	Chr04	80183	0.212302	0	Y	Y	Y	Y	Y	3			Y	CDS	1	AGTCTCAAACATGATTTGGGTCATCTTCTCACGGTTAGCCTTAGGGTTAAGAGGAGCCTC[T/G]GTCAAGAGAACGGGGTGCTCCTCCGGGGCGACACGAAGCTCATTGTAGAAGGTATGATGC
BARCPV_1.0_Chr04_90666_G_T	715649772	Y	Chr04	90666	0.434783	0	Y	Y	Y	Y	Y	3			Y		1	TATTCTTATCTGAGCAATTTGATAGAGTGTTCCACACTGAATGAGTTCCTACCTTTATTT[G/T]ACAAAGCAGGTTCTGACCTTTTGATTAGGGAACTTCCTTCTATACTTGATGGATCAGCAA
BARCPV_1.0_Chr04_96165_C_T	715649771	Y	Chr04	96165	0.383065	0.380952	Y	Y	Y	Y	Y	3			Y		1	AAGAGAGTAAGTGAGAAATGTGCGAATTATAGAGTTAATTGCATTGAGGTAATAGGAATA[C/T]GAAGCGACAAACCAAGTGTTGGAAAATGTCGTTTCGAGCAACAAAATCGGTTTCGCAGTT
BARCPV_1.0_Chr04_101676_G_T	715649770	Y	Chr04	101676	0.18	0	Y	Y	Y	Y	Y	3			Y	CDS	1	CTCCTtCTTCAAACTTCTGAACCTCCCcACTTGGAAATACCACCTTTATGCCCCTCCAAT[G/T]CCTGTTCCCTGCTGCTGATAGAGTGCAAGAAATGTAGTTCCCCATCTTCAACTTTGCTTA
BARCPV_1.0_Chr04_212864_A_G	715640025	Y	Chr04	212864	0.392079	0	Y	Y	Y	Y	Y	3			Y		2	AAGCAGACAACTTAAAGAACAATTAAAGCTCCTTTGTTCATTTGTATCTTTTGTACAGTT[A/G]CAATTAACATGTAAGGATATTTCATGATTAAGAAAATGACAATGTAGGCATACTAATGAG
BARCPV_1.0_Chr04_218204_G_A	715648682	Y	Chr04	218204	0.391304	0	Y	Y	Y	Y	Y	3					1	TAGTTAGACTTTGTGCTATTTTGTTACATGGTTAGGTATAGTTGTACTTAGTTTATATAT[G/A]CTCGACCTTATTTAAATAGTTCAAAGTTGAATTTATACGTGGTTGTGTAATTTGTATTCA
BARCPV_1.0_Chr04_226600_G_T	715640024	Y	Chr04	226600	0.392079	0	Y	Y	Y	Y	Y	3			Y	CDS	2	CACAACTTCCATATCATTGCTATAGGCGTATCCTAATATATGTCTGCAACTCATGAAGAC[G/T]GTGCTCACAATAACAGCCTCTGCAACCCCAAGAATCAGAACCACACGAACAACCCCTTTA
BARCPV_1.0_Chr04_227060_T_C	715648681	Y	Chr04	227060	0.392079	0	Y	Y	Y	Y	Y	3			Y	CDS	1	TCTACTAACCTCTTTCTTCCAATCTGTTAGTGCTGTTACCAAAGCAAGAATAATTACTTG[T/C]AGAACAGACCCTGATAGAGTTCCCATCCAAAGTCCCTTGGCTTTTAGTTGTAGATAAAAA
BARCPV_1.0_Chr04_236736_G_A	715648680	Y	Chr04	236736	0.390873	0.190476	Y	Y	Y	Y	Y	3			Y	CDS	1	TTAGAGCATTTGATAACAGCATTGTTTTTATCAGAAGAGCTCTTCAAAAGCAAAAGAACT[G/A]CACAGAGCAAGAAGGGATATTGCCATGTACAAAGAGAGCAAACAGGCTGCGGAATCTGCG
BARCPV_1.0_Chr04_261173_A_G	715640023	Y	Chr04	261173	0.392079	0	Y	Y	Y	Y	Y	3	4	1.403	Y	CDS	2	CAAACCATCAGCAGAAAAGGCCATAGGAACAAAACGTTGTGCTAACCTCTTAACCCCTTG[A/G]TGGTGGTAACTATTAACCAAAaTCTCCCTTtCTtCCCCTTCTTTtCCTTCCTCATGAAAC
BARCPV_1.0_Chr04_262191_C_T	715648679	Y	Chr04	262191	0.323413	0.190476	Y	Y	Y	Y	Y	3			Y	CDS	1	TCCCATGGTGCGGTAGAAAGTCAGCAGATCAGACAGCTGCTCCACTGACATCTTTCCCAT[C/T]ACATTTTTGGCCATTTTCTCTCTTCCCTCATTCACCTTCACTCTCTCCACATATGACCCT
BARCPV_1.0_Chr04_297698_C_T	715648677	Y	Chr04	297698	0.392079	0	Y	Y	Y	Y	Y	3	4	1.403			1	TTTAAAATCTTTTTGGAACATTAGTTTAAAAGAGAAGTTATAGTTTATTCTATAATATTT[C/T]AATTTTTTCGTTCAATAACTCCATTTTGTTGAGGGTGTATAAACACATGATGATTAATGA
BARCPV_1.0_Chr04_328788_A_G	715648687	N	Chr04	328788	0.391304	0	Y	Y	Y	N	Y	3	4	1.403	Y		1	ATTAAAGTAAGAACTTTTGCCTTTCTTGAATCATTTGACTTTAATAATTTCTTCTAAATT[A/G]TGGTTTGGGCAAGGTGCTAAAGTATTTTTTGCCTTATACGTCATTACAATATTTTTAAGG
BARCPV_1.0_Chr04_354682_G_A	715648686	Y	Chr04	354682	0.391304	0	Y	Y	Y	Y	Y	3			Y		1	CTGATAAGGTGCAGAATACACACTGATTTTACATCCATTTTATCTTCATAACACTTCACA[G/A]CCTATTCAACCAAGGACCATTATCTTAAGGAAGTGTTTAAGTAGCTTCTTTGAGGTCTTT
BARCPV_1.0_Chr04_361766_A_G	715648685	N	Chr04	361766	0.390099	0	Y	Y	Y	Y	Y	3			Y	3UTR	1	ATTTATGCAGATAACATGTGACAGTGGTGAGAAAAAGATACCCTGTGAGAACTGAATAAA[A/G]GGGCTGCATTGTGCATTGGGGTTCATTTCAAGATTCTGTTTGGACCAATCATTGGGTGTT
BARCPV_1.0_Chr04_370519_C_T	715648684	Y	Chr04	370519	0.391304	0	Y	Y	Y	Y	Y	3	4	2.552	Y		1	TAGCTCGGGTTGCACGCTGTCGTTATCTCGAGCTACAAAATTTGCAAATTCAAAAGAGTA[C/T]TCAAGATCAAATCATACCTTGTAACCAGACATCAAATCCATCCTCATAGATCACAAAATG
BARCPV_1.0_Chr04_381360_T_C	715648683	Y	Chr04	381360	0.391304	0	Y	Y	Y	Y	Y	3			Y		1	TCATTGCTGTCTTCTAGAATGATCTTGCTTAACTATGACTCTAAGAGAGATTGAATGAAT[T/C]TGCAGTGAAGTGCGCATTGAGGGATTGGAGACACTTGATTtCTTTGACAATCTGATGAAC
BARCPV_1.0_Chr04_447225_T_C	715642306	Y	Chr04	447225	0.493069	0.190476	Y	Y	Y	Y	Y	3	4	3.072	Y	CDS	2	CCTTTtCCCTTCCCTTCTCTCAGCAAAACTGTCAACAAGTCAACATGAGAACTTTCTtCC[T/C]TTTCATTTTCATCGTACTTGCTCAGATCTTCTCTCTTGGACTCTATGCATGCATATATGA
BARCPV_1.0_Chr04_459198_A_G	715650924	N	Chr04	459198	0.306324	0	Y	Y	Y	Y	Y	3	4	3.072			1	TATCACATGTTGACGGTCTTACGATCAGGACCTTTTGCTGACAGCTTGGGCATGCAGTCG[A/G]CTGCAAGTTTAGACGAGCTTAGGCGGAGAGCCGCCAAATTTATGTAGCTGGAGGAGTTGA
BARCPV_1.0_Chr04_487659_T_G	715649436	Y	Chr04	487659	0.14	0.380952	Y	Y	Y	Y	Y	3	4	3.072			1	TGAATAAATAAAATTGATAGAAAATAGTGAATAATTATAACTATTTTTCTAAGGATCTTT[T/G]GCTAAAAATAGGTTGGTAGCTGGGAGAAAAGATGTTCATAAGTGCCTAGTGCCTACCCAT
BARCPV_1.0_Chr04_513972_T_C	715649430	Y	Chr04	513972	0.363095	0	Y	Y	Y	Y	Y	3	4	3.072	Y	CDS	1	ACAAGAACATCAAAAGAAATCAATGTCTAAATAATTACCAGAAGGTTTCACACCAAGATC[T/C]TTCTCTGTTTGAGGAAGATTGATAACTTGCCTTGGAACCTCTGGAGGAGTGGCACAACGG
BARCPV_1.0_Chr04_532254_C_A	715649432	Y	Chr04	532254	0.466934	0	Y	Y	N	Y	Y	2			Y		1	TATCATGTATATGACAGGTTGCATGTGTTACAAAAGACAAAACACTAATCCCTATTTATA[C/A]TTGTATTTTTAGGCTTTTAATTCTAATTAAATAAGAAAACAAGTCTAGATGTAATAAGGA
BARCPV_1.0_Chr04_547509_T_C	715649433	Y	Chr04	547509	0.386139	0	Y	Y	Y	N	Y	3			Y		1	ACAAAAAaCAAaGGAAAaCATAGAACAACTTATAAGGACCACAAATAATAGCCAAGCTCA[T/C]TGGTCTTGATTCTTGAATGCAAGACAAGAAAACCAACCACAGGCATCTGAAATCAGCCTC
BARCPV_1.0_Chr04_554477_A_G	715649434	Y	Chr04	554477	0.139721	0.380952	Y	Y	Y	N	Y	3			Y	CDS	1	AACAATCTCATCAGCTAAATTCTTTAACTGTGGCTCAAGCAAACGCACTGACACAGTCTC[A/G]TGACCAATCTCAATTCCCTTTACTACAAACAGATCTGAAAATACACCCTGCAAAACAGGA
BARCPV_1.0_Chr04_575006_C_T	715649437	Y	Chr04	575006	0.41	0	Y	Y	Y	Y	Y	3	4	3.072	Y		1	TTGCAAGAAAATTTACTCGGACTGCTGCTTTAAGGCTTCTTGATTTGGTAAGTTTATGTA[C/T]ATTTCATGGTTTTCTTCAAGTGTTATAGTTAACTTTCAAACATTTTTTGAAGGGTCTTTT
BARCPV_1.0_Chr04_580673_C_A	715649425	Y	Chr04	580673	0.264822	0	Y	Y	N	Y	Y	2			Y	CDS	1	TGTGATTGCCAGCATGGAGCATTGCAACGATTTCATGTTGCTGGGAACTGAAGCAATATC[C/A]CTTGGTCGTGTTGGTAAGTGAAATGTACACAACATAACATAAAATTAACTATATTATTAG
BARCPV_1.0_Chr04_586619_T_C	715649426	Y	Chr04	586619	0.497984	0.190476	Y	Y	Y	Y	Y	3			Y	CDS	1	TTGTACTACTTCGATCCTAGCTCCGACAAGCCGGGAAAGCTCCCAACTTCTGTCAACAAC[T/C]TCGTTGTCGGCGTCGCCCTTGTCGGAACCCTTTCCGGCCAGCTAGTCTTCGGCTGGCTCG
BARCPV_1.0_Chr04_593836_G_A	715649427	Y	Chr04	593836	0.125749	0	Y	Y	Y	Y	Y	3					1	TTTCTTTCTTTTTTtCCTTTACACCTCTCAAATTGATGTTACTTCTCGGGTTAGTTTGCT[G/A]TGAAAATGCTTCAAATGGAGAATAGATTTGATTAGAATATCAACCACTTAAAATTGTGCA
BARCPV_1.0_Chr04_607533_G_A	715649428	N	Chr04	607533	0.452381	0	Y	Y	Y	N	Y	3			Y	CDS	1	TCCAAAACCTGAATCTGTTGCACCGTCTGATTGTGTCAGTGATCCAGAGGAAAaGGAAGT[G/A]AGTGAAGAAGATGATGATGATCGGAATCATAAGCATCGAAGGAGGGACGCTCGCTCTCAA
BARCPV_1.0_Chr04_1023350_C_T	715646901	N	Chr04	1023350	0.327381	0	Y	Y	Y	Y	Y	3			Y		1	AATGTGTGCAAATTTCGCAGTCTGCGAGAAAAGATAAACAAGGAGTTCAGGTTATAATAG[C/T]AGTTTCATCACAACGTTTGATATTGTAGAATATTGCAGCAAACAAATGCAGCCAACGCAG
BARCPV_1.0_Chr04_1036037_T_C	715639414	Y	Chr04	1036037	0.327345	0	Y	Y	Y	Y	Y	3	4	3.072	Y	3UTR	2	TCTTCACGCCACCTGATTTGGAGAGTGTGTTCAAGTTTCATAAAGCCAAATGATTCGACT[T/C]CATTCAACTAACAGCAAACAGGGACTTAGAAGAGAGAGATTTGGGTAGTGTACTTTTATT
BARCPV_1.0_Chr04_1038110_T_C	715646904	Y	Chr04	1038110	0.447525	0	Y	Y	Y	Y	Y	3					1	ACACAAAAGTCATAAACACAAGCGTGTTATATTGTACATGTGTGGGTCAAATTGTCTAAC[T/C]AGTCTAAAGCTACCTTACCCATGCAAAAGAAAAAATCTTTtCAATAGTTAACATCATTGG
BARCPV_1.0_Chr04_1058238_C_T	715646915	Y	Chr04	1058238	0.298805	0	Y	Y	Y	Y	Y	3			Y		1	ATGTTAACCAATTCAATTCCTACAAATAAAAAAaTGACGTTAGGCAATGGTGTTAACCAA[C/T]GTTGGTTGACGAATGTGGAAGCGCGATTTGTGTCCTTCAACCAAAGTGATCCAGGATTTA
BARCPV_1.0_Chr04_1086023_A_G	715646916	Y	Chr04	1086023	0.476	0.190476	Y	Y	Y	Y	Y	3	4	3.072	Y	CDS	1	ATTAGGCACTAATGTTCTTACTGTTTGCAAAAGGGAATCAGAATCCTCACGGAAGACATT[A/G]TTCTTCCTGCCACTTGCAGTCTCCAGAACAAGTACTCCAAAACTATACACATCTGCTTTA
BARCPV_1.0_Chr04_1099511_T_C	715646886	Y	Chr04	1099511	0.186	0	Y	Y	Y	Y	Y	3	4	3.072	Y		1	AAGTCCTAATCAGTTATGTATTGACATTTTGAAGGGAAATGTTATAAAGAGATTGTATTG[T/C]GGAGGTTTAGCCATTTTTCAAATATGAGATCACAATTTTTTTTGGATAGTATTTGTATGT
BARCPV_1.0_Chr04_1105555_A_G	715646887	Y	Chr04	1105555	0.0874751	0	Y	Y	Y	Y	Y	3			Y		1	GGTGAATAAATTTAGGGTATTGCCCTTACTATTTGGTGGTTTTGGATTTGCTTTTAACAT[A/G]GTGGTTTTGTGTACTGCAGCTTATATTTCCTTACCTGGATTTGAACATAAAGTATTTTGA
BARCPV_1.0_Chr04_1126285_G_A	715646888	Y	Chr04	1126285	0.478175	0	Y	Y	Y	Y	Y	3	4	3.072	Y	3UTR	1	TTATTAACTTAAAATTATAATATAGTTTATGAAGTCAAAGTTGAGATGAAGTCTTGTAAT[G/A]AAACACTGATAAAGCATGAACACCATGATGTGAGCAATGAATCTAGCTCAAGAAAAGAAC
BARCPV_1.0_Chr04_1134467_G_A	715646889	Y	Chr04	1134467	0.242063	0.190476	Y	Y	N	Y	Y	2					1	CTTCCTGCACCATATTACTGCACCCAATTATAGTATGAAAAGATGCCCTTAAATAAAATG[G/A]GGGTACATATCAAAACATTCCAGACCCCTTTTTCCAGAATATGTTTCTGGATATTTTTTT
BARCPV_1.0_Chr04_1140628_A_C	715646890	N	Chr04	1140628	0.243564	0.190476	Y	Y	N	Y	Y	2			Y		1	CTTTGATCAACACAGTGGGTAAAGAACACATTTTCATATTTTATGGGCCCCAGAATAAGA[A/C]AAAaTTATAATAAAAGTAAGAATTAACAACCTAATGTCCTTGATATCAAGTCCCCGTGCA
BARCPV_1.0_Chr04_1147939_A_C	715646891	Y	Chr04	1147939	0.243564	0	Y	Y	Y	Y	Y	3	4	3.072	Y	CDS	1	CCGATGAAGAGCTACCTCAGCCCCACCAATTCCAGAAAAGAGAGAAAGAAGATTGATACC[A/C]TCAGGATACATCTCCTTCAGAACTGACAAGTGGTATGCCACAGTGTCAACCTGAAATGAA
BARCPV_1.0_Chr04_1155846_G_A	715646892	Y	Chr04	1155846	0.237624	0	Y	Y	Y	Y	Y	3			Y		1	GTGATGGTTGTTCTCAAAAGAAATATGGCAGAAGTACCGTCAACATCAAGAGGTGTGAGC[G/A]ATGTTGTATGACCCCATGATTCAACATTCTTTCATCAAACCCTAGCTTCTCACACGATCC
BARCPV_1.0_Chr04_1165722_C_T	715646893	Y	Chr04	1165722	0.273092	0.190476	Y	Y	Y	Y	Y	3	4	3.072			1	CTCTTCTTCTGTTTTTGATGTGTTATTTTTtAAATACAAGAACAAGAAaTGAGGATTTTT[C/T]TTTGAAAAATTAGAGTCTTTGGTATGGCCCTCCACAACGTGGTTCTATAAGATTCAACCC
BARCPV_1.0_Chr04_1216789_T_G	715646895	N	Chr04	1216789	0.40159	0	Y	Y	Y	Y	Y	3			Y	CDS	1	TAAAGCATCACATACAAGCTCAGTGGCTGCTGTTCTGCAATATCCTCCAGTTTATATGGG[T/G]AGGCTTTTTGATAGCTCAAATTACCAAACCGAGGAAGATGATGGGAAAAAGGTTATTGAT
BARCPV_1.0_Chr04_1224240_C_A	715646896	Y	Chr04	1224240	0.316103	0.190476	Y	Y	N	Y	Y	2					1	TTATCAAATATTGCAAATCAAAAAATGTAGTAGAAATGGTGTTTGGTTTATCAGGTTACC[C/A]ATATATTCATCAGTAGATGTAATATGCAGGATTGAAACATTTCTAAAAGGTGTTTCTTTT
BARCPV_1.0_Chr04_1248989_C_T	715646897	Y	Chr04	1248989	0.387226	0	Y	Y	Y	Y	Y	3	4	3.072	Y		1	GTGCTGAATGATAATGTCTGTGGTAACAAGCTATTCGATAAAATGCATAAACTGCAATTA[C/T]ATTTGGATGACCTTCAGAATTGAAGCACATCATGATGTGGCACTATTTTGTAGCATTTGT
BARCPV_1.0_Chr04_1270861_A_G	715646898	Y	Chr04	1270861	0.327381	0	Y	Y	Y	Y	Y	3					1	TTATTATCTAATTCTTTTACTCATATTTCGATTCTtGTTTTGATTCAGAGAATCAACTTG[A/G]ACTTTGATTAATTAGGCTCACCTATAGTAATAGACGTTTCCTTCATGCCGTCTAGTCTAA
BARCPV_1.0_Chr04_1278699_C_T	715646899	Y	Chr04	1278699	0.464143	0.380952	Y	Y	Y	Y	Y	3			Y		1	GACCAGTAGCACTGTTTGAAGGACCCTAAATGAGTAAAAGAAATGGCAATGGTTACAAAG[C/T]ATTCAACCACAATTCACCTAAGTTCCATCTTTGATAATTAATGAAATCAAACATTCAAGC
BARCPV_1.0_Chr04_1386459_A_G	715639413	Y	Chr04	1386459	0.464143	0.190476	Y	Y	Y	Y	Y	3					2	ACCATCAAAGTAAGATAAATAAACTTTTTCCCGAGCACTTTATATGCCATTAAGCCTCTA[A/G]CCGAAAGAAAAGGTAGATGAAATTAAAGATTAAAGATTTGAAGGCATATATAAAATGTGA
BARCPV_1.0_Chr04_1425710_C_T	715646902	N	Chr04	1425710	0.213147	0.380952	Y	Y	Y	Y	Y	3	4	3.072	Y		1	GTATTGGGGAGGTGTGTTGGAGGATTCCAAGGCCAATAAAGAAGCAAATCCAAACTACTA[C/T]AGAAGAAAAAGTCCATTCAAAATTAAACACATTTCCCAACCAAATTAGCAGCTAATTAAT
BARCPV_1.0_Chr04_1433996_G_A	715646903	Y	Chr04	1433996	0.441352	0.190476	Y	Y	N	Y	Y	2			Y		1	TGTTGATTATTACTATTCAGACAAACTTATGAGTTATTATGATACACAAGTTACAATGAA[G/A]GTTGTACAGACAAAAGCAAATAAGATATTTAATTTGACTCTTTCCAGAGTGCCCAAATAT
BARCPV_1.0_Chr04_1462898_A_G	715646905	N	Chr04	1462898	0.316832	0	N	Y	Y	Y	N	2			Y		1	AGCAGTGCAGGTAAGCAGCCCCCAAAGCATTGTTGACATTACCATATACAACAGAGCAAT[A/G]AAAGTGGTTCTGGAACTAACACTTGTAATGGCTACATTTCAGCAACTATACAATGAAGGG
BARCPV_1.0_Chr04_1469118_G_A	715646906	N	Chr04	1469118	0.434783	0	Y	Y	Y	Y	Y	3			Y	CDS	1	ACCAATGCTGCAATCCACTGAAGCCACATCTGCTTCATGGCCATTTGCAGCCATAGCCAT[G/A]CTTGCCAACACATAATGCTCTAGAGCAGCTTCATAATCACCCTTTGAGTCACAGATAAGC
BARCPV_1.0_Chr04_1479744_G_A	715646907	N	Chr04	1479744	0.435644	0	Y	Y	Y	Y	Y	3	4	3.072	Y	CDS	1	TCACTTGACCACTCTCAAAGTAAGGTCTTAATTTGTCTAGGATTGATCCTTTGGAAGTTA[G/A]CACAAAAGTGATTGCTGGTGGATATCCAGGTGGTACTATTGTCACAACTTTTCCATCTTC
BARCPV_1.0_Chr04_1485804_T_G	715646908	Y	Chr04	1485804	0.43083	0	N	Y	Y	Y	N	2			Y	CDS	1	AATGTCTTCTGTGTTTCCATATTCAGAATAAACCCAAGCTTTTATGTGTGATGGAATGCT[T/G]GGAGTAGTTGCCATTGTGAGAGTGGCTTCAAGGGAAAAGAGTAAGAGGATGTTAGAATTA
BARCPV_1.0_Chr04_1497419_A_C	715646909	Y	Chr04	1497419	0.431683	0	Y	Y	N	Y	Y	2			Y	CDS	1	CCAATTACTCACTTTCTTGGACACTCCATCACGTGCCCCTTCTTCAACATCTTCCACATC[A/C]ATCACTGTCACACTCTTCTTGTTCACTTCCTTGATGGCACCATCGCTGATGGACTGAGAG
BARCPV_1.0_Chr04_1503482_T_C	715646910	Y	Chr04	1503482	0.442231	0.190476	Y	Y	Y	Y	Y	3	4	3.072	Y	3UTR	1	CTGATGATCCAAAATGGGGGGAAGTCAATATTCCACAATCACGGATCCCAGAAATTCCTA[T/C]GCAACAGCACTGGTAAGGTAGCTATTTAACAACACTGATTTTACATTATACAGATAAATA
BARCPV_1.0_Chr04_1522502_G_A	715646911	N	Chr04	1522502	0.442231	0	Y	Y	N	Y	Y	2	4	3.072	Y	CDS	1	TCCTGGATTAGAGAAAGAGATTGGAGCAAATTTTGAGGAGGACCTTGATGCCATGCTTCC[G/A]AAGTGTGATGTTATTGTTATCAACACACCTCTTACTGAGCAGACAAGGTATAGTCTCAAT
BARCPV_1.0_Chr04_1575721_A_G	715649973	Y	Chr04	1575721	0.118812	0	Y	Y	Y	Y	Y	3	4	3.072	Y		1	GATGAAATAGTGAGCATTGGCGCTGAATTTTATGGGAGCAACTCTTCATTTCCATCATTG[A/G]AGAGATTGGAATTCGACAAGATGAAGGAATGGGAAGAATAGGAATGTAAAACCACTTCTT
BARCPV_1.0_Chr04_1627690_A_G	715649971	Y	Chr04	1627690	0.118812	0	Y	Y	Y	Y	Y	3			Y	CDS	1	ATGTTTGCTCTATAATTTGCTAATACTGAAGTTGAACTCATGTGGGTTTTTGGAGGAGCT[A/G]CCTTCAAATTTGTATAAACTCACCAAATTGAGGTGCTTGGAATTTCAATATACAAAAGTG
BARCPV_1.0_Chr04_1721502_G_A	715647820	Y	Chr04	1721502	0.214712	0.190476	Y	Y	N	Y	Y	2			Y	3UTR	1	TAAGATGACCCTCATTTTtCTGTGAGTGAACCAAAAGACTAAAGCAGCTTAGTTTCTGAA[G/A]TATAATTTCATATTATGCAGTGGAAACCACAGGCTTCTCATTGTTAAGTCTCACTATTTT
BARCPV_1.0_Chr04_1728453_G_T	715647821	Y	Chr04	1728453	0.335984	0	Y	Y	N	Y	Y	2			Y		1	TTGCGATTGGTAATCTTATTTTTACCATTTTTAATACAATTTTGCATTTAATGATCTAAT[G/T]TACTTCATTTTTCTCTGCATTTTCCCCTCGTAATGTTCAGAGAAAAGTTGTACTTCTGTC
BARCPV_1.0_Chr04_1739357_G_A	715647822	Y	Chr04	1739357	0.43083	0	Y	Y	N	Y	Y	2			Y	CDS	1	TTCTTTGTGGAACTGCAGAATCTGAGGCCAGAGATTCCACGATGTTGTCCTAGCTCTCTG[G/A]CAAATGTGATGAAAAGATGCTGGGATGCCAATCCTGATAAGAGGCCAGAGATGGATGAAG
BARCPV_1.0_Chr04_1745263_T_G	715647823	Y	Chr04	1745263	0.463074	0	Y	Y	Y	Y	Y	3			Y	5UTR	1	ACCATTTGGGACTGAGGGAAACACAGTAGTGGCAGGGGATAATGGCTGCCATTGAAATGA[T/G]GCCAACAACAATTTCAGAGAACAAATTTCATGTGACACAAAATTGGAGAGAAAGAGACAG
BARCPV_1.0_Chr04_1804842_C_T	715647804	Y	Chr04	1804842	0.472112	0	Y	Y	Y	Y	Y	3	4	3.924			1	TATTTTGGATAGTACAAATCAATAAGTAATGTCAGATCCAGATTTATCATTAATACGTAT[C/T]CTGGGTGAGGGATTTTGATTTGTATTACTACTTGTATTGTGATTTGTAACAGTGCGTGTA
BARCPV_1.0_Chr04_1821421_G_T	715647805	Y	Chr04	1821421	0.232143	0	Y	Y	Y	Y	Y	3	4	4.279	Y		1	ATTTGGTCTTCTTAGTTTTCTGTTGATACCCTTTTGTGTATTGAAAATTTGGATTTGAAT[G/T]GTATGTTGTGGAGTAGTTTTtGTTTGTTATGGCTTACTTTTtCACAAGTACTTTGGTGTT
BARCPV_1.0_Chr04_1827663_C_T	715647806	Y	Chr04	1827663	0.435644	0	Y	Y	Y	Y	Y	3			Y	CDS	1	TGCAGCACTTGCATCAACAACTATTCGTGAACGTCCTCCAGGCAAAGTTGAAGCCCAATA[C/T]AATCGACCGATGGAATCAATGCCCAAAAaCTCCCGACGAACAGAGAGCCTCAACAGCTGT
BARCPV_1.0_Chr04_1833878_A_G	715647807	Y	Chr04	1833878	0.395626	0.190476	Y	Y	Y	Y	Y	3			Y	CDS	1	ATTGACCACTGCAGATCTTGTTGACTTTTTTTTtCTAGACAGAGACCCACTTAAAGACGC[A/G]AGAGACCTCTCATTTCTTAGTTCAGACTCAACAGAGTTGAAGCCAGACATTAGCCCCAAA
BARCPV_1.0_Chr04_1845589_T_C	715647808	Y	Chr04	1845589	0.22619	0	Y	Y	Y	Y	Y	3			Y	CDS	1	CAGGTTGTTACCTATTTGCAAGCACAGTTTTCATGCTCAGTGTATGGACACATGGCTTCT[T/C]AAGACACCCTTATGTCCAATTTGCAGGTCCACTGCTCATTCTCATAGTGAAAACCAAGTT
BARCPV_1.0_Chr04_1865273_G_T	715647811	Y	Chr04	1865273	0.352201	4.95238	Y	Y	Y	Y	Y	3					1	ATTAAGTGTAATAATTGAATTGGAGAAAACTAAGCAAAGAACGTGTTTAGTGTCAGAAAT[G/T]GGAGAAGGTGTTAAGAATGAAATTAATAGTTTGATTTGAAAAATAGTTCAGAAAATAACT
BARCPV_1.0_Chr04_1883748_C_T	715647812	N	Chr04	1883748	0.328685	0	Y	Y	Y	Y	Y	3	4	4.671			1	AAGATACAAATACGTAGTTCATTCGTCTTTTCATCTGTATATTGATACAAATACGTAGTT[C/T]ATCTGTCTTTTCATCTGCATGAACGACATTCACTTGATACAAATACGTAGTTCATCCATC
BARCPV_1.0_Chr04_1889393_C_T	715647813	Y	Chr04	1889393	0.346614	0	Y	Y	Y	Y	Y	3			Y		1	TATTTATCTTTATCCCTTTAAAATCTTAGAGCATGTTGATCTTCAAAAGCTATGCATTAA[C/T]ATTATAGGCATAGCTGTGCTTGCTGCTGTTGGATTCTTTGGCTATATGTTAGCATTGCTG
BARCPV_1.0_Chr04_1898833_A_C	715647814	N	Chr04	1898833	0.389328	0	Y	Y	Y	Y	Y	3	4	4.671			1	TGAATATGAAACTCATATTCCATGTATCCTTGAAGAAATTATAAAGACCAGGCAAAACAA[A/C]ACCTCAAATTCAGTTATGCCTACTACAATAAGATCTCAAAGGATGAGATTTCCTTTAACC
BARCPV_1.0_Chr04_1904372_G_A	715647815	Y	Chr04	1904372	0.234127	0	Y	Y	Y	Y	Y	3	4	4.671	Y	CDS	1	cACTGAAACCTTCCCATCTTCATGTTCCATTCCTTTGGTGAGCCTTGTGACTTGACCTTT[G/A]TCAATTTCATGGTTTAAGGCCACTCTGAGGTCAGAATTGCCAACCACATATTGGTAAGAC
BARCPV_1.0_Chr04_1918812_C_T	715647817	Y	Chr04	1918812	0.213861	0	Y	Y	Y	Y	Y	3			Y		1	TGATTTATAAGATCATAAACTGTTGAATTTAGTTCATTTGCACTTTACTCTCAAGATATG[C/T]TCCTTACTTTAGAGGATCCACATTATTTTTGTGAACAAATTTCTTGGTACTTTATATGGA
BARCPV_1.0_Chr04_1953313_T_C	715647818	Y	Chr04	1953313	0.234127	0.190476	Y	Y	Y	Y	Y	3	4	5.066	Y	CDS	1	TCTTTAACTTGCATGGATTTGGTTGGTGAATAGGGaTGCAAGTGCTGTATATGGAAGCAA[T/C]GGAGAAGTTTTACAGAAAGTGAGAACTTTCAAAGATGGAAAGGTAAAGATATCAAAAGAT
BARCPV_1.0_Chr04_1982297_C_T	715647819	Y	Chr04	1982297	0.382937	0	Y	Y	N	Y	Y	2					1	TAATATCAAGTATCTCAATTTTACTGAATTTCTCTATTTCCAAGTTCTGACAACCAAGTG[C/T]CTCATGCTCATATCAAAGCATATTGAAACTCATTTTATGTCAAATTTATCAACCTAATGA
BARCPV_1.0_Chr04_2000276_A_G	715650013	Y	Chr04	2000276	0.205589	0.380952	Y	Y	Y	Y	Y	3	4	5.853			1	TAGTCAAATAATTCACATCAAAATTTATAACATGTAGCTGACTAAGTCAAGTAATGTGCA[A/G]AATTCTTTGTTCATAATTAATAAAACGCTTCCTTAGGGATTAAGAGTCAAAACATCAAAC
BARCPV_1.0_Chr04_2007584_T_C	715650008	Y	Chr04	2007584	0.206759	0.380952	Y	Y	N	Y	Y	2			Y	3UTR	1	CTTTCACTGAGATGCAAAGCAATGGCTTTAATAAAAGGTTCCTGACTAATATAATCCTTT[T/C]CAGTTCAAAATAGGATTTAAGATTTACATGTCAACAAGCATCAGATCAAATGGTTATGTA
BARCPV_1.0_Chr04_2013445_C_T	715650009	Y	Chr04	2013445	0.294235	0.190476	Y	Y	Y	Y	Y	3	4	6.043			1	TTAATTAGTAGACATGATGACAGGTATAACATAATAATTTTTCTGTGATTTTCATCTCTT[C/T]TACATCTAACACACACGTGTATATATATATACTATAATTACTGATTATATATGAAGTTGT
BARCPV_1.0_Chr04_2026101_T_C	715650010	Y	Chr04	2026101	0.294235	0.190476	Y	Y	Y	Y	Y	3	4	6.043	Y	5UTR	1	TTAAAAGCCAACAACAGAGGAAAAAGTCTCATTTGGGAGTGACCCTTTTGTTTTTtGTTT[T/C]GGATACATTTATGATGTTGAGGAAAACTATCTGATTAGTTTCAATTGTCATTGGTGAGCA
BARCPV_1.0_Chr04_2032440_A_G	715650011	N	Chr04	2032440	0.205589	0	Y	Y	Y	N	Y	3					1	AAAGTGTAAAATTCACAAGGGCAATTTAGTCTTTTCAACCAATTAAGGGGATGCATATCT[A/G]AAAATGGGAGTGGAGAAAGGAAAAGTCTTGATATAAGGATTATAGATCCAATTAGAACCC
BARCPV_1.0_Chr04_2042216_A_G	715650012	Y	Chr04	2042216	0.205589	0.190476	Y	Y	Y	N	Y	3			Y		1	AATCCCTATGGCATAATTGAATTGTTGAAACACATTATATTCCTGAATCCCCTTGCCATT[A/G]AGCTTTTTATATGCAGAATATGGCTATCTAATTGTCCAATGAGTCTAGTTTTTCTGCAAT
BARCPV_1.0_Chr04_2059126_T_C	715650014	Y	Chr04	2059126	0.244533	0.380952	Y	Y	N	Y	Y	2			Y	3UTR	1	AAGTTATAAGTCTGAATGCATGAGTATCTGGTTTGATCAAGTTGCTGGTGCACTTAATAA[T/C]CGAGTGATGATCATCATAAATTACAGAAGTAATCGTGTTGATCCATTGGTTCAACACTGT
BARCPV_1.0_Chr04_2064654_G_A	715650015	Y	Chr04	2064654	0.345924	0.190476	Y	Y	Y	Y	Y	3			Y		1	ATTTCATTGCACGTGTCACCGACTTGAAATTCCAAATTTGATTAGAGAACAATATCTAAG[G/A]TTCTGCATATGTATGCTTTACTAAATCTTATTAGCCTTGAGTGTAACTAGAGTAGAATTT
BARCPV_1.0_Chr04_2072060_T_C	715650016	Y	Chr04	2072060	0.416499	1.52381	Y	Y	N	Y	Y	2			Y	CDS	1	TGAAGCTTtATCCAAAGCTTGCGCCGATTACAGAACCAACCCCACCCTTTCCGTCTTCAA[T/C]GACATCATGACTCCGAACAAGTTCGACAATGTGTACTTCCAGAACCTTCCCAAGGGTTTG
BARCPV_1.0_Chr04_2112520_G_A	715646250	N	Chr04	2112520	0.193227	0	Y	Y	Y	Y	Y	3			Y	CDS	1	GTGCAGTCCTTGAAACTAAAGCAGCCAAAAaCCGATTCTTCCATCCACCATTAGCAGCAG[G/A]GGATGAGGAAGAAGCTGAAACTCCTCTGCTACAAGCATGATCAGCAGGGAAACGGTGCTT
BARCPV_1.0_Chr04_2136250_A_G	715646249	Y	Chr04	2136250	0.189621	0.190476	Y	Y	Y	Y	Y	3			Y	CDS	1	TCAGTTCGATGGAGTTAGTGATTCTTTGGTTGATACTGAGCATAGCGTCTCAATTAGCGA[A/G]GTAATGGAATCATCAATCATGTCATCGAAGAGTCATGCTGACCTATCAACTCTGGTGAGA
BARCPV_1.0_Chr04_2142286_C_A	715646248	Y	Chr04	2142286	0.206	0.190476	Y	Y	Y	Y	Y	3			Y		1	GACTAACGGCTTTACAAATTTCCTAACAGTTGGAAATCCAATTCTTGCTATTTGCAATCA[C/A]ATCTGTGTATAATTTATCTTTtTTTTTtCTGGTATAAAGTTAACAATTAATACATGACTA
BARCPV_1.0_Chr04_2147821_A_G	715646247	Y	Chr04	2147821	0.185714	0.571429	Y	Y	Y	Y	Y	3	4	7.956	Y		1	GAGTATTTGACTAGTAGAAGCTTAGTAAGAATTATTATTGCATTGTTGTTACTGGTATTA[A/G]GTCTCTAAAATAGTATCTGAAATAGTTtATGGCTCGATTCAAGGCTACAGGCAAaCAaGA
BARCPV_1.0_Chr04_2153405_A_G	715646246	Y	Chr04	2153405	0.205589	0.190476	Y	Y	N	Y	Y	2			Y		1	AGTTCTGTTTGTTTACACAGTTTTCTTTTGGCTTTCATGGATACTCATTCGTGAAATTGG[A/G]TTAAGCTTTTCAAAAAATTTGTTTATCAACACTATGTTTGAACAGAAACTAATAAGAAGA
BARCPV_1.0_Chr04_2178809_A_G	715646244	N	Chr04	2178809	0.479125	0.190476	Y	Y	Y	Y	Y	3	4	8.541			1	TTAACTATCAGGAATAAATGTGGATTAAAAGAGGATGTAAATAATGTTGACCAAACTCAT[A/G]AGCGGATGCAAAGAAAGTAACATGCAAAAAAAAAaGAaTACAATTTTTAAAAAAaTAaGT
BARCPV_1.0_Chr04_2192408_A_G	715646243	Y	Chr04	2192408	0.478175	0	Y	Y	Y	Y	Y	3			Y	CDS	1	CTCAAGTGGAGTAGCTCTGGTATTGGTAAATCCAAAGAACTCGGTCATATCAATAGGTTC[A/G]GCCGAAGGATTCGAGATGTCAAAGCAATGCAACATGTTAGCCAAACTGAAATGGATCACG
BARCPV_1.0_Chr04_2232295_G_A	715646242	Y	Chr04	2232295	0.478175	0	Y	Y	Y	Y	Y	3					1	CATGTCTATTTGGCTTATGATTTCTTCCTGCAGGTTTGAAAGATATAATGTGTTTGTGCA[G/A]GTTTTTTTGGTCTTTTCTACTTGGCAGGGTCAGGTTGATGATTTTGTTCCTGGATTGCTG
BARCPV_1.0_Chr04_2268535_C_T	715646240	Y	Chr04	2268535	0.461233	0	Y	Y	Y	Y	Y	3			Y		1	TGTCACACCTAATTTAACAGTTCTAGCTTCTCTTTTTGCTGAAACAAATACACAATTTGA[C/T]CCAACTCTTGTGCTGGTTTTGCTTCAGCAACTTTTCAATGAAGGAGCCAGGTACTTCTGG
BARCPV_1.0_Chr04_2276976_T_C	715646239	Y	Chr04	2276976	0.431138	0.190476	Y	Y	Y	Y	Y	3			Y	5UTR	1	CACAGTGATTTGTGACTGAGTGCCAAAACATGATCATGAGGAAGCACAACGCACTTTGGT[T/C]TGTGGTGCTCTTGTTGCTCTCTTAGGCTCTTTTGGTGAAGTTCAGAGAGCAGGTTTGGTT
BARCPV_1.0_Chr04_2283510_C_A	715646238	Y	Chr04	2283510	0.261905	0	Y	Y	Y	N	Y	3					1	TCTGATCCTTTTGATTATTTCATAAATACCCTAATTTGGAACACATTGCCAAATTAAAGA[C/A]CTCTTGATTGATTGTCCCTTTTGGTGGAAATTAAAGTTGGTGTAGCCTAGAACACCACCT
BARCPV_1.0_Chr04_2294146_T_C	715646237	Y	Chr04	2294146	0.315476	0	Y	Y	Y	N	Y	3					1	CATGTACTAACTGTTTGCTTCAGTCTAATTTAGCAATGGATTGATGTAACAGTGTAAGCC[T/C]TTAGGCTTTGATTTCACCTAAAATTGGTGTAGTTCAGATATTTTGTGGTACCTGCTCCTA
BARCPV_1.0_Chr04_2301065_G_A	715646236	Y	Chr04	2301065	0.336653	0.190476	Y	Y	Y	N	Y	3			Y		1	CACTGGGTGGTGCATGTGATAACAAAAGTGGTAGACCTTGAAATTTGATAACATTTGCAT[G/A]TTAGGATGTAGTGCAGGAGAATATAAGCATCAATGAAATGGAGCTTATAAACCTGTCAGT
BARCPV_1.0_Chr04_2338326_A_G	715646235	Y	Chr04	2338326	0.454	0.190476	Y	Y	Y	Y	Y	3			Y		1	aCCCCATGGCATCATACTGCACAGGTACAGATTCACCAAGATTAATCTTTTTGGTTTAGT[A/G]CTTTTATCTTTTATGTAATGATAATTGTGGTATTTGTTATGTAAGCATGAGTAATCTTTA
BARCPV_1.0_Chr04_2363525_G_A	715646234	Y	Chr04	2363525	0.318565	6.09524	Y	Y	Y	Y	Y	3			Y	CDS	1	CTGCTAGCTTTAACTGATAGGTTATCATTGCTTTCAACAGAATCGATTCCAAAGTGATGA[G/A]CCTGTTTACAACTCAATCTTGGAAATTCTGAAAATGTACAAGGAAGGGCTTAAGGACATT
BARCPV_1.0_Chr04_2377297_C_A	715646232	Y	Chr04	2377297	0.454	0.190476	Y	Y	Y	Y	Y	3					1	AAGAAGAAGGAGCCACAGGGTAGAGCTCAGAGAATCTCACTGTTGGTTGTTTCTGAGGAA[C/A]TTAACTAAAGGGTTGCACCAAATGGGTGGTGGTGGTGGTGGTGACCATAACAGTTCTGGT
BARCPV_1.0_Chr04_2389964_T_C	715646231	N	Chr04	2389964	0.453094	0	Y	Y	Y	Y	Y	3					1	TGGAAAGTATTGATTAAGATACTCAGAATCGGGATTTACTCATAATTAGTTCACCAAATA[T/C]GGGGACCAAACCATATATGTGCACATAAACAAATAAACGAAACTCCCTTACAAGCACTAT
BARCPV_1.0_Chr04_2400863_C_A	715646230	Y	Chr04	2400863	0.298211	0	Y	Y	Y	Y	Y	3			Y		1	AGCTTTAGTTTATCCCTTCACTTCACATTTAATGTTTAATGAAAATATTGATAATGATAC[C/A]ATCATTCTGCAATACTCTTCTGCACCATCATATTAATATACAAAAGAGTAAGCTAATTAA
BARCPV_1.0_Chr04_2426195_C_T	715646229	Y	Chr04	2426195	0.297619	0	Y	Y	Y	Y	Y	3			Y	CDS	1	CTGCAGGTCGGGTAATGGTCTCGGAAAAGAGAGCACTTATGTTCCAGCAGGAGCTCACTG[C/T]GGCCAAAGAAAATGCTCTTCATATGTTAATGCGTCTGAAGAAGATGATGGATGCTAAGGT
BARCPV_1.0_Chr04_2460588_C_A	715646227	Y	Chr04	2460588	0.292829	0	Y	Y	Y	Y	Y	3			Y	5UTR	1	ATATCATCTCTGTGTGATCAATGCCACAATGTTGCTGAAACATTCTCACCCTCTTGCCTT[C/A]ACTTGCCATGGAAAGTCACACTCATAAGAGGGGTGAAGATATGGGTGCTGGTGGTGTTAT
BARCPV_1.0_Chr04_2544483_C_T	715646223	Y	Chr04	2544483	0.477137	0	N	Y	Y	Y	N	2			Y		1	TGTTCCAGTTTAACCGGGGGACCAACTGGGACAAGCTTGTTCCGGTTTAACTTGGATCTA[C/T]TAGTACTAGATTTGTTCTAGTTTAACCGGTTGTGTTGAATTTCTAATTCTGGGGTTTGCA
BARCPV_1.0_Chr04_2570704_C_A	715646222	Y	Chr04	2570704	0.463074	0.190476	Y	Y	Y	Y	Y	3					1	TGTAAAATTACTTTATTTATAGGGTGCAGGTCAAAATGATACGGTGTAAGGAGAATTTAT[C/A]TTACATTTATCAATAATTACCCTCTACTTCCATTTAGGGTTTACAAACTAGGTTGTAAAC
BARCPV_1.0_Chr04_2577028_A_C	715646221	Y	Chr04	2577028	0.302789	0	Y	Y	Y	Y	Y	3			Y		1	GAAGCCAAAACCGTGAATTCTCAAGAAACTGATTTCTCATCTCTTCATCCATCTGTCACA[A/C]AAATTGAGCTAGCTGGCAACTCATTCACCCTTTTGTTTCCCAGATGGTATCTCATCCAAA
BARCPV_1.0_Chr04_2596653_T_C	715646220	Y	Chr04	2596653	0.238612	0	Y	Y	Y	Y	Y	3			Y		1	GTTGTCATAATGCAACTTCATCTATTCATTTTCACAAAATCTCAATTCTTGAAGGAGTTG[T/C]CACATTAGTCCACATGTAGCTAGGGCCATAGATCTATATTCAGCTTTTGCATTAGAACAT
BARCPV_1.0_Chr04_2602410_C_T	715646219	Y	Chr04	2602410	0.397614	0	Y	Y	Y	Y	Y	3			Y		1	AATGAAGTTAACTGTTTCAAAACTCCATTGGTTGTCAAAGGATACACTCAGATCTATAGT[C/T]ATGATTATAGTATTACTTTATCTTCAGTGGCCAATATGACTATTGTTTGTCTTTTCTTTG
BARCPV_1.0_Chr04_2608903_A_G	715646218	Y	Chr04	2608903	0.402778	0.190476	Y	Y	Y	Y	Y	3			Y		1	TGACTATCAGCTTTATTtATATTtCAAAACAGCTCCAATAGTTATTCCTCAATcTCCCCT[A/G]AATAGCTCACTATATTTATTTCATGAGGATTAGGTGAGTGTGGATACAACACTCACAGAG
BARCPV_1.0_Chr04_2646743_T_G	715646216	Y	Chr04	2646743	0.399602	0.190476	N	Y	Y	Y	N	2					1	TATGATGAAGAATGAATATGCATATATGGTTTGGTAGGATATGTTGGTGCACCACATTTG[T/G]TTTTtGTATAATTGTTTTGGTCAATGTAATTGAAGAGTTATTAGGAGCACTAACACTATA
BARCPV_1.0_Chr04_2670845_A_C	715646215	Y	Chr04	2670845	0.400794	0	Y	N	N	Y	N	1	4	17.586	Y		1	CAACAATATTTGCCCTAAATTTCCCACAATACAGGAACAAAGATAAAACAGCAACCACAA[A/C]TGCAATTTAAAACCTTGTTTTCTACTGTTCCAGTTTTCATCTTCTCAGCAAAAGCAACAC
BARCPV_1.0_Chr04_2676413_C_T	715646214	Y	Chr04	2676413	0.399602	0	Y	N	N	Y	N	1	4	17.586	Y	3UTR	1	AGCATGGGACCTAACCAACGCACTTCGGTAAACCAACAGAGCACAAAAATCTTGAACTCA[C/T]TCACAAGTCATCAAGCCATTTCAAAGAGCAAAAACTTGTGCCAATCTACGGAGCATGTGA
BARCPV_1.0_Chr04_2702160_G_A	715646212	Y	Chr04	2702160	0.400794	0	Y	Y	Y	Y	Y	3	4	17.957	Y		1	TATGGAGACAATACTATTAACATGAAGGTAAGACATTTGAATGACAGAACACAGTTTTAT[G/A]ACTAATTTGATGCATTGACAGTATGATAGTTTGTCAACTTTTAATTACATTTTAGAGGAA
BARCPV_1.0_Chr04_2708039_T_C	715646211	Y	Chr04	2708039	0.39881	0	Y	Y	Y	Y	Y	3			Y	CDS	1	TTTGATTGTGAGTGAGTATTTGGATTCGAAACGGTTGCACCAGATTTTGTCTGATTCTGG[T/C]GATGAGTTGAGGAAGCTGGCTGGCGTGCCGGAGGAGGATTTTGGTAGGGTTGTGCCTGTG
BARCPV_1.0_Chr04_2715056_G_A	715646210	Y	Chr04	2715056	0.405622	1.33333	Y	Y	Y	Y	Y	3	4	18.17	Y		1	AGAGATTGGTTTTGAAGTAAAGTGATTTATGTTTGAATGTTTTATATTCTAAACGTAAGT[G/A]AAGTTTAGTGGTTTTGTCTATCCAAAGATCAAACTACCTAGAGTACTGAATTAATTTTTT
BARCPV_1.0_Chr04_2730233_A_G	715646208	Y	Chr04	2730233	0.396825	0	Y	Y	Y	Y	Y	3	4	18.17			1	TATTTGAATTATTTAATGATTATTTGATAATATTTAACAAAGAAAAAAAAaTCTCACTTT[A/G]GTGAAGCCATTTGAAATATTATTATGTTCAACACAAGTGGGAAACCTGAAATATGAGTTA
BARCPV_1.0_Chr04_2736679_C_A	715646207	Y	Chr04	2736679	0.483936	0	Y	Y	Y	Y	Y	3	4	18.388			1	TGCTGATAGCAAAGTTTGAGTTGGGCCAAAACCCTGCAGTTTTGTTGTGAATCCAGGCTA[C/A]AAACCTGATCAGATCAAAGAaCCAAAAATACTTGTTTAATTAATAAAATAATTTATTTGG
BARCPV_1.0_Chr04_2758051_G_A	715646204	Y	Chr04	2758051	0.482828	0.190476	N	Y	Y	N	N	2					1	TAATATACTTCACCAACATAATGCATTACAACCAAATTGTGCATGTGCTTTGTGCCTACT[G/A]GTTAACCAAATACATTTTGTTGCACCTGGTTCTTGAGTTTGCAGGCTCACcAAGAGTGTA
BARCPV_1.0_Chr04_2763833_T_C	715646203	Y	Chr04	2763833	0.483936	0.190476	Y	Y	Y	Y	Y	3					1	ACATAAAACTGTACAAGTTTAATATCTCTCAACCTTTAATGATCCACTCAGATCACACTT[T/C]CTACTACCCATGGTTCTTTTATTAATTAAATAAACTTCTACGAGATTCAATTTCAGTACA
BARCPV_1.0_Chr04_2780607_C_T	715646200	Y	Chr04	2780607	0.418838	0.190476	Y	Y	Y	N	Y	3					1	AATAATAAATGTTTACACATTGACCCATATTAGTTAAACATCTAAGCATCCTTTGTTAAT[C/T]ACAGGGTCTATATAAACATTCCCTTGCTCTTCTTTCTTGCACATCTCAACTGAAGCATCA
BARCPV_1.0_Chr04_2788387_C_T	715646199	Y	Chr04	2788387	0.425311	1.90476	Y	Y	Y	Y	Y	3					1	CACTTGGAATAAAGACATATCACTTTTAAGTGAATAGAGTGTGATTGTTGCTTAAAGTGA[C/T]AAACATGCCTTTGGAGCAATACATGAAACCATAGTCACTTGGAGCAAAGAGCAAGTCTTT
BARCPV_1.0_Chr04_2804913_G_A	715646197	Y	Chr04	2804913	0.412475	0.761905	Y	Y	Y	Y	Y	3	4	18.572			1	TAGGCCATGTAAGTAGAAGAGTTTCTGCTCATACATCACAATATAACTTGTTAATTCAAT[G/A]ATTTATCTAGCATGTATAATAATAATTAATCCTGTTTTAATCAAAATAAaTTTGAAATGG
BARCPV_1.0_Chr04_2821555_A_C	715646252	Y	Chr04	2821555	0.191617	0.190476	Y	Y	Y	Y	Y	3	4	18.791			1	CAAGTAATGTGATCATTTGGACTCTATGTTTGGAATTAAACCAACTTTTAACCAAGGCAA[A/C]TTAtATTTTtAATTtCTTATCAATTAATTCAAGTAAGTCGAGAATTAATACTCCTAAAAC
BARCPV_1.0_Chr04_2828015_C_T	715646251	N	Chr04	2828015	0.185484	0.190476	Y	Y	Y	Y	Y	3			Y	5UTR	1	ATCATCATCACCATCCCTCTTTCTGAAAACTCTGTCACCATGAGAGTGAGAGCCAAACTC[C/T]TGTGATCGCCACCACCCTCTTCTTCTAACCCTTCTAGCAAACCCAACCTCAAACAAAGAG
BARCPV_1.0_Chr04_2854887_T_C	715646233	Y	Chr04	2854887	0.47495	0.380952	Y	N	N	Y	N	1					1	TCACTAGTTTGGGGAACCATGCCCTCATCATTCATTCATCCACACTTTCACCTTTTCTCT[T/C]CTTCTACATTTTCTTATATCAATAAATAGTGTCTATGCTTTTCTTTTGGGCTTCACTTTT
BARCPV_1.0_Chr04_2862612_G_T	715646228	Y	Chr04	2862612	0.294	0.761905	Y	Y	Y	Y	Y	3	4	19.454			1	GAGGAAAACATAATTTAATAGTATTCAAGTAATATGTTAAAAGATTAGAAAAAGTTATAT[G/T]ATGATACACAAACTCCACTCTTCAGTATGAAAAGACTAAACAAAGATCTTTTGGAAGGTT
BARCPV_1.0_Chr04_2880210_A_G	715646217	Y	Chr04	2880210	0.402778	0	Y	N	N	Y	N	1	4	19.454			1	TTGTACTTTGATGACTTATTATGATAAGTGGAGGCTATGCTAAATTTTTCTTAAAAAAAT[A/G]TTTGTTAATGGAGGCTATGTATAAATATAACAAGAACACTATGCATAGATATATGTGATT
BARCPV_1.0_Chr04_2886459_T_C	715646213	Y	Chr04	2886459	0.40239	0.190476	Y	N	N	Y	N	1					1	GGTCGAGCTGAGTCGACCTGGGCTCTGATCAAGCCCAGGTCGAGTTGACTCGACTCGAGC[T/C]TGAATTAAGACCAGTCGATCCGGGTCCATTTAGAGTTGAGTCGGTCCAAGGTAGAGACAA
BARCPV_1.0_Chr04_2894249_G_T	715646201	Y	Chr04	2894249	0.455823	0.190476	Y	N	N	Y	N	1					1	ATTATATTTAGTCTTGTCTGAGTTTTATTTGTTGTCATGGGTTGTTTTGGAATTTTACCC[G/T]CAGACCATTTTtCTGAGTGATTGGATTAGGTAAGAGTGTATAGTTTTAATTCTTTTTtCT
BARCPV_1.0_Chr04_2903307_C_T	715646224	Y	Chr04	2903307	0.298211	0	Y	Y	Y	Y	Y	3					1	TCTTGTTGTTTAAAGAATACTTATGTTAGGCAGAAGTAGCTTGTTGTCAAACAATAATCA[C/T]ACGAGTTAGTTAAGAGTGACTACAAGTTGAAAGAATACTCTTGTATCTTGCAGCTTAGTC
BARCPV_1.0_Chr04_2924089_G_T	715649003	Y	Chr04	2924089	0.234127	0	Y	Y	Y	Y	Y	3			Y		1	TTTAGTATCATGGGAGAAAACCTCACCACAAGGGTCAGAAGAATGATGCTTGCCGGTATG[G/T]TTTATTTtATGTCTTGGTGTGTGTTTGAGTGAGATTAAACTGCATTCTATTTCAACACTT
BARCPV_1.0_Chr04_2966427_A_G	715649002	Y	Chr04	2966427	0.39802	0	Y	N	N	Y	N	1					1	TGGTCGGGACAATCCAGGTATTGCCCCCAATGGAAAACGTAGTCAAGGGGACAACCCGGA[A/G]GGTGCTGGGCTCCCTTGAATAGTCATTCCCTCTCATTCGATTAAGTTGTATAAGGAGATT
BARCPV_1.0_Chr04_2981879_A_G	715649001	Y	Chr04	2981879	0.39802	0	Y	Y	Y	Y	Y	3			Y	CDS	1	TTCAAATGACGGTAGTAATGAATGCAATTTAGAGATTGTTGATTCTTTGGAAGAATGTAG[A/G]AGTATTGGTAGTGGTAGTGATAATGACAATGAGTTAGGGAAGAAGAGTGAGGAATTTGTT
BARCPV_1.0_Chr04_2996143_C_T	715649011	N	Chr04	2996143	0.0970297	0	Y	N	N	Y	N	1			Y		1	GTGGAACAACATACAATTATACATAAGTGGTCAAATTTGGTTTTATTCAAGATGAAAAGT[C/T]CAAATTAACTCTTCACATGATAAGTGTAGAATGGTGAAAGTTGAAAAGAGTTAATTTTAA
BARCPV_1.0_Chr04_3006244_C_T	715649010	Y	Chr04	3006244	0.225743	0	Y	N	N	Y	N	1					1	CCTAAATCATTGATACTATTTTTGTGGCACATAGCTTCATCCATGCATGAAGGGCATCTT[C/T]TGAAAAGGTAAAAACATGAAATTGAGAAAAGAAGAATTACTTTTCAGAACATCTCCAATT
BARCPV_1.0_Chr04_3018176_G_A	715649009	Y	Chr04	3018176	0.222664	0.190476	Y	Y	Y	Y	Y	3					1	CCACTAGTGGGTGTTAAATCCTTGATGGATTGACTTATATGTGCGTGTGTGGTTGCATGT[G/A]TGGTGAGATATGCATATAAATGTGATATTTTTATGGTATGTGGTCTTTTATGGGGGTATG
BARCPV_1.0_Chr04_3027795_C_T	715649008	Y	Chr04	3027795	0.244533	0	Y	Y	Y	Y	Y	3					1	TATTTCTGATGTTATATTCAACAAATTTCAGTGTTAAGGTCTTCTATGAACACATGATAA[C/T]AGACACACCACTTCAACCTCTTAATGCAGGTGTCTAATCTCACTGCCACACCACCATCTG
BARCPV_1.0_Chr04_3041884_T_C	715649007	Y	Chr04	3041884	0.0997963	2.66667	Y	Y	Y	Y	Y	3					1	ACTATTGAGGGTACCTAAGCAATGAATTGAACAaGAATGATTACGATAAACACACACATA[T/C]ATATGCTACTTTACTGCAATGCTCATACACACAGAATTTATCTGGAACAATTTTTGCATT
BARCPV_1.0_Chr04_3054966_A_G	715649006	Y	Chr04	3054966	0.382178	0	Y	N	N	Y	N	1					1	AAACCACTGAAAAAGATGTGCAATAATGCAGAGTTTAATTATGTGTGATGTATAATGAAT[A/G]TAAGATCCGTATAAACTACTGAAAATAAGACCCTGGATTCATGTCACTGACACCAGAACC
BARCPV_1.0_Chr04_3085453_T_C	715647287	Y	Chr04	3085453	0.296443	0	Y	N	N	Y	N	1					1	TCACTTGGTCTTATATGAACACATGTTTTGAATTTAAAATGTGTGTGAATAACATGAACT[T/C]CACTTGATTTGATTTGATTCCTGATTTGGGAACCCTAATTGTGCCTAATTAGTAGCTAAA
BARCPV_1.0_Chr04_3109241_A_C	715647290	Y	Chr04	3109241	0.39604	0	Y	Y	Y	Y	Y	3					1	GTTGCACTCTCTTCCACACTCATTAACACCCTCCAACTTCCCTCTCTACCTAAGAACATG[A/C]TTATTATTTGGTAATGTCATTCTCAACTTCTTACAAAACTAACCACTTAACCATAAAACT
BARCPV_1.0_Chr04_3121574_A_C	715647291	Y	Chr04	3121574	0.366397	1.71429	Y	Y	Y	Y	Y	3					1	TGTCGTTCTTGGTATGAAGTGAAACTCTGAACAATAAATTTTGGTGCTAATTAAGGTATC[A/C]CTTGCAACCTTCTTCTATAAATGCTCCTTCATTCATCTCTCTCATTCATGCATAACTCTT
BARCPV_1.0_Chr04_3128913_G_A	715647292	N	Chr04	3128913	0.210421	0.571429	Y	Y	Y	Y	Y	3			Y	CDS	1	TTTAACCTTATGAGATGCTAGCAGCTGCTCATCTCGAGTTGTTATGATGATTCTACTCCC[G/A]GAACCAAACCAGTCAGATCTGCCAACAATAGCCTGCAATTGCTCATGCTTGTCAGCATCA
BARCPV_1.0_Chr04_3135346_C_A	715647293	Y	Chr04	3135346	0.44	0.571429	Y	N	N	Y	N	1			Y		1	GTCTGTTATTTGTTATATGGTGATTTTAAGTTTTtCTGGAAGTGTTTCTATTCCGTCCAC[C/A]TCTTTTGATGTTTGATCTACTTCTTTTCAGGGTGAAGTTGAGCAGATTTCACTTATGAAA
BARCPV_1.0_Chr04_3143476_A_C	715647294	Y	Chr04	3143476	0.243564	0	Y	N	N	Y	N	1			Y		1	GTGCATGATATATTTtCTTTTTtATAGGTTGAATTTATTTTATGCCTTGCATTTTGGCAA[A/C]AATGTTATCTGACTGTGTTATGGCAGATTGGACGAGTTTATGGAAGGGTTTAATGCCATA
BARCPV_1.0_Chr04_3170316_A_G	715647284	Y	Chr04	3170316	0.359684	0	Y	N	N	Y	N	1					1	TtCTAATAATGTATAATGAGTTTTCTATCATTTCAAACTTTTCGAGACTCATCTTTCATA[A/G]CTTAGTACCAAAATTCATCCTTTAATGTTTGCGACGAGATTATCTACTTATCCTTCCCCT
BARCPV_1.0_Chr04_3176573_G_A	715647285	Y	Chr04	3176573	0.30297	0.190476	Y	Y	Y	Y	Y	3					1	TAGTGGGCTTGGTACCGTGTGAGTCTAGAACCTTTTGGCTAGTGGGAGAGTTATTTGACT[G/A]GCTTACAGTTGGCTGTGAATTTGAAAAAGCATGGTGCGGTGAGCGATTTACAGCTGGAGT
BARCPV_1.0_Chr04_3199273_C_A	715647286	Y	Chr04	3199273	0.290837	0.571429	Y	N	N	Y	N	1			Y		1	TTCAGCTTGCAGGAATAACATAGAGGGGTCTAGTATTAATAATGTTATAACTGAATGAAT[C/A]GAGTAAATTTCAATTTGCTACATATTAGAACAATATATATCAATTTGTCGCATATTAATT
BARCPV_1.0_Chr04_3254820_G_A	715650368	Y	Chr04	3254820	0.204365	0	Y	Y	Y	Y	Y	3					1	CTCATAGTGATATCTTAATTTACTCTCGTACTTTAAAGAAACACATAAAGCATCTTAGAC[G/A]GTTTACATTAAAATCATTTTAATTTGACACTAAAATGACAACAATTAGATGCTCTATCAT
BARCPV_1.0_Chr04_3279111_G_A	715650366	Y	Chr04	3279111	0.3125	0.190476	Y	N	N	Y	N	1			Y	CDS	1	TGTTTCAGCAGATGGATCAGATGGCCTAAACTTTGATGGCAGAGATGGTAAAAGACATGG[G/A]CGTGGACATTCATATTCAAGTGGGTATGGTGGCTCAAGTGATTTAACAGGTGGTGACTTT
BARCPV_1.0_Chr04_3315474_T_C	715650365	Y	Chr04	3315474	0.316	0	Y	Y	Y	Y	Y	3					1	TGATTTTCTTTGGTAAGATCCCAATTAGAACACGGTTACTTTTTAGCATTATTATTCCTA[T/C]TAATGTGTTATTCTACACTTTTTAAAACTATGTCTCATTCATAAATATTATATCACTACG
BARCPV_1.0_Chr04_3331454_G_A	715650370	Y	Chr04	3331454	0.204771	0	Y	Y	Y	Y	Y	3			Y	CDS	1	GTAACCATAATAATAAGGTTGTATAGGAAAAAaCCCTAAAAaGCCTTGCATTTGAGGTGA[G/A]AAAGGAGGAACTCCTATGTAACCTGTAGTGTGAACCATAGGGTTGCTTTGTTCAAGAGGA
BARCPV_1.0_Chr04_3356343_G_A	715642470	Y	Chr04	3356343	0.434783	0	N	Y	Y	Y	N	2	4	24.207	Y	CDS	2	AAAGGACCAACTTGGTGGTGCAGCATTGTATGAGAGGACACTGCCACCATCACTTGTGGT[G/A]ACCAAAAAGGAGAGACTCTGTCCATTAAGGTAGGAATTACTCTGCCAGTTTTGGCCCCAA
BARCPV_1.0_Chr04_3360408_G_A	715642469	Y	Chr04	3360408	0.225743	0.190476	Y	N	N	Y	N	1					2	GTTATTTGATGTTGTATTTGACTAATTATTGAATGTTACTATGGAATTAAGAAGAATTGG[G/A]TTGGATGTAACAAATGAGGGACATTAATTTCTTTGAAAGTACAGTGAAGAGAAAGGAATA
BARCPV_1.0_Chr04_3492292_A_G	715646816	Y	Chr04	3492292	0.382937	0	Y	N	N	Y	N	1			Y	5UTR	1	CATGGAACGATGTCGTTTAGCTGGTCCACCATCGCAGTATAAAGCAGAAACTCGGATCTA[A/G]AATCATGATCAATCACTTGTACCCATTTCCCAATTGAGCGATCCCAAACCGAGAGAGTGA
BARCPV_1.0_Chr04_3523277_T_G	715646812	Y	Chr04	3523277	0.295635	0	Y	Y	Y	Y	Y	3			Y		1	TTCAGAATTGCAATCTGCAAATTCTGCATTTCCTGATGTTGTAAGCTCTGTTTTGGAGCA[T/G]AAACTGCATTCTGTTGATTTTGGACATTTGGTTAAAAAAGGTTAACAGTGGCTATGTAAA
BARCPV_1.0_Chr04_3532372_G_T	715646811	Y	Chr04	3532372	0.383698	0	Y	Y	Y	Y	Y	3			Y		1	TTTAAGATAGGATGAAGTGGAATAACAGTGAAGGGTTTGAGCAGTTTGCATCAGGTCCTA[G/T]GTTTCAAACCTTGTTGTCACCATTGTACAACTAAAAAAAaGTGGAATAGAGTCTAACAAA
BARCPV_1.0_Chr04_3544877_G_A	715646810	Y	Chr04	3544877	0.298	0.761905	Y	Y	Y	Y	Y	3					1	TGTGATCAGCTCCCCAATATTCAAGTGCAAAAGAACCATACTTACCACAATTGTAACCCT[G/A]TAGTTTtCTTTTATCATGAAATTTCTTGGATTCATGATCTTGACTCCCTCTGCCAATAGC
BARCPV_1.0_Chr04_3555672_C_T	715646809	Y	Chr04	3555672	0.382937	0	Y	Y	Y	N	Y	3					1	TGTTGGGTTTCACATCTAGAAATTATTTTATGGTTATTTCTTGATTGTTATTTAAATTCA[C/T]ATTATGAAGACTTAAGTTCTATTTTACCTTTTGTCACGAGACTTGGTAATACCATTGGAT
BARCPV_1.0_Chr04_3567233_A_C	715639394	N	Chr04	3567233	0.29505	0	N	Y	Y	Y	N	2	4	24.207	Y	CDS	2	GTCATTGAGAAAATCAGTGAATTGGTCAATTGAGAATTGTGTTGAACCATCACCATATGC[A/C]TCAACTTCTTGTTGCATATGTTGGTGGTTGATGAGAAGTGAGGTGGAGGTGGAGGAAGAG
BARCPV_1.0_Chr04_3569236_A_G	715646808	Y	Chr04	3569236	0.383234	0.380952	Y	Y	Y	Y	Y	3			Y	3UTR	1	CCTTATTTTTCGGGCAGTCTTAGTTAGTTATGATTAATCAGGCTGCTTCATCCTTGTCTT[A/G]TGTATTCCTATCTTGATTACATTATCCTTTTCCGCATCCCTTTCTATCTTTTCCACCTTC
BARCPV_1.0_Chr04_3575468_T_C	715646807	Y	Chr04	3575468	0.382937	0	Y	Y	N	Y	Y	2					1	ATATGAGAACATAAGACTCTCACTATAGTCTCTTTTATCTATCTCAAGTTGGTATTAGAG[T/C]GGGTTGATCTCGCTCTGCTGCTCTTAGTCTCCGGTGGAATATCTATTGTACGCTTCGCTG
BARCPV_1.0_Chr04_3584215_G_A	715646806	Y	Chr04	3584215	0.404382	0.190476	Y	Y	Y	Y	Y	3			Y		1	TTATTTGTAATAAATCTTATTATTCATTGTGTATATTAGACAAGACTTAGTGCAAGTTTG[G/A]ATTATTGTTACTCTTCTTGTAAAAaTATGTTTAGAATTAAACTTATATAAAGTATATATT
BARCPV_1.0_Chr04_3598273_T_C	715646804	Y	Chr04	3598273	0.403579	0.190476	Y	Y	Y	Y	Y	3			Y	CDS	1	CATTCACTGTGTCAGAAATGAAAATCTGCACCACCTTGTGCATGCTGCTGCCCATGGTTT[T/C]GGTGATGATGATGAGCTGCAGCTTCATCACCATCATGGCAGTGACTGAGAGCCACATTCC
BARCPV_1.0_Chr04_3608290_A_G	715646802	N	Chr04	3608290	0.403579	0.190476	Y	Y	Y	Y	Y	3			Y	CDS	1	AGCTGCATAGACAGGGACTTCATAACGAACGTGACAAGAGGAGGACGTGACGTGGTGCAG[A/G]TGACAGAGGGAAGGACCTATTACTACCTCTCAGGTGGAGGCCACTGTTTCCATGGCATGA
BARCPV_1.0_Chr04_3627152_T_C	715646800	Y	Chr04	3627152	0.353877	0	Y	Y	Y	Y	Y	3					1	AACATGTTTCATGATTGTtCCCAAGCATGATCTAACATCATAATTATCCAATTCAAATTG[T/C]TCACCAACTTCAATCAAAATTGCAACCAAAAGATATAGGTAGAAAAGAAACACTTTTTAA
BARCPV_1.0_Chr04_3715072_C_T	715649005	Y	Chr04	3715072	0.39802	0	Y	N	N	Y	N	1					1	AATTGTTGGTTGTACAACGTCATTGGGTCGTCTGCTGTGGATTCTTCTACTATGGACCGA[C/T]ACCAACAAATTATGTTGTTCTGGGATCGATCAAAGTCAAATTCACTTATCTGAAACATAA
BARCPV_1.0_Chr04_3760300_G_T	715646797	N	Chr04	3760300	0.471173	0.190476	Y	Y	Y	Y	Y	3			Y		1	TAGGATCACTTCCTCTATGAAAAAAAaGTTAAGTTTTGATCTTTATAAGCTTTTATTAGT[G/T]CACATTGGTCCATGTTGTTACTGTGCTGCTGAAGTTTGAATTCCTAACAAACTTAATGTC
BARCPV_1.0_Chr04_3768718_C_T	715646796	Y	Chr04	3768718	0.472112	0.380952	Y	N	N	Y	N	1			Y		1	GTACAAGTGAAGACAGAAAATGAAAACAGAAAACATTTTCTCAAACTGGCCCATAATCTT[C/T]GTGCTAGAACCTGTGCTTGACGATGGGCTATGACTCTATGAGTATCTGTACATGCAATGT
BARCPV_1.0_Chr04_3778168_C_T	715646795	Y	Chr04	3778168	0.37827	1.71429	Y	Y	Y	Y	Y	3			Y	5UTR	1	CTGTTTCCTGTGATTTCAGTTGTTGCATAACAGAACACCACTCACTTCTTCCTTCATCTC[C/T]CTTTTCACTCAATTTCTCTGATTGACACAACTGCCACCCAGATCAGTGATTGACCCAATT
BARCPV_1.0_Chr04_3788581_A_C	715646794	N	Chr04	3788581	0.388889	0.190476	Y	N	N	Y	N	1			Y	5UTR	1	GTTCTACTTCCTAATCTCAAGGTCAAACACTCACCCCAAATTTCTCTCTCCTCCCTTTCT[A/C]TCCCTCACAGACAGACACACACACTCTAACCCAACAAGGTTTTGACTCACAAAAGCTTTT
BARCPV_1.0_Chr04_3797196_A_G	715646793	Y	Chr04	3797196	0.388446	0.190476	Y	Y	Y	Y	Y	3			Y	CDS	1	AAAGGACCTAATGTTGCTTCATCAAAAGAAAAaGAAGTGCTTAATGGAAAACACTCTGGG[A/G]GCACTACTGCAGATCAAGCTTCAGTTACAGCATTCTTATCTCAAGTTTCAAATCTTATAA
BARCPV_1.0_Chr04_3830179_G_A	715646792	Y	Chr04	3830179	0.28373	0.190476	Y	Y	Y	Y	Y	3			Y	CDS	1	CTCACCATAGCCCTTCCTCTCTTTGAGGAAAAACTCCTCCTGGGAAGCCCTCAGGGTCTG[G/A]TACGCCACGCAAACACACTTGGAGCCACCGTTTTCCTTGCACTTGCATGAAACGGCATCG
BARCPV_1.0_Chr04_3840559_G_A	715646790	Y	Chr04	3840559	0.431138	0.190476	Y	N	N	Y	N	1					1	TATTATTCCAAACCCCAACTTATGAAAAAGTGCGATCAATATCTAAAGAAATCGAAAAAA[G/A]CCTAGGGAATTTAGGAAATAAAGGAACATTGTCCAACCATTTATCCTCCCAGAACTTGAT
BARCPV_1.0_Chr04_3847808_C_T	715646788	Y	Chr04	3847808	0.244489	0.190476	Y	Y	Y	Y	Y	3					1	CACCTGCATTGTTTTTCCATTTGTTGGTGAGATTCCTCGGCCTTTTCAAGAAGTTGTTCA[C/T]ATTCCAGTCTCGCCTCCTCTCTTAATAGATCGCTTTTTGCCTAAGCCTTTTCTGCTCATC
BARCPV_1.0_Chr04_3863558_G_A	715646787	Y	Chr04	3863558	0.242972	0.380952	N	Y	Y	N	N	2			Y		1	ACACGCCTTAAGGTAAAATATTTTTGCCTTGATATATGTGTACTTCTATAAACTACTTCC[G/A]TATATACTAAACTTTTCGCTGTAAATCAGATTCAAGGATTACAAAACATGTACGAGTATC
BARCPV_1.0_Chr04_3882727_A_G	715646786	Y	Chr04	3882727	0.362	0.571429	Y	N	N	Y	N	1					1	GAAACGAAGCTAGCGGATCACCTTAATGGAGTCCCTTCCTAGGAATAAACTCCCTAGTAG[A/G]ACTACTGTTCACAAGCACATAGACAAAAACATATTCTAAGCAACACTTTATTCAATGTAT
BARCPV_1.0_Chr04_3905677_A_C	715646784	Y	Chr04	3905677	0.426587	0	Y	N	N	Y	N	1					1	TAATTAGTTTTTGATTTTGAGCCAGATTTGTTAGTGAGCTGGGAAATTTTACACACACAG[A/C]AACAAGTAACCACCCTTCAATCTTGGCTTTTGCACATGGCTTCGTTCACTCCATCACTCA
BARCPV_1.0_Chr04_3937414_T_C	715646782	Y	Chr04	3937414	0.423459	0	Y	N	N	Y	N	1					1	ACTCATTAGTTtCTCTTGAAGGTGAACATTATTTACGGATAGATAATATAATTGTAGTGG[T/C]AACTAATACACTTCATTTTTGCAGTGTAATAAATCAAAGTCTATCAACATTTACTTTATA
BARCPV_1.0_Chr04_3955388_C_T	715646781	Y	Chr04	3955388	0.390873	0	Y	Y	Y	Y	Y	3					1	CACATGATGTAAGTTGAAGATGAAGTTAACGGTATAATGTATTCATACACTCTTATGCCA[C/T]TAAAAaCTTTTATAATAAATAAaTAAATGTATTGATGAAGGTAAGGATCTAAAAACTAAT
BARCPV_1.0_Chr04_3993798_A_G	715646780	Y	Chr04	3993798	0.339545	3.80952	Y	Y	Y	Y	Y	3					1	AACGGGGTTTTAGAGAATGATCTTTGGATTGAGGATAAGGAGGTGGTTAAAACGAAGGTC[A/G]GGTATTTTTtCAAAGCCAAGTTTGAAGGAGTCTCCGGGCCTTAAGCCAAGTTAGACAATG
BARCPV_1.0_Chr04_4126741_C_A	715648124	Y	Chr04	4126741	0.212	0.190476	Y	Y	Y	Y	Y	3			Y		1	AGCCTTCAAAATTTACCTTTTCAGCACAGAATGGCAAAAGGGTTGACATGTTTGCAACTC[C/A]AAGAGAACCATTGTTGCCTTTAGGTTGCTAATGATTATGCAAAGAAGTTTCAGTTTTGAA
BARCPV_1.0_Chr04_4148555_G_A	715648123	N	Chr04	4148555	0.443564	0	Y	Y	Y	Y	Y	3					1	ATAAGTTATCTTGAGATAAATAAAAAGGCTTGAATTCAACAAATATTTAATGTTGAACTT[G/A]TTTGAAGTAATGAGGTAATGGAGTCTTATTTATGATTGTTTGCAAAATGATAAGATTTTG
BARCPV_1.0_Chr04_4181353_C_A	715648122	Y	Chr04	4181353	0.385375	0	Y	N	N	Y	N	1			Y		1	AATAAGTACATTTCTGGTTCAGATTTTTCCATTAAAATATTAAGATTCCTTGTACGATAA[C/A]TACTCTTAAATGACAAGTTTTTGGTACTGCTCATGATGGTTCATACATTCAAATTAGGTG
BARCPV_1.0_Chr04_4192584_T_C	715648121	Y	Chr04	4192584	0.240079	0.190476	Y	Y	Y	Y	Y	3					1	GAGATAAGTGAAATGTATCTCATCCAACATCATTGACATGGAGATGTGGCACTAAATTAA[T/C]AACATGTGACACTGTCTGGCAGAAGTGGCAACAAGGTAATGATAATGGTCCAAACCTATT
BARCPV_1.0_Chr04_4227250_C_T	715648120	Y	Chr04	4227250	0.312	0.952381	Y	Y	Y	Y	Y	3					1	CATGCTTAAAAGGCTAAAATTGTTAGTTCAATAGATTGAGGTTGAGAGCGATCAAAGGAA[C/T]GAGTGTATGCATTAAACCTCCTTCCACACCTCCTAGATTGTAAGAGGATCTCAAGGCATC
BARCPV_1.0_Chr04_4245438_C_T	715648119	Y	Chr04	4245438	0.371257	0	Y	Y	Y	Y	Y	3			Y		1	GTAGCTTTTTTGCTCGAGTTCACTCGAGCCTGTGAAAAAACGATTCTCCATCCGAGGTAA[C/T]CAGTGAACGAAAACTCGTCCTAGGATGGCTGAAAAGTATAAACAAGAACCTAGCTTAGTT
BARCPV_1.0_Chr04_4260101_A_G	715648117	Y	Chr04	4260101	0.332	0.190476	Y	Y	Y	Y	Y	3					1	TATGTATGTAATAACTAATGCTTATGTGCTGATTGTATTATTGTGTATCATTTGTACTAC[A/G]AGCTTATCAAATGTTGATATATATGGAATAATTCCTGTGAGATGGAAAaGTTTCTGAGAA
BARCPV_1.0_Chr04_4274980_A_C	715648116	Y	Chr04	4274980	0.243083	0	Y	Y	Y	Y	Y	3					1	TTATGATGTTAGTTTTtACTTTTGTTGACCTTCTAGACACCCTTTAGGAAGTCTTGCTTC[A/C]CCAAAGTTTAAAAAGTTTTTTCTCAATCAATAGTTATGTGTGCCACAGCTTGGTAGTTTC
BARCPV_1.0_Chr04_4286405_T_C	715648115	Y	Chr04	4286405	0.388889	0	Y	N	N	Y	N	1					1	AGGTCAGCACCAACCCCCGACATATCATCTCGACCCCGCCTTGGATCAAGTCATCCTCTG[T/C]CCCACCCGGATTATTtCTTCAGTATTGGTGTGAAGCTCCACCCTCACCCCACTTGAAAAA
BARCPV_1.0_Chr04_4303204_A_G	715648114	Y	Chr04	4303204	0.241584	0	Y	Y	Y	Y	Y	3			Y	3UTR	1	ATCATCTGTGAAGCACTGTTATTGAATGTTGACAAGAATAATGCCATTGGAGATGGAAAA[A/G]GTTTGTGAGAAATAATAAATTACCTAAAGGTAAATTCTGGAGTTTGTTTTCTACCCTTTT
BARCPV_1.0_Chr04_4308684_A_G	715639785	Y	Chr04	4308684	0.477137	0	Y	N	N	Y	N	1					2	TTTTACATGATTCTTTCTATATTTAGTTTGGTGTTCTTTTGTGCAATAGGTCTCTATATT[A/G]ATTTGTATTTCTTGATAGGTTTCCAAGATTTGTATAGTTCATATAGAGTAACTTATGTGA
BARCPV_1.0_Chr04_4318537_C_T	715648130	Y	Chr04	4318537	0.325397	0	Y	Y	Y	Y	Y	3			Y	CDS	1	AGACATGTCCACCTCAGGAGAAAGAAATGCCTACAGTTATGAGTACATAACTCTCAAGGA[C/T]CTATTGCTGGATTCAAACTTCAGGGGAGGGGGCATTTCTATCAAAAACTCACTCAGAATC
BARCPV_1.0_Chr04_4342456_T_C	715648126	Y	Chr04	4342456	0.493014	0	Y	Y	Y	Y	Y	3			Y		1	AGATGTGTGGTTGTGCCATTCATTTCGAGGCCACTGCCATGATTTCACAGCTTTTGTATG[T/C]AAAATTCATCTTCCCACTAGTGTTGTCTTTTGGCCCTGACTCTTTTCTCTAAAAGAACAA
BARCPV_1.0_Chr04_4365237_G_T	715648125	Y	Chr04	4365237	0.435644	0	Y	Y	Y	Y	Y	3			Y	CDS	1	GGAAGATCTCACACACCTAGAGCCTAAATACCCAAATGGGCAAGAGAAGCAGTAGAGCCC[G/T]GCTCCACAATCACCATTAGACTTGCACTCATCATCTAGCTGAACAAAGATTCGAAAAGAA
BARCPV_1.0_Chr04_4396454_C_T	715648129	Y	Chr04	4396454	0.235644	0	Y	Y	Y	Y	Y	3			Y	CDS	1	ACCGTCCGATCTCTGCCGCCACTTCTCCCTTTCGGAGATCAAAGCCGCCACTAAAAACTT[C/T]GACGATGTCTTCATCGTGGGCGTCGGGGGATTCGGCCACGTGTACAAGGGCTACATCGAC
BARCPV_1.0_Chr04_4410410_A_C	715649532	Y	Chr04	4410410	0.285714	0	Y	Y	Y	Y	Y	3					1	AAAGTAAAGCAGTCTTGACGTTCATCTATTCCAGTTTAAGGTTAAACTCAACAACCATGG[A/C]TAACAATATCCTTATGGATCTATGTTTTACCACATGAAAGAACACATCATTGTAATTAAT
BARCPV_1.0_Chr04_4413506_C_T	715640557	N	Chr04	4413506	0.285714	0.190476	Y	Y	Y	Y	Y	3					2	TAACGAGGTTTACAAACCTCATGTGTATGTCCTGACCATGATGAGCATTAAAATCCCAAT[C/T]AGAGCTATAATGAGATGTACAAACATCATTTACATGTCTTGATAATGATGAAGATTACAA
BARCPV_1.0_Chr04_4424401_T_C	715649531	Y	Chr04	4424401	0.477137	0	Y	Y	Y	Y	Y	3					1	TCGTCGACTCTCTTGCAGTTTTAATGCGGACTCCATCATCAAAACGACATCGTTCATGGA[T/C]GGCCTCTGCATCCCTTTTGTGACAAACAACTCACTCCAATCTGGCAAAACAAGGCCAAAC
BARCPV_1.0_Chr04_4429048_G_T	715640556	Y	Chr04	4429048	0.232	0.190476	Y	Y	Y	Y	Y	3					2	TAATGTTGGTGCTGTTGAAAGTAGGATTCACATTGTTGCAAAAGCTACTCATAAAACTGT[G/T]AATGTGAATGTTGCTTCAAATATGAGGCACATGCGTCTCAAAATTGTAAATTTGTTCAGT
BARCPV_1.0_Chr04_4489669_A_C	715649533	Y	Chr04	4489669	0.261792	0.190476	Y	Y	Y	Y	Y	3					1	CAGGGGGCGGGGgAGGGAGAACGTGCCATGAGTAGCTAACTTGGTGTTTGTAAAGACTAT[A/C]ATGAGTAGCTAACTTATTTCTTGGGATTGAACTTAATCTTTTCTAACTCATGTATTTTGG
BARCPV_1.0_Chr04_4497307_T_C	715649528	Y	Chr04	4497307	0.0954274	0	Y	N	N	Y	N	1					1	TCCTGCATAGCAGAAAGGTGTATTGACGCTTCCTGCACTCAACCCCTCTGTGACACCAGT[T/C]ATGACTACTACTACTGCTAAGAACCTGCAGTTTTGTTCCCCAAATTCTTCTGATACTACC
[truncated: 4,197 more rows]
